# Supplementary material for: Phosphoproteome of the cyanobacterium Synechocystis sp. PCC 6803 and its dynamics during nitrogen starvation
Source: Front Microbiol. 2015 Mar 31;6:248. doi: 10.3389/fmicb.2015.00248 (PMC4379935; doi:10.3389/fmicb.2015.00248)
Supplement: Supplementary file 1 [file DataSheet1.ZIP]

Archive with 16 entries (13 files):
- data sheet 1 (1)/
- data sheet 1 (1)/MS Spectra.PDF
- __MACOSX/
- __MACOSX/data sheet 1 (1)/
- __MACOSX/data sheet 1 (1)/._MS Spectra.PDF
- data sheet 1 (1)/Supplementary Information 1.PDF
- __MACOSX/data sheet 1 (1)/._Supplementary Information 1.PDF
- data sheet 1 (1)/Supplementary Table 1.XLSX
- __MACOSX/data sheet 1 (1)/._Supplementary Table 1.XLSX
- data sheet 1 (1)/Supplementary Table 2.XLSX
- __MACOSX/data sheet 1 (1)/._Supplementary Table 2.XLSX
- data sheet 1 (1)/Supplementary Table 3.XLSX
- __MACOSX/data sheet 1 (1)/._Supplementary Table 3.XLSX
- data sheet 1 (1)/Supplementary Table 4.XLSX
- __MACOSX/data sheet 1 (1)/._Supplementary Table 4.XLSX
- __MACOSX/._data sheet 1 (1)
