# Supplementary material for: Phosphoproteome of the cyanobacterium Synechocystis sp. PCC 6803 and its dynamics during nitrogen starvation
Source: Front Microbiol. 2015 Mar 31;6:248. doi: 10.3389/fmicb.2015.00248 (PMC4379935; doi:10.3389/fmicb.2015.00248)
Supplement: Supplementary file 1 [file DataSheet1.ZIP › data sheet 1 (1)/Supplementary Table 1.XLSX]

## Sheet: Supplementary table 1
Cyanobase Kazusa ID	Uniprot ID	Fasta headers	Peptide counts (all)	Unique peptides Method A	Unique peptides Method A (TiO2 chromatography)	Combined Method A	exclusive Method A	Unique peptides Method B	Unique peptides Method B (TiO2 chromatography)	Combined Method B	exclusive Method B	Unique peptides Method C	Unique peptides Method C (TiO2 chromatography)	Combined Method C	exclusive Method C	Mol. weight [kDa]	Q-value	Sequence coverage [%]	Sequence coverage proteome Method A [%]	Sequence coverage proteome Method B [%]	Sequence coverage proteome Method C [%]	Intensity	Intensity proteome Method A	Intensity proteome Method B	Intensity proteome Method C	MS/MS Count
sll0002	Q55683	>sll0002 penicillin-binding protein;>tr|Q55683|Q55683_SYNY3 Penicillin-binding protein 1A OS=Synechocystis sp. (strain PCC 6803 / Kazusa) GN=ponA PE=4 SV=1;>tr|F7US80|F7US80_SYNYG Penicillin-binding protein 1A OS=Synechocystis sp. (strain PCC 6803 / GT-S)	1	0	1	+		0	1	+		0	1	+		92.611	0	1	0	0	0	151650000	0	0	0	4
sll0005	Q55680	>sll0005 hypothetical protein;>sp|Q55680|Y005_SYNY3 Uncharacterized protein sll0005 OS=Synechocystis sp. (strain PCC 6803 / Kazusa) GN=sll0005 PE=3 SV=1;>tr|F7US77|F7US77_SYNYG ABC1-like OS=Synechocystis sp. (strain PCC 6803 / GT-S) GN=sll0005 PE=4 SV=1	3	0	1	+		3	1	+		3	0	+		77.347	0	5.1	0	5.1	5.1	38698000	0	16992000	5948000	10
sll0006	Q55679	>sll0006 putative aminotransferase;>tr|Q55679|Q55679_SYNY3 Aspartate aminotransferase OS=Synechocystis sp. (strain PCC 6803 / Kazusa) GN=aspC PE=4 SV=1;>tr|F7US76|F7US76_SYNYG Aspartate aminotransferase OS=Synechocystis sp. (strain PCC 6803 / GT-S) GN=aspC	16	5	5	+		12	5	+		13	8	+		43.979	0	47.5	17	37.3	43.1	3073200000	157820000	590500000	795260000	82
sll0007	Q55678	>sll0007 hypothetical protein;>tr|Q55678|Q55678_SYNY3 Sll0007 protein OS=Synechocystis sp. (strain PCC 6803 / Kazusa) GN=sll0007 PE=4 SV=1;>tr|F7US75|F7US75_SYNYG Putative uncharacterized protein sll0007 OS=Synechocystis sp. (strain PCC 6803 / GT-S) GN=sll	3	1	1	+		1	2	+		1	2	+		21.249	0	16.8	7.3	7.3	7.3	767450000	1268600	50975000	34386000	18
sll0008	Q55677	>sll0008 unknown protein;>tr|Q55677|Q55677_SYNY3 Sll0008 protein OS=Synechocystis sp. (strain PCC 6803 / Kazusa) GN=sll0008 PE=4 SV=1;>tr|F7US74|F7US74_SYNYG Putative uncharacterized protein sll0008 OS=Synechocystis sp. (strain PCC 6803 / GT-S) GN=sll0008	2	1	0	+		1	1	+		1	0	+		19.022	0	13	4.7	4.7	4.7	96909000	24783000	49297000	13923000	5
sll0016	Q55666	>sll0016 probable membrane-bound lytic transglycosylase A;>tr|Q55666|Q55666_SYNY3 Membrane-bound lytic transglycosylase A OS=Synechocystis sp. (strain PCC 6803 / Kazusa) GN=mltA PE=4 SV=1;>tr|F7US57|F7US57_SYNYG Membrane-bound lytic transglycosylase A OS=S	6	6	4	+		6	4	+		6	4	+		42.115	0	21.1	21.1	21.1	21.1	1066100000	56438000	203480000	87939000	38
sll0017	Q55665	>sll0017 glutamate-1-semialdehyde aminomutase;>sp|Q55665|GSA_SYNY3 Glutamate-1-semialdehyde 2,1-aminomutase OS=Synechocystis sp. (strain PCC 6803 / Kazusa) GN=hemL PE=3 SV=2;>tr|F7US56|F7US56_SYNYG Glutamate-1-semialdehyde 2,1-aminomutase OS=Synechocystis	13	10	2	+		13	5	+		13	4	+		45.891	0	36.5	29.8	36.5	36.5	12286000000	2001100000	4623100000	4178500000	129
sll0018	Q55664	>sll0018 fructose-bisphosphate aldolase, class II;>sp|Q55664|ALF2_SYNY3 Fructose-bisphosphate aldolase class 2 OS=Synechocystis sp. (strain PCC 6803 / Kazusa) GN=fbaA PE=1 SV=3;>tr|F7US55|F7US55_SYNYG Fructose-1,6-bisphosphate aldolase, class II OS=Synecho	17	12	8	+		13	10	+		15	10	+		38.972	0	57.4	35.9	46.5	57.1	55001000000	4341500000	9296100000	10720000000	318
sll0019	Q55663	>sll0019 1-deoxy-d-xylulose 5-phosphate reductoisomerase;>sp|Q55663|DXR_SYNY3 1-deoxy-D-xylulose 5-phosphate reductoisomerase OS=Synechocystis sp. (strain PCC 6803 / Kazusa) GN=dxr PE=3 SV=1;>tr|F7US54|F7US54_SYNYG 1-deoxy-D-xylulose 5-phosphate reductoiso	10	4	4	+		7	2	+		7	5	+		42.532	0	28.2	11.7	20.8	20.8	1201700000	86750000	182970000	562410000	47
sll0020	Q55662	>sll0020 ATP-dependent Clp protease ATPase subunit;>tr|Q55662|Q55662_SYNY3 ATP-dependent Clp protease regulatory subunit OS=Synechocystis sp. (strain PCC 6803 / Kazusa) GN=clpC PE=3 SV=1;>tr|F7US53|F7US53_SYNYG ATP-dependent Clp protease regulatory subunit	34	17	17	+		20	19	+		23	21	+		91.173	0	44.2	27.5	30.9	33.9	22331000000	1167100000	4260200000	2060100000	331
sll0021	Q55661	>sll0021 probable exonuclease;>tr|Q55661|Q55661_SYNY3 Sll0021 protein OS=Synechocystis sp. (strain PCC 6803 / Kazusa) GN=sll0021 PE=4 SV=1;>tr|F7US52|F7US52_SYNYG Putative uncharacterized protein sll0021 OS=Synechocystis sp. (strain PCC 6803 / GT-S) GN=sll	2	1	0	+		2	0	+		2	0	+		45.939	0	6.2	2.2	6.2	6.2	37872000	14821000	10529000	12522000	5
sll0022	Q55659	>sll0022 unknown protein;>tr|Q55659|Q55659_SYNY3 Sll0022 protein OS=Synechocystis sp. (strain PCC 6803 / Kazusa) GN=sll0022 PE=4 SV=1;>tr|F7US50|F7US50_SYNYG Putative uncharacterized protein sll0022 OS=Synechocystis sp. (strain PCC 6803 / GT-S) GN=sll0022	2	1	0	+		2	0	+		2	0	+		26.643	0	9.6	4.4	9.6	9.6	21043000	3286900	4757700	12998000	3
sll0023	Q55658	>sll0023 hypothetical protein;>tr|Q55658|Q55658_SYNY3 Sll0023 protein OS=Synechocystis sp. (strain PCC 6803 / Kazusa) GN=sll0023 PE=4 SV=1;>tr|F7US49|F7US49_SYNYG Putative uncharacterized protein sll0023 OS=Synechocystis sp. (strain PCC 6803 / GT-S) GN=sll	2	2	0	+		2	0	+		2	0	+		51.653	0	5.8	5.8	5.8	5.8	249180000	23178000	126860000	99145000	6
sll0026	Q55465	>sll0026 NADH dehydrogenase subunit 5 (involved in constitutive, low affinity CO2 uptake);>tr|Q55465|Q55465_SYNY3 NADH dehydrogenase subunit 5 OS=Synechocystis sp. (strain PCC 6803 / Kazusa) GN=ndhF PE=4 SV=1;>tr|F7UKU6|F7UKU6_SYNYG NADH dehydrogenase subu	1	1	0	+		1	0	+		1	0	+		69.363	0	2.1	2.1	2.1	2.1	6965800	3670100	2141900	1153900	1
sll0027	Q55464	>sll0027 NADH dehydrogenase subunit 4 (involved in constitutive, low affinity CO2 uptake);>tr|Q55464|Q55464_SYNY3 NADH dehydrogenase subunit 4 OS=Synechocystis sp. (strain PCC 6803 / Kazusa) GN=ndhD PE=4 SV=1;>tr|F7UKU5|F7UKU5_SYNYG NADH dehydrogenase subu	1	0	0			1	0	+	+	0	0			55.159	0	3.4	0	3.4	0	3359200	0	3359200	0	1
sll0031	Q55456	>sll0031 hypothetical protein;>tr|Q55456|Q55456_SYNY3 Sll0031 protein OS=Synechocystis sp. (strain PCC 6803 / Kazusa) GN=sll0031 PE=4 SV=1;>tr|F7UKT6|F7UKT6_SYNYG Putative uncharacterized protein sll0031 OS=Synechocystis sp. (strain PCC 6803 / GT-S) GN=sll	1	0	0			0	0			0	1	+	+	43.41	0	3.8	0	0	0	84313000	0	0	0	1
sll0033	Q55455	>sll0033 carotene isomerase;>tr|Q55455|Q55455_SYNY3 Sll0033 protein OS=Synechocystis sp. (strain PCC 6803 / Kazusa) GN=sll0033 PE=4 SV=1;>tr|F7UKT5|F7UKT5_SYNYG Putative uncharacterized protein sll0033 OS=Synechocystis sp. (strain PCC 6803 / GT-S) GN=sll00	4	2	2	+		2	2	+		2	1	+		55.771	0	11.2	5.2	5.6	5.6	122120000	4296500	11491000	8140700	11
sll0036	Q55452	>sll0036 hypothetical protein;>sp|Q55452|Y036_SYNY3 Uncharacterized protein sll0036 OS=Synechocystis sp. (strain PCC 6803 / Kazusa) GN=sll0036 PE=3 SV=1;>tr|F7UKT2|F7UKT2_SYNYG Putative uncharacterized protein sll0036 OS=Synechocystis sp. (strain PCC 6803	2	1	0	+		2	0	+		2	0	+		45.909	0	6.5	2.5	6.5	6.5	109620000	12331000	72171000	25115000	9
sll0037	Q55451	>sll0037 hypothetical protein;>sp|Q55451|CBIX_SYNY3 Sirohydrochlorin cobaltochelatase OS=Synechocystis sp. (strain PCC 6803 / Kazusa) GN=cbiX PE=1 SV=1;>tr|F7UKT1|F7UKT1_SYNYG Putative uncharacterized protein sll0037 OS=Synechocystis sp. (strain PCC 6803 /	3	0	2	+		2	2	+		2	3	+		38.339	0	11.3	0	6.5	6.5	507250000	0	59498000	12926000	18
sll0038	Q55448	>sll0038 positive phototaxis protein, two-component response regulator PatA subfamily;>tr|Q55448|Q55448_SYNY3 PatA subfamily OS=Synechocystis sp. (strain PCC 6803 / Kazusa) GN=sll0038 PE=4 SV=1;>tr|F7UKS7|F7UKS7_SYNYG PatA subfamily protein PixG/PisG/TaxP1	5	2	0	+		4	1	+		2	1	+		44.815	0	14.4	4.5	10.4	5.2	2217600000	30678000	36019000	6571700	11
sll0039	Q55447	>sll0039 positive phototaxis protein, two-component response regulator CheY subfamily;>tr|Q55447|Q55447_SYNY3 CheY subfamily OS=Synechocystis sp. (strain PCC 6803 / Kazusa) GN=sll0039 PE=4 SV=1;>tr|F7UKS6|F7UKS6_SYNYG CheY subfamily protein PixH/PisH/Rre35	9	1	3	+		4	4	+		5	2	+		13.181	0	60.5	8.4	35.3	42.9	4322100000	55223000	390530000	412100000	38
sll0040	Q55446	>sll0040 positive phototaxis protein, homologous to chemotaxis protein CheW;>tr|Q55446|Q55446_SYNY3 Sll0040 protein OS=Synechocystis sp. (strain PCC 6803 / Kazusa) GN=sll0040 PE=4 SV=1;>tr|F7UKS5|F7UKS5_SYNYG Putative uncharacterized protein sll0040 OS=Syn	1	0	0			1	0	+		1	0	+		16.214	0	11.6	0	11.6	11.6	1742000	0	1124700	617350	3
sll0041	Q55445	>sll0041 phytochrome-like photoreceptor protein for positive phototaxis; homologous to methyl-accepting chemotaxis protein;>sp|Q55445|Y041_SYNY3 Putative methyl-accepting chemotaxis protein sll0041 OS=Synechocystis sp. (strain PCC 6803 / Kazusa) GN=sll0041	21	10	12	+		12	14	+		13	13	+		108.33	0	28.9	11.5	14.5	17.1	18548000000	128750000	553210000	266960000	199
sll0042	Q55444	>sll0042 methyl-accepting chemotaxis protein for positive phototaxis;>tr|Q55444|Q55444_SYNY3 Methyl-accepting chemotaxis protein II OS=Synechocystis sp. (strain PCC 6803 / Kazusa) GN=tar PE=4 SV=1;>tr|F7UKS3|F7UKS3_SYNYG Methyl-accepting chemotaxis protein	4	3	3	+		4	3	+		4	2	+		17.707	0	26.4	19.6	26.4	26.4	611490000	72923000	98781000	42165000	47
sll0043	Q55443	>sll0043 positive phototaxis protein, homologous to chemotaxis protein CheA, two-component hybrid histidine kinase;>tr|Q55443|Q55443_SYNY3 CheA like protein OS=Synechocystis sp. (strain PCC 6803 / Kazusa) GN=sll0043 PE=4 SV=1;>tr|F7UKS2|F7UKS2_SYNYG CheA l	9	2	5	+		4	6	+		4	3	+		153.1	0	9.7	2.1	3.6	3.6	1366000000	8180000	112550000	20242000	50
sll0045	Q55440	>sll0045 sucrose phosphate synthase;>tr|Q55440|Q55440_SYNY3 Sucrose phosphate synthase OS=Synechocystis sp. (strain PCC 6803 / Kazusa) GN=sps PE=4 SV=1;>tr|F7UKR9|F7UKR9_SYNYG Sucrose phosphate synthase OS=Synechocystis sp. (strain PCC 6803 / GT-S) GN=sps	1	1	0	+		1	0	+		0	0			81.411	0.0005152	1.8	1.8	1.8	0	2736300	1339100	1397100	0	1
sll0048	Q55437	>sll0048 unknown protein;>tr|Q55437|Q55437_SYNY3 Sll0048 protein OS=Synechocystis sp. (strain PCC 6803 / Kazusa) GN=sll0048 PE=4 SV=1;>tr|F7UKR6|F7UKR6_SYNYG Putative uncharacterized protein sll0048 OS=Synechocystis sp. (strain PCC 6803 / GT-S) GN=sll0048	6	2	2	+		3	1	+		4	2	+		34.866	0	20.8	6.4	11.5	16	395090000	13947000	86334000	153420000	12
sll0051	Q55162	>sll0051 hypothetical protein;>tr|Q55162|Q55162_SYNY3 Sll0051 protein OS=Synechocystis sp. (strain PCC 6803 / Kazusa) GN=sll0051 PE=4 SV=1;>tr|F7USH3|F7USH3_SYNYG Putative uncharacterized protein sll0051 OS=Synechocystis sp. (strain PCC 6803 / GT-S) GN=sll	6	3	4	+		4	2	+		4	3	+		17.799	0	41.5	17	35.8	35.8	9625500000	102550000	452970000	352990000	73
sll0053	Q55160	>sll0053 biotin carboxylase;>tr|Q55160|Q55160_SYNY3 Biotin carboxylase OS=Synechocystis sp. (strain PCC 6803 / Kazusa) GN=accC PE=4 SV=1;>tr|F7USH1|F7USH1_SYNYG Biotin carboxylase OS=Synechocystis sp. (strain PCC 6803 / GT-S) GN=accC PE=4 SV=1	3	2	0	+		3	0	+		2	0	+		49.164	0	9.8	6.5	9.8	6	201700000	42916000	135560000	23221000	8
sll0057	Q59978	>sll0057 heat shock protein GrpE;>sp|Q59978|GRPE_SYNY3 Protein GrpE OS=Synechocystis sp. (strain PCC 6803 / Kazusa) GN=grpE PE=3 SV=1;>tr|F7USG4|F7USG4_SYNYG Protein GrpE OS=Synechocystis sp. (strain PCC 6803 / GT-S) GN=grpE PE=3 SV=1	19	10	9	+		18	11	+		18	12	+		27.567	0	68.7	50.6	68.7	68.7	35858000000	341720000	2218400000	2010400000	322
sll0058	Q55154	>sll0058 DnaK protein 1, heat shock protein 70, molecular chaperone;>sp|Q55154|DNAK1_SYNY3 Chaperone protein dnaK1 OS=Synechocystis sp. (strain PCC 6803 / Kazusa) GN=dnaK1 PE=3 SV=1;>tr|F7USG3|F7USG3_SYNYG Chaperone protein DnaK OS=Synechocystis sp. (strai	18	9	10	+		12	9	+		11	9	+		75.178	0	27.6	11.8	18.8	17.9	5308500000	194960000	1206000000	715420000	124
sll0064	Q55146	>sll0064 periplasmic protein, putative polar amino acid transport system substrate-binding protein;>tr|Q55146|Q55146_SYNY3 Sll0064 protein OS=Synechocystis sp. (strain PCC 6803 / Kazusa) GN=sll0064 PE=4 SV=1;>tr|F7USF4|F7USF4_SYNYG Putative uncharacterized	1	0	0			1	0	+		1	0	+		30.177	0.0010091	6.9	0	6.9	6.9	45174000	0	21074000	24101000	3
sll0065	Q55141	>sll0065 acetolactate synthase small subunit;>sp|Q55141|ILVH_SYNY3 Acetolactate synthase small subunit OS=Synechocystis sp. (strain PCC 6803 / Kazusa) GN=ilvH PE=3 SV=2;>tr|F7USE8|F7USE8_SYNYG Acetolactate synthase OS=Synechocystis sp. (strain PCC 6803 / G	6	3	2	+		6	4	+		6	4	+		18.871	0	44.2	19.8	44.2	44.2	2692800000	227930000	654380000	315230000	89
sll0066	Q55140	>sll0066 unknown protein;>tr|Q55140|Q55140_SYNY3 Sll0066 protein OS=Synechocystis sp. (strain PCC 6803 / Kazusa) GN=sll0066 PE=4 SV=1;>tr|F7USE7|F7USE7_SYNYG Putative uncharacterized protein sll0066 OS=Synechocystis sp. (strain PCC 6803 / GT-S) GN=sll0066	3	0	1	+		2	1	+		2	1	+		34.168	0	11.1	0	6	6	121720000	0	40830000	38241000	16
sll0067	Q55139	>sll0067 glutathione S-transferase;>tr|Q55139|Q55139_SYNY3 Glutathione S-transferase OS=Synechocystis sp. (strain PCC 6803 / Kazusa) GN=gst PE=4 SV=1;>tr|F7USE6|F7USE6_SYNYG Glutathione S-transferase OS=Synechocystis sp. (strain PCC 6803 / GT-S) GN=gst PE=	7	6	2	+		6	2	+		6	1	+		20.377	0	32.1	30.4	30.4	30.4	627560000	322960000	178380000	82240000	25
sll0068	Q55138	>sll0068 unknown protein;>tr|Q55138|Q55138_SYNY3 Sll0068 protein OS=Synechocystis sp. (strain PCC 6803 / Kazusa) GN=sll0068 PE=4 SV=1;>tr|F7USE5|F7USE5_SYNYG Putative uncharacterized protein sll0068 OS=Synechocystis sp. (strain PCC 6803 / GT-S) GN=sll0068	11	3	1	+		9	2	+		6	2	+		134.66	0	9.4	2.6	7.4	5	118370000	7708600	63647000	12314000	15
sll0069	Q55137	>sll0069 hypothetical protein;>tr|Q55137|Q55137_SYNY3 Sll0069 protein OS=Synechocystis sp. (strain PCC 6803 / Kazusa) GN=sll0069 PE=4 SV=1;>tr|F7USE4|F7USE4_SYNYG Putative uncharacterized protein sll0069 OS=Synechocystis sp. (strain PCC 6803 / GT-S) GN=sll	4	3	0	+		3	0	+		4	0	+		28.901	0	14.8	9.8	12.1	14.8	445880000	149600000	157560000	138710000	21
sll0070	Q55135	>sll0070 phosphoribosylglycinamide formyltransferase;>sp|Q55135|PURU_SYNY3 Formyltetrahydrofolate deformylase OS=Synechocystis sp. (strain PCC 6803 / Kazusa) GN=purU PE=3 SV=1;>tr|F7USE2|F7USE2_SYNYG Phosphoribosylglycinamide formyltransferase OS=Synechocy	4	1	2	+		2	2	+		2	3	+		32.634	0	12.3	3.2	9.2	9.2	1379000000	7433500	38780000	113900000	27
sll0071	Q55134	>sll0071 hypothetical protein;>tr|Q55134|Q55134_SYNY3 Sll0071 protein OS=Synechocystis sp. (strain PCC 6803 / Kazusa) GN=sll0071 PE=4 SV=1;>tr|F7USE1|F7USE1_SYNYG Putative uncharacterized protein sll0071 OS=Synechocystis sp. (strain PCC 6803 / GT-S) GN=sll	3	0	1	+		1	1	+		2	1	+		38	0	11.4	0	3.3	6.9	40516000	0	6397000	9404500	6
sll0078	Q55806	>sll0078 threonyl-tRNA synthetase;>sp|Q55806|SYT_SYNY3 Threonine--tRNA ligase OS=Synechocystis sp. (strain PCC 6803 / Kazusa) GN=thrS PE=3 SV=1;>tr|F7UTR0|F7UTR0_SYNYG Threonine--tRNA ligase OS=Synechocystis sp. (strain PCC 6803 / GT-S) GN=thrS PE=3 SV=1	14	8	7	+		8	6	+		8	6	+		68.872	0	23.1	12.6	15.4	15.9	2081000000	241830000	739950000	405870000	89
sll0080	P54899	>sll0080 N-acetyl-gamma-glutamyl-phosphate reductase;>sp|P54899|ARGC_SYNY3 N-acetyl-gamma-glutamyl-phosphate reductase OS=Synechocystis sp. (strain PCC 6803 / Kazusa) GN=argC PE=3 SV=1;>tr|F7UTQ8|F7UTQ8_SYNYG N-acetyl-gamma-glutamyl-phosphate reductase OS=	10	5	2	+		7	2	+		9	2	+		38.209	0	35	17.9	25.4	29.9	1475000000	264760000	628590000	436240000	41
sll0083	Q55797	>sll0083 phosphoheptose isomerase;>sp|Q55797|GMHA_SYNY3 Phosphoheptose isomerase OS=Synechocystis sp. (strain PCC 6803 / Kazusa) GN=gmhA PE=3 SV=1;>tr|F7UTQ0|F7UTQ0_SYNYG Phosphoheptose isomerase OS=Synechocystis sp. (strain PCC 6803 / GT-S) GN=gmhA PE=3 S	5	2	3	+		4	3	+		4	3	+		21.137	0	44.8	8.2	30.4	30.4	1020000000	35823000	137260000	264700000	26
sll0084	Q55796	>sll0084 putative phosphatase;>tr|Q55796|Q55796_SYNY3 Imidazoleglycerol-phosphate dehydratase histidinol-phosphatase OS=Synechocystis sp. (strain PCC 6803 / Kazusa) GN=hisB PE=3 SV=1;>tr|F7UTP9|F7UTP9_SYNYG D,D-heptose 1,7-bisphosphate phosphatase OS=Synec	1	0	0			0	1	+		0	1	+		17.385	0	6.2	0	0	0	1441900	0	0	0	2
sll0085	Q55795	>sll0085 unknown protein;>tr|Q55795|Q55795_SYNY3 Sll0085 protein OS=Synechocystis sp. (strain PCC 6803 / Kazusa) GN=sll0085 PE=4 SV=1;>tr|F7UTP8|F7UTP8_SYNYG Putative uncharacterized protein sll0085 OS=Synechocystis sp. (strain PCC 6803 / GT-S) GN=sll0085	1	0	1	+		0	1	+		0	1	+		46.427	0	2.5	0	0	0	49045000	0	0	0	12
sll0086	Q55794	>sll0086 putative arsenical pump-driving ATPase;>sp|Q55794|ARSA_SYNY3 Putative arsenical pump-driving ATPase OS=Synechocystis sp. (strain PCC 6803 / Kazusa) GN=sll0086 PE=3 SV=1;>tr|F7UTP7|F7UTP7_SYNYG Putative uncharacterized protein sll0086 OS=Synechocys	8	7	1	+		7	1	+		6	1	+		44.626	0	19.7	19.7	19.2	15.9	533340000	46586000	307380000	131590000	45
sll0088	Q55789	>sll0088 hypothetical protein;>tr|Q55789|Q55789_SYNY3 Sll0088 protein OS=Synechocystis sp. (strain PCC 6803 / Kazusa) GN=sll0088 PE=4 SV=1;>tr|F7UTP2|F7UTP2_SYNYG Putative uncharacterized protein sll0088 OS=Synechocystis sp. (strain PCC 6803 / GT-S) GN=sll	4	0	1	+		3	1	+		4	1	+		27.37	0	25	0	17.1	25	1152900000	0	115710000	153910000	31
sll0094	Q55885	>sll0094 two-component sensor histidine kinase;>tr|Q55885|Q55885_SYNY3 Sensory transduction histidine kinase OS=Synechocystis sp. (strain PCC 6803 / Kazusa) GN=sll0094 PE=4 SV=1;>tr|F7UTZ8|F7UTZ8_SYNYG Sensory transduction histidine kinase Hik37 OS=Synecho	4	1	0	+		4	0	+		2	0	+		51.781	0	9.6	2.2	9.6	5.3	59935000	904280	38100000	20931000	5
sll0096	Q55883	>sll0096 hypothetical protein;>tr|Q55883|Q55883_SYNY3 Sll0096 protein OS=Synechocystis sp. (strain PCC 6803 / Kazusa) GN=sll0096 PE=4 SV=1;>tr|F7UTZ6|F7UTZ6_SYNYG Putative uncharacterized protein sll0096 OS=Synechocystis sp. (strain PCC 6803 / GT-S) GN=sll	5	1	1	+		4	1	+		4	1	+		49.777	0	12.5	2.2	10	10	136040000	2104800	60356000	50974000	19
sll0098	Q55880	>sll0098 hypothetical protein;>sp|Q55880|RLMN_SYNY3 Probable dual-specificity RNA methyltransferase RlmN OS=Synechocystis sp. (strain PCC 6803 / Kazusa) GN=rlmN PE=3 SV=1;>tr|F7UTZ3|F7UTZ3_SYNYG Probable dual-specificity RNA methyltransferase RlmN OS=Synec	2	2	0	+		1	0	+		1	0	+		38.856	0	8	8	4.6	4.6	7700700	3890100	2531400	1279300	2
sll0100	P54984	>sll0100 N-acyl-L-amino acid amidohydrolase;>sp|P54984|Y100_SYNY3 Uncharacterized hydrolase sll0100 OS=Synechocystis sp. (strain PCC 6803 / Kazusa) GN=sll0100 PE=3 SV=1;>tr|F7UTZ1|F7UTZ1_SYNYG N-acyl-L-amino acid amidohydrolase OS=Synechocystis sp. (strain	1	0	1	+		0	1	+		0	1	+		42.656	0	3.3	0	0	0	13564000	0	0	0	1
sll0102	Q55875	>sll0102 hypothetical protein;>tr|Q55875|Q55875_SYNY3 Sll0102 protein OS=Synechocystis sp. (strain PCC 6803 / Kazusa) GN=sll0102 PE=4 SV=1;>tr|F7UTY7|F7UTY7_SYNYG Putative uncharacterized protein sll0102 OS=Synechocystis sp. (strain PCC 6803 / GT-S) GN=sll	9	5	4	+		5	4	+		6	4	+		40.096	0	24.9	14.5	16.8	22.3	2996700000	163910000	615250000	471020000	57
sll0103	Q55874	>sll0103 hypothetical protein;>sp|Q55874|Y103_SYNY3 Uncharacterized protein sll0103 OS=Synechocystis sp. (strain PCC 6803 / Kazusa) GN=sll0103 PE=4 SV=1;>tr|F7UTY6|F7UTY6_SYNYG Putative uncharacterized protein sll0103 OS=Synechocystis sp. (strain PCC 6803	11	6	5	+		7	9	+		7	9	+		45.849	0	28.8	15	19.5	19.5	2949700000	50020000	197640000	104610000	92
sll0108	P54147	>sll0108 ammonium/methylammonium permease;>sp|P54147|Y108_SYNY3 Putative ammonium transporter sll0108 OS=Synechocystis sp. (strain PCC 6803 / Kazusa) GN=sll0108 PE=3 SV=1;>tr|F7UTY2|F7UTY2_SYNYG Ammonium/methylammonium permease OS=Synechocystis sp. (strain	3	2	1	+		2	2	+		2	2	+		53.58	0	9.7	4.7	4.7	4.7	4626600000	98309000	185260000	903020000	20
sll0109	Q55869	>sll0109 chorismate mutase;>tr|Q55869|Q55869_SYNY3 Chorismate mutase OS=Synechocystis sp. (strain PCC 6803 / Kazusa) GN=aroH PE=4 SV=1;>tr|F7UTX9|F7UTX9_SYNYG Chorismate mutase OS=Synechocystis sp. (strain PCC 6803 / GT-S) GN=aroH PE=4 SV=1	4	0	1	+		2	1	+		3	1	+		14.401	0	46.5	0	27.6	35.4	134860000	0	18150000	93017000	13
sll0135	P0DJF9	>sll0135 putative 5-methylthioadenosine phosphorylase;>sp|P0DJF9|MTAP_SYNYG S-methyl-5-thioadenosine phosphorylase OS=Synechocystis sp. (strain PCC 6803 / GT-S) GN=mtnP PE=3 SV=1;>sp|P0DJF8|MTAP_SYNY3 S-methyl-5-thioadenosine phosphorylase OS=Synechocys	5	3	2	+		4	3	+		2	1	+		34.483	0	24.5	13.5	16	8.5	707070000	33127000	272760000	5023600	20
sll0136	P74468	>sll0136 aminopeptidase P;>tr|P74468|P74468_SYNY3 Aminopeptidase P OS=Synechocystis sp. (strain PCC 6803 / Kazusa) GN=pepP PE=3 SV=1;>tr|F7URI3|F7URI3_SYNYG Aminopeptidase P OS=Synechocystis sp. (strain PCC 6803 / GT-S) GN=pepP PE=3 SV=1	4	3	2	+		2	1	+		3	1	+		49.5	0	9.5	7.3	5.2	7.3	540910000	51500000	87634000	167630000	21
sll0141	P74462	>sll0141 hypothetical protein;>tr|P74462|P74462_SYNY3 Sll0141 protein OS=Synechocystis sp. (strain PCC 6803 / Kazusa) GN=sll0141 PE=4 SV=1;>tr|F7URH8|F7URH8_SYNYG Putative uncharacterized protein sll0141 OS=Synechocystis sp. (strain PCC 6803 / GT-S) GN=sll	3	0	3	+		0	3	+		0	3	+		50.992	0	8.4	0	0	0	567640000	0	0	0	27
sll0142	P74461	>sll0142 probable cation efflux system protein;>tr|P74461|P74461_SYNY3 Cation or drug efflux system protein OS=Synechocystis sp. (strain PCC 6803 / Kazusa) GN=sll0142 PE=4 SV=1;>tr|F7URH7|F7URH7_SYNYG Cation or drug efflux system protein OS=Synechocystis s	4	0	1	+		3	1	+		2	1	+		115.19	0	4.8	0	3.8	2	34256000	0	13270000	2670000	4
sll0144	P74457	>tr|F7URH3|F7URH3_SYNYG Uridylate kinase OS=Synechocystis sp. (strain PCC 6803 / GT-S) GN=pyrH PE=3 SV=1;>sll0144 uridine monophosphate kinase;>sp|P74457|PYRH_SYNY3 Uridylate kinase OS=Synechocystis sp. (strain PCC 6803 / Kazusa) GN=pyrH PE=3 SV=1	5	1	1	+		2	3	+		3	3	+		25.592	0	35	4.2	10.8	17.5	3948600000	34685000	87629000	59324000	42
sll0145	P74456	>sll0145 ribosome releasing factor;>sp|P74456|RRF_SYNY3 Ribosome-recycling factor OS=Synechocystis sp. (strain PCC 6803 / Kazusa) GN=frr PE=3 SV=1;>tr|F7URH2|F7URH2_SYNYG Ribosome-recycling factor OS=Synechocystis sp. (strain PCC 6803 / GT-S) GN=frr PE=3 S	13	9	9	+		8	9	+		7	9	+		20.186	0	61	40.7	40.7	35.2	25885000000	1485500000	3248300000	2602800000	158
sll0147	P74454	>sll0147 hypothetical protein;>tr|P74454|P74454_SYNY3 Sll0147 protein OS=Synechocystis sp. (strain PCC 6803 / Kazusa) GN=sll0147 PE=4 SV=1;>tr|F7URH0|F7URH0_SYNYG Putative uncharacterized protein sll0147 OS=Synechocystis sp. (strain PCC 6803 / GT-S) GN=sll	3	1	1	+		2	1	+		0	0			76.269	0	5.2	2.1	3.7	0	60299000	2259100	48363000	0	6
sll0148	P74453	>sll0148 hypothetical protein;>tr|P74453|P74453_SYNY3 Sll0148 protein OS=Synechocystis sp. (strain PCC 6803 / Kazusa) GN=sll0148 PE=4 SV=1;>tr|F7URG9|F7URG9_SYNYG Putative uncharacterized protein sll0148 OS=Synechocystis sp. (strain PCC 6803 / GT-S) GN=sll	2	1	1	+		1	1	+		1	1	+		78.5	0	4.8	2.2	2.2	2.2	73147000	285250	6275400	2500800	6
sll0149	P74452	>sll0149 hypothetical protein;>tr|P74452|P74452_SYNY3 Sll0149 protein OS=Synechocystis sp. (strain PCC 6803 / Kazusa) GN=sll0149 PE=4 SV=1;>tr|F7URG8|F7URG8_SYNYG Putative uncharacterized protein sll0149 OS=Synechocystis sp. (strain PCC 6803 / GT-S) GN=sll	2	2	0	+		2	0	+		2	0	+		65.813	0	5	5	5	5	32511000	1616400	15329000	15566000	9
sll0154	Q55575	>sll0154 hypothetical protein;>sp|Q55575|Y154_SYNY3 UPF0052 protein sll0154 OS=Synechocystis sp. (strain PCC 6803 / Kazusa) GN=sll0154 PE=3 SV=1;>tr|F7URV1|F7URV1_SYNYG Hypothetical 35.6 kD protein OS=Synechocystis sp. (strain PCC 6803 / GT-S) GN=sll0154 P	2	2	0	+		1	0	+		1	0	+		51.007	0	3.9	3.9	1.9	1.9	4966400	284840	4163800	517690	2
sll0157	Q55571	>sll0157 hypothetical protein;>tr|Q55571|Q55571_SYNY3 Sll0157 protein OS=Synechocystis sp. (strain PCC 6803 / Kazusa) GN=sll0157 PE=4 SV=1;>tr|F7URU7|F7URU7_SYNYG Putative uncharacterized protein sll0157 OS=Synechocystis sp. (strain PCC 6803 / GT-S) GN=sll	1	1	0	+		1	0	+		1	0	+		28.098	0.0010157	3.5	3.5	3.5	3.5	44651000	13965000	26660000	4025700	1
sll0158	P52981	>sll0158 1,4-alpha-glucan branching enzyme;>sp|P52981|GLGB_SYNY3 1,4-alpha-glucan branching enzyme GlgB OS=Synechocystis sp. (strain PCC 6803 / Kazusa) GN=glgB PE=1 SV=1;>tr|F7URU6|F7URU6_SYNYG 1,4-alpha-glucan branching enzyme GlgB OS=Synechocystis sp. (s	26	13	6	+		17	6	+		23	8	+		89.526	0	39.4	17.7	26.6	33.8	9306000000	656380000	1816900000	2388600000	172
sll0162	Q55564	>sll0162 hypothetical protein;>tr|Q55564|Q55564_SYNY3 Sll0162 protein OS=Synechocystis sp. (strain PCC 6803 / Kazusa) GN=sll0162 PE=4 SV=1;>tr|F7URT8|F7URT8_SYNYG Putative uncharacterized protein sll0162 OS=Synechocystis sp. (strain PCC 6803 / GT-S) GN=sll	5	2	3	+		2	4	+		2	3	+		22.688	0	33.5	13.9	13.9	13.9	1315600000	116790000	351340000	231740000	35
sll0163	Q55563	>sll0163 WD-repeat protein;>sp|Q55563|Y163_SYNY3 Uncharacterized WD repeat-containing protein sll0163 OS=Synechocystis sp. (strain PCC 6803 / Kazusa) GN=sll0163 PE=4 SV=1;>tr|F7URT7|F7URT7_SYNYG Beta transducin-like protein OS=Synechocystis sp. (strain PCC	7	4	2	+		7	2	+		6	2	+		189.93	0	4.7	2.7	4.7	4.3	554620000	36336000	204810000	66237000	36
sll0169	Q55559	>sll0169 cell division protein Ftn2 homolog;>tr|Q55559|Q55559_SYNY3 Sll0169 protein OS=Synechocystis sp. (strain PCC 6803 / Kazusa) GN=sll0169 PE=1 SV=1;>tr|F7URT3|F7URT3_SYNYG Putative uncharacterized protein sll0169 OS=Synechocystis sp. (strain PCC 6803	8	3	5	+		3	4	+		5	5	+		79.423	0	13.9	5.3	5.3	8.1	1035300000	43297000	94586000	76251000	36
sll0170	P22358	>sll0170 DnaK protein 2, heat shock protein 70, molecular chaperone;>sp|P22358|DNAK2_SYNY3 Chaperone protein dnaK2 OS=Synechocystis sp. (strain PCC 6803 / Kazusa) GN=dnaK2 PE=2 SV=1;>tr|F7URT2|F7URT2_SYNYG Chaperone protein DnaK OS=Synechocystis sp. (strai	32	14	19	+		23	19	+		26	19	+		67.613	0	49.7	23.1	36.3	39.5	35349000000	1342600000	5818500000	8627500000	466
sll0171	P54261	>sll0171 probable aminomethyltransferase;>sp|P54261|GCST_SYNY3 Aminomethyltransferase OS=Synechocystis sp. (strain PCC 6803 / Kazusa) GN=gcvT PE=3 SV=1;>tr|F7URT1|F7URT1_SYNYG Aminomethyltransferase OS=Synechocystis sp. (strain PCC 6803 / GT-S) GN=gcvT PE=	6	3	1	+		1	3	+		1	3	+		41.036	0	21	9.9	4	4	405600000	8653400	9010900	936670	13
sll0172	Q55558	>sll0172 periplasmic protein, function unknown;>tr|Q55558|Q55558_SYNY3 Sll0172 protein OS=Synechocystis sp. (strain PCC 6803 / Kazusa) GN=sll0172 PE=4 SV=1;>tr|F7URT0|F7URT0_SYNYG Putative uncharacterized protein sll0172 OS=Synechocystis sp. (strain PCC 68	3	3	0	+		0	0			1	0	+		16.347	0	22.4	22.4	0	5.3	233960000	233720000	0	245990	4
sll0173	Q55557	>sll0173 virginiamycin B hydrolase, periplasmic protein;>tr|Q55557|Q55557_SYNY3 Virginiamycin B hydrolase Vgb OS=Synechocystis sp. (strain PCC 6803 / Kazusa) GN=sll0173 PE=4 SV=1;>tr|F7URS9|F7URS9_SYNYG Putative uncharacterized protein sll0173 OS=Synechocy	10	5	5	+		7	5	+		7	6	+		38.545	0	42.9	18.2	27	27	8333400000	356280000	637140000	194120000	115
sll0174	Q55556	>sll0174 hypothetical protein;>tr|Q55556|Q55556_SYNY3 Sll0174 protein OS=Synechocystis sp. (strain PCC 6803 / Kazusa) GN=sll0174 PE=4 SV=1;>tr|F7URS8|F7URS8_SYNYG Putative uncharacterized protein sll0174 OS=Synechocystis sp. (strain PCC 6803 / GT-S) GN=sll	2	1	0	+		1	1	+		1	1	+		30.551	0	8.1	3.5	3.5	3.5	85491000	1668800	2908900	1051700	5
sll0176	Q55554	>sll0176 hypothetical protein;>tr|Q55554|Q55554_SYNY3 Sll0176 protein OS=Synechocystis sp. (strain PCC 6803 / Kazusa) GN=sll0176 PE=4 SV=1;>tr|F7URS5|F7URS5_SYNYG Putative uncharacterized protein sll0176 OS=Synechocystis sp. (strain PCC 6803 / GT-S) GN=sll	2	1	1	+		2	1	+		2	1	+		12.02	0	26.2	14	26.2	26.2	420010000	382890	69414000	102400000	12
sll0178	Q55359	>sll0178 hypothetical protein;>tr|Q55359|Q55359_SYNY3 Sll0178 protein OS=Synechocystis sp. (strain PCC 6803 / Kazusa) GN=sll0178 PE=4 SV=1;>tr|F7USX9|F7USX9_SYNYG Putative uncharacterized protein sll0178 OS=Synechocystis sp. (strain PCC 6803 / GT-S) GN=sll	3	0	1	+		2	1	+		1	0	+		151.89	0	2.2	0	1.4	0.8	38566000	0	12587000	836090	4
sll0179	Q55778	>sll0179 glutamyl-tRNA synthetase;>sp|Q55778|SYE_SYNY3 Glutamate--tRNA ligase OS=Synechocystis sp. (strain PCC 6803 / Kazusa) GN=gltX PE=3 SV=1;>tr|F7USW8|F7USW8_SYNYG Glutamate--tRNA ligase OS=Synechocystis sp. (strain PCC 6803 / GT-S) GN=gltX PE=3 SV=1	13	4	6	+		8	8	+		8	8	+		54.008	0	22.8	9.9	15.5	15.5	2730600000	145800000	266710000	104050000	85
sll0180	Q55776	>sll0180 hypothetical protein;>tr|Q55776|Q55776_SYNY3 Sll0180 protein OS=Synechocystis sp. (strain PCC 6803 / Kazusa) GN=sll0180 PE=4 SV=1;>tr|F7USW6|F7USW6_SYNYG Putative uncharacterized protein sll0180 OS=Synechocystis sp. (strain PCC 6803 / GT-S) GN=sll	11	4	5	+		3	8	+		2	7	+		53.966	0	36.1	9.8	6.8	4.6	1151000000	54861000	30528000	6220200	68
sll0183	Q55773	>sll0183 hypothetical protein;>tr|Q55773|Q55773_SYNY3 Sll0183 protein OS=Synechocystis sp. (strain PCC 6803 / Kazusa) GN=sll0183 PE=4 SV=1;>tr|F7USW1|F7USW1_SYNYG Putative uncharacterized protein sll0183 OS=Synechocystis sp. (strain PCC 6803 / GT-S) GN=sll	1	0	0			1	0	+		1	0	+		27.402	0	6.2	0	6.2	6.2	55658000	0	19657000	36000000	3
sll0184; sll2012	Q59996	>sll0184 group2 RNA polymerase sigma factor SigC;>sp|Q59996|RPSC_SYNY3 Probable RNA polymerase sigma-C factor OS=Synechocystis sp. (strain PCC 6803 / Kazusa) GN=sigC PE=3 SV=1;>tr|F7USV8|F7USV8_SYNYG RNA polymerase sigma factor OS=Synechocystis sp. (strain	3	1	0	+		2	0	+		2	0	+		46.581	0	7.9	2.2	6.2	4	131450000	13939000	92544000	24963000	5
sll0185	Q55770	>sll0185 hypothetical protein;>tr|Q55770|Q55770_SYNY3 Sll0185 protein OS=Synechocystis sp. (strain PCC 6803 / Kazusa) GN=sll0185 PE=4 SV=1;>tr|F7USV6|F7USV6_SYNYG Putative uncharacterized protein sll0185 OS=Synechocystis sp. (strain PCC 6803 / GT-S) GN=sll	14	7	8	+		9	9	+		9	8	+		46.993	0	37.5	15.5	19.1	20.3	6146000000	342450000	283560000	295740000	104
sll0188	Q55762	>sll0188 unknown protein;>tr|Q55762|Q55762_SYNY3 Sll0188 protein OS=Synechocystis sp. (strain PCC 6803 / Kazusa) GN=sll0188 PE=4 SV=1;>tr|F7USU8|F7USU8_SYNYG Putative uncharacterized protein sll0188 OS=Synechocystis sp. (strain PCC 6803 / GT-S) GN=sll0188	1	0	0			0	1	+		0	1	+		52.391	0	4.8	0	0	0	81924000	0	0	0	4
sll0195	Q55701	>sll0195 probable ATP-dependent protease;>tr|Q55701|Q55701_SYNY3 ATP-dependent proteinase BsgA OS=Synechocystis sp. (strain PCC 6803 / Kazusa) GN=sll0195 PE=4 SV=1;>tr|F7USA3|F7USA3_SYNYG ATP-dependent proteinase BsgA OS=Synechocystis sp. (strain PCC 6803	4	2	1	+		1	1	+		1	1	+		24.539	0	19.2	8.9	5.6	5.6	320450000	18378000	29923000	9371900	10
sll0198	Q55699	>sll0198 hypothetical protein;>tr|Q55699|Q55699_SYNY3 Sll0198 protein OS=Synechocystis sp. (strain PCC 6803 / Kazusa) GN=sll0198 PE=4 SV=1;>tr|F7USA1|F7USA1_SYNYG Putative uncharacterized protein sll0198 OS=Synechocystis sp. (strain PCC 6803 / GT-S) GN=sll	1	1	0	+		1	1	+		1	1	+		21.336	0	9.4	9.4	9.4	9.4	121210000	2088200	9447000	12262000	3
sll0199	P21697	>sll0199 plastocyanin;>sp|P21697|PLAS_SYNY3 Plastocyanin OS=Synechocystis sp. (strain PCC 6803 / Kazusa) GN=petE PE=1 SV=1;>tr|F7US99|F7US99_SYNYG Plastocyanin OS=Synechocystis sp. (strain PCC 6803 / GT-S) GN=petE PE=3 SV=1	2	2	2	+		2	2	+		2	2	+		13.146	0	30.2	30.2	30.2	30.2	0	0	0	0	0
sll0202	Q55694	>sll0202 glucose inhibited division protein;>sp|Q55694|MNMG_SYNY3 tRNA uridine 5-carboxymethylaminomethyl modification enzyme MnmG OS=Synechocystis sp. (strain PCC 6803 / Kazusa) GN=mnmG PE=3 SV=1;>tr|F7US95|F7US95_SYNYG tRNA uridine 5-carboxymethylaminome	3	1	0	+		2	1	+		1	0	+		70.89	0	5.7	2.5	4.1	2.5	44259000	399310	15385000	18393000	5
sll0204	Q55692	>sll0204 glucose inhibited division protein;>sp|Q55692|TRMFO_SYNY3 Methylenetetrahydrofolate--tRNA-(uracil-5-)-methyltransferase TrmFO OS=Synechocystis sp. (strain PCC 6803 / Kazusa) GN=trmFO PE=3 SV=1;>tr|F7US93|F7US93_SYNYG Methylenetetrahydrofolate--tRN	3	2	0	+		3	0	+		3	0	+		50.102	0	7.5	4.4	7.5	7.5	128740000	27477000	74901000	26364000	8
sll0207	Q55689	>tr|F7US89|F7US89_SYNYG Glucose-1-phosphate thymidylyltransferase OS=Synechocystis sp. (strain PCC 6803 / GT-S) GN=rfbA PE=4 SV=1;>sll0207 glucose-1-phosphate thymidylyltransferase;>tr|Q55689|Q55689_SYNY3 Glucose-1-phosphate thymidylyltransferase OS=Synech	4	2	1	+		4	2	+		4	1	+		39.628	0	11.8	5.5	11.8	11.8	248470000	1720600	24404000	6048900	20
sll0208	Q55688	>sll0208 hypothetical protein;>sp|Q55688|ALDEC_SYNY3 Aldehyde decarbonylase OS=Synechocystis sp. (strain PCC 6803 / Kazusa) GN=sll0208 PE=3 SV=1;>tr|F7US88|F7US88_SYNYG Putative uncharacterized protein sll0208 OS=Synechocystis sp. (strain PCC 6803 / GT-S)	7	3	4	+		4	2	+		3	2	+		26.177	0	25.1	12.6	18.6	14.3	2004300000	707270000	786770000	421680000	23
sll0209	Q55687	>sll0209 hypothetical protein;>sp|Q55687|AAR_SYNY3 Long-chain acyl-[acyl-carrier-protein] reductase OS=Synechocystis sp. (strain PCC 6803 / Kazusa) GN=sll0209 PE=3 SV=1;>tr|F7US87|F7US87_SYNYG Putative uncharacterized protein sll0209 OS=Synechocystis sp. (	7	1	3	+		3	3	+		3	3	+		37.65	0	19.1	2.1	10.3	11.2	581800000	17481000	14433000	16793000	26
sll0216	P72724	>sll0216 hypothetical protein;>tr|P72724|P72724_SYNY3 Sll0216 protein OS=Synechocystis sp. (strain PCC 6803 / Kazusa) GN=sll0216 PE=4 SV=1;>tr|F7UTL2|F7UTL2_SYNYG Putative uncharacterized protein sll0216 OS=Synechocystis sp. (strain PCC 6803 / GT-S) GN=sll	4	2	0	+		3	0	+		3	1	+		23.86	0	24.8	7.6	14.3	14.3	304430000	60440000	113650000	56498000	21
sll0220	P72720	>sll0220 L-glutamine:D-fructose-6-P amidotransferase;>sp|P72720|GLMS_SYNY3 Glutamine--fructose-6-phosphate aminotransferase [isomerizing] OS=Synechocystis sp. (strain PCC 6803 / Kazusa) GN=glmS PE=3 SV=3;>tr|F7UTK7|F7UTK7_SYNYG Glutamine--fructose-6-phosph	10	2	5	+		7	3	+		7	4	+		69.606	0	19.7	4.8	14.4	14.4	1950200000	2225800	306130000	224820000	43
sll0221	P72719	>sll0221 bacterioferritin comigratory protein;>tr|P72719|P72719_SYNY3 Bacterioferritin comigratory protein OS=Synechocystis sp. (strain PCC 6803 / Kazusa) GN=bcp PE=4 SV=1;>tr|F7UTK6|F7UTK6_SYNYG Bacterioferritin comigratory protein OS=Synechocystis sp. (s	3	3	0	+		3	0	+		2	0	+		20.376	0	20.1	20.1	20.1	13	168110000	16310000	109190000	42611000	9
sll0222	P72715	>sll0222 putative purple acid phosphatase;>tr|P72715|P72715_SYNY3 Alkaline phosphatase OS=Synechocystis sp. (strain PCC 6803 / Kazusa) GN=phoA PE=4 SV=1;>tr|F7UTK2|F7UTK2_SYNYG Alkaline phosphatase OS=Synechocystis sp. (strain PCC 6803 / GT-S) GN=phoA PE=4	1	0	1	+		0	1	+		0	0			36.013	0	4.9	0	0	0	45477000	0	0	0	1
sll0223	P72714	>sll0223 NADH dehydrogenase subunit 2;>sp|P72714|NU2C_SYNY3 NAD(P)H-quinone oxidoreductase subunit 2 OS=Synechocystis sp. (strain PCC 6803 / Kazusa) GN=ndhB PE=3 SV=1;>tr|F7UTK1|F7UTK1_SYNYG NAD(P)H-quinone oxidoreductase subunit 2 OS=Synechocystis sp. (st	1	0	1	+		0	1	+		0	1	+		55.354	0.0049164	1.9	0	0	0	390350000	0	0	0	12
sll0224	P72707	>sll0224 amino-acid ABC transporter binding protein;>tr|P72707|P72707_SYNY3 Sll0224 protein OS=Synechocystis sp. (strain PCC 6803 / Kazusa) GN=sll0224 PE=4 SV=1;>tr|F7UTJ4|F7UTJ4_SYNYG Putative uncharacterized protein sll0224 OS=Synechocystis sp. (strain P	7	6	4	+		4	4	+		3	3	+		32.829	0	28.2	24.5	16.4	13.4	11050000000	471660000	1454400000	542090000	67
sll0226	P72705	>sll0226 photosystem I assembly related protein;>sp|P72705|YCF4_SYNY3 Photosystem I assembly protein Ycf4 OS=Synechocystis sp. (strain PCC 6803 / Kazusa) GN=ycf4 PE=3 SV=1;>tr|F7UTJ2|F7UTJ2_SYNYG Photosystem I assembly protein Ycf4 OS=Synechocystis sp. (st	3	2	1	+		2	1	+		2	1	+		20.453	0	21.3	11.2	11.2	11.2	770380000	644390000	30747000	32241000	6
sll0227	P72704	>sll0227 peptidyl-prolyl cis-trans isomerase B, periplasmic protein;>sp|P72704|PPI1_SYNY3 Probable peptidyl-prolyl cis-trans isomerase sll0227 OS=Synechocystis sp. (strain PCC 6803 / Kazusa) GN=sll0227 PE=3 SV=1;>tr|F7UTJ1|F7UTJ1_SYNYG Peptidyl-prolyl cis-	7	3	4	+		5	5	+		5	6	+		26.58	0	28.9	15.9	26	26	2066400000	119010000	108130000	154930000	71
sll0228	P72703	>sll0228 arginase;>sp|P72703|SPEB1_SYNY3 Agmatinase 1 OS=Synechocystis sp. (strain PCC 6803 / Kazusa) GN=speB1 PE=3 SV=1;>tr|F7UTJ0|F7UTJ0_SYNYG Arginase OS=Synechocystis sp. (strain PCC 6803 / GT-S) GN=sll0228 PE=3 SV=1	3	1	0	+		2	0	+		3	0	+		33.463	0	12.1	3.3	7.5	12.1	224020000	16451000	101760000	105820000	11
sll0230	P72699	>sll0230 hypothetical protein;>sp|P72699|Y230_SYNY3 UPF0045 protein sll0230 OS=Synechocystis sp. (strain PCC 6803 / Kazusa) GN=sll0230 PE=3 SV=1;>tr|F7UTI6|F7UTI6_SYNYG Putative uncharacterized protein sll0230 OS=Synechocystis sp. (strain PCC 6803 / GT-S)	4	3	2	+		3	2	+		3	3	+		10.944	0	39.6	26.7	29.7	29.7	5570200000	926550000	598960000	584860000	29
sll0236	P73902	>sll0236 unknown protein;>tr|P73902|P73902_SYNY3 Sll0236 protein OS=Synechocystis sp. (strain PCC 6803 / Kazusa) GN=sll0236 PE=4 SV=1;>tr|F7UPS6|F7UPS6_SYNYG Putative uncharacterized protein sll0236 OS=Synechocystis sp. (strain PCC 6803 / GT-S) GN=sll0236	10	3	2	+		7	4	+		9	4	+		63.918	0	24.4	4.8	14.2	20.8	1285800000	7045200	98705000	355940000	50
sll0242	P73896	>sll0242 unknown protein;>tr|P73896|P73896_SYNY3 Sll0242 protein OS=Synechocystis sp. (strain PCC 6803 / Kazusa) GN=sll0242 PE=4 SV=1;>tr|F7UPS0|F7UPS0_SYNYG Putative uncharacterized protein sll0242 OS=Synechocystis sp. (strain PCC 6803 / GT-S) GN=sll0242	1	0	0			1	0	+		1	0	+		102.32	0.0048876	1.1	0	1.1	1.1	5245900	0	3827300	1418500	1
sll0243	P73895	>sll0243 unknown protein;>tr|P73895|P73895_SYNY3 Sll0243 protein OS=Synechocystis sp. (strain PCC 6803 / Kazusa) GN=sll0243 PE=4 SV=1;>tr|F7UPR9|F7UPR9_SYNYG Putative uncharacterized protein sll0243 OS=Synechocystis sp. (strain PCC 6803 / GT-S) GN=sll0243	1	0	1	+		0	1	+		0	1	+		46.721	0	4.8	0	0	0	73597000	0	0	0	3
sll0245	P73886	>sll0245 probable GTP binding protein;>tr|P73886|P73886_SYNY3 Sll0245 protein OS=Synechocystis sp. (strain PCC 6803 / Kazusa) GN=sll0245 PE=4 SV=1;>tr|F7UPR0|F7UPR0_SYNYG Putative uncharacterized protein ychF OS=Synechocystis sp. (strain PCC 6803 / GT-S) G	11	8	1	+		10	2	+		10	1	+		39.317	0	39.7	27.8	35.5	35.5	1372600000	169260000	434150000	208910000	33
sll0248	P27319	>sll0248 flavodoxin;>sp|P27319|FLAV_SYNY3 Flavodoxin OS=Synechocystis sp. (strain PCC 6803 / Kazusa) GN=isiB PE=1 SV=2;>tr|F7UPQ7|F7UPQ7_SYNYG Flavodoxin OS=Synechocystis sp. (strain PCC 6803 / GT-S) GN=isiB PE=3 SV=1	1	0	1	+		1	1	+		1	1	+		18.822	0	10.6	0	10.6	10.6	953150000	0	16006000	7595200	18
sll0250	P73881	>sll0250 pantothenate metabolism flavoprotein;>sp|P73881|COABC_SYNY3 Coenzyme A biosynthesis bifunctional protein CoaBC OS=Synechocystis sp. (strain PCC 6803 / Kazusa) GN=coaBC PE=3 SV=1;>tr|F7UPQ4|F7UPQ4_SYNYG Bifunctional phosphopantothenoylcysteine deca	4	0	1	+		2	2	+		2	2	+		43.419	0	17.4	0	5	5	104870000	0	11288000	10634000	11
sll0253	P73873	>sll0253 hypothetical protein;>tr|P73873|P73873_SYNY3 Sll0253 protein OS=Synechocystis sp. (strain PCC 6803 / Kazusa) GN=sll0253 PE=4 SV=1;>tr|F7UPP5|F7UPP5_SYNYG Putative uncharacterized protein sll0253 OS=Synechocystis sp. (strain PCC 6803 / GT-S) GN=sll	2	2	0	+		2	2	+		2	2	+		20.143	0	10.6	10.6	10.6	10.6	610200000	21979000	69343000	79935000	9
sll0254	P73872	>sll0254 probable phytoene dehydrogenase Rieske iron-sulfur component;>tr|P73872|P73872_SYNY3 Sll0254 protein OS=Synechocystis sp. (strain PCC 6803 / Kazusa) GN=sll0254 PE=4 SV=1;>tr|F7UPP4|F7UPP4_SYNYG Putative uncharacterized protein sll0254 OS=Synechocy	2	0	0			2	0	+		2	0	+		71.843	0	3.7	0	3.7	3.7	12326000	0	9151500	3174200	2
sll0257	P74415	>sll0257 hypothetical protein;>sp|P74415|Y257_SYNY3 UPF0079 ATP-binding protein sll0257 OS=Synechocystis sp. (strain PCC 6803 / Kazusa) GN=sll0257 PE=3 SV=1;>tr|F7URD0|F7URD0_SYNYG Putative uncharacterized protein sll0257 OS=Synechocystis sp. (strain PCC 6	2	1	0	+		2	0	+		2	0	+		17.735	0	15.3	6.4	15.3	15.3	76199000	730760	52522000	22946000	5
sll0258	Q55013	>sll0258 cytochrome c550;>sp|Q55013|CY550_SYNY3 Cytochrome c-550 OS=Synechocystis sp. (strain PCC 6803 / Kazusa) GN=psbV PE=1 SV=2;>tr|F7URC7|F7URC7_SYNYG Cytochrome c-550 OS=Synechocystis sp. (strain PCC 6803 / GT-S) GN=psbV PE=3 SV=1	7	4	4	+		5	6	+		5	6	+		17.884	0	56.2	36.9	44.4	44.4	16045000000	137210000	3309300000	10992000000	47
sll0260	P74409	>sll0260 hypothetical protein;>sp|P74409|Y260_SYNY3 UPF0053 protein sll0260 OS=Synechocystis sp. (strain PCC 6803 / Kazusa) GN=sll0260 PE=3 SV=1;>tr|F7URC2|F7URC2_SYNYG Hemolysin OS=Synechocystis sp. (strain PCC 6803 / GT-S) GN=sll0260 PE=4 SV=1	3	1	0	+		2	3	+		2	2	+		49.227	0	9.2	4.7	7.1	7.1	433420000	6134800	45083000	26139000	12
sll0261	P74405	>sll0261 hypothetical protein;>tr|P74405|P74405_SYNY3 Potassium channel OS=Synechocystis sp. (strain PCC 6803 / Kazusa) GN=sll0261 PE=4 SV=1;>tr|F7URB8|F7URB8_SYNYG Potassium channel OS=Synechocystis sp. (strain PCC 6803 / GT-S) GN=sll0261 PE=4 SV=1	1	1	0	+		1	0	+		1	0	+		62.291	0.0024789	1.9	1.9	1.9	1.9	2665200	653860	1505400	505900	1
sll0267	P74400	>sll0267 unknown protein;>tr|P74400|P74400_SYNY3 Sll0267 protein OS=Synechocystis sp. (strain PCC 6803 / Kazusa) GN=sll0267 PE=4 SV=1;>tr|F7URB2|F7URB2_SYNYG Putative uncharacterized protein sll0267 OS=Synechocystis sp. (strain PCC 6803 / GT-S) GN=sll0267	1	0	1	+		0	1	+		0	1	+		173.63	0	0.7	0	0	0	9552300	0	0	0	5
sll0268	P74399	>sll0268 hypothetical protein;>tr|P74399|P74399_SYNY3 Sll0268 protein OS=Synechocystis sp. (strain PCC 6803 / Kazusa) GN=sll0268 PE=4 SV=1;>tr|F7URB1|F7URB1_SYNYG Putative uncharacterized protein sll0268 OS=Synechocystis sp. (strain PCC 6803 / GT-S) GN=sll	1	0	1	+		0	1	+		0	1	+		14.362	0	8.1	0	0	0	160370000	0	0	0	2
sll0269	P74398	>sll0269 hypothetical protein;>tr|P74398|P74398_SYNY3 Sll0269 protein OS=Synechocystis sp. (strain PCC 6803 / Kazusa) GN=sll0269 PE=4 SV=1;>tr|F7URB0|F7URB0_SYNYG Putative uncharacterized protein sll0269 OS=Synechocystis sp. (strain PCC 6803 / GT-S) GN=sll	1	0	0			0	1	+		0	1	+		14.97	0	13.1	0	0	0	19300000	0	0	0	1
sll0271	P74395	>sp|P74395|NUSB_SYNY3 N utilization substance protein B homolog OS=Synechocystis sp. (strain PCC 6803 / Kazusa) GN=nusB PE=3 SV=2;>tr|F7URA7|F7URA7_SYNYG N utilization substance protein B homolog OS=Synechocystis sp. (strain PCC 6803 / GT-S) GN=nusB PE=3 S	7	4	4	+		3	3	+		3	3	+		24.74	0	33.5	20.8	14.9	14.9	1137300000	26571000	154480000	85627000	37
sll0272	P74394	>sll0272 hypothetical protein;>tr|P74394|P74394_SYNY3 Sll0272 protein OS=Synechocystis sp. (strain PCC 6803 / Kazusa) GN=sll0272 PE=4 SV=1;>tr|F7URA6|F7URA6_SYNYG Putative uncharacterized protein sll0272 OS=Synechocystis sp. (strain PCC 6803 / GT-S) GN=sll	4	1	2	+		1	3	+		1	3	+		15.78	0	49.6	8.5	8.5	8.5	1582500000	105660000	257070000	136580000	32
sll0274	P74392	>sll0274 hypothetical protein;>tr|P74392|P74392_SYNY3 Sll0274 protein OS=Synechocystis sp. (strain PCC 6803 / Kazusa) GN=sll0274 PE=4 SV=1;>tr|F7URA4|F7URA4_SYNYG Putative uncharacterized protein sll0274 OS=Synechocystis sp. (strain PCC 6803 / GT-S) GN=sll	6	5	4	+		5	4	+		5	4	+		21.473	0	36.7	32.7	32.7	28.1	740280000	115290000	105830000	143030000	31
sll0283	Q55913	>sll0283 hypothetical protein;>tr|Q55913|Q55913_SYNY3 Sll0283 protein OS=Synechocystis sp. (strain PCC 6803 / Kazusa) GN=sll0283 PE=4 SV=1;>tr|F7UU26|F7UU26_SYNYG Putative uncharacterized protein sll0283 OS=Synechocystis sp. (strain PCC 6803 / GT-S) GN=sll	4	1	2	+		2	2	+		2	1	+		47.541	0	12.9	3.6	5.6	5.6	141200000	1049400	61200000	22073000	12
sll0284	Q55912	>sll0284 hypothetical protein;>tr|Q55912|Q55912_SYNY3 Sll0284 protein OS=Synechocystis sp. (strain PCC 6803 / Kazusa) GN=sll0284 PE=4 SV=1;>tr|F7UU25|F7UU25_SYNYG Putative uncharacterized protein sll0284 OS=Synechocystis sp. (strain PCC 6803 / GT-S) GN=sll	2	0	0			1	0	+		1	1	+		64.697	0	5.9	0	2.8	2.8	39577000	0	4468800	4139100	8
sll0286	Q55911	>sll0286 hypothetical protein YCF52;>sp|Q55911|YC52L_SYNY3 Uncharacterized N-acetyltransferase ycf52-like OS=Synechocystis sp. (strain PCC 6803 / Kazusa) GN=sll0286 PE=3 SV=1;>tr|F7UU24|F7UU24_SYNYG Putative uncharacterized protein sll0286 OS=Synechocystis	2	0	0			2	0	+		2	0	+		19.788	0	22.8	0	22.8	22.8	46973000	0	30809000	16164000	3
sll0288	Q55901	>sll0288 septum site-determining protein MinC;>sp|Q55901|MINC_SYNY3 Probable septum site-determining protein MinC OS=Synechocystis sp. (strain PCC 6803 / Kazusa) GN=minC PE=3 SV=2;>tr|F7UU14|F7UU14_SYNYG Probable septum site-determining protein MinC OS=Syn	3	1	1	+		3	0	+		3	0	+		26.841	0	16.6	5.3	16.6	16.6	110510000	939720	47042000	52886000	8
sll0289	Q55900	>sll0289 septum site-determining protein MinD;>sp|Q55900|MIND_SYNY3 Septum site-determining protein MinD OS=Synechocystis sp. (strain PCC 6803 / Kazusa) GN=minD PE=3 SV=1;>tr|F7UU13|F7UU13_SYNYG Site-determining protein OS=Synechocystis sp. (strain PCC 680	8	5	4	+		6	5	+		6	5	+		29.047	0	34.2	23.3	25.9	25.9	2797500000	110420000	419670000	333330000	101
sll0290	Q55898	>sll0290 polyphosphate kinase;>sp|Q55898|PPK_SYNY3 Polyphosphate kinase OS=Synechocystis sp. (strain PCC 6803 / Kazusa) GN=ppk PE=3 SV=1;>tr|F7UU11|F7UU11_SYNYG Polyphosphate kinase OS=Synechocystis sp. (strain PCC 6803 / GT-S) GN=ppk PE=3 SV=1	5	3	2	+		4	2	+		4	2	+		82.606	0	7.4	4.8	6.2	6.2	262150000	26566000	68425000	34737000	20
sll0293	Q55547	>sll0293 unknown protein;>tr|Q55547|Q55547_SYNY3 Sll0293 protein OS=Synechocystis sp. (strain PCC 6803 / Kazusa) GN=sll0293 PE=4 SV=1;>tr|F7URR8|F7URR8_SYNYG Putative uncharacterized protein sll0293 OS=Synechocystis sp. (strain PCC 6803 / GT-S) GN=sll0293	2	1	1	+		0	1	+		0	1	+		18.583	0	9.4	4.7	0	0	618260000	0	0	0	14
sll0296	Q55539	>sll0296 hypothetical protein;>tr|Q55539|Q55539_SYNY3 Unidentified open reading frame OS=Synechocystis sp. (strain PCC 6803 / Kazusa) GN=sll0296 PE=4 SV=1;>tr|F7URQ7|F7URQ7_SYNYG Putative uncharacterized protein sll0296 OS=Synechocystis sp. (strain PCC 680	2	0	1	+		1	0	+		1	0	+		20.996	0	10.8	0	7	7	13174000	0	2865800	1556100	4
sll0301	Q55531	>sll0301 hypothetical protein;>tr|Q55531|Q55531_SYNY3 Sll0301 protein OS=Synechocystis sp. (strain PCC 6803 / Kazusa) GN=sll0301 PE=4 SV=1;>tr|F7URP9|F7URP9_SYNYG Putative uncharacterized protein sll0301 OS=Synechocystis sp. (strain PCC 6803 / GT-S) GN=sll	5	5	4	+		4	3	+		4	3	+		18.611	0	32	32	25.4	25.4	588260000	211630000	111420000	23732000	22
sll0309	Q55656	>sll0309 unknown protein;>tr|Q55656|Q55656_SYNY3 Sll0309 protein OS=Synechocystis sp. (strain PCC 6803 / Kazusa) GN=sll0309 PE=4 SV=1;>tr|F7US47|F7US47_SYNYG Putative uncharacterized protein sll0309 OS=Synechocystis sp. (strain PCC 6803 / GT-S) GN=sll0309	2	2	0	+		1	0	+		2	0	+		26.949	0	9.9	9.9	4.3	9.9	32994000	13729000	7247500	12018000	3
sll0314	Q55648	>sll0314 periplasmic protein, function unknown;>tr|Q55648|Q55648_SYNY3 Sll0314 protein OS=Synechocystis sp. (strain PCC 6803 / Kazusa) GN=sll0314 PE=4 SV=1;>tr|F7US38|F7US38_SYNYG Putative uncharacterized protein sll0314 OS=Synechocystis sp. (strain PCC 68	8	7	2	+		6	2	+		7	2	+		35.444	0	30.3	27.4	22.6	25.8	1049200000	190010000	253870000	176030000	45
sll0318	Q57473	>sll0318 hypothetical protein;>tr|Q57473|Q57473_SYNY3 Sll0318 protein OS=Synechocystis sp. (strain PCC 6803 / Kazusa) GN=sll0318 PE=4 SV=1;>tr|F7US31|F7US31_SYNYG Putative uncharacterized protein sll0318 OS=Synechocystis sp. (strain PCC 6803 / GT-S) GN=sll	2	0	2	+		0	2	+		0	2	+		24.151	0	11.3	0	0	0	76494000	0	0	0	7
sll0319	P74789	>sll0319 periplasmic protein, function unknown;>tr|P74789|P74789_SYNY3 Sll0319 protein OS=Synechocystis sp. (strain PCC 6803 / Kazusa) GN=sll0319 PE=4 SV=1;>tr|F7US29|F7US29_SYNYG Putative uncharacterized protein sll0319 OS=Synechocystis sp. (strain PCC 68	9	6	3	+		5	4	+		5	3	+		32.315	0	38.4	20.2	17.2	17.5	703090000	79309000	139340000	30195000	35
sll0320	Q55641	>sll0320 probable ribonuclease D;>tr|Q55641|Q55641_SYNY3 Ribonuclease D OS=Synechocystis sp. (strain PCC 6803 / Kazusa) GN=rnd PE=4 SV=1;>tr|F7US28|F7US28_SYNYG Ribonuclease D OS=Synechocystis sp. (strain PCC 6803 / GT-S) GN=rnd PE=4 SV=1	10	3	5	+		9	3	+		9	5	+		24.403	0	49.8	14.7	44.7	44.7	1901400000	61654000	97597000	170220000	84
sll0321	Q55639	>sll0321 unknown protein;>tr|Q55639|Q55639_SYNY3 Sll0321 protein OS=Synechocystis sp. (strain PCC 6803 / Kazusa) GN=sll0321 PE=4 SV=1;>tr|F7US26|F7US26_SYNYG Putative uncharacterized protein sll0321 OS=Synechocystis sp. (strain PCC 6803 / GT-S) GN=sll0321	4	2	1	+		3	1	+		3	0	+		56.04	0	11.6	6.2	9.6	9.6	123420000	14430000	41362000	25424000	11
sll0325	Q55634	>sll0325 hypothetical protein;>tr|Q55634|Q55634_SYNY3 Sll0325 protein OS=Synechocystis sp. (strain PCC 6803 / Kazusa) GN=sll0325 PE=4 SV=1;>tr|F7US19|F7US19_SYNYG Putative uncharacterized protein sll0325 OS=Synechocystis sp. (strain PCC 6803 / GT-S) GN=sll	2	1	0	+		1	0	+		2	0	+		55.546	0	6	2.8	2.8	6	38682000	6070700	16730000	15881000	2
sll0329	P52208	>tr|F7URX7|F7URX7_SYNYG 6-phosphogluconate dehydrogenase, decarboxylating OS=Synechocystis sp. (strain PCC 6803 / GT-S) GN=gnd PE=3 SV=1;>sll0329 6-phosphogluconate dehydrogenase;>sp|P52208|6PGD_SYNY3 6-phosphogluconate dehydrogenase, decarboxylating OS=Sy	15	6	9	+		8	9	+		11	10	+		52.069	0	43.4	14.7	23.8	32.8	8992500000	292130000	1843100000	2162000000	135
sll0335	Q55587	>sll0335 hypothetical protein;>sp|Q55587|Y335_SYNY3 Uncharacterized protein sll0335 OS=Synechocystis sp. (strain PCC 6803 / Kazusa) GN=sll0335 PE=4 SV=1;>tr|F7URW5|F7URW5_SYNYG Putative uncharacterized protein sll0335 OS=Synechocystis sp. (strain PCC 6803	5	2	2	+		4	3	+		2	3	+		53.732	0	10.6	4	7.5	4	296100000	1740500	50918000	5007400	29
sll0336	Q57417	>sll0336 acetyl-CoA carboxylase beta subunit;>sp|Q57417|ACCD_SYNY3 Acetyl-coenzyme A carboxylase carboxyl transferase subunit beta OS=Synechocystis sp. (strain PCC 6803 / Kazusa) GN=accD PE=3 SV=1;>tr|F7URW4|F7URW4_SYNYG Acetyl-coenzyme A carboxylase carbo	5	0	2	+		2	0	+		3	0	+		36.396	0	19	0	5.5	9.8	169640000	0	61206000	53759000	9
sll0337	Q55586	>sll0337 phosphate sensor, two-component sensor histidine kinase;>tr|Q55586|Q55586_SYNY3 Regulation of the phosphate regulon OS=Synechocystis sp. (strain PCC 6803 / Kazusa) GN=sphS PE=4 SV=1;>tr|F7URW3|F7URW3_SYNYG Phosphate regulon regulator SphS/Hik07 OS	3	1	2	+		2	1	+		1	1	+		43.634	0	7	2.9	4.7	2.9	67857000	333080	16806000	3029900	6
sll0350	Q55580	>sll0350 hypothetical protein;>tr|Q55580|Q55580_SYNY3 Sll0350 protein OS=Synechocystis sp. (strain PCC 6803 / Kazusa) GN=sll0350 PE=4 SV=1;>tr|F7URV7|F7URV7_SYNYG Putative uncharacterized protein sll0350 OS=Synechocystis sp. (strain PCC 6803 / GT-S) GN=sll	4	3	3	+		3	3	+		3	1	+		87.543	0	7.2	4.4	4.4	4.4	506690000	20053000	88441000	10553000	13
sll0354	P74437	>sll0354 hypothetical protein;>tr|P74437|P74437_SYNY3 Sll0354 protein OS=Synechocystis sp. (strain PCC 6803 / Kazusa) GN=sll0354 PE=4 SV=1;>tr|F7URF3|F7URF3_SYNYG Putative uncharacterized protein sll0354 OS=Synechocystis sp. (strain PCC 6803 / GT-S) GN=sll	1	0	0			0	1	+		0	1	+		17.112	0.0024826	9.1	0	0	0	168310000	0	0	0	3
sll0359	P74426	>sll0359 hypothetical protein;>tr|P74426|P74426_SYNY3 Sll0359 protein OS=Synechocystis sp. (strain PCC 6803 / Kazusa) GN=sll0359 PE=1 SV=1;>tr|F7URE1|F7URE1_SYNYG Putative uncharacterized protein sll0359 OS=Synechocystis sp. (strain PCC 6803 / GT-S) GN=sll	8	6	5	+		6	5	+		6	5	+		14.082	0	69.5	52.3	46.1	46.1	6475900000	683050000	832000000	813670000	39
sll0362	P74423	>sll0362 alanyl-tRNA synthetase;>sp|P74423|SYA_SYNY3 Alanine--tRNA ligase OS=Synechocystis sp. (strain PCC 6803 / Kazusa) GN=alaS PE=3 SV=1;>tr|F7URD8|F7URD8_SYNYG Alanine--tRNA ligase OS=Synechocystis sp. (strain PCC 6803 / GT-S) GN=alaS PE=3 SV=1	14	7	7	+		6	8	+		8	8	+		96.14	0	19.3	11.2	9.7	13	1643800000	19738000	306390000	95952000	61
sll0368	Q55758	>sll0368 uracil phosphoribosyltransferase;>sp|Q55758|PYRR_SYNY3 Bifunctional protein PyrR OS=Synechocystis sp. (strain PCC 6803 / Kazusa) GN=pyrR PE=3 SV=1;>tr|F7USU4|F7USU4_SYNYG Bifunctional protein PyrR OS=Synechocystis sp. (strain PCC 6803 / GT-S) GN=p	5	2	1	+		4	2	+		5	2	+		19.946	0	24.7	11.2	24.7	24.7	897580000	56044000	392190000	278850000	26
sll0370	Q55756	>sp|Q55756|CARB_SYNY3 Carbamoyl-phosphate synthase large chain OS=Synechocystis sp. (strain PCC 6803 / Kazusa) GN=carB PE=3 SV=2;>tr|F7USU2|F7USU2_SYNYG Carbamoyl-phosphate synthase large chain OS=Synechocystis sp. (strain PCC 6803 / GT-S) GN=carB PE=3 SV=	30	16	11	+		21	12	+		20	11	+		119.03	0	33.3	15.8	22.7	22.5	5801400000	356120000	1690400000	1045300000	162
sll0371	Q55755	>sll0371 unknown protein;>tr|Q55755|Q55755_SYNY3 Sll0371 protein OS=Synechocystis sp. (strain PCC 6803 / Kazusa) GN=sll0371 PE=4 SV=1;>tr|F7USU1|F7USU1_SYNYG Putative uncharacterized protein sll0371 OS=Synechocystis sp. (strain PCC 6803 / GT-S) GN=sll0371	1	0	1	+		0	1	+		0	0			60.846	0.0014993	3.1	0	0	0	0	0	0	0	0
sll0373	P54902	>sll0373 gamma-glutamyl phosphate reductase;>sp|P54902|PROA_SYNY3 Probable gamma-glutamyl phosphate reductase OS=Synechocystis sp. (strain PCC 6803 / Kazusa) GN=proA PE=3 SV=1;>tr|F7UST8|F7UST8_SYNYG Gamma-glutamyl phosphate reductase OS=Synechocystis sp.	6	3	0	+		5	0	+		6	1	+		46.349	0	19.2	8.5	16.2	19.2	933490000	30605000	508560000	381650000	15
sll0376	Q55751	>sll0376 unknown protein;>tr|Q55751|Q55751_SYNY3 Sll0376 protein OS=Synechocystis sp. (strain PCC 6803 / Kazusa) GN=sll0376 PE=4 SV=1;>tr|F7UST5|F7UST5_SYNYG Putative uncharacterized protein sll0376 OS=Synechocystis sp. (strain PCC 6803 / GT-S) GN=sll0376	4	2	3	+		4	4	+		3	4	+		11.372	0	31.7	30.7	31.7	31.7	670060000	30242000	127670000	92032000	24
sll0377	Q55750	>sll0377 transcription-repair coupling factor;>tr|F7UST4|F7UST4_SYNYG Transcription-repair coupling factor OS=Synechocystis sp. (strain PCC 6803 / GT-S) GN=mfd PE=4 SV=1;>sp|Q55750|MFD_SYNY3 Transcription-repair-coupling factor OS=Synechocystis sp. (strain	7	2	3	+		5	3	+		3	1	+		130.48	0	6.3	1.9	4.7	2.8	206100000	11797000	62923000	5475200	19
sll0379	Q55746	>sp|Q55746|LPXA_SYNY3 Acyl-[acyl-carrier-protein]--UDP-N-acetylglucosamine O-acyltransferase OS=Synechocystis sp. (strain PCC 6803 / Kazusa) GN=lpxA PE=3 SV=2;>sll0379 acyl-[acyl-carrier-protein]--UDP-N-acetylglucosamine o-acyltransferase;>tr|F7UST0|F7UST0	6	1	1	+		2	4	+		2	2	+		30.002	0	31.5	5.1	10.9	10.9	378310000	22084000	109010000	118330000	22
sll0381	Q55744	>sll0381 hypothetical protein;>tr|Q55744|Q55744_SYNY3 Sll0381 protein OS=Synechocystis sp. (strain PCC 6803 / Kazusa) GN=sll0381 PE=4 SV=1;>tr|F7USS5|F7USS5_SYNYG Putative uncharacterized protein sll0381 OS=Synechocystis sp. (strain PCC 6803 / GT-S) GN=sll	2	0	1	+		1	1	+		1	1	+		30.985	0	10.5	0	5.1	5.1	257380000	0	5183200	84116000	10
sll0394	Q55735	>sll0394 unknown protein;>tr|Q55735|Q55735_SYNY3 Sll0394 protein OS=Synechocystis sp. (strain PCC 6803 / Kazusa) GN=sll0394 PE=4 SV=1;>tr|F7USR6|F7USR6_SYNYG Putative uncharacterized protein sll0394 OS=Synechocystis sp. (strain PCC 6803 / GT-S) GN=sll0394	2	1	0	+		2	0	+		2	0	+		22.731	0	12.5	5.3	12.5	12.5	76133000	475000	34894000	40764000	5
sll0395	Q55734	>sll0395 phosphoglycerate mutase;>tr|Q55734|Q55734_SYNY3 Sll0395 protein OS=Synechocystis sp. (strain PCC 6803 / Kazusa) GN=sll0395 PE=4 SV=1;>tr|F7USR5|F7USR5_SYNYG Putative uncharacterized protein sll0395 OS=Synechocystis sp. (strain PCC 6803 / GT-S) GN=	9	5	3	+		6	2	+		9	2	+		23.752	0	45.3	28.3	34	45.3	2978200000	281850000	1112900000	1070000000	62
sll0396	Q55733	>sll0396 two-component response regulator OmpR subfamily;>tr|Q55733|Q55733_SYNY3 OmpR subfamily OS=Synechocystis sp. (strain PCC 6803 / Kazusa) GN=sll0396 PE=4 SV=1;>tr|F7USR4|F7USR4_SYNYG OmpR subfamily protein Rre28 OS=Synechocystis sp. (strain PCC 6803	5	2	1	+		5	1	+		4	1	+		25.97	0	24.6	9.8	24.6	18.3	378120000	11675000	209490000	48554000	25
sll0400	Q55129	>sll0400 hypothetical protein;>sp|Q55129|Y400_SYNY3 Uncharacterized protein sll0400 OS=Synechocystis sp. (strain PCC 6803 / Kazusa) GN=sll0400 PE=3 SV=1;>tr|F7USD5|F7USD5_SYNYG Putative uncharacterized protein sll0400 OS=Synechocystis sp. (strain PCC 6803	4	0	1	+		1	3	+		1	3	+		18.27	0	39	0	4.3	4.3	1361700000	0	3411800	5534800	23
sll0401	Q59977	>sll0401 citrate synthase;>sp|Q59977|CISY_SYNY3 Citrate synthase OS=Synechocystis sp. (strain PCC 6803 / Kazusa) GN=gltA PE=3 SV=1;>tr|F7USD4|F7USD4_SYNYG Citrate synthase OS=Synechocystis sp. (strain PCC 6803 / GT-S) GN=gltA PE=3 SV=1	7	4	2	+		6	2	+		5	2	+		44.422	0	17.5	10.9	13.7	10.9	2056300000	90506000	429650000	428490000	47
sll0402	Q55128	>sll0402 aspartate aminotransferase;>sp|Q55128|AAT_SYNY3 Aspartate aminotransferase OS=Synechocystis sp. (strain PCC 6803 / Kazusa) GN=aspC PE=3 SV=1;>tr|F7USD3|F7USD3_SYNYG Aspartate aminotransferase OS=Synechocystis sp. (strain PCC 6803 / GT-S) GN=aspC P	10	4	2	+		5	3	+		5	3	+		42.352	0	39.6	12.3	18.8	20.1	1490400000	348730000	465370000	503830000	41
sll0403	Q55126	>sll0403 unknown protein;>tr|Q55126|Q55126_SYNY3 Sll0403 protein OS=Synechocystis sp. (strain PCC 6803 / Kazusa) GN=sll0403 PE=4 SV=1;>tr|F7USD0|F7USD0_SYNYG Putative uncharacterized protein sll0403 OS=Synechocystis sp. (strain PCC 6803 / GT-S) GN=sll0403	2	0	1	+		0	1	+		0	2	+		16.268	0	17.9	0	0	0	143890000	0	0	0	10
sll0404	Q55124	>sll0404 glycolate oxidase subunit GlcD;>tr|Q55124|Q55124_SYNY3 Glycolate oxidase subunit GlcD OS=Synechocystis sp. (strain PCC 6803 / Kazusa) GN=glcD PE=4 SV=1;>tr|F7USC8|F7USC8_SYNYG Glycolate oxidase subunit GlcD OS=Synechocystis sp. (strain PCC 6803 /	4	0	1	+		3	1	+		3	1	+		53.032	0	10.8	0	8.5	8.5	96326000	0	22719000	34052000	7
sll0406	Q55122	>sll0406 unknown protein;>tr|Q55122|Q55122_SYNY3 Sll0406 protein OS=Synechocystis sp. (strain PCC 6803 / Kazusa) GN=sll0406 PE=4 SV=1;>tr|F7USC6|F7USC6_SYNYG Putative uncharacterized protein sll0406 OS=Synechocystis sp. (strain PCC 6803 / GT-S) GN=sll0406	4	1	2	+		1	2	+		1	2	+		18.248	0	27.3	8.7	8.1	8.1	444770000	1982300	41942000	30160000	16
sll0408	Q55118	>sp|Q55118|PPI3_SYNY3 Putative thylakoid lumen peptidyl-prolyl cis-trans isomerase sll0408 OS=Synechocystis sp. (strain PCC 6803 / Kazusa) GN=sll0408 PE=3 SV=2;>sll0408 peptidyl-prolyl cis-trans isomerase;>tr|F7USC2|F7USC2_SYNYG Putative uncharacterized pr	19	11	13	+		14	11	+		13	10	+		41.385	0	57.3	32.5	47	42.7	25720000000	1095900000	3894900000	2481700000	259
sll0410	Q55116	>sll0410 hypothetical protein;>sp|Q55116|Y410_SYNY3 Uncharacterized protein sll0410 OS=Synechocystis sp. (strain PCC 6803 / Kazusa) GN=sll0410 PE=3 SV=1;>tr|F7USC0|F7USC0_SYNYG Putative uncharacterized protein sll0410 OS=Synechocystis sp. (strain PCC 6803	1	1	1	+		1	1	+		1	0	+		18.873	0	6.6	6.6	6.6	6.6	0	0	0	0	0
sll0412	Q55115	>sll0412 hypothetical protein;>sp|Q55115|Y412_SYNY3 UPF0754 thylakoid membrane protein sll0412 OS=Synechocystis sp. (strain PCC 6803 / Kazusa) GN=sll0412 PE=3 SV=1;>tr|F7USB9|F7USB9_SYNYG Putative uncharacterized protein sll0412 OS=Synechocystis sp. (strai	3	2	0	+		3	0	+		3	0	+		47.506	0	6.2	4.3	6.2	6.2	66645000	7313400	49686000	9645800	12
sll0413	Q55114	>sll0413 hypothetical protein;>tr|Q55114|Q55114_SYNY3 Sll0413 protein OS=Synechocystis sp. (strain PCC 6803 / Kazusa) GN=sll0413 PE=4 SV=1;>tr|F7USB8|F7USB8_SYNYG Putative uncharacterized protein sll0413 OS=Synechocystis sp. (strain PCC 6803 / GT-S) GN=sll	1	1	0	+		1	0	+		1	0	+		23.086	0.0063137	3.4	3.4	3.4	3.4	3117200	407980	1665400	1043800	2
sll0414	Q55112	>sll0414 hypothetical protein;>tr|Q55112|Q55112_SYNY3 Sll0414 protein OS=Synechocystis sp. (strain PCC 6803 / Kazusa) GN=sll0414 PE=4 SV=1;>tr|F7USB4|F7USB4_SYNYG Putative uncharacterized protein sll0414 OS=Synechocystis sp. (strain PCC 6803 / GT-S) GN=sll	4	0	1	+		1	0	+		3	1	+		31.501	0	22.7	0	7.7	18.9	70978000	0	1241500	44928000	7
sll0415	P22040	>sll0415 ATP-binding protein of ABC transporter;>sp|P22040|Y415_SYNY3 Uncharacterized ABC transporter ATP-binding protein sll0415 OS=Synechocystis sp. (strain PCC 6803 / Kazusa) GN=sll0415 PE=3 SV=2;>tr|F7USB3|F7USB3_SYNYG ABC transporter OS=Synechocystis	2	1	0	+		2	0	+		2	0	+		39.5	0	6.2	2.5	6.2	6.2	45735000	17625000	14867000	13243000	7
sll0416	P22034	>sll0416 60 kDa chaperonin 2, GroEL2, molecular chaperone;>sp|P22034|CH602_SYNY3 60 kDa chaperonin 2 OS=Synechocystis sp. (strain PCC 6803 / Kazusa) GN=groL2 PE=1 SV=4;>tr|F7USB2|F7USB2_SYNYG 60 kDa chaperonin OS=Synechocystis sp. (strain PCC 6803 / GT-S)	34	23	22	+		24	22	+		26	22	+		57.774	0	58.2	41.1	47.1	50	53384000000	2884600000	6924000000	4334800000	465
sll0418	P74388	>sll0418 2-methyl-6-phytylbenzoquinone methyltransferase;>tr|P74388|P74388_SYNY3 Sterol-C-methyltransferase OS=Synechocystis sp. (strain PCC 6803 / Kazusa) GN=sll0418 PE=4 SV=1;>tr|F7URA0|F7URA0_SYNYG Sterol-C-methyltransferase OS=Synechocystis sp. (strain	2	0	1	+		1	1	+		1	1	+		34.947	0	9.4	0	5.3	5.3	2487100	0	1627700	859330	1
sll0420	P74386	>sll0420 urease beta subunit;>sp|P74386|URE2_SYNY3 Urease subunit beta OS=Synechocystis sp. (strain PCC 6803 / Kazusa) GN=ureB PE=3 SV=1;>tr|F7UR98|F7UR98_SYNYG Urease subunit beta OS=Synechocystis sp. (strain PCC 6803 / GT-S) GN=ureB PE=3 SV=1	5	3	4	+		3	4	+		3	4	+		11.382	0	60	33.3	33.3	33.3	1139500000	72340000	203920000	75656000	34
sll0421	P74384	>sll0421 adenylosuccinate lyase;>sp|P74384|PUR8_SYNY3 Adenylosuccinate lyase OS=Synechocystis sp. (strain PCC 6803 / Kazusa) GN=purB PE=3 SV=1;>tr|F7UR96|F7UR96_SYNYG Adenylosuccinate lyase OS=Synechocystis sp. (strain PCC 6803 / GT-S) GN=purB PE=4 SV=1	12	6	2	+		8	2	+		10	2	+		48.42	0	33.6	18.3	21.3	29.2	1636600000	149250000	447080000	875650000	59
sll0422	F7UR95	>tr|F7UR95|F7UR95_SYNYG Asparaginase OS=Synechocystis sp. (strain PCC 6803 / GT-S) GN=sll0422 PE=4 SV=1;>sll0422 asparaginase	14	7	7	+		12	7	+		10	8	+		32.914	0	52.2	27.9	45.5	36.9	4232600000	658370000	910480000	719170000	144
sll0423	P74382	>sll0423 hypothetical protein;>tr|P74382|P74382_SYNY3 Sll0423 protein OS=Synechocystis sp. (strain PCC 6803 / Kazusa) GN=sll0423 PE=4 SV=1;>tr|F7UR94|F7UR94_SYNYG Putative uncharacterized protein sll0423 OS=Synechocystis sp. (strain PCC 6803 / GT-S) GN=sll	1	0	0			1	0	+	+	0	0			18.479	0	9	0	9	0	146350	0	146350	0	1
sll0426	P74380	>sll0426 unknown protein;>tr|P74380|P74380_SYNY3 Sll0426 protein OS=Synechocystis sp. (strain PCC 6803 / Kazusa) GN=sll0426 PE=4 SV=1;>tr|F7UR91|F7UR91_SYNYG Putative uncharacterized protein sll0426 OS=Synechocystis sp. (strain PCC 6803 / GT-S) GN=sll0426	2	0	1	+		1	1	+		1	1	+		13.331	0.0005144	15	0	9.2	9.2	13850000	0	3436100	1695800	2
sll0427	P10549	>sll0427 photosystem II manganese-stabilizing polypeptide;>sp|P10549|PSBO_SYNY3 Photosystem II manganese-stabilizing polypeptide OS=Synechocystis sp. (strain PCC 6803 / Kazusa) GN=psbO PE=3 SV=1;>tr|F7UR89|F7UR89_SYNYG Photosystem II manganese-stabilizing	10	5	4	+		7	5	+		8	7	+		29.911	0	50.4	21.5	31.4	32.1	11692000000	2403200000	1626100000	2235500000	127
sll0430	P74702	>sll0430 HtpG, heat shock protein 90, molecular chaperone;>tr|P74702|P74702_SYNY3 Heat shock protein OS=Synechocystis sp. (strain PCC 6803 / Kazusa) GN=htpG PE=3 SV=1;>tr|F7UMI6|F7UMI6_SYNYG Heat shock protein OS=Synechocystis sp. (strain PCC 6803 / GT-S)	25	15	9	+		17	11	+		16	8	+		75.029	0	43	22	32.8	32.4	6110100000	551720000	2117600000	738470000	107
sll0441	P74688	>sll0441 unknown protein;>tr|P74688|P74688_SYNY3 Sll0441 protein OS=Synechocystis sp. (strain PCC 6803 / Kazusa) GN=sll0441 PE=4 SV=1;>tr|F7UMH1|F7UMH1_SYNYG Putative uncharacterized protein sll0441 OS=Synechocystis sp. (strain PCC 6803 / GT-S) GN=sll0441	4	3	2	+		2	3	+		3	3	+		53.885	0	13.3	8	5.4	8	570270000	16705000	123670000	40696000	38
sll0443	P74685	>sll0443 unknown protein;>tr|P74685|P74685_SYNY3 Sll0443 protein OS=Synechocystis sp. (strain PCC 6803 / Kazusa) GN=sll0443 PE=4 SV=1;>tr|F7UMG8|F7UMG8_SYNYG Putative uncharacterized protein sll0443 OS=Synechocystis sp. (strain PCC 6803 / GT-S) GN=sll0443	8	1	5	+		2	5	+		3	6	+		51.061	0	24.3	2.8	4.5	7.7	652250000	16037000	21708000	88720000	48
sll0445	P74683	>sll0445 unknown protein;>tr|P74683|P74683_SYNY3 Sll0445 protein OS=Synechocystis sp. (strain PCC 6803 / Kazusa) GN=sll0445 PE=4 SV=1;>tr|F7UMG6|F7UMG6_SYNYG Putative uncharacterized protein sll0445 OS=Synechocystis sp. (strain PCC 6803 / GT-S) GN=sll0445	3	0	2	+		0	2	+		0	3	+		54.394	0	12.5	0	0	0	318370000	0	0	0	14
sll0446	P74682	>sll0446 unknown protein;>tr|P74682|P74682_SYNY3 Sll0446 protein OS=Synechocystis sp. (strain PCC 6803 / Kazusa) GN=sll0446 PE=4 SV=1;>tr|F7UMG5|F7UMG5_SYNYG Putative uncharacterized protein sll0446 OS=Synechocystis sp. (strain PCC 6803 / GT-S) GN=sll0446	19	7	6	+		12	7	+		12	6	+		120.98	0	20.4	7.3	12.6	12.6	1295800000	68641000	367630000	140280000	69
sll0450	P74677	>sll0450 cytochrome b subunit of nitric oxide reductase;>tr|P74677|P74677_SYNY3 Cytochrome b subunit of nitric oxide reductase OS=Synechocystis sp. (strain PCC 6803 / Kazusa) GN=norB PE=4 SV=1;>tr|F7UMG0|F7UMG0_SYNYG Cytochrome b subunit of nitric oxide re	1	1	1	+		1	1	+		0	0			81.292	0.0024802	1.2	1.2	1.2	0	56562000	7933400	391280	0	3
sll0454	Q55187	>sll0454 phenylalanyl-tRNA synthetase alpha chain;>sp|Q55187|SYFA_SYNY3 Phenylalanine--tRNA ligase alpha subunit OS=Synechocystis sp. (strain PCC 6803 / Kazusa) GN=pheS PE=3 SV=1;>tr|F7USK1|F7USK1_SYNYG Phenylalanine--tRNA ligase alpha subunit OS=Synechocy	7	3	3	+		5	4	+		4	4	+		37.124	0	26.3	7.6	20.2	18.1	878170000	143010000	329480000	71731000	40
sll0455	P52986	>sll0455 homoserine dehydrogenase;>sp|P52986|DHOM_SYNY3 Homoserine dehydrogenase OS=Synechocystis sp. (strain PCC 6803 / Kazusa) GN=hom PE=3 SV=1;>tr|F7USJ8|F7USJ8_SYNYG Homoserine dehydrogenase OS=Synechocystis sp. (strain PCC 6803 / GT-S) GN=thrA PE=3 SV	3	2	2	+		2	2	+		2	3	+		45.486	0	9.7	7.4	7.4	7.4	1705100000	17302000	136660000	108950000	39
sll0456	Q55184	>sll0456 hypothetical protein;>tr|Q55184|Q55184_SYNY3 Sll0456 protein OS=Synechocystis sp. (strain PCC 6803 / Kazusa) GN=sll0456 PE=4 SV=1;>tr|F7USJ7|F7USJ7_SYNYG Putative uncharacterized protein sll0456 OS=Synechocystis sp. (strain PCC 6803 / GT-S) GN=sll	3	1	0	+		2	0	+		3	0	+		37.436	0	15.9	3.6	7.8	15.9	46726000	74799	14580000	32071000	12
sll0459	Q55170	>sll0459 excinuclease ABC subunit B;>sp|Q55170|UVRB_SYNY3 UvrABC system protein B OS=Synechocystis sp. (strain PCC 6803 / Kazusa) GN=uvrB PE=3 SV=1;>tr|F7USI2|F7USI2_SYNYG UvrABC system protein B OS=Synechocystis sp. (strain PCC 6803 / GT-S) GN=uvrB PE=3 S	6	2	2	+		4	2	+		2	3	+		76.848	0	13.2	3.4	7.5	4	97453000	11761000	49432000	10062000	15
sll0461	Q55167	>sll0461 gamma-glutamyl phosphate reductase;>sp|Q55167|Y461_SYNY3 Uncharacterized protein sll0461 OS=Synechocystis sp. (strain PCC 6803 / Kazusa) GN=sll0461 PE=3 SV=1;>tr|F7USH9|F7USH9_SYNYG Gamma-glutamyl phosphate reductase OS=Synechocystis sp. (strain P	6	1	1	+		3	1	+		6	1	+		45.772	0	25.5	2.9	13.8	25.5	433270000	1639700	16804000	199920000	23
sll0467	Q55850	>sll0467 S-adenosylmethionine:tRNA ribosyltransferase-isomerase;>sp|Q55850|QUEA_SYNY3 S-adenosylmethionine:tRNA ribosyltransferase-isomerase OS=Synechocystis sp. (strain PCC 6803 / Kazusa) GN=queA PE=3 SV=1;>tr|F7UTV7|F7UTV7_SYNYG S-adenosylmethionine:tRNA	4	1	2	+		3	2	+		3	2	+		41.186	0	14.5	3.8	10.4	10.4	169190000	228130	43834000	58388000	10
sll0469	Q55848	>sll0469 ribose-phosphate pyrophosphokinase;>sp|Q55848|KPRS_SYNY3 Ribose-phosphate pyrophosphokinase OS=Synechocystis sp. (strain PCC 6803 / Kazusa) GN=prs PE=3 SV=1;>tr|F7UTV5|F7UTV5_SYNYG Ribose-phosphate pyrophosphokinase OS=Synechocystis sp. (strain PC	8	5	3	+		4	3	+		4	3	+		36.395	0	31.8	19.5	14.7	14.7	3142600000	48873000	204710000	119510000	70
sll0470	Q55847	>sll0470 hypothetical protein;>tr|Q55847|Q55847_SYNY3 Sll0470 protein OS=Synechocystis sp. (strain PCC 6803 / Kazusa) GN=sll0470 PE=4 SV=1;>tr|F7UTV4|F7UTV4_SYNYG Putative uncharacterized protein sll0470 OS=Synechocystis sp. (strain PCC 6803 / GT-S) GN=sll	3	2	2	+		1	2	+		2	2	+		20.719	0	17.2	7.5	7.5	7.5	6701900000	13657000	145920000	569480000	16
sll0471	Q55846	>sll0471 hypothetical protein;>tr|Q55846|Q55846_SYNY3 Sll0471 protein OS=Synechocystis sp. (strain PCC 6803 / Kazusa) GN=sll0471 PE=4 SV=1;>tr|F7UTV3|F7UTV3_SYNYG Putative uncharacterized protein sll0471 OS=Synechocystis sp. (strain PCC 6803 / GT-S) GN=sll	5	2	2	+		3	4	+		0	1	+		76.398	0	11.1	2.9	5.7	0	352640000	60196000	75005000	0	17
sll0477	Q55834	>sll0477 putative biopolymer transport ExbB-like protein;>sp|Q55834|EXBL1_SYNY3 Putative biopolymer transport protein ExbB-like 1 OS=Synechocystis sp. (strain PCC 6803 / Kazusa) GN=sll0477 PE=3 SV=1;>tr|F7UTU1|F7UTU1_SYNYG Putative uncharacterized protein	2	2	0	+		2	0	+		2	0	+		28.18	0	7.5	7.5	7.5	7.5	24340000	3121800	14814000	6404200	3
sll0480	Q55828	>sll0480 probable aminotransferase;>sp|Q55828|DAPAT_SYNY3 LL-diaminopimelate aminotransferase OS=Synechocystis sp. (strain PCC 6803 / Kazusa) GN=dapL PE=1 SV=1;>tr|F7UTT4|F7UTT4_SYNYG LL-diaminopimelate aminotransferase OS=Synechocystis sp. (strain PCC 680	21	10	5	+		19	7	+		20	10	+		45.087	0	63.6	22.3	53.4	60.7	10552000000	402820000	1823000000	3981600000	192
sll0482	Q55826	>sll0482 unknown protein;>tr|Q55826|Q55826_SYNY3 Sll0482 protein OS=Synechocystis sp. (strain PCC 6803 / Kazusa) GN=sll0482 PE=4 SV=1;>tr|F7UTT2|F7UTT2_SYNYG Putative uncharacterized protein sll0482 OS=Synechocystis sp. (strain PCC 6803 / GT-S) GN=sll0482	3	0	0			2	0	+		2	0	+		42.959	0.0024777	9.6	0	6.8	6.2	37327000	0	19640000	17687000	3
sll0485	Q55820	>sll0485 two-component response regulator NarL subfamily;>tr|Q55820|Q55820_SYNY3 NarL subfamily OS=Synechocystis sp. (strain PCC 6803 / Kazusa) GN=sll0485 PE=4 SV=1;>tr|F7UTS6|F7UTS6_SYNYG NarL subfamily protein Rre30 OS=Synechocystis sp. (strain PCC 6803	1	1	0	+		0	0			1	0	+		34.124	0	3.7	3.7	0	3.7	6856800	1238400	0	5618400	1
sll0486	Q55819	>sll0486 circadian clock protein KaiB homolog;>sp|Q55819|KABL2_SYNY3 KaiB-like protein 2 OS=Synechocystis sp. (strain PCC 6803 / Kazusa) GN=sll0486 PE=3 SV=1;>tr|F7UTS5|F7UTS5_SYNYG Clock protein KaiB OS=Synechocystis sp. (strain PCC 6803 / GT-S) GN=kaiB3	2	1	0	+		1	0	+		1	1	+		11.657	0	37.3	9.8	9.8	9.8	62474000	12083000	5269500	2750800	3
sll0487	Q55818	>sll0487 hypothetical protein;>tr|Q55818|Q55818_SYNY3 Sll0487 protein OS=Synechocystis sp. (strain PCC 6803 / Kazusa) GN=sll0487 PE=4 SV=1;>tr|F7UTS4|F7UTS4_SYNYG Putative uncharacterized protein sll0487 OS=Synechocystis sp. (strain PCC 6803 / GT-S) GN=sll	4	1	3	+		3	2	+		1	3	+		45.847	0	11.2	2.7	8.5	2.7	568880000	31917000	73951000	15005000	15
sll0488	Q55817	>sll0488 hypothetical protein;>tr|Q55817|Q55817_SYNY3 Sll0488 protein OS=Synechocystis sp. (strain PCC 6803 / Kazusa) GN=sll0488 PE=4 SV=1;>tr|F7UTS3|F7UTS3_SYNYG Putative uncharacterized protein sll0488 OS=Synechocystis sp. (strain PCC 6803 / GT-S) GN=sll	2	1	1	+		1	0	+		1	0	+		22.628	0	13.8	9.4	9.4	9.4	16271000	100520	8684800	3435400	3
sll0489	Q55816	>sll0489 ATP-binding protein of ABC transporter;>tr|Q55816|Q55816_SYNY3 ABC transporter OS=Synechocystis sp. (strain PCC 6803 / Kazusa) GN=sll0489 PE=4 SV=1;>tr|F7UTS1|F7UTS1_SYNYG ABC transporter OS=Synechocystis sp. (strain PCC 6803 / GT-S) GN=sll0489 PE	1	1	0	+		1	0	+		1	0	+		37.931	0.0014985	4.1	4.1	4.1	4.1	18558000	13226000	4635500	696950	2
sll0493	Q55496	>sll0493 hypothetical protein;>tr|Q55496|Q55496_SYNY3 Sll0493 protein OS=Synechocystis sp. (strain PCC 6803 / Kazusa) GN=sll0493 PE=4 SV=1;>tr|F7UKY3|F7UKY3_SYNYG Putative uncharacterized protein sll0493 OS=Synechocystis sp. (strain PCC 6803 / GT-S) GN=sll	4	1	2	+		1	4	+		0	3	+		25.169	0	24.1	7.5	7.5	0	1235200000	9892200	23108000	0	19
sll0495	P52276	>sp|P52276|SYN_SYNY3 Asparagine--tRNA ligase OS=Synechocystis sp. (strain PCC 6803 / Kazusa) GN=asnS PE=3 SV=2;>tr|F7UKY1|F7UKY1_SYNYG Asparagine--tRNA ligase OS=Synechocystis sp. (strain PCC 6803 / GT-S) GN=asnS PE=3 SV=1;>sll0495 asparaginyl-tRNA synthet	10	4	2	+		10	3	+		9	3	+		52.698	0	25.5	9.7	25.5	22.1	1022000000	99065000	346560000	257970000	35
sll0497	Q55492	>sll0497 hypothetical protein;>tr|Q55492|Q55492_SYNY3 Sll0497 protein OS=Synechocystis sp. (strain PCC 6803 / Kazusa) GN=sll0497 PE=4 SV=1;>tr|F7UKX8|F7UKX8_SYNYG Putative uncharacterized protein sll0497 OS=Synechocystis sp. (strain PCC 6803 / GT-S) GN=sll	5	3	0	+		3	1	+		4	1	+		31.477	0	28.7	16	15.3	20	529580000	24164000	58045000	50658000	20
sll0499	Q55489	>sll0499 hypothetical protein;>tr|Q55489|Q55489_SYNY3 Sll0499 protein OS=Synechocystis sp. (strain PCC 6803 / Kazusa) GN=sll0499 PE=4 SV=1;>tr|F7UKX5|F7UKX5_SYNYG Putative uncharacterized protein sll0499 OS=Synechocystis sp. (strain PCC 6803 / GT-S) GN=sll	6	1	1	+		3	2	+		0	1	+		104.85	0	9.1	1.2	3.8	0	169740000	11555000	32068000	0	6
sll0502	Q55486	>sll0502 arginyl-tRNA-synthetase;>sp|Q55486|SYR_SYNY3 Arginine--tRNA ligase OS=Synechocystis sp. (strain PCC 6803 / Kazusa) GN=argS PE=3 SV=1;>tr|F7UKX0|F7UKX0_SYNYG Arginine--tRNA ligase OS=Synechocystis sp. (strain PCC 6803 / GT-S) GN=argS PE=3 SV=1	9	6	0	+		9	0	+		8	0	+		65.212	0	17.8	11.5	17.8	16.4	1094900000	191470000	723310000	180090000	29
sll0504	Q55484	>sll0504 diaminopimelate decarboxylase;>sp|Q55484|DCDA_SYNY3 Diaminopimelate decarboxylase OS=Synechocystis sp. (strain PCC 6803 / Kazusa) GN=lysA PE=3 SV=1;>tr|F7UKW8|F7UKW8_SYNYG Diaminopimelate decarboxylase OS=Synechocystis sp. (strain PCC 6803 / GT-S)	12	6	2	+		10	3	+		10	3	+		50.847	0	33.5	16	26.7	29.2	2617500000	340370000	984040000	882150000	61
sll0505	Q55483	>sll0505 hypothetical protein;>tr|Q55483|Q55483_SYNY3 Sll0505 protein OS=Synechocystis sp. (strain PCC 6803 / Kazusa) GN=sll0505 PE=4 SV=1;>tr|F7UKW7|F7UKW7_SYNYG Putative uncharacterized protein sll0505 OS=Synechocystis sp. (strain PCC 6803 / GT-S) GN=sll	3	1	0	+		1	1	+		2	1	+		33.599	0	15.5	4	5.9	9.9	9189600	121190	5338100	3730300	2
sll0506	Q55482	>sll0506 undecaprenyl pyrophosphate synthetase;>sp|Q55482|ISPT_SYNY3 Isoprenyl transferase OS=Synechocystis sp. (strain PCC 6803 / Kazusa) GN=uppS PE=3 SV=1;>tr|F7UKW6|F7UKW6_SYNYG Isoprenyl transferase OS=Synechocystis sp. (strain PCC 6803 / GT-S) GN=sll0	3	0	1	+		3	1	+		3	1	+		28.823	0	13.7	0	13.7	13.7	201340000	0	106510000	20737000	9
sll0507	Q55481	>sll0507 probable cation transporter;>tr|Q55481|Q55481_SYNY3 Magnesium and cobalt transport protein OS=Synechocystis sp. (strain PCC 6803 / Kazusa) GN=sll0507 PE=4 SV=1;>tr|F7UKW5|F7UKW5_SYNYG Magnesium/cobalt transport protein OS=Synechocystis sp. (strain	2	1	0	+		2	0	+		2	0	+		45.305	0	7	3.4	7	7	64382000	5864100	39495000	19023000	14
sll0508	Q55479	>sll0508 unknown protein;>tr|Q55479|Q55479_SYNY3 Sll0508 protein OS=Synechocystis sp. (strain PCC 6803 / Kazusa) GN=sll0508 PE=4 SV=1;>tr|F7UKW3|F7UKW3_SYNYG Putative uncharacterized protein sll0508 OS=Synechocystis sp. (strain PCC 6803 / GT-S) GN=sll0508	2	1	1	+		1	1	+		1	0	+		19.582	0	11.2	4.7	4.7	4.7	31784000	723540	22930000	2993400	3
sll0513	Q55474	>sll0513 hypothetical protein;>tr|Q55474|Q55474_SYNY3 Sll0513 protein OS=Synechocystis sp. (strain PCC 6803 / Kazusa) GN=sll0513 PE=4 SV=1;>tr|F7UKV7|F7UKV7_SYNYG Putative uncharacterized protein sll0513 OS=Synechocystis sp. (strain PCC 6803 / GT-S) GN=sll	5	4	1	+		4	2	+		4	1	+		31.151	0	22	19.1	19.1	19.1	1165400000	80620000	338080000	145670000	41
sll0518	Q55466	>sll0518 unknown protein;>tr|Q55466|Q55466_SYNY3 Sll0518 protein OS=Synechocystis sp. (strain PCC 6803 / Kazusa) GN=sll0518 PE=4 SV=1;>tr|F7UKU7|F7UKU7_SYNYG Putative uncharacterized protein sll0518 OS=Synechocystis sp. (strain PCC 6803 / GT-S) GN=sll0518	16	6	4	+		11	5	+		11	7	+		43.118	0	58.2	15.8	37.7	35.3	6102000000	28715000	571570000	464130000	78
sll0519	P26522	>sll0519 NADH dehydrogenase subunit 1;>sp|P26522|NU1C_SYNY3 NAD(P)H-quinone oxidoreductase subunit 1 OS=Synechocystis sp. (strain PCC 6803 / Kazusa) GN=ndhA PE=3 SV=2;>tr|F7ULI3|F7ULI3_SYNYG NAD(P)H-quinone oxidoreductase subunit 1 OS=Synechocystis sp. (st	4	3	0	+		3	0	+		3	0	+		40.548	0	12.6	7.3	10.5	10.2	174350000	10710000	94164000	69473000	19
sll0520	P26525	>sll0520 NADH dehydrogenase subunit NdhI;>sp|P26525|NDHI_SYNY3 NAD(P)H-quinone oxidoreductase subunit I OS=Synechocystis sp. (strain PCC 6803 / Kazusa) GN=ndhI PE=1 SV=1;>tr|F7ULI2|F7ULI2_SYNYG NAD(P)H-quinone oxidoreductase subunit I OS=Synechocystis sp.	10	7	3	+		9	4	+		10	4	+		22.15	0	49.7	37.3	48.7	49.7	6088600000	202650000	357620000	767380000	80
sll0521	P26523	>sll0521 NADH dehydrogenase subunit 6;>sp|P26523|NU6C_SYNY3 NAD(P)H-quinone oxidoreductase chain 6 OS=Synechocystis sp. (strain PCC 6803 / Kazusa) GN=ndhG PE=3 SV=2;>tr|F7ULI1|F7ULI1_SYNYG NADH dehydrogenase subunit 6 OS=Synechocystis sp. (strain PCC 6803	1	0	1	+		0	1	+		1	1	+		21.522	0.0029615	5.6	0	0	5.6	815340000	0	0	11513000	5
sll0522	P26524	>sll0522 NADH dehydrogenase subunit 4L;>sp|P26524|NU4LC_SYNY3 NAD(P)H-quinone oxidoreductase subunit 4L OS=Synechocystis sp. (strain PCC 6803 / Kazusa) GN=ndhE PE=3 SV=1;>tr|F7ULI0|F7ULI0_SYNYG NAD(P)H-quinone oxidoreductase subunit 4L OS=Synechocystis sp.	1	1	1	+		1	1	+		1	1	+		11.213	0	11.9	11.9	11.9	11.9	163460000	34752000	75300000	12770000	10
sll0524	Q55521	>sll0524 hypothetical protein;>tr|Q55521|Q55521_SYNY3 Sll0524 protein OS=Synechocystis sp. (strain PCC 6803 / Kazusa) GN=sll0524 PE=4 SV=1;>tr|F7ULH8|F7ULH8_SYNYG Putative uncharacterized protein sll0524 OS=Synechocystis sp. (strain PCC 6803 / GT-S) GN=sll	4	3	2	+		4	2	+		4	2	+		47.478	0	9.6	9.2	9.6	9.6	893780000	7177500	41365000	153860000	35
sll0525	Q55519	>sll0525 hypothetical protein;>tr|Q55519|Q55519_SYNY3 Sll0525 protein OS=Synechocystis sp. (strain PCC 6803 / Kazusa) GN=sll0525 PE=4 SV=1;>tr|F7ULH6|F7ULH6_SYNYG Putative uncharacterized protein sll0525 OS=Synechocystis sp. (strain PCC 6803 / GT-S) GN=sll	2	1	1	+		1	1	+		1	1	+		15.113	0	17.6	6.9	6.9	6.9	103380000	9109700	48997000	8919200	6
sll0529	Q55517	>sll0529 hypothetical protein;>tr|Q55517|Q55517_SYNY3 Sll0529 protein OS=Synechocystis sp. (strain PCC 6803 / Kazusa) GN=sll0529 PE=4 SV=1;>tr|F7ULH3|F7ULH3_SYNYG Putative uncharacterized protein sll0529 OS=Synechocystis sp. (strain PCC 6803 / GT-S) GN=sll	18	10	10	+		14	12	+		12	10	+		78.316	0	32.3	16.8	22.3	24.2	11168000000	407250000	1169700000	736980000	118
sll0533	Q55511	>sll0533 trigger factor;>sp|Q55511|TIG_SYNY3 Trigger factor OS=Synechocystis sp. (strain PCC 6803 / Kazusa) GN=tig PE=3 SV=1;>tr|F7ULG6|F7ULG6_SYNYG Trigger factor OS=Synechocystis sp. (strain PCC 6803 / GT-S) GN=tig PE=3 SV=1	24	17	17	+		20	17	+		19	18	+		52.61	0	56.9	35.9	43.1	41	21562000000	1450800000	4858000000	3287400000	399
sll0534	Q59993	>tr|F7ULG5|F7ULG5_SYNYG ATP-dependent Clp protease proteolytic subunit OS=Synechocystis sp. (strain PCC 6803 / GT-S) GN=clpP PE=3 SV=1;>sll0534 ATP-dependent Clp protease proteolytic subunit 2;>sp|Q59993|CLPP2_SYNY3 ATP-dependent Clp protease proteolytic s	9	6	6	+		5	5	+		6	3	+		22.167	0	41.3	33.3	29.4	36.3	5660100000	327150000	1494200000	1012400000	72
sll0535	Q55510	>sll0535 ATP-dependent Clp protease ATPase subunit;>sp|Q55510|CLPX_SYNY3 ATP-dependent Clp protease ATP-binding subunit ClpX OS=Synechocystis sp. (strain PCC 6803 / Kazusa) GN=clpX PE=3 SV=1;>tr|F7ULG4|F7ULG4_SYNYG ATP-dependent Clp protease ATP-binding su	6	0	3	+		3	4	+		4	4	+		49.298	0	16.9	0	7.6	10.8	847010000	0	60041000	105070000	35
sll0541	Q55406	>sll0541 acyl-lipid desaturase (delta 9);>tr|Q55406|Q55406_SYNY3 Acyl-CoA desaturase 1 OS=Synechocystis sp. (strain PCC 6803 / Kazusa) GN=desC(des9) PE=4 SV=1;>tr|F7UT40|F7UT40_SYNYG Delta-9 desaturase OS=Synechocystis sp. (strain PCC 6803 / GT-S) GN=desC	3	2	1	+		3	2	+		3	1	+		37.203	0	11	8.2	11	11	906390000	34167000	200360000	122710000	44
sll0542	Q55404	>sll0542 acetyl-coenzyme A synthetase;>sp|Q55404|ACSA_SYNY3 Acetyl-coenzyme A synthetase OS=Synechocystis sp. (strain PCC 6803 / Kazusa) GN=acsA PE=3 SV=1;>tr|F7UT38|F7UT38_SYNYG Acetyl-coenzyme A synthetase OS=Synechocystis sp. (strain PCC 6803 / GT-S) GN	16	6	9	+		12	8	+		11	7	+		73.051	0	28.9	11.3	21.9	20.7	2440300000	192940000	752280000	369470000	99
sll0546	Q55397	>sll0546 probable translation initiation factor;>sp|Q55397|Y546_SYNY3 Uncharacterized protein sll0546 OS=Synechocystis sp. (strain PCC 6803 / Kazusa) GN=sll0546 PE=3 SV=1;>tr|F7UT26|F7UT26_SYNYG Putative uncharacterized protein sll0546 OS=Synechocystis sp.	3	1	0	+		2	2	+		2	2	+		11.933	0	18	6.3	16.2	16.2	823750000	1043700	24894000	44297000	28
sll0547	Q55396	>sll0547 unknown protein;>tr|Q55396|Q55396_SYNY3 Sll0547 protein OS=Synechocystis sp. (strain PCC 6803 / Kazusa) GN=sll0547 PE=4 SV=1;>tr|F7UT25|F7UT25_SYNYG Putative uncharacterized protein sll0547 OS=Synechocystis sp. (strain PCC 6803 / GT-S) GN=sll0547	3	1	1	+		2	1	+		2	1	+		24.811	0	14.5	5.5	10	10	105990000	544780	34090000	47146000	10
sll0549	Q55394	>sll0549 hypothetical protein;>tr|Q55394|Q55394_SYNY3 Sll0549 protein OS=Synechocystis sp. (strain PCC 6803 / Kazusa) GN=sll0549 PE=4 SV=1;>tr|F7UT23|F7UT23_SYNYG Putative uncharacterized protein sll0549 OS=Synechocystis sp. (strain PCC 6803 / GT-S) GN=sll	2	2	0	+		1	0	+		2	0	+		28.207	0	10	10	3.6	10	28130000	368050	342440	27419000	4
sll0550	Q55393	>sll0550 flavoprotein;>sp|Q55393|DFA1_SYNY3 Diflavin flavoprotein A 1 OS=Synechocystis sp. (strain PCC 6803 / Kazusa) GN=dfa1 PE=1 SV=1;>tr|F7UT22|F7UT22_SYNYG Flavoprotein OS=Synechocystis sp. (strain PCC 6803 / GT-S) GN=sll0550 PE=4 SV=1	13	5	3	+		6	5	+		8	6	+		63.505	0	26	7.7	14.1	18.5	1895900000	90833000	349410000	335160000	56
sll0553	Q55390	>sll0553 hypothetical protein;>tr|Q55390|Q55390_SYNY3 Sll0553 protein OS=Synechocystis sp. (strain PCC 6803 / Kazusa) GN=sll0553 PE=4 SV=1;>tr|F7UT19|F7UT19_SYNYG Putative uncharacterized protein sll0553 OS=Synechocystis sp. (strain PCC 6803 / GT-S) GN=sll	3	3	0	+		3	0	+		3	0	+		33.806	0	10.1	10.1	10.1	10.1	441980000	111100000	247120000	83761000	12
sll0554	Q55389	>sll0554 ferredoxin-thioredoxin reductase, catalytic chain;>tr|Q55389|Q55389_SYNY3 Ferredoxin-thioredoxin reductase, catalytic chain OS=Synechocystis sp. (strain PCC 6803 / Kazusa) GN=ftrC PE=1 SV=1;>tr|F7UT18|F7UT18_SYNYG Ferredoxin-thioredoxin reductase	6	1	2	+		3	2	+		4	3	+		13.39	0	64.4	6.8	26.3	55.9	3541400000	216180000	124990000	75363000	60
sll0555	P53581	>sll0555 methionine aminopeptidase;>tr|F7UT17|F7UT17_SYNYG Methionine aminopeptidase OS=Synechocystis sp. (strain PCC 6803 / GT-S) GN=map PE=3 SV=1;>sp|P53581|AMPM3_SYNY3 Putative methionine aminopeptidase C OS=Synechocystis sp. (strain PCC 6803 / Kazusa)	1	0	0			0	1	+		0	1	+		30.344	0	7.9	0	0	0	165970000	0	0	0	4
sll0558	P72583	>sll0558 hypothetical protein YCF53;>sp|P72583|YC53L_SYNY3 Ycf53-like protein OS=Synechocystis sp. (strain PCC 6803 / Kazusa) GN=sll0558 PE=1 SV=1;>tr|F7USQ0|F7USQ0_SYNYG Putative uncharacterized protein sll0558 OS=Synechocystis sp. (strain PCC 6803 / GT-S	6	1	1	+		4	2	+		5	2	+		26.465	0	31.8	7.3	22.3	26.2	679590000	2136300	279890000	141610000	22
sll0563	P74749	>sll0563 unknown protein;>tr|P74749|P74749_SYNY3 Sll0563 protein OS=Synechocystis sp. (strain PCC 6803 / Kazusa) GN=sll0563 PE=4 SV=1;>tr|F7UMN4|F7UMN4_SYNYG Putative uncharacterized protein sll0563 OS=Synechocystis sp. (strain PCC 6803 / GT-S) GN=sll0563	4	1	3	+		2	2	+		2	2	+		23.417	0	24.3	5.7	10	10	159710000	6458300	12415000	4986100	13
sll0564	P74743	>sll0564 hypothetical protein;>tr|P74743|P74743_SYNY3 Sll0564 protein OS=Synechocystis sp. (strain PCC 6803 / Kazusa) GN=sll0564 PE=4 SV=1;>tr|F7UMM8|F7UMM8_SYNYG Putative uncharacterized protein sll0564 OS=Synechocystis sp. (strain PCC 6803 / GT-S) GN=sll	2	1	0	+		2	0	+		2	0	+		37.474	0	9.5	3.7	9.5	9.5	101970000	11540000	47011000	43414000	4
sll0565	P74742	>sll0565 hypothetical protein;>tr|P74742|P74742_SYNY3 Sll0565 protein OS=Synechocystis sp. (strain PCC 6803 / Kazusa) GN=sll0565 PE=4 SV=1;>tr|F7UMM7|F7UMM7_SYNYG Putative uncharacterized protein sll0565 OS=Synechocystis sp. (strain PCC 6803 / GT-S) GN=sll	2	0	1	+		0	1	+		1	2	+		15.219	0	17.3	0	0	11.3	66257000	0	0	31534000	4
sll0567	P74739	>sll0567 ferric uptake regulation protein;>sp|P74739|FUR_SYNY3 Ferric uptake regulation protein OS=Synechocystis sp. (strain PCC 6803 / Kazusa) GN=fur PE=3 SV=1;>tr|F7UMM4|F7UMM4_SYNYG Ferric uptake regulation protein OS=Synechocystis sp. (strain PCC 6803	4	3	2	+		3	2	+		3	2	+		19.072	0	23.6	19.4	19.4	19.4	1321900000	179340000	107800000	68788000	32
sll0569	P74737	>sll0569 RecA gene product;>sp|P74737|RECA_SYNY3 Protein RecA OS=Synechocystis sp. (strain PCC 6803 / Kazusa) GN=recA PE=3 SV=1;>tr|F7UMM2|F7UMM2_SYNYG Protein RecA OS=Synechocystis sp. (strain PCC 6803 / GT-S) GN=recA PE=3 SV=1	12	7	7	+		7	8	+		7	7	+		37.805	0	48.6	27.7	27.7	27.7	5085600000	301350000	740090000	171340000	102
sll0572	P74734	>sll0572 hypothetical protein;>tr|P74734|P74734_SYNY3 Sll0572 protein OS=Synechocystis sp. (strain PCC 6803 / Kazusa) GN=sll0572 PE=4 SV=1;>tr|F7UML9|F7UML9_SYNYG Putative uncharacterized protein sll0572 OS=Synechocystis sp. (strain PCC 6803 / GT-S) GN=sll	2	1	0	+		2	0	+		1	0	+		52.016	0	4.9	1.9	4.9	1.9	42663000	1898700	28104000	12660000	3
sll0575	P74730	>sll0575 probable lipopolysaccharide ABC transporter ATP binding subunit;>tr|P74730|P74730_SYNY3 ATP-binding protein OS=Synechocystis sp. (strain PCC 6803 / Kazusa) GN=rfbB PE=3 SV=1;>tr|F7UML5|F7UML5_SYNYG ATP-binding protein OS=Synechocystis sp. (strain	2	1	0	+		2	0	+		1	0	+		28.181	0	9.1	3.9	9.1	3.9	27956000	6122000	12616000	9218500	3
sll0576	P74729	>sll0576 putative sugar-nucleotide epimerase/dehydratease;>tr|P74729|P74729_SYNY3 HrEpiB OS=Synechocystis sp. (strain PCC 6803 / Kazusa) GN=sll0576 PE=4 SV=1;>tr|F7UML4|F7UML4_SYNYG Putative sugar-nucleotide epimerase/dehydratase OS=Synechocystis sp. (stra	11	6	2	+		9	4	+		11	4	+		34.951	0	43.6	24.4	38.5	43.6	2223500000	147980000	670510000	1140200000	68
sll0577	P74725	>sll0577 hypothetical protein;>tr|P74725|P74725_SYNY3 Sll0577 protein OS=Synechocystis sp. (strain PCC 6803 / Kazusa) GN=sll0577 PE=4 SV=1;>tr|F7UML0|F7UML0_SYNYG Putative uncharacterized protein sll0577 OS=Synechocystis sp. (strain PCC 6803 / GT-S) GN=sll	1	1	0	+		1	0	+		1	0	+		17.839	0	8.9	8.9	8.9	8.9	137530000	63515000	46988000	27025000	3
sll0578	P74724	>sll0578 phosphoribosylaminoimidazole carboxylase ATPase subunit;>sp|P74724|PURK_SYNY3 N5-carboxyaminoimidazole ribonucleotide synthase OS=Synechocystis sp. (strain PCC 6803 / Kazusa) GN=purK PE=3 SV=1;>tr|F7UMK9|F7UMK9_SYNYG Phosphoribosyl aminoimidazole	1	0	1	+		0	1	+		0	1	+		42.641	0	6.4	0	0	0	75957000	0	0	0	3
sll0585	Q55865	>sll0585 hypothetical protein;>tr|Q55865|Q55865_SYNY3 Sll0585 protein OS=Synechocystis sp. (strain PCC 6803 / Kazusa) GN=sll0585 PE=4 SV=1;>tr|F7UTX5|F7UTX5_SYNYG Putative uncharacterized protein sll0585 OS=Synechocystis sp. (strain PCC 6803 / GT-S) GN=sll	3	0	0			3	0	+		3	0	+		34.724	0	12.3	0	12.3	12.3	56935000	0	30261000	26674000	6
sll0587	Q55863	>sll0587 pyruvate kinase;>sp|Q55863|KPYK1_SYNY3 Pyruvate kinase 1 OS=Synechocystis sp. (strain PCC 6803 / Kazusa) GN=pyk1 PE=3 SV=1;>tr|F7UTX2|F7UTX2_SYNYG Pyruvate kinase OS=Synechocystis sp. (strain PCC 6803 / GT-S) GN=pykF PE=3 SV=1	3	1	1	+		2	1	+		2	1	+		51.993	0	8	2.3	5.7	5.7	190580000	4366200	73538000	81698000	13
sll0588	Q55862	>sll0588 unknown protein;>tr|Q55862|Q55862_SYNY3 Sll0588 protein OS=Synechocystis sp. (strain PCC 6803 / Kazusa) GN=sll0588 PE=4 SV=1;>tr|F7UTX1|F7UTX1_SYNYG Putative uncharacterized protein sll0588 OS=Synechocystis sp. (strain PCC 6803 / GT-S) GN=sll0588	1	1	1	+		1	1	+		1	1	+		16.516	0	5.2	5.2	5.2	5.2	1277700000	721840000	330860000	196420000	10
sll0593	Q55855	>sll0593 glucokinase;>sp|Q55855|GLK_SYNY3 Glucokinase OS=Synechocystis sp. (strain PCC 6803 / Kazusa) GN=glk PE=3 SV=1;>tr|F7UTW2|F7UTW2_SYNYG Glucokinase OS=Synechocystis sp. (strain PCC 6803 / GT-S) GN=glk PE=3 SV=1	4	4	0	+		3	0	+		3	0	+		37.712	0	13.5	13.5	10.7	10.7	288260000	50612000	123220000	114420000	9
sll0596	Q55852	>sll0596 hypothetical protein;>tr|Q55852|Q55852_SYNY3 Sll0596 protein OS=Synechocystis sp. (strain PCC 6803 / Kazusa) GN=sll0596 PE=4 SV=1;>tr|F7UTV9|F7UTV9_SYNYG Putative uncharacterized protein sll0596 OS=Synechocystis sp. (strain PCC 6803 / GT-S) GN=sll	7	5	1	+		6	1	+		7	1	+		26.325	0	42.6	25	35.2	42.6	813260000	58812000	184160000	379580000	32
sll0601	P55175	>sll0601 nitrilase homolog;>sp|P55175|Y601_SYNY3 UPF0012 hydrolase sll0601 OS=Synechocystis sp. (strain PCC 6803 / Kazusa) GN=sll0601 PE=3 SV=1;>tr|F7USP3|F7USP3_SYNYG Putative uncharacterized protein sll0601 OS=Synechocystis sp. (strain PCC 6803 / GT-S) G	3	1	1	+		3	1	+		3	1	+		30.191	0	17.3	2.9	17.3	17.3	482610000	16845000	17591000	20654000	38
sll0602	Q55726	>sll0602 hypothetical protein;>tr|Q55726|Q55726_SYNY3 Sll0602 protein OS=Synechocystis sp. (strain PCC 6803 / Kazusa) GN=sll0602 PE=4 SV=1;>tr|F7USP0|F7USP0_SYNYG Putative uncharacterized protein sll0602 OS=Synechocystis sp. (strain PCC 6803 / GT-S) GN=sll	11	4	3	+		7	7	+		6	7	+		77.763	0	21.1	6.4	13.9	12.3	3561400000	80608000	233960000	205060000	90
sll0603	Q55725	>sll0603 menaquinone biosynthesis protein MenD;>sp|Q55725|MEND_SYNY3 2-succinyl-5-enolpyruvyl-6-hydroxy-3-cyclohexene-1-carboxylate synthase OS=Synechocystis sp. (strain PCC 6803 / Kazusa) GN=menD PE=3 SV=1;>tr|F7USN9|F7USN9_SYNYG 2-succinyl-5-enolpyruvyl-	2	0	0			1	0	+		2	0	+		66.133	0	3.5	0	2	3.5	66682000	0	1803200	64879000	3
sll0606	Q55723	>sll0606 hypothetical protein;>tr|Q55723|Q55723_SYNY3 Sll0606 protein OS=Synechocystis sp. (strain PCC 6803 / Kazusa) GN=sll0606 PE=4 SV=1;>tr|F7USN7|F7USN7_SYNYG Putative uncharacterized protein sll0606 OS=Synechocystis sp. (strain PCC 6803 / GT-S) GN=sll	10	5	5	+		4	4	+		9	5	+		50.68	0	26.7	13.4	10.9	24.4	467640000	4508700	86616000	143100000	49
sll0614	Q79F24	>sll0614 unknown protein;>tr|Q79F24|Q79F24_SYNY3 Sll0614 protein OS=Synechocystis sp. (strain PCC 6803 / Kazusa) GN=sll0614 PE=4 SV=1;>tr|F7USM2|F7USM2_SYNYG Putative uncharacterized protein sll0614 OS=Synechocystis sp. (strain PCC 6803 / GT-S) GN=sll0614	2	0	1	+		1	1	+		1	1	+		14.916	0	14.4	0	6.8	6.8	130230000	0	983200	22566000	3
sll0615	P52876	>sll0615 hypothetical protein;>sp|P52876|Y615_SYNY3 GDT1-like protein sll0615 OS=Synechocystis sp. (strain PCC 6803 / Kazusa) GN=sll0615 PE=3 SV=1;>tr|F7USM1|F7USM1_SYNYG Transmembrane protein FT27 OS=Synechocystis sp. (strain PCC 6803 / GT-S) GN=sll0615 P	1	1	1	+		1	1	+		1	1	+		22.38	0	6.3	6.3	6.3	6.3	1235200000	482820	148500000	71385000	32
sll0616	Q55709	>sll0616 preprotein translocase SecA subunit;>sp|Q55709|SECA_SYNY3 Protein translocase subunit SecA OS=Synechocystis sp. (strain PCC 6803 / Kazusa) GN=secA PE=3 SV=1;>tr|F7USM0|F7USM0_SYNYG Protein translocase subunit SecA OS=Synechocystis sp. (strain PCC	30	16	13	+		25	13	+		22	13	+		107.01	0	39.7	17.9	32	27.4	9476600000	340460000	2382000000	675920000	253
sll0617	Q55707	>sll0617 plasma membrane protein essential for thylakoid formation;>sp|Q55707|Y617_SYNY3 Uncharacterized protein sll0617 OS=Synechocystis sp. (strain PCC 6803 / Kazusa) GN=sll0617 PE=3 SV=1;>tr|F7USL8|F7USL8_SYNYG Plasma membrane protein essential for thyl	7	6	7	+		5	6	+		6	6	+		28.905	0	35.6	29.2	22.8	29.2	3574200000	513650000	432370000	369280000	112
sll0622	P74578	>sll0622 quinolinate synthetase;>sp|P74578|NADA_SYNY3 Quinolinate synthase A OS=Synechocystis sp. (strain PCC 6803 / Kazusa) GN=nadA PE=3 SV=1;>tr|F7ULP2|F7ULP2_SYNYG Quinolinate synthase A OS=Synechocystis sp. (strain PCC 6803 / GT-S) GN=nadA PE=3 SV=1	7	4	0	+		7	0	+		7	0	+		35.421	0	25.5	13.2	25.5	25.5	542540000	41897000	308710000	191940000	20
sll0623	P74577	>sll0623 unknown protein;>tr|P74577|P74577_SYNY3 Sll0623 protein OS=Synechocystis sp. (strain PCC 6803 / Kazusa) GN=sll0623 PE=4 SV=1;>tr|F7ULP1|F7ULP1_SYNYG Putative uncharacterized protein sll0623 OS=Synechocystis sp. (strain PCC 6803 / GT-S) GN=sll0623	2	2	2	+		2	2	+		2	2	+		24.343	0	9.6	9.6	9.6	9.6	665650000	30839000	267500000	104210000	31
sll0625	P74574	>sll0625 unknown protein;>tr|P74574|P74574_SYNY3 Sll0625 protein OS=Synechocystis sp. (strain PCC 6803 / Kazusa) GN=sll0625 PE=4 SV=1;>tr|F7ULN8|F7ULN8_SYNYG Putative uncharacterized protein sll0625 OS=Synechocystis sp. (strain PCC 6803 / GT-S) GN=sll0625	2	0	1	+		1	1	+		1	0	+		25.632	0	9.3	0	9.3	9.3	64191000	0	14102000	20231000	5
sll0629	P74564	>sp|P74564|PSAK2_SYNY3 Photosystem I reaction center subunit PsaK 2 OS=Synechocystis sp. (strain PCC 6803 / Kazusa) GN=psaK2 PE=3 SV=2;>tr|F7ULM8|F7ULM8_SYNYG Photosystem I reaction center subunit PsaK OS=Synechocystis sp. (strain PCC 6803 / GT-S) GN=psaK	1	1	1	+		1	1	+		1	1	+		9.3061	0	11.1	11.1	11.1	11.1	519020000	51116000	33845000	22732000	8
sll0630	P74563	>sll0630 unknown protein;>tr|P74563|P74563_SYNY3 Sll0630 protein OS=Synechocystis sp. (strain PCC 6803 / Kazusa) GN=sll0630 PE=4 SV=1;>tr|F7ULM7|F7ULM7_SYNYG Putative uncharacterized protein sll0630 OS=Synechocystis sp. (strain PCC 6803 / GT-S) GN=sll0630	3	2	1	+		2	0	+		2	1	+		16.468	0	22.1	16.6	16.6	16.6	362900000	19273000	209780000	120070000	18
sll0631	P74562	>sll0631 L-aspartate oxidase;>sp|P74562|NADB_SYNY3 L-aspartate oxidase OS=Synechocystis sp. (strain PCC 6803 / Kazusa) GN=nadB PE=3 SV=1;>tr|F7ULM6|F7ULM6_SYNYG L-aspartate oxidase OS=Synechocystis sp. (strain PCC 6803 / GT-S) GN=nadB PE=4 SV=1	7	3	1	+		5	2	+		3	2	+		60.498	0	16.6	6.5	11.6	7.6	4770700000	203540000	4074700000	60182000	30
sll0634	P72966	>sll0634 photosystem I biogenesis protein BtpA;>sp|P72966|BTPA_SYNY3 Photosystem I biogenesis protein BtpA OS=Synechocystis sp. (strain PCC 6803 / Kazusa) GN=btpA PE=3 SV=1;>tr|F7UL64|F7UL64_SYNYG Photosystem I biogenesis protein OS=Synechocystis sp. (stra	1	0	0			1	0	+		1	0	+		30.042	0	5.2	0	5.2	5.2	84221000	0	40777000	43444000	9
sll0635	P72965	>sll0635 probable thiamine-phosphate pyrophosphorylase;>sp|P72965|THIE_SYNY3 Thiamine-phosphate synthase OS=Synechocystis sp. (strain PCC 6803 / Kazusa) GN=thiE PE=3 SV=1;>tr|F7UL63|F7UL63_SYNYG Thiamine-phosphate synthase OS=Synechocystis sp. (strain PCC	3	0	2	+		0	3	+		0	2	+		37.883	0	5	0	0	0	247860000	0	0	0	14
sll0638	P72963	>sll0638 periplasmic protein, function unknown;>tr|P72963|P72963_SYNY3 Sll0638 protein OS=Synechocystis sp. (strain PCC 6803 / Kazusa) GN=sll0638 PE=4 SV=1;>tr|F7UL61|F7UL61_SYNYG Putative uncharacterized protein sll0638 OS=Synechocystis sp. (strain PCC 68	2	0	1	+		0	1	+		0	1	+		49.429	0	4.9	0	0	0	241190000	0	0	0	7
sll0639	P72962	>sll0639 hypothetical protein;>tr|P72962|P72962_SYNY3 Sll0639 protein OS=Synechocystis sp. (strain PCC 6803 / Kazusa) GN=sll0639 PE=4 SV=1;>tr|F7UL60|F7UL60_SYNYG Putative uncharacterized protein sll0639 OS=Synechocystis sp. (strain PCC 6803 / GT-S) GN=sll	3	1	1	+		2	1	+		2	1	+		45.927	0	7.7	2.4	5.3	5.3	96285000	7944300	25215000	25648000	16
sll0640	P72958	>sll0640 probable sodium/sulfate symporter;>sp|P72958|Y640_SYNY3 Uncharacterized transporter sll0640 OS=Synechocystis sp. (strain PCC 6803 / Kazusa) GN=sll0640 PE=3 SV=1;>tr|F7UL56|F7UL56_SYNYG Sulfur deprivation response regulator OS=Synechocystis sp. (st	2	1	0	+		2	0	+		2	0	+		66.7	0	3.6	1.8	3.6	3.6	33571000	321530	27435000	5814900	11
sll0644	P72953	>sll0644 probable esterase;>tr|P72953|P72953_SYNY3 Esterase OS=Synechocystis sp. (strain PCC 6803 / Kazusa) GN=sll0644 PE=4 SV=1;>tr|F7UL51|F7UL51_SYNYG Esterase OS=Synechocystis sp. (strain PCC 6803 / GT-S) GN=sll0644 PE=4 SV=1	3	1	0	+		2	1	+		2	0	+		36.408	0	11.5	3.9	8.2	8.2	22992000	2651400	5828600	14512000	2
sll0645	P72952	>sll0645 unknown protein;>tr|P72952|P72952_SYNY3 Sll0645 protein OS=Synechocystis sp. (strain PCC 6803 / Kazusa) GN=sll0645 PE=4 SV=1;>tr|F7UL50|F7UL50_SYNYG Putative uncharacterized protein sll0645 OS=Synechocystis sp. (strain PCC 6803 / GT-S) GN=sll0645	3	1	1	+		2	1	+		2	1	+		27.096	0	17.3	4.3	11	11	170090000	1427000	11504000	4438800	13
sll0646	P72951	>sll0646 guanylyl cyclase;>tr|P72951|P72951_SYNY3 Adenylate cyclase OS=Synechocystis sp. (strain PCC 6803 / Kazusa) GN=cyaA PE=1 SV=1;>tr|F7UL49|F7UL49_SYNYG Adenylate cyclase OS=Synechocystis sp. (strain PCC 6803 / GT-S) GN=cyaA PE=4 SV=1	1	0	0			1	0	+		1	0	+		82.313	0	2	0	2	2	9802600	0	8960300	842240	3
sll0647	P72950	>sll0647 unknown protein;>tr|P72950|P72950_SYNY3 Sll0647 protein OS=Synechocystis sp. (strain PCC 6803 / Kazusa) GN=sll0647 PE=4 SV=1;>tr|F7UL48|F7UL48_SYNYG Putative uncharacterized protein sll0647 OS=Synechocystis sp. (strain PCC 6803 / GT-S) GN=sll0647	3	1	0	+		3	0	+		2	0	+		28.73	0	10.9	2.7	10.9	7	186530000	15325000	129230000	41971000	8
sll0649	P72948	>sll0649 two-component response regulator OmpR subfamily;>tr|P72948|P72948_SYNY3 OmpR subfamily OS=Synechocystis sp. (strain PCC 6803 / Kazusa) GN=sll0649 PE=4 SV=1;>tr|F7UL46|F7UL46_SYNYG OmpR subfamily protein Rre3 OS=Synechocystis sp. (strain PCC 6803 /	2	0	1	+		1	1	+		1	1	+		28.428	0	10.2	0	5.7	5.7	177570000	0	49908000	17078000	8
sll0654	P72939	>sll0654 alkaline phosphatase;>tr|P72939|P72939_SYNY3 Alkaline phosphatase OS=Synechocystis sp. (strain PCC 6803 / Kazusa) GN=sll0654 PE=4 SV=1;>tr|F7UL36|F7UL36_SYNYG Alkaline phosphatase OS=Synechocystis sp. (strain PCC 6803 / GT-S) GN=sll0654 PE=4 SV=1	4	2	1	+		2	2	+		1	3	+		149.39	0	5.1	1.9	2.6	1	989240000	2762300	12847000	3479500	12
sll0659	Q55984	>sll0659 hypothetical protein;>tr|Q55984|Q55984_SYNY3 Sll0659 protein OS=Synechocystis sp. (strain PCC 6803 / Kazusa) GN=sll0659 PE=4 SV=1;>tr|F7UKQ2|F7UKQ2_SYNYG Putative uncharacterized protein sll0659 OS=Synechocystis sp. (strain PCC 6803 / GT-S) GN=sll	2	0	1	+		1	1	+		1	1	+		58.441	0	4.2	0	1.9	1.9	54548000	0	9128900	2657700	12
sll0661	Q55981	>sll0661 hypothetical protein YCF35;>tr|Q55981|Q55981_SYNY3 Ycf35 OS=Synechocystis sp. (strain PCC 6803 / Kazusa) GN=ycf35 PE=4 SV=1;>tr|F7UKP7|F7UKP7_SYNYG Putative uncharacterized protein ycf35 OS=Synechocystis sp. (strain PCC 6803 / GT-S) GN=ycf35 PE=4	3	3	1	+		3	1	+		3	1	+		14.443	0	28.9	28.9	28.9	28.9	1853500000	244150000	1027700000	511810000	36
sll0662	Q55980	>sll0662 4Fe-4S type iron-sulfur protein;>tr|Q55980|Q55980_SYNY3 Ferredoxin (Bacterial type ferredoxin family) OS=Synechocystis sp. (strain PCC 6803 / Kazusa) GN=sll0662 PE=1 SV=1;>tr|F7UKP6|F7UKP6_SYNYG Bacterial type ferredoxin family protein OS=Synechoc	4	0	2	+		1	4	+		1	4	+		15.129	0	23.3	0	14.3	14.3	253740000	0	1342800	8435300	10
sll0672	Q59999	>sll0672 cation-transporting p-type ATPase PacL;>tr|Q59999|Q59999_SYNY3 Cation-transporting ATPase E1-E2 ATPase OS=Synechocystis sp. (strain PCC 6803 / Kazusa) GN=sll0672 PE=3 SV=1;>tr|F7UKN1|F7UKN1_SYNYG Cation-transporting ATPase E1-E2 ATPase OS=Synechoc	3	0	1	+		0	2	+		1	2	+		102.48	0	3.9	0	0	2.1	83857000	0	0	1815500	10
sll0676	Q55966	>sll0676 hypothetical protein;>tr|Q55966|Q55966_SYNY3 Sll0676 protein OS=Synechocystis sp. (strain PCC 6803 / Kazusa) GN=sll0676 PE=4 SV=1;>tr|F7UKM5|F7UKM5_SYNYG Putative uncharacterized protein sll0676 OS=Synechocystis sp. (strain PCC 6803 / GT-S) GN=sll	2	1	0	+		2	0	+		2	0	+		20.745	0	11.7	7.8	11.7	11.7	99494000	471080	82847000	16177000	5
sll0679	Q55200	>sll0679 periplasmic phosphate-binding protein of ABC transporter;>sp|Q55200|SPHX_SYNY3 Protein SphX OS=Synechocystis sp. (strain PCC 6803 / Kazusa) GN=sphX PE=3 SV=1;>tr|F7USL5|F7USL5_SYNYG SphX protein OS=Synechocystis sp. (strain PCC 6803 / GT-S) GN=sph	2	0	0			1	1	+		1	1	+		36.778	0	7.1	0	4.5	4.5	15193000	0	5023400	10170000	1
sll0680	Q55199	>sll0680 phosphate-binding periplasmic protein precursor (PBP);>tr|Q55199|Q55199_SYNY3 Phosphate-binding protein OS=Synechocystis sp. (strain PCC 6803 / Kazusa) GN=pstS PE=3 SV=1;>tr|F7USL4|F7USL4_SYNYG Phosphate-binding protein OS=Synechocystis sp. (strai	7	5	3	+		5	3	+		6	4	+		40.023	0	35.2	18.8	18.8	25.6	11852000000	645260000	1400000000	1279700000	120
sll0683	Q55196	>sll0683 phosphate transport ATP-binding protein PstB homolog;>sp|Q55196|PSTB1_SYNY3 Phosphate import ATP-binding protein PstB 1 OS=Synechocystis sp. (strain PCC 6803 / Kazusa) GN=pstB1 PE=3 SV=1;>tr|F7USL1|F7USL1_SYNYG Phosphate transport ATP-binding prot	3	1	1	+		1	1	+		0	1	+		30.21	0	12.3	3.3	3.3	0	1699500	1699500	0	0	2
sll0685	Q55194	>sll0685 hypothetical protein;>tr|Q55194|Q55194_SYNY3 Sll0685 protein OS=Synechocystis sp. (strain PCC 6803 / Kazusa) GN=sll0685 PE=4 SV=1;>tr|F7USK9|F7USK9_SYNYG Putative uncharacterized protein sll0685 OS=Synechocystis sp. (strain PCC 6803 / GT-S) GN=sll	2	2	0	+		2	0	+		2	0	+		17.187	0	12.3	12.3	12.3	12.3	30708000	13794000	10045000	6868800	5
sll0689	Q55190	>sll0689 Na+/H+ antiporter;>tr|Q55190|Q55190_SYNY3 Na/H+ antiporter OS=Synechocystis sp. (strain PCC 6803 / Kazusa) GN=sll0689 PE=4 SV=1;>tr|F7USK5|F7USK5_SYNYG Na/H+ antiporter OS=Synechocystis sp. (strain PCC 6803 / GT-S) GN=sll0689 PE=4 SV=1	4	0	3	+		1	3	+		0	3	+		47.871	0	6.5	0	2.2	0	767400000	0	8949100	0	34
sll0691	Q55188	>sll0691 hypothetical protein;>tr|Q55188|Q55188_SYNY3 Sll0691 protein OS=Synechocystis sp. (strain PCC 6803 / Kazusa) GN=sll0691 PE=4 SV=1;>tr|F7USK2|F7USK2_SYNYG Putative uncharacterized protein sll0691 OS=Synechocystis sp. (strain PCC 6803 / GT-S) GN=sll	1	0	1	+		0	1	+		0	1	+		22.401	0	5	0	0	0	88405000	0	0	0	5
sll0698	P20169	>sll0698 drug sensory protein A, low temperature sensor, two-component sensor histidine kinase;>sp|P20169|DSPA_SYNY3 Drug sensory protein A OS=Synechocystis sp. (strain PCC 6803 / Kazusa) GN=dspA PE=3 SV=2;>tr|F7UTG6|F7UTG6_SYNYG Sensory histidine kinase N	3	1	1	+		2	1	+		1	1	+		74.535	0	8.7	3.6	5.6	3.6	308860000	519540	42503000	3731200	10
sll0704	P72676	>sll0704 cysteine desulfurase;>tr|P72676|P72676_SYNY3 NifS protein OS=Synechocystis sp. (strain PCC 6803 / Kazusa) GN=nifS PE=3 SV=1;>tr|F7UTF6|F7UTF6_SYNYG NifS protein OS=Synechocystis sp. (strain PCC 6803 / GT-S) GN=nifS PE=3 SV=1	3	0	0			2	0	+		3	0	+		42.48	0	9	0	5.9	9	67350000	0	19196000	48155000	7
sll0709	P72665	>sll0709 putative endonuclease;>tr|P72665|P72665_SYNY3 LlaI.2 protein OS=Synechocystis sp. (strain PCC 6803 / Kazusa) GN=llaI.2 PE=4 SV=1;>tr|F7UTE5|F7UTE5_SYNYG Restriction enzyme LlaI protein OS=Synechocystis sp. (strain PCC 6803 / GT-S) GN=sll0709 PE=4	2	1	0	+		0	0			1	0	+		54.094	0.0010045	3	1.5	0	1.5	26487000	21180000	0	5306800	2
sll0711	P72663	>sll0711 isopentenyl monophosphate kinase;>sp|P72663|ISPE_SYNY3 4-diphosphocytidyl-2-C-methyl-D-erythritol kinase OS=Synechocystis sp. (strain PCC 6803 / Kazusa) GN=ispE PE=3 SV=1;>tr|F7UTE3|F7UTE3_SYNYG 4-diphosphocytidyl-2-C-methyl-D-erythritol kinase OS	2	0	1	+		0	2	+		0	2	+		34.08	0	10.5	0	0	0	337240000	0	0	0	14
sll0712	P72662	>sll0712 cysteine synthase;>tr|P72662|P72662_SYNY3 Cysteine synthase OS=Synechocystis sp. (strain PCC 6803 / Kazusa) GN=cysM PE=3 SV=1;>tr|F7UTE2|F7UTE2_SYNYG Cysteine synthase OS=Synechocystis sp. (strain PCC 6803 / GT-S) GN=cysM PE=3 SV=1	8	2	3	+		5	4	+		7	4	+		34.734	0	40.9	8.6	22.5	34.8	5992800000	132980000	558510000	1292600000	86
sll0716	P72660	>sll0716 leader peptidase I (signal peptidase I);>sp|P72660|LEP1_SYNY3 Probable signal peptidase I-1 OS=Synechocystis sp. (strain PCC 6803 / Kazusa) GN=lepB1 PE=3 SV=1;>tr|F7UTE0|F7UTE0_SYNYG Signal peptidase I OS=Synechocystis sp. (strain PCC 6803 / GT-S)	3	1	0	+		1	0	+		1	1	+		22.229	0	21.4	8.2	6.6	6.6	16293000	1046200	1272000	842250	5
sll0721	P74649	>sll0721 unknown protein;>tr|P74649|P74649_SYNY3 Leukotoxin LtA OS=Synechocystis sp. (strain PCC 6803 / Kazusa) GN=sll0721 PE=4 SV=1;>tr|F7UMD0|F7UMD0_SYNYG Putative uncharacterized protein sll0721 OS=Synechocystis sp. (strain PCC 6803 / GT-S) GN=sll0721 P	2	2	0	+		2	0	+		2	0	+		139.55	0	2.3	2.3	2.3	2.3	13084000	1077900	9957400	2048800	4
sll0723	P74647	>sll0723 unknown protein;>tr|P74647|P74647_SYNY3 Sll0723 protein OS=Synechocystis sp. (strain PCC 6803 / Kazusa) GN=sll0723 PE=4 SV=1;>tr|F7UMC8|F7UMC8_SYNYG Putative uncharacterized protein sll0723 OS=Synechocystis sp. (strain PCC 6803 / GT-S) GN=sll0723	3	0	1	+		1	1	+		0	0			192.16	0	1.8	0	0.7	0	41617000	0	519690	0	3
sll0726	P74643	>sll0726 phosphoglucomutase;>tr|P74643|P74643_SYNY3 Phosphoglucomutase OS=Synechocystis sp. (strain PCC 6803 / Kazusa) GN=pgm PE=1 SV=1;>tr|F7UMC4|F7UMC4_SYNYG Phosphoglucomutase OS=Synechocystis sp. (strain PCC 6803 / GT-S) GN=pgm PE=3 SV=1	28	17	7	+		22	7	+		24	9	+		61.124	0	60.5	32.8	51.3	56.6	6360100000	1154000000	1391300000	1674400000	137
sll0728	P74638	>sll0728 acetyl-CoA carboxylase alpha subunit;>sp|P74638|ACCA_SYNY3 Acetyl-coenzyme A carboxylase carboxyl transferase subunit alpha OS=Synechocystis sp. (strain PCC 6803 / Kazusa) GN=accA PE=3 SV=1;>tr|F7UMB9|F7UMB9_SYNYG Acetyl-coenzyme A carboxylase car	4	0	0			3	1	+		4	1	+		36.042	0	13.2	0	9.2	13.2	906910000	0	288170000	93801000	16
sll0729	P74637	>sll0729 probable DNA methyltransferase;>tr|P74637|P74637_SYNY3 Modification methylase OS=Synechocystis sp. (strain PCC 6803 / Kazusa) GN=sll0729 PE=4 SV=1;>tr|F7ULV8|F7ULV8_SYNYG Modification methylase OS=Synechocystis sp. (strain PCC 6803 / GT-S) GN=sll0	1	0	1	+		1	1	+		1	1	+		32.862	0	3.5	0	3.5	3.5	68750000	0	16779000	3071800	4
sll0735	P74630	>sll0735 hypothetical protein;>tr|P74630|P74630_SYNY3 Sll0735 protein OS=Synechocystis sp. (strain PCC 6803 / Kazusa) GN=sll0735 PE=4 SV=1;>tr|F7ULU8|F7ULU8_SYNYG Putative uncharacterized protein sll0735 OS=Synechocystis sp. (strain PCC 6803 / GT-S) GN=sll	19	9	2	+		17	4	+		16	4	+		62.075	0	37.8	19.3	34.2	32.7	5344200000	192870000	1800900000	1322800000	83
sll0736	P74629	>sll0736 hypothetical protein;>tr|P74629|P74629_SYNY3 Sll0736 protein OS=Synechocystis sp. (strain PCC 6803 / Kazusa) GN=sll0736 PE=4 SV=1;>tr|F7ULU7|F7ULU7_SYNYG Putative uncharacterized protein sll0736 OS=Synechocystis sp. (strain PCC 6803 / GT-S) GN=sll	2	1	0	+		2	0	+		1	0	+		46.823	0.00051308	5.1	2.5	5.1	2.5	15745000	7573900	6891700	1279100	3
sll0737	O06944	>sll0737 hypothetical protein;>tr|O06944|O06944_SYNY3 Sll0737 protein OS=Synechocystis sp. (strain PCC 6803 / Kazusa) GN=sll0737 PE=4 SV=1;>tr|F7UKR5|F7UKR5_SYNYG Putative uncharacterized protein sll0737 OS=Synechocystis sp. (strain PCC 6803 / GT-S) GN=sll	1	0	0			1	0	+	+	0	0			96.682	0	1.2	0	1.2	0	2555600	0	2555600	0	1
sll0740	Q55992	>sll0740 hypothetical protein;>tr|Q55992|Q55992_SYNY3 Sll0740 protein OS=Synechocystis sp. (strain PCC 6803 / Kazusa) GN=sll0740 PE=4 SV=1;>tr|F7UKR2|F7UKR2_SYNYG Putative uncharacterized protein sll0740 OS=Synechocystis sp. (strain PCC 6803 / GT-S) GN=sll	5	2	0	+		5	0	+		4	0	+		26.987	0	20	8.5	20	16.2	97154000	20940000	57889000	18324000	9
sll0741	P52965	>sll0741 pyruvate flavodoxin oxidoreductase;>sp|P52965|NIFJ_SYNY3 Putative pyruvate-flavodoxin oxidoreductase OS=Synechocystis sp. (strain PCC 6803 / Kazusa) GN=nifJ PE=3 SV=1;>tr|F7UKR1|F7UKR1_SYNYG Pyruvate-flavodoxin oxidoreductase OS=Synechocystis sp.	2	0	0			1	0	+		2	0	+		131.46	0	2	0	0.8	2	15163000	0	8046800	7116500	2
sll0743	Q55990	>sll0743 hypothetical protein;>tr|Q55990|Q55990_SYNY3 Sll0743 protein OS=Synechocystis sp. (strain PCC 6803 / Kazusa) GN=sll0743 PE=4 SV=1;>tr|F7UKQ9|F7UKQ9_SYNYG Putative uncharacterized protein sll0743 OS=Synechocystis sp. (strain PCC 6803 / GT-S) GN=sll	3	1	1	+		2	1	+		2	1	+		19.214	0	26.2	6.9	13.8	13.8	379110000	4827200	50926000	84346000	11
sll0744	Q55989	>sll0744 hypothetical protein;>tr|Q55989|Q55989_SYNY3 Sll0744 protein OS=Synechocystis sp. (strain PCC 6803 / Kazusa) GN=sll0744 PE=4 SV=1;>tr|F7UKQ8|F7UKQ8_SYNYG Putative uncharacterized protein sll0744 OS=Synechocystis sp. (strain PCC 6803 / GT-S) GN=sll	2	0	0			2	0	+		2	0	+		38.44	0	7	0	7	7	23632000	0	9242800	14390000	3
sll0749	Q55631	>sll0749 hypothetical protein;>tr|Q55631|Q55631_SYNY3 Sll0749 protein OS=Synechocystis sp. (strain PCC 6803 / Kazusa) GN=sll0749 PE=4 SV=1;>tr|F7US15|F7US15_SYNYG Putative uncharacterized protein sll0749 OS=Synechocystis sp. (strain PCC 6803 / GT-S) GN=sll	3	1	0	+		2	1	+		2	1	+		21.201	0	33.7	5.5	14.6	14.6	181600000	2330500	63574000	36468000	14
sll0750	Q55630	>sll0750 two-component sensor histidine kinase, KaiC-interacting protein, involved in circadian rhythm;>sp|Q55630|SASA_SYNY3 Adaptive-response sensory-kinase SasA OS=Synechocystis sp. (strain PCC 6803 / Kazusa) GN=sasA PE=3 SV=1;>tr|F7US14|F7US14_SYNYG Ada	3	2	0	+		3	0	+		3	0	+		43.435	0	8.4	5	8.4	8.4	58856000	6226500	32628000	20001000	6
sll0752	F7US12	>sll0752 hypothetical protein;>tr|F7US12|F7US12_SYNYG Putative uncharacterized protein ycf22 OS=Synechocystis sp. (strain PCC 6803 / GT-S) GN=ycf22 PE=4 SV=1	5	2	3	+		2	5	+		2	5	+		31.417	0	33.8	10.1	10.1	10.1	1950000000	15872000	111280000	31712000	51
sll0753	Q55626	>sll0753 FolD bifunctional protein;>sp|Q55626|FOLD_SYNY3 Bifunctional protein FolD OS=Synechocystis sp. (strain PCC 6803 / Kazusa) GN=folD PE=3 SV=1;>tr|F7US11|F7US11_SYNYG Bifunctional protein FolD OS=Synechocystis sp. (strain PCC 6803 / GT-S) GN=folD PE=	3	0	1	+		1	1	+		2	1	+		30.943	0	10.5	0	3.1	8.2	190670000	0	18893000	42138000	20
sll0754	Q55625	>sll0754 ribosome binding factor A;>sp|Q55625|RBFA_SYNY3 Ribosome-binding factor A OS=Synechocystis sp. (strain PCC 6803 / Kazusa) GN=rbfA PE=3 SV=1;>tr|F7US09|F7US09_SYNYG Ribosome-binding factor A OS=Synechocystis sp. (strain PCC 6803 / GT-S) GN=sll0754	3	2	2	+		2	2	+		2	1	+		14.749	0	36.8	16.5	16.5	16.5	549540000	70195000	191540000	86114000	20
sll0755	Q55624	>sll0755 thioredoxin peroxidase;>sp|Q55624|Y755_SYNY3 Putative peroxiredoxin sll0755 OS=Synechocystis sp. (strain PCC 6803 / Kazusa) GN=sll0755 PE=3 SV=1;>tr|F7US08|F7US08_SYNYG Thiol-specific antioxidant protein OS=Synechocystis sp. (strain PCC 6803 / GT-	4	3	1	+		4	2	+		4	2	+		22.509	0	31	21.5	31	31	798580000	16576000	170620000	459930000	45
sll0756	Q55623	>sll0756 unknown protein;>tr|Q55623|Q55623_SYNY3 Sll0756 protein OS=Synechocystis sp. (strain PCC 6803 / Kazusa) GN=sll0756 PE=4 SV=1;>tr|F7US07|F7US07_SYNYG Putative uncharacterized protein sll0756 OS=Synechocystis sp. (strain PCC 6803 / GT-S) GN=sll0756	1	0	0			1	0	+		1	0	+		21.814	0	7.9	0	7.9	7.9	22730000	0	5939800	16790000	2
sll0757	Q55621	>sll0757 amidophosphoribosyltransferase;>sp|Q55621|PUR1_SYNY3 Amidophosphoribosyltransferase OS=Synechocystis sp. (strain PCC 6803 / Kazusa) GN=purF PE=3 SV=1;>tr|F7US04|F7US04_SYNYG Amidophosphoribosyltransferase OS=Synechocystis sp. (strain PCC 6803 / GT	10	5	2	+		7	2	+		8	4	+		53.67	0	30.3	13.5	21.2	25.1	2590200000	97319000	293060000	500670000	75
sll0759	Q55619	>sll0759 ABC transporter ATP-binding protein;>tr|Q55619|Q55619_SYNY3 ABC transporter OS=Synechocystis sp. (strain PCC 6803 / Kazusa) GN=sll0759 PE=4 SV=1;>tr|F7US02|F7US02_SYNYG ABC transporter OS=Synechocystis sp. (strain PCC 6803 / GT-S) GN=sll0759 PE=4	3	1	2	+		2	1	+		1	1	+		37.629	0	7.2	3.7	6.6	2.9	341830000	25312000	20697000	2473800	25
sll0761	Q55617	>sll0761 unknown protein;>tr|Q55617|Q55617_SYNY3 Sll0761 protein OS=Synechocystis sp. (strain PCC 6803 / Kazusa) GN=sll0761 PE=4 SV=1;>tr|F7US00|F7US00_SYNYG Putative uncharacterized protein sll0761 OS=Synechocystis sp. (strain PCC 6803 / GT-S) GN=sll0761	1	1	1	+		1	1	+		1	1	+		12.779	0	9.2	9.2	9.2	9.2	339190000	4715000	1924700	1963700	15
sll0763	F7URZ9	>sll0763 hypothetical protein;>tr|F7URZ9|F7URZ9_SYNYG Sll0762 protein OS=Synechocystis sp. (strain PCC 6803 / GT-S) GN=sll0762 PE=4 SV=1	1	0	0			0	1	+		0	1	+		12.852	0	28.6	0	0	0	43244000	0	0	0	1
sll0764	Q55614	>sll0764 urea transport system ATP-binding protein;>tr|Q55614|Q55614_SYNY3 High-affinity branched-chain amino acid transport ATP-binding protein OS=Synechocystis sp. (strain PCC 6803 / Kazusa) GN=livG PE=3 SV=1;>tr|F7URZ8|F7URZ8_SYNYG High-affinity branche	3	3	1	+		3	1	+		3	1	+		41.194	0	10.7	10.7	10.7	10.7	943420000	23757000	34290000	12109000	23
sll0767	P48957	>sll0767 50S ribosomal protein L20;>sp|P48957|RL20_SYNY3 50S ribosomal protein L20 OS=Synechocystis sp. (strain PCC 6803 / Kazusa) GN=rplT PE=3 SV=1;>tr|F7URZ3|F7URZ3_SYNYG 50S ribosomal protein L20 OS=Synechocystis sp. (strain PCC 6803 / GT-S) GN=rplT PE=	3	1	1	+		1	1	+		2	1	+		13.553	0	22.2	6	15.4	22.2	296190000	13249000	6997600	36851000	17
sll0771	P15729	>sll0771 glucose transport protein;>sp|P15729|GLCP_SYNY3 Glucose transport protein OS=Synechocystis sp. (strain PCC 6803 / Kazusa) GN=gtr PE=3 SV=2;>tr|F7URY9|F7URY9_SYNYG Glucose transport protein OS=Synechocystis sp. (strain PCC 6803 / GT-S) GN=glcP PE=3	2	1	1	+		1	1	+		1	1	+		49.747	0.001494	3.4	1.5	1.5	1.5	65308000	31876000	20348000	4063700	6
sll0772	P15730	>sll0772 probable porin; major outer membrane protein;>sp|P15730|Y772_SYNY3 Uncharacterized protein sll0772 OS=Synechocystis sp. (strain PCC 6803 / Kazusa) GN=sll0772 PE=3 SV=3;>tr|F7URY8|F7URY8_SYNYG Putative uncharacterized protein sll0772 OS=Synechocyst	4	1	0	+		3	3	+		1	2	+		59.145	0	13.2	1.6	7	1.8	1315100000	50427000	1070900000	25603000	18
sll0776	P54735	>sll0776 serine/threonine kinase;>sp|P54735|SPKD_SYNY3 Serine/threonine-protein kinase D OS=Synechocystis sp. (strain PCC 6803 / Kazusa) GN=spkD PE=1 SV=1;>tr|F7UKL3|F7UKL3_SYNYG Eukaryotic protein kinase OS=Synechocystis sp. (strain PCC 6803 / GT-S) GN=pk	5	0	1	+		1	4	+		1	2	+		55.213	0	7.3	0	3	3	135890000	0	1723300	1360900	8
sll0779	Q55955	>sll0779 unknown protein;>tr|Q55955|Q55955_SYNY3 Sll0779 protein OS=Synechocystis sp. (strain PCC 6803 / Kazusa) GN=sll0779 PE=4 SV=1;>tr|F7UKL0|F7UKL0_SYNYG PleD gene product homolog OS=Synechocystis sp. (strain PCC 6803 / GT-S) GN=sll0779 PE=4 SV=1	2	0	0			1	1	+		1	1	+		100.44	0	2.8	0	1.5	1.5	29078000	0	623090	2491800	4
sll0781	Q55953	>sll0781 hypothetical protein;>tr|Q55953|Q55953_SYNY3 Sll0781 protein OS=Synechocystis sp. (strain PCC 6803 / Kazusa) GN=sll0781 PE=4 SV=1;>tr|F7UKK8|F7UKK8_SYNYG Putative uncharacterized protein sll0781 OS=Synechocystis sp. (strain PCC 6803 / GT-S) GN=sll	9	4	5	+		6	7	+		7	7	+		18.634	0	62.6	31	41.3	54.8	3697800000	115690000	347400000	571490000	92
sll0783	Q55950	>sll0783 unknown protein;>tr|Q55950|Q55950_SYNY3 Sll0783 protein OS=Synechocystis sp. (strain PCC 6803 / Kazusa) GN=sll0783 PE=4 SV=1;>tr|F7UKK5|F7UKK5_SYNYG Putative uncharacterized protein sll0783 OS=Synechocystis sp. (strain PCC 6803 / GT-S) GN=sll0783	5	4	2	+		5	1	+		5	2	+		17.64	0	36.2	26.9	36.2	36.2	886840000	36477000	350270000	404630000	34
sll0792	Q55940	>sll0792 Zinc-responsive repressor ZiaR;>sp|Q55940|ZIAR_SYNY3 Transcriptional repressor SmtB homolog OS=Synechocystis sp. (strain PCC 6803 / Kazusa) GN=ziaR PE=1 SV=1;>tr|F7UKJ3|F7UKJ3_SYNYG Transcriptional repressor SmtB OS=Synechocystis sp. (strain PCC 6	1	1	1	+		1	1	+		1	1	+		15.083	0	7.6	7.6	7.6	7.6	608000000	4067000	42843000	23351000	14
sll0807	P74061	>sll0807 pentose-5-phosphate-3-epimerase;>sp|P74061|RPE_SYNY3 Ribulose-phosphate 3-epimerase OS=Synechocystis sp. (strain PCC 6803 / Kazusa) GN=rpe PE=1 SV=3;>tr|F7UQ98|F7UQ98_SYNYG Ribulose-phosphate 3-epimerase OS=Synechocystis sp. (strain PCC 6803 / GT-	7	4	4	+		7	5	+		7	4	+		24.971	0	41.3	22.2	41.3	41.3	5030900000	623020000	1221400000	1976900000	102
sll0813	P74044	>sll0813 cytochrome c oxidase subunit II;>tr|P74044|P74044_SYNY3 Cytochrome c oxidase subunit 2 OS=Synechocystis sp. (strain PCC 6803 / Kazusa) GN=ctaC PE=3 SV=1;>tr|F7UQ80|F7UQ80_SYNYG Cytochrome c oxidase subunit 2 OS=Synechocystis sp. (strain PCC 6803 /	5	2	2	+		2	3	+		3	2	+		33.47	0	17.7	8	9.3	12	240750000	3003600	44635000	10993000	16
sll0815	P74042	>sll0815 unknown protein;>tr|P74042|P74042_SYNY3 Sll0815 protein OS=Synechocystis sp. (strain PCC 6803 / Kazusa) GN=sll0815 PE=4 SV=1;>tr|F7UQ78|F7UQ78_SYNYG Putative uncharacterized protein sll0815 OS=Synechocystis sp. (strain PCC 6803 / GT-S) GN=sll0815	3	0	2	+		1	2	+		1	2	+		30.368	0	12.1	0	3.8	3.8	41521000	0	8686800	2376400	10
sll0816	P74041	>sll0816 probable oxidoreductase;>sp|P74041|Y816_SYNY3 Uncharacterized oxidoreductase sll0816 OS=Synechocystis sp. (strain PCC 6803 / Kazusa) GN=sll0816 PE=3 SV=1;>tr|F7UQ77|F7UQ77_SYNYG Putative uncharacterized protein sll0816 OS=Synechocystis sp. (strain	3	2	0	+		3	0	+		2	0	+		41.489	0	8.9	5.7	8.9	5.7	52268000	4346900	24082000	23839000	9
sll0819	P29256	>sll0819 photosystem I reaction center subunit III precursor (PSI-F), plastocyanin (cyt c553) docking protein;>sp|P29256|PSAF_SYNY3 Photosystem I reaction center subunit III OS=Synechocystis sp. (strain PCC 6803 / Kazusa) GN=psaF PE=1 SV=1;>tr|F7UQ69|F7UQ6	8	6	7	+		6	6	+		6	7	+		18.249	0	42.4	30.3	39.4	39.4	51435000000	1687600000	2271700000	7487400000	249
sll0821	Q55434	>sll0821 phytochrome-like protein;>sp|Q55434|PHY2_SYNY3 Phytochrome-like protein cph2 OS=Synechocystis sp. (strain PCC 6803 / Kazusa) GN=cph2 PE=1 SV=1;>tr|F7UTN7|F7UTN7_SYNYG Putative uncharacterized protein sll0821 OS=Synechocystis sp. (strain PCC 6803 /	5	3	2	+		3	2	+		2	2	+		144.69	0	5.2	2.1	2.1	1.4	408010000	23520000	49813000	10778000	20
sll0822	Q55432	>sll0822 hypothetical protein;>tr|Q55432|Q55432_SYNY3 Sll0822 protein OS=Synechocystis sp. (strain PCC 6803 / Kazusa) GN=sll0822 PE=1 SV=1;>tr|F7UTN5|F7UTN5_SYNYG Putative uncharacterized protein sll0822 OS=Synechocystis sp. (strain PCC 6803 / GT-S) GN=sll	11	7	9	+		7	7	+		8	6	+		13.962	0	67.4	45	50.4	54.3	11927000000	368000000	4278100000	897440000	132
sll0827	Q55425	>sll0827 hypothetical protein;>tr|Q55425|Q55425_SYNY3 Sll0827 protein OS=Synechocystis sp. (strain PCC 6803 / Kazusa) GN=sll0827 PE=4 SV=1;>tr|F7UT65|F7UT65_SYNYG Putative uncharacterized protein sll0827 OS=Synechocystis sp. (strain PCC 6803 / GT-S) GN=sll	3	1	2	+		2	2	+		2	2	+		58.152	0	9.5	1.6	4.2	4.2	442630000	4005200	29349000	4027900	11
sll0828	Q55424	>tr|F7UT64|F7UT64_SYNYG 6-aminohexanoate-cyclic-dimer hydrolase OS=Synechocystis sp. (strain PCC 6803 / GT-S) GN=nylA PE=4 SV=1;>sll0828 putative amidase;>sp|Q55424|AMID_SYNY3 Putative amidase OS=Synechocystis sp. (strain PCC 6803 / Kazusa) GN=sll0828 PE=3	4	0	1	+		4	0	+		4	1	+		49.697	0	12.8	0	12.8	12.8	128300000	0	22356000	58469000	12
sll0830	Q55421	>sll0830 elongation factor EF-G;>sp|Q55421|EFGL_SYNY3 Elongation factor G-like protein OS=Synechocystis sp. (strain PCC 6803 / Kazusa) GN=sll0830 PE=3 SV=1;>tr|F7UT60|F7UT60_SYNYG Elongation factor EF-G OS=Synechocystis sp. (strain PCC 6803 / GT-S) GN=fus	6	1	4	+		2	4	+		1	4	+		73.369	0	11.5	1.3	5.2	3.3	330590000	1338900	12646000	2443400	24
sll0834	Q55415	>sll0834 low affinity sulfate transporter;>tr|Q55415|Q55415_SYNY3 Low affinity sulfate transporter OS=Synechocystis sp. (strain PCC 6803 / Kazusa) GN=sll0834 PE=4 SV=1;>tr|F7UT52|F7UT52_SYNYG Low affinity sulfate transporter OS=Synechocystis sp. (strain PC	3	2	0	+		3	0	+		3	0	+		59.048	0	9.9	7.1	9.9	9.9	107280000	3182700	70601000	33498000	4
sll0837	P73762	>sll0837 periplasmic protein, function unknown;>tr|P73762|P73762_SYNY3 Sll0837 protein OS=Synechocystis sp. (strain PCC 6803 / Kazusa) GN=sll0837 PE=4 SV=1;>tr|F7UPC4|F7UPC4_SYNYG Putative uncharacterized protein sll0837 OS=Synechocystis sp. (strain PCC 68	14	7	9	+		7	5	+		7	6	+		32.906	0	48.6	25.2	25.2	25.2	5455700000	728180000	1434700000	789150000	97
sll0842	P73757	>sll0842 neopullulanase;>tr|P73757|P73757_SYNY3 Neopullulanase OS=Synechocystis sp. (strain PCC 6803 / Kazusa) GN=nplT PE=4 SV=1;>tr|F7UPB9|F7UPB9_SYNYG Neopullulanase OS=Synechocystis sp. (strain PCC 6803 / GT-S) GN=nplT PE=4 SV=1	6	4	1	+		4	0	+		5	0	+		58.056	0	12.8	9.1	9.1	11	201170000	30730000	90541000	76562000	14
sll0844	P73755	>sll0844 tRNA (5-methylaminomethyl-2-thiouridylate)-methyltransferase;>sp|P73755|MNMA_SYNY3 tRNA-specific 2-thiouridylase MnmA OS=Synechocystis sp. (strain PCC 6803 / Kazusa) GN=mnmA PE=3 SV=1;>tr|F7UPB7|F7UPB7_SYNYG tRNA-specific 2-thiouridylase MnmA OS=S	1	0	1	+		0	1	+		0	1	+		39.096	0.00051125	6.4	0	0	0	62383000	0	0	0	4
sll0851	P09193	>sll0851 photosystem II CP43 protein;>sp|P09193|PSBC_SYNY3 Photosystem II 44 kDa reaction center protein OS=Synechocystis sp. (strain PCC 6803 / Kazusa) GN=psbC PE=1 SV=3;>tr|F7UPA9|F7UPA9_SYNYG Photosystem II CP43 protein OS=Synechocystis sp. (strain PCC	12	9	8	+		11	8	+		10	7	+		50.302	0	23.5	22.2	23.5	23.5	47157000000	1248000000	4232800000	1997100000	234
sll0853	P73747	>sll0853 hypothetical protein;>sp|P73747|CPXS1_SYNY3 Chromophore lyase CpcS/CpeS 1 OS=Synechocystis sp. (strain PCC 6803 / Kazusa) GN=cpcS1 PE=3 SV=1;>tr|F7UPA6|F7UPA6_SYNYG Chromophore lyase CpcS/CpeS OS=Synechocystis sp. (strain PCC 6803 / GT-S) GN=sll08	6	5	2	+		6	2	+		6	2	+		21.213	0	42.5	31.7	42.5	42.5	1296900000	252960000	465880000	260980000	43
sll0854	P73746	>sll0854 hypothetical protein;>tr|P73746|P73746_SYNY3 Sll0854 protein OS=Synechocystis sp. (strain PCC 6803 / Kazusa) GN=sll0854 PE=4 SV=1;>tr|F7UPA5|F7UPA5_SYNYG Putative uncharacterized protein sll0854 OS=Synechocystis sp. (strain PCC 6803 / GT-S) GN=sll	8	2	2	+		4	3	+		4	2	+		34.527	0	28.9	7.8	20.5	20.5	653180000	74990000	122770000	240050000	39
sll0858	P73742	>sll0858 hypothetical protein;>tr|P73742|P73742_SYNY3 Sll0858 protein OS=Synechocystis sp. (strain PCC 6803 / Kazusa) GN=sll0858 PE=4 SV=1;>tr|F7UPA1|F7UPA1_SYNYG Putative uncharacterized protein sll0858 OS=Synechocystis sp. (strain PCC 6803 / GT-S) GN=sll	1	1	0	+		0	0			1	0	+		22.6	0	9.1	9.1	0	9.1	5995900	520950	0	5475000	1
sll0860	P73586	>sll0860 hypothetical protein;>tr|P73586|P73586_SYNY3 Sll0860 protein OS=Synechocystis sp. (strain PCC 6803 / Kazusa) GN=sll0860 PE=4 SV=1;>tr|F7UNT8|F7UNT8_SYNYG Putative uncharacterized protein sll0860 OS=Synechocystis sp. (strain PCC 6803 / GT-S) GN=sll	4	3	1	+		4	2	+		4	3	+		19.309	0	32.9	32.4	32.9	32.9	2321700000	28404000	352130000	682490000	45
sll0861	P73585	>sll0861 hypothetical protein;>sp|P73585|MURQ_SYNY3 N-acetylmuramic acid 6-phosphate etherase OS=Synechocystis sp. (strain PCC 6803 / Kazusa) GN=murQ PE=3 SV=1;>tr|F7UNT7|F7UNT7_SYNYG N-acetylmuramic acid 6-phosphate etherase OS=Synechocystis sp. (strain P	3	2	2	+		3	2	+		3	2	+		32.18	0	16.1	9.5	16.1	16.1	546410000	10378000	84109000	104890000	16
sll0862	P73584	>sll0862 hypothetical protein;>tr|P73584|P73584_SYNY3 Sll0862 protein OS=Synechocystis sp. (strain PCC 6803 / Kazusa) GN=sll0862 PE=4 SV=1;>tr|F7UNT6|F7UNT6_SYNYG Putative uncharacterized protein sll0862 OS=Synechocystis sp. (strain PCC 6803 / GT-S) GN=sll	1	0	1	+		0	1	+		0	1	+		54.401	0.001002	2	0	0	0	1035800000	0	0	0	5
sll0865	P73580	>sll0865 excinuclease ABC subunit C;>sp|P73580|UVRC_SYNY3 UvrABC system protein C OS=Synechocystis sp. (strain PCC 6803 / Kazusa) GN=uvrC PE=3 SV=1;>tr|F7UNT2|F7UNT2_SYNYG UvrABC system protein C OS=Synechocystis sp. (strain PCC 6803 / GT-S) GN=uvrC PE=3 S	1	0	1	+		0	1	+		0	1	+		71.896	0.0049068	1.9	0	0	0	0	0	0	0	0
sll0867	P73573	>tr|P73573|P73573_SYNY3 Sll0867 protein OS=Synechocystis sp. (strain PCC 6803 / Kazusa) GN=sll0867 PE=4 SV=1;>tr|F7UNS5|F7UNS5_SYNYG Putative uncharacterized protein sll0867 OS=Synechocystis sp. (strain PCC 6803 / GT-S) GN=sll0867 PE=4 SV=1;>sll0867 hypoth	3	1	2	+		1	2	+		2	2	+		48.969	0	9.5	2.1	2.1	4.4	323730000	9334600	9603000	1548100	12
sll0872	P73565	>sll0872 unknown protein;>tr|P73565|P73565_SYNY3 Sll0872 protein OS=Synechocystis sp. (strain PCC 6803 / Kazusa) GN=sll0872 PE=4 SV=1;>tr|F7UNR7|F7UNR7_SYNYG Putative uncharacterized protein sll0872 OS=Synechocystis sp. (strain PCC 6803 / GT-S) GN=sll0872	4	4	3	+		3	2	+		3	2	+		13.929	0	28.5	28.5	26.9	26.9	9923600000	156030000	107860000	64707000	52
sll0873	P73562	>sll0873 carboxynorspermidine decarboxylase;>tr|P73562|P73562_SYNY3 Carboxynorspermidine decarboxylase OS=Synechocystis sp. (strain PCC 6803 / Kazusa) GN=napC PE=4 SV=1;>tr|F7UNR4|F7UNR4_SYNYG Carboxynorspermidine decarboxylase OS=Synechocystis sp. (strain	5	5	1	+		4	1	+		4	1	+		43.231	0	12.7	12.7	8.8	8.8	885890000	376550000	430370000	59872000	19
sll0876	P73554	>sll0876 Holliday junction DNA helicase RuvA;>sp|P73554|RUVA_SYNY3 Holliday junction ATP-dependent DNA helicase RuvA OS=Synechocystis sp. (strain PCC 6803 / Kazusa) GN=ruvA PE=3 SV=1;>tr|F7UNQ6|F7UNQ6_SYNYG Holliday junction ATP-dependent DNA helicase RuvA	1	0	0			1	0	+		1	0	+		23.189	0	5.2	0	5.2	5.2	8143300	0	3593400	4549900	2
sll0877	P73552	>sll0877 hypothetical protein;>tr|P73552|P73552_SYNY3 Sll0877 protein OS=Synechocystis sp. (strain PCC 6803 / Kazusa) GN=sll0877 PE=4 SV=1;>tr|F7UNQ4|F7UNQ4_SYNYG Putative uncharacterized protein sll0877 OS=Synechocystis sp. (strain PCC 6803 / GT-S) GN=sll	3	2	0	+		3	0	+		3	0	+		51.885	0	7.5	5.9	7.5	7.5	193280000	5728000	132730000	54822000	14
sll0886	Q55362	>sll0886 hypothetical protein;>tr|Q55362|Q55362_SYNY3 Sll0886 protein OS=Synechocystis sp. (strain PCC 6803 / Kazusa) GN=sll0886 PE=4 SV=1;>tr|F7USY3|F7USY3_SYNYG Putative uncharacterized protein sll0886 OS=Synechocystis sp. (strain PCC 6803 / GT-S) GN=sll	6	3	4	+		4	4	+		3	3	+		30.962	0	30.8	11.1	16.5	11.1	2889700000	222090000	737910000	293280000	68
sll0887	Q55361	>sll0887 putative modulator of DNA gyrase; PmbA homolog;>tr|Q55361|Q55361_SYNY3 Sll0887 protein OS=Synechocystis sp. (strain PCC 6803 / Kazusa) GN=sll0887 PE=4 SV=1;>tr|F7USY2|F7USY2_SYNYG Putative uncharacterized protein sll0887 OS=Synechocystis sp. (stra	12	9	2	+		10	4	+		11	4	+		47.599	0	35.2	24.9	31.8	31.8	2102900000	169610000	519640000	706040000	83
sll0891	Q55383	>sll0891 malate dehydrogenase;>sp|Q55383|MDH_SYNY3 Malate dehydrogenase OS=Synechocystis sp. (strain PCC 6803 / Kazusa) GN=mdh PE=3 SV=1;>tr|F7UT09|F7UT09_SYNYG Malate dehydrogenase OS=Synechocystis sp. (strain PCC 6803 / GT-S) GN=citH PE=3 SV=1	6	4	1	+		5	1	+		6	1	+		34.345	0	22.2	14.8	18.5	22.2	866620000	23686000	66373000	109970000	34
sll0892	Q55382	>sll0892 aspartate 1-decarboxylase;>sp|Q55382|PAND_SYNY3 Aspartate 1-decarboxylase OS=Synechocystis sp. (strain PCC 6803 / Kazusa) GN=panD PE=1 SV=1;>tr|F7UT08|F7UT08_SYNYG Aspartate 1-decarboxylase OS=Synechocystis sp. (strain PCC 6803 / GT-S) GN=panD PE=	4	0	2	+		1	3	+		2	3	+		16.129	0	42.1	0	8.3	21.4	357970000	0	6277800	7569100	17
sll0895	Q55507	>sll0895 CysQ protein homolog;>tr|Q55507|Q55507_SYNY3 Ammonium transport protein OS=Synechocystis sp. (strain PCC 6803 / Kazusa) GN=cysQ PE=4 SV=1;>tr|F7ULG0|F7ULG0_SYNYG Ammonium transport protein OS=Synechocystis sp. (strain PCC 6803 / GT-S) GN=cysQ PE=4	3	0	0			2	1	+		2	2	+		32.197	0	21	0	10.3	10.3	217610000	0	91655000	57043000	11
sll0897	Q55505	>sll0897 DnaJ protein, heat shock protein 40, molecular chaperone;>sp|Q55505|DNAJ1_SYNY3 Chaperone protein DnaJ 1 OS=Synechocystis sp. (strain PCC 6803 / Kazusa) GN=dnaJ1 PE=3 SV=1;>tr|F7ULF8|F7ULF8_SYNYG Chaperone protein DnaJ OS=Synechocystis sp. (strain	11	4	5	+		7	5	+		8	6	+		40.794	0	34.7	11.7	22.5	25.7	1641700000	87418000	257360000	208900000	51
sll0899	Q55504	>sll0899 UDP-N-acetylglucosamine pyrophosphorylase;>sp|Q55504|GLMU_SYNY3 Bifunctional protein GlmU OS=Synechocystis sp. (strain PCC 6803 / Kazusa) GN=glmU PE=3 SV=1;>tr|F7ULF4|F7ULF4_SYNYG Bifunctional protein GlmU OS=Synechocystis sp. (strain PCC 6803 / G	5	1	2	+		2	3	+		2	3	+		48.923	0	10.3	2.9	6.1	6.1	232190000	6398800	13466000	23179000	13
sll0900	Q55503	>sll0900 ATP phosphoribosyltransferase;>sp|Q55503|HIS1_SYNY3 ATP phosphoribosyltransferase OS=Synechocystis sp. (strain PCC 6803 / Kazusa) GN=hisG PE=3 SV=1;>tr|F7UKZ2|F7UKZ2_SYNYG ATP phosphoribosyltransferase OS=Synechocystis sp. (strain PCC 6803 / GT-S)	2	2	0	+		2	0	+		2	0	+		23.436	0	8.1	8.1	8.1	8.1	360020000	73740000	167590000	118690000	12
sll0901	Q55498	>sll0901 phosphoribosylaminoimidazole carboxylase;>sp|Q55498|PURE_SYNY3 N5-carboxyaminoimidazole ribonucleotide mutase OS=Synechocystis sp. (strain PCC 6803 / Kazusa) GN=purE PE=3 SV=1;>tr|F7UKY5|F7UKY5_SYNYG N5-carboxyaminoimidazole ribonucleotide mutase	3	1	2	+		2	2	+		1	2	+		18.603	0	16.5	6.2	11.9	6.2	826760000	8424400	73462000	4848500	16
sll0902	Q55497	>sll0902 ornithine carbamoyltransferase;>sp|Q55497|OTC_SYNY3 Ornithine carbamoyltransferase OS=Synechocystis sp. (strain PCC 6803 / Kazusa) GN=argF PE=3 SV=1;>tr|F7UKY4|F7UKY4_SYNYG Ornithine carbamoyltransferase, catabolic OS=Synechocystis sp. (strain PCC	9	4	5	+		5	6	+		4	6	+		33.616	0	28.9	11.7	14.3	10.4	1453700000	134110000	246420000	242800000	74
sll0909	P74322	>sll0909 unknown protein;>tr|P74322|P74322_SYNY3 Sll0909 protein OS=Synechocystis sp. (strain PCC 6803 / Kazusa) GN=sll0909 PE=4 SV=1;>tr|F7UR28|F7UR28_SYNYG Putative uncharacterized protein sll0909 OS=Synechocystis sp. (strain PCC 6803 / GT-S) GN=sll0909	8	2	5	+		5	5	+		5	5	+		26.368	0	46.5	13.2	34.6	34.6	1144900000	12321000	70415000	288800000	39
sll0911	P74320	>sll0911 unknown protein;>tr|P74320|P74320_SYNY3 Sll0911 protein OS=Synechocystis sp. (strain PCC 6803 / Kazusa) GN=sll0911 PE=4 SV=1;>tr|F7UR26|F7UR26_SYNYG Putative uncharacterized protein sll0911 OS=Synechocystis sp. (strain PCC 6803 / GT-S) GN=sll0911	3	2	1	+		2	1	+		2	1	+		14.809	0	15.6	14.8	15.6	15.6	321380000	62669000	160180000	66184000	18
sll0912	P74317	>sll0912 ABC transporter ATP binding protein;>tr|P74317|P74317_SYNY3 ABC transporter OS=Synechocystis sp. (strain PCC 6803 / Kazusa) GN=sll0912 PE=3 SV=1;>tr|F7UR23|F7UR23_SYNYG ABC transporter OS=Synechocystis sp. (strain PCC 6803 / GT-S) GN=sll0912 PE=3	3	1	3	+		1	3	+		1	3	+		72.173	0	4.9	1.7	1.7	1.7	489760000	3262300	11910000	6683700	13
sll0913	P74316	>sll0913 hypothetical protein;>tr|P74316|P74316_SYNY3 Sll0913 protein OS=Synechocystis sp. (strain PCC 6803 / Kazusa) GN=sll0913 PE=4 SV=1;>tr|F7UR22|F7UR22_SYNYG Putative uncharacterized protein sll0913 OS=Synechocystis sp. (strain PCC 6803 / GT-S) GN=sll	2	0	1	+		1	0	+		0	0			22.997	0.0010147	10.9	0	5	0	35127000	0	2338200	0	2
sll0915	P74305	>sll0915 periplasmic protease;>tr|P74305|P74305_SYNY3 Protease OS=Synechocystis sp. (strain PCC 6803 / Kazusa) GN=pqqE PE=3 SV=1;>tr|F7UR11|F7UR11_SYNYG Protease OS=Synechocystis sp. (strain PCC 6803 / GT-S) GN=pqqE PE=3 SV=1	12	8	6	+		9	6	+		9	6	+		59.588	0	25.2	16.8	18.5	18.9	4636700000	192400000	650670000	518230000	92
sll0916	P74304	>sll0916 precorrin isomerase, precorrin-8X methylmutase;>sp|P74304|CBIC_SYNY3 Cobalt-precorrin-8X methylmutase OS=Synechocystis sp. (strain PCC 6803 / Kazusa) GN=cbiC PE=3 SV=1;>tr|F7UR10|F7UR10_SYNYG Precorrin isomerase OS=Synechocystis sp. (strain PCC 68	1	0	1	+		0	1	+		0	1	+		23.363	0.0082404	10.1	0	0	0	67517000	0	0	0	4
sll0920	P74299	>sll0920 phosphoenolpyruvate carboxylase;>sp|P74299|CAPP_SYNY3 Phosphoenolpyruvate carboxylase OS=Synechocystis sp. (strain PCC 6803 / Kazusa) GN=ppc PE=3 SV=1;>tr|F7UR04|F7UR04_SYNYG Phosphoenolpyruvate carboxylase OS=Synechocystis sp. (strain PCC 6803 /	21	12	11	+		15	12	+		13	8	+		118.94	0	21.8	12.5	15	13.8	2879400000	205980000	1271700000	262890000	84
sll0921	P74298	>sll0921 two-component response regulator NarL subfamily;>tr|P74298|P74298_SYNY3 NarL subfamily OS=Synechocystis sp. (strain PCC 6803 / Kazusa) GN=sll0921 PE=4 SV=1;>tr|F7UR03|F7UR03_SYNYG NarL subfamily protein Ssp1/Rre25 OS=Synechocystis sp. (strain PCC	4	2	1	+		3	2	+		3	3	+		24.165	0	27.9	13.5	17.6	17.6	950970000	27201000	339280000	211880000	23
sll0923	P72877	>sll0923 unknown protein;>tr|P72877|P72877_SYNY3 Exopolysaccharide export protein OS=Synechocystis sp. (strain PCC 6803 / Kazusa) GN=epsB PE=4 SV=1;>tr|F7UKG3|F7UKG3_SYNYG Exopolysaccharide export protein OS=Synechocystis sp. (strain PCC 6803 / GT-S) GN=ep	13	4	2	+		11	5	+		9	4	+		83.64	0	29.4	7.9	22	17.5	747510000	68642000	311420000	92594000	28
sll0925	P72873	>sll0925 hypothetical protein;>sp|P72873|Y925_SYNY3 Uncharacterized protein sll0925 OS=Synechocystis sp. (strain PCC 6803 / Kazusa) GN=sll0925 PE=4 SV=1;>tr|F7UKF9|F7UKF9_SYNYG Putative uncharacterized protein sll0925 OS=Synechocystis sp. (strain PCC 6803	3	2	1	+		1	0	+		1	0	+		22.996	0	13.9	7.9	4.5	4.5	183850000	30012000	90810000	41943000	16
sll0927	P72871	>tr|F7UKF7|F7UKF7_SYNYG S-adenosylmethionine synthase OS=Synechocystis sp. (strain PCC 6803 / GT-S) GN=metX PE=3 SV=1;>sp|P72871|METK_SYNY3 S-adenosylmethionine synthase OS=Synechocystis sp. (strain PCC 6803 / Kazusa) GN=metK PE=3 SV=2;>sll0927 S-adenosylm	19	12	9	+		13	13	+		13	15	+		45.196	0	61.2	28.1	29.3	27.4	31870000000	2052100000	7287700000	5089100000	216
sll0928	P72870	>sll0928 allophycocyanin-B;>sp|P72870|PHAC_SYNY3 Allophycocyanin subunit alpha-B OS=Synechocystis sp. (strain PCC 6803 / Kazusa) GN=apcD PE=3 SV=1;>tr|F7UKF6|F7UKF6_SYNYG Allophycocyanin-B OS=Synechocystis sp. (strain PCC 6803 / GT-S) GN=apcD PE=3 SV=1	17	9	10	+		12	12	+		13	12	+		17.923	0	93.2	48.4	65.8	75.2	32813000000	3851600000	7920500000	5291800000	227
sll0931	P72868	>sll0931 hypothetical protein;>tr|P72868|P72868_SYNY3 Sll0931 protein OS=Synechocystis sp. (strain PCC 6803 / Kazusa) GN=sll0931 PE=4 SV=1;>tr|F7UKF4|F7UKF4_SYNYG Putative uncharacterized protein sll0931 OS=Synechocystis sp. (strain PCC 6803 / GT-S) GN=sll	6	2	1	+		2	3	+		2	4	+		16.589	0	63.5	15.4	15.4	15.4	797120000	21490000	91496000	45447000	24
sll0932	P72867	>sll0932 hypothetical protein;>tr|P72867|P72867_SYNY3 Sll0932 protein OS=Synechocystis sp. (strain PCC 6803 / Kazusa) GN=sll0932 PE=4 SV=1;>tr|F7UKF3|F7UKF3_SYNYG Putative uncharacterized protein sll0932 OS=Synechocystis sp. (strain PCC 6803 / GT-S) GN=sll	1	0	0			1	0	+	+	0	0			36.723	0.0010025	5	0	5	0	1083100	0	1083100	0	2
sll0933	P72865	>sll0933 hypothetical protein;>tr|P72865|P72865_SYNY3 Sll0933 protein OS=Synechocystis sp. (strain PCC 6803 / Kazusa) GN=sll0933 PE=4 SV=1;>tr|F7UKF1|F7UKF1_SYNYG Putative uncharacterized protein sll0933 OS=Synechocystis sp. (strain PCC 6803 / GT-S) GN=sll	1	0	1	+		0	1	+		0	1	+		17.647	0	7.6	0	0	0	5573000	0	0	0	5
sll0934	P72864	>sll0934 carboxysome formation protein CcmA;>tr|P72864|P72864_SYNY3 Carboxysome formation protein OS=Synechocystis sp. (strain PCC 6803 / Kazusa) GN=ccmA PE=4 SV=1;>tr|F7UKF0|F7UKF0_SYNYG 3-deoxy-7-phosphoheptulonate synthase OS=Synechocystis sp. (strain P	16	8	4	+		12	4	+		14	4	+		37.633	0	51.6	24.8	37	44.7	3356000000	129040000	299440000	777440000	90
sll0936	P72861	>sll0936 putative oxidoreductase;>sp|P72861|Y936_SYNY3 Uncharacterized protein sll0936 OS=Synechocystis sp. (strain PCC 6803 / Kazusa) GN=sll0936 PE=3 SV=1;>tr|F7UKE7|F7UKE7_SYNYG Putative uncharacterized protein sll0936 OS=Synechocystis sp. (strain PCC 68	3	1	1	+		1	3	+		1	3	+		55.201	0	13.4	3.4	3.4	3.4	728050000	615170	23708000	17720000	28
sll0938	P72859	>sll0938 aspartate transaminase;>tr|P72859|P72859_SYNY3 Aspartate transaminase OS=Synechocystis sp. (strain PCC 6803 / Kazusa) GN=sll0938 PE=4 SV=1;>tr|F7UKE5|F7UKE5_SYNYG Aspartate transaminase OS=Synechocystis sp. (strain PCC 6803 / GT-S) GN=sll0938 PE=4	4	1	0	+		4	0	+		4	0	+		42.071	0	16.6	3.8	16.6	16.6	111450000	5007600	58177000	48265000	10
sll0943	P72853	>sll0943 unknown protein;>tr|P72853|P72853_SYNY3 Sll0943 protein OS=Synechocystis sp. (strain PCC 6803 / Kazusa) GN=sll0943 PE=4 SV=1;>tr|F7UKD8|F7UKD8_SYNYG Putative uncharacterized protein sll0943 OS=Synechocystis sp. (strain PCC 6803 / GT-S) GN=sll0943	4	1	1	+		0	1	+		3	1	+		25.684	0	19.5	4.5	0	12.7	93189000	5589200	0	7631900	9
sll0944	P77971	>sll0944 hypothetical protein;>sp|P77971|Y94X_SYNY3 Uncharacterized protein sll0944 OS=Synechocystis sp. (strain PCC 6803 / Kazusa) GN=sll0944 PE=4 SV=2;>tr|F7URP1|F7URP1_SYNYG Putative uncharacterized protein sll0944 OS=Synechocystis sp. (strain PCC 6803	2	2	1	+		2	1	+		2	1	+		18.152	0	15.2	15.2	15.2	15.2	1139500000	8008800	306570000	373670000	33
sll0945	P74521	>sll0945 glycogen synthase;>sp|P74521|GLGA1_SYNY3 Glycogen synthase 1 OS=Synechocystis sp. (strain PCC 6803 / Kazusa) GN=glgA1 PE=3 SV=1;>tr|F7URP0|F7URP0_SYNYG Glycogen synthase OS=Synechocystis sp. (strain PCC 6803 / GT-S) GN=glgA PE=3 SV=1	14	8	3	+		12	4	+		11	4	+		54.346	0	30.8	16.4	27.9	25.2	3854300000	559240000	1337600000	281030000	83
sll0947	P74518	>sll0947 light repressed protein A homolog;>sp|P74518|LRTA_SYNY3 Light-repressed protein A homolog OS=Synechocystis sp. (strain PCC 6803 / Kazusa) GN=lrtA PE=3 SV=1;>tr|F7URN7|F7URN7_SYNYG Light repressed protein OS=Synechocystis sp. (strain PCC 6803 / GT-	9	6	7	+		7	7	+		6	6	+		21.895	0	57.1	36.6	36.6	36.6	8315700000	474210000	3484700000	1526100000	114
sll0981	P73153	>sll0981 unknown protein;>tr|P73153|P73153_SYNY3 Sll0981 protein OS=Synechocystis sp. (strain PCC 6803 / Kazusa) GN=sll0981 PE=4 SV=1;>tr|F7UM65|F7UM65_SYNYG Putative uncharacterized protein sll0981 OS=Synechocystis sp. (strain PCC 6803 / GT-S) GN=sll0981	5	2	2	+		3	4	+		3	3	+		18.894	0	30.9	17.6	26.7	26.7	275710000	178390	30078000	28342000	18
sll0982	P73152	>sll0982 unknown protein;>sp|P73152|Y982_SYNY3 Uncharacterized thylakoid-associated protein sll0982 OS=Synechocystis sp. (strain PCC 6803 / Kazusa) GN=sll0982 PE=4 SV=1;>tr|F7UM64|F7UM64_SYNYG Putative uncharacterized protein sll0982 OS=Synechocystis sp. (	9	5	3	+		9	3	+		8	4	+		14.283	0	65.6	52.3	65.6	53.1	5695700000	341060000	743850000	990380000	97
sll0983	P73151	>tr|P73151|P73151_SYNY3 Sll0983 protein OS=Synechocystis sp. (strain PCC 6803 / Kazusa) GN=sll0983 PE=4 SV=1;>tr|F7UM63|F7UM63_SYNYG Putative uncharacterized protein sll0983 OS=Synechocystis sp. (strain PCC 6803 / GT-S) GN=sll0983 PE=4 SV=1;>sll0983 hypoth	1	0	0			1	0	+		1	0	+		23.287	0.00051256	6.2	0	6.2	6.2	1361200	0	673410	687780	4
sll0985	P73148	>sll0985 unknown protein;>tr|P73148|P73148_SYNY3 Sll0985 protein OS=Synechocystis sp. (strain PCC 6803 / Kazusa) GN=sll0985 PE=1 SV=1;>tr|F7UM60|F7UM60_SYNYG Putative uncharacterized protein sll0985 OS=Synechocystis sp. (strain PCC 6803 / GT-S) GN=sll0985	1	0	0			1	0	+	+	0	0			76.583	0.0010173	2.6	0	2.6	0	705540	0	705540	0	1
sll0990	P73138	>sll0990 glutathione-dependent formaldehyde dehydrogenase;>sp|P73138|FRMA_SYNY3 S-(hydroxymethyl)glutathione dehydrogenase OS=Synechocystis sp. (strain PCC 6803 / Kazusa) GN=frmA PE=3 SV=1;>tr|F7UM50|F7UM50_SYNYG Glutathione-dependent formaldehyde dehydrog	1	1	1	+		1	1	+		1	1	+		39.21	0	3.5	3.5	3.5	3.5	267260000	23903000	2621000	107670000	8
sll0993	P73132	>sll0993 potassium channel;>tr|P73132|P73132_SYNY3 Potassium channel OS=Synechocystis sp. (strain PCC 6803 / Kazusa) GN=sll0993 PE=4 SV=1;>tr|F7UM44|F7UM44_SYNYG Potassium channel OS=Synechocystis sp. (strain PCC 6803 / GT-S) GN=sll0993 PE=4 SV=1	1	1	0	+		1	0	+		0	0			40.513	0	2.2	2.2	2.2	0	4238300	752920	3485300	0	2
sll0995	P73130	>sll0995 hypothetical protein;>tr|P73130|P73130_SYNY3 Sll0995 protein OS=Synechocystis sp. (strain PCC 6803 / Kazusa) GN=sll0995 PE=4 SV=1;>tr|F7UM42|F7UM42_SYNYG Putative uncharacterized protein sll0995 OS=Synechocystis sp. (strain PCC 6803 / GT-S) GN=sll	4	1	3	+		1	2	+		0	2	+		26.229	0	13.4	3.9	3.9	0	2702600000	31369000	0	0	14
sll0996	P73127	>sll0996 hypothetical protein;>sp|P73127|MIAB_SYNY3 (Dimethylallyl)adenosine tRNA methylthiotransferase MiaB OS=Synechocystis sp. (strain PCC 6803 / Kazusa) GN=miaB PE=3 SV=1;>tr|F7UM39|F7UM39_SYNYG (Dimethylallyl)adenosine tRNA methylthiotransferase MiaB	3	0	0			2	0	+		2	0	+		50.956	0	8.6	0	4.7	7.1	31527000	0	18655000	12872000	3
sll0997	P73126	>sp|P73126|Y997_SYNY3 Probable thylakoid lumen protein sll0997 OS=Synechocystis sp. (strain PCC 6803 / Kazusa) GN=sll0997 PE=4 SV=2;>sll0997 hypothetical protein;>tr|F7UM38|F7UM38_SYNYG Putative uncharacterized protein sll0997 OS=Synechocystis sp. (strain	7	2	2	+		4	3	+		3	3	+		37.962	0	28.3	5.6	13.9	9.7	2867600000	71203000	154910000	81874000	32
sll0998	P73123	>sll0998 LysR family transcriptional regulator;>sp|P73123|RBCR_SYNY3 Probable RuBisCO transcriptional regulator OS=Synechocystis sp. (strain PCC 6803 / Kazusa) GN=rbcR PE=3 SV=1;>tr|F7UM35|F7UM35_SYNYG LysR transcriptional regulator OS=Synechocystis sp. (s	8	6	4	+		8	4	+		7	4	+		38.017	0	28.1	20.9	28.1	24.9	1720300000	143910000	586500000	196830000	60
sll1001	P73030	>sll1001 ATP-binding protein of ABC transporter;>tr|P73030|P73030_SYNY3 ABC transporter OS=Synechocystis sp. (strain PCC 6803 / Kazusa) GN=sll1001 PE=3 SV=1;>tr|F7ULD0|F7ULD0_SYNYG ABC transporter OS=Synechocystis sp. (strain PCC 6803 / GT-S) GN=sll1001 PE	2	0	2	+		0	2	+		0	2	+		28.677	0	3.8	0	0	0	80936000	0	0	0	17
sll1002	P73029	>sll1002 hypothetical protein YCF22;>tr|P73029|P73029_SYNY3 Ycf22 protein OS=Synechocystis sp. (strain PCC 6803 / Kazusa) GN=ycf22 PE=4 SV=1;>tr|F7ULC9|F7ULC9_SYNYG Putative uncharacterized protein ycf22 OS=Synechocystis sp. (strain PCC 6803 / GT-S) GN=ycf	4	1	1	+		1	3	+		1	3	+		49.208	0	15.6	3.3	3.3	3.3	154030000	507310	31028000	12828000	6
sll1004	P73024	>sll1004 hypothetical protein;>tr|P73024|P73024_SYNY3 Sll1004 protein OS=Synechocystis sp. (strain PCC 6803 / Kazusa) GN=sll1004 PE=4 SV=1;>tr|F7ULC4|F7ULC4_SYNYG Putative uncharacterized protein sll1004 OS=Synechocystis sp. (strain PCC 6803 / GT-S) GN=sll	2	1	0	+		2	0	+		2	0	+		43.849	0	5.3	2.5	5.3	5.3	24706000	1712600	18455000	4539000	4
sll1005	P73023	>sll1005 MazG protein homolog;>tr|P73023|P73023_SYNY3 Regulatory protein for beta-lactamase OS=Synechocystis sp. (strain PCC 6803 / Kazusa) GN=sll1005 PE=4 SV=1;>tr|F7ULC3|F7ULC3_SYNYG Nucleoside triphosphate pyrophosphohydrolase OS=Synechocystis sp. (stra	1	1	0	+		1	0	+		1	0	+		30.244	0	3.3	3.3	3.3	3.3	62787000	8845700	27620000	26321000	4
sll1009	P73019	>sll1009 unknown protein;>tr|P73019|P73019_SYNY3 Iron-regulated protein OS=Synechocystis sp. (strain PCC 6803 / Kazusa) GN=frpC PE=4 SV=1;>tr|F7ULB9|F7ULB9_SYNYG Iron-regulated protein OS=Synechocystis sp. (strain PCC 6803 / GT-S) GN=frpC PE=4 SV=1	6	2	4	+		3	4	+		3	3	+		60.483	0	15.4	3.7	8	8	1578700000	82416000	68239000	46266000	43
sll1017	P72935	>sll1017 ammonium/methylammonium permease;>sp|P72935|Y1017_SYNY3 Putative ammonium transporter sll1017 OS=Synechocystis sp. (strain PCC 6803 / Kazusa) GN=sll1017 PE=3 SV=1;>tr|F7UL32|F7UL32_SYNYG Ammonium/methylammonium permease OS=Synechocystis sp. (strai	3	0	1	+		2	0	+		2	1	+		47.171	0	6.6	0	4.8	4.8	464400000	0	85024000	99087000	8
sll1018	P72934	>sll1018 dihydroorotase;>sp|P72934|PYRX_SYNY3 Probable dihydroorotase-like protein OS=Synechocystis sp. (strain PCC 6803 / Kazusa) GN=pyrC PE=3 SV=1;>tr|F7UL31|F7UL31_SYNYG Dihydroorotase OS=Synechocystis sp. (strain PCC 6803 / GT-S) GN=pyrC PE=4 SV=1	4	1	1	+		2	1	+		3	1	+		48.174	0	12.2	2.7	5.4	9.8	363920000	305490	34870000	237100000	14
sll1019	P72933	>sll1019 hydroxyacylglutathione hydrolase;>sp|P72933|GLO2_SYNY3 Hydroxyacylglutathione hydrolase OS=Synechocystis sp. (strain PCC 6803 / Kazusa) GN=gloB PE=3 SV=1;>tr|F7UL30|F7UL30_SYNYG Hydroxyacylglutathione hydrolase OS=Synechocystis sp. (strain PCC 680	2	0	0			1	0	+		1	1	+		28.724	0	8.9	0	5.1	5.1	60020000	0	18377000	33079000	3
sll1020	P72930	>sll1020 probable glycosyltransferase;>tr|P72930|P72930_SYNY3 Sll1020 protein OS=Synechocystis sp. (strain PCC 6803 / Kazusa) GN=sll1020 PE=4 SV=1;>tr|F7UL27|F7UL27_SYNYG Putative uncharacterized protein sll1020 OS=Synechocystis sp. (strain PCC 6803 / GT-S	3	0	0			1	0	+		2	1	+		31.338	0	18.3	0	4	8.1	102110000	0	11857000	34474000	5
sll1021	P72929	>sll1021 hypothetical protein;>sp|P72929|Y1021_SYNY3 Uncharacterized protein sll1021 OS=Synechocystis sp. (strain PCC 6803 / Kazusa) GN=sll1021 PE=4 SV=1;>tr|F7UL26|F7UL26_SYNYG Putative uncharacterized protein sll1021 OS=Synechocystis sp. (strain PCC 6803	17	10	13	+		11	11	+		11	10	+		74.423	0	23.8	16.8	18	18	4154600000	93808000	181000000	56620000	162
sll1023	P72927	>sll1023 succinyl-CoA synthetase beta chain;>tr|P72927|P72927_SYNY3 Succinate--CoA ligase OS=Synechocystis sp. (strain PCC 6803 / Kazusa) GN=sucC PE=4 SV=1;>tr|F7UL24|F7UL24_SYNYG Succinate--CoA ligase OS=Synechocystis sp. (strain PCC 6803 / GT-S) GN=sucC	3	1	1	+		2	1	+		2	1	+		44.052	0	9.2	2.2	5.7	5.7	67629000	14866000	37368000	15395000	2
sll1025	P72924	>sll1025 hypothetical protein;>tr|P72924|P72924_SYNY3 Sll1025 protein OS=Synechocystis sp. (strain PCC 6803 / Kazusa) GN=sll1025 PE=4 SV=1;>tr|F7UL21|F7UL21_SYNYG Putative uncharacterized protein sll1025 OS=Synechocystis sp. (strain PCC 6803 / GT-S) GN=sll	2	1	0	+		2	0	+		2	0	+		42.971	0	7.4	3.8	7.4	7.4	13567000	2193700	8900600	2473200	4
sll1027	P72762	>sll1027 NADH-dependent glutamate synthase small subunit;>tr|P72762|P72762_SYNY3 NADH-glutamate synthase small subunit OS=Synechocystis sp. (strain PCC 6803 / Kazusa) GN=gltD PE=4 SV=1;>tr|F7UK47|F7UK47_SYNYG NADH-glutamate synthase small subunit OS=Synech	10	5	3	+		8	4	+		8	4	+		54.144	0	25.9	12.8	19.6	19.6	1690300000	81981000	477310000	622720000	64
sll1028	P72761	>sll1028 carbon dioxide concentrating mechanism protein CcmK;>sp|P72761|CCMK2_SYNY3 Carbon dioxide-concentrating mechanism protein CcmK homolog 2 OS=Synechocystis sp. (strain PCC 6803 / Kazusa) GN=ccmK2 PE=1 SV=3;>tr|F7UK46|F7UK46_SYNYG Carbon dioxide conc	11	5	4	+		6	4	+		6	4	+		11.135	0	99	83.5	67	80.6	15947000000	3475400000	2514400000	2569900000	294
sll1029	P72760	>sll1029 carbon dioxide concentrating mechanism protein CcmK;>sp|P72760|CCMK1_SYNY3 Carbon dioxide-concentrating mechanism protein CcmK homolog 1 OS=Synechocystis sp. (strain PCC 6803 / Kazusa) GN=ccmK1 PE=1 SV=3;>tr|F7UK45|F7UK45_SYNYG Carbon dioxide conc	14	5	5	+		9	6	+		9	4	+		12.102	0	98.2	64	64	76.6	19123000000	7391500000	6628600000	1869700000	274
sll1030	P72759	>sll1030 carbon dioxide concentrating mechanism protein CcmL, putative carboxysome assembly protein;>sp|P72759|CCML_SYNY3 Carbon dioxide concentrating mechanism protein CcmL OS=Synechocystis sp. (strain PCC 6803 / Kazusa) GN=ccmL PE=1 SV=1;>tr|F7UK44|F7UK4	3	3	0	+		3	0	+		3	0	+		10.638	0	28	28	28	28	190140000	83367000	56071000	50703000	15
sll1031	P72758	>tr|F7UK43|F7UK43_SYNYG Carbon dioxide concentrating mechanism protein CcmM OS=Synechocystis sp. (strain PCC 6803 / GT-S) GN=ccmM PE=4 SV=1;>sll1031 carbon dioxide concentrating mechanism protein CcmM, putative carboxysome structural protein;>tr|P72758|P72	24	14	7	+		21	9	+		20	10	+		71.057	0	47.4	25	41.1	37.5	18312000000	1379100000	3393900000	2922200000	134
sll1033	P72756	>sll1033 probable protein phosphatase;>tr|P72756|P72756_SYNY3 Sll1033 protein OS=Synechocystis sp. (strain PCC 6803 / Kazusa) GN=sll1033 PE=4 SV=1;>tr|F7UK41|F7UK41_SYNYG Putative uncharacterized protein sll1033 OS=Synechocystis sp. (strain PCC 6803 / GT-S	8	4	4	+		4	3	+		5	3	+		73.711	0	18.4	8.4	8.4	10.9	1603900000	153120000	664430000	462210000	54
sll1035	P72753	>sll1035 uracil phosphoribosyltransferase;>sp|P72753|UPP_SYNY3 Uracil phosphoribosyltransferase OS=Synechocystis sp. (strain PCC 6803 / Kazusa) GN=upp PE=3 SV=1;>tr|F7UK38|F7UK38_SYNYG Uracil phosphoribosyltransferase OS=Synechocystis sp. (strain PCC 6803	12	7	6	+		8	5	+		8	5	+		23.637	0	62	35.6	43.5	43.5	2991500000	232850000	360510000	580580000	85
sll1036	P72751	>sll1036 hypothetical protein;>tr|P72751|P72751_SYNY3 Sll1036 protein OS=Synechocystis sp. (strain PCC 6803 / Kazusa) GN=sll1036 PE=4 SV=1;>tr|F7UK36|F7UK36_SYNYG Putative uncharacterized protein sll1036 OS=Synechocystis sp. (strain PCC 6803 / GT-S) GN=sll	1	1	0	+		1	0	+		1	0	+		32.623	0	4.5	4.5	4.5	4.5	185930000	299320	73406000	112230000	3
sll1039	P72738	>sll1039 hypothetical protein;>tr|P72738|P72738_SYNY3 Sll1039 protein OS=Synechocystis sp. (strain PCC 6803 / Kazusa) GN=sll1039 PE=4 SV=1;>tr|F7UTN3|F7UTN3_SYNYG Putative uncharacterized protein sll1039 OS=Synechocystis sp. (strain PCC 6803 / GT-S) GN=sll	4	1	1	+		1	2	+		1	1	+		38.545	0	15.6	3	4.5	4.5	81336000	15395000	3198300	606060	4
sll1041	P72734	>sll1041 similar to sulfate transport ATP-binding protein CysA;>tr|P72734|P72734_SYNY3 ABC transporter OS=Synechocystis sp. (strain PCC 6803 / Kazusa) GN=sll1041 PE=3 SV=1;>tr|F7UTM9|F7UTM9_SYNYG ABC transporter OS=Synechocystis sp. (strain PCC 6803 / GT-S	1	1	0	+		1	0	+		1	0	+		28.656	0	4.6	4.6	4.6	4.6	39767000	8700700	25251000	5815400	3
sll1043	P72659	>sll1043 polyribonucleotide nucleotidyltransferase;>sp|P72659|PNP_SYNY3 Polyribonucleotide nucleotidyltransferase OS=Synechocystis sp. (strain PCC 6803 / Kazusa) GN=pnp PE=3 SV=1;>tr|F7UTD9|F7UTD9_SYNYG Polyribonucleotide nucleotidyltransferase OS=Synechoc	38	19	18	+		31	23	+		35	24	+		77.83	0	58.5	29.9	48.2	50.7	41349000000	559360000	2245500000	5660100000	425
sll1045	P72658	>sll1045 mutator MutT protein;>tr|P72658|P72658_SYNY3 Mutator MutT protein OS=Synechocystis sp. (strain PCC 6803 / Kazusa) GN=mutT PE=4 SV=1;>tr|F7UTD8|F7UTD8_SYNYG Mutator MutT protein OS=Synechocystis sp. (strain PCC 6803 / GT-S) GN=mutT PE=4 SV=1	1	1	0	+		1	0	+		1	0	+		15.152	0	8.1	8.1	8.1	8.1	23835000	2092400	19998000	1744600	2
sll1049	P72653	>sll1049 hypothetical protein;>tr|P72653|P72653_SYNY3 Sll1049 protein OS=Synechocystis sp. (strain PCC 6803 / Kazusa) GN=sll1049 PE=4 SV=1;>tr|F7UTD3|F7UTD3_SYNYG Putative uncharacterized protein sll1049 OS=Synechocystis sp. (strain PCC 6803 / GT-S) GN=sll	4	2	2	+		3	2	+		4	2	+		63.949	0	9.6	5.1	8	9.6	890160000	18832000	174190000	105730000	33
sll1051	P72652	>sll1051 phycocyanin alpha-subunit phycocyanobilin lyase;>sp|P72652|CPCF_SYNY3 Phycocyanin alpha phycocyanobilin lyase CpcF OS=Synechocystis sp. (strain PCC 6803 / Kazusa) GN=cpcF PE=3 SV=1;>tr|F7UTD2|F7UTD2_SYNYG Phycocyanin alpha phycocyanobilin lyase Cp	4	2	2	+		1	2	+		1	2	+		23.179	0	26.6	11.7	6.1	6.1	1792300000	21017000	1986200	888880	33
sll1053	P72647	>sll1053 hypothetical protein;>tr|P72647|P72647_SYNY3 Sll1053 protein OS=Synechocystis sp. (strain PCC 6803 / Kazusa) GN=sll1053 PE=4 SV=1;>tr|F7UTC7|F7UTC7_SYNYG Putative uncharacterized protein sll1053 OS=Synechocystis sp. (strain PCC 6803 / GT-S) GN=sll	17	6	13	+		8	11	+		8	11	+		56.258	0	50.8	12.9	20.8	20.8	3604500000	92148000	148270000	94633000	120
sll1054	P72646	>sll1054 hypothetical protein;>tr|P72646|P72646_SYNY3 Sll1054 protein OS=Synechocystis sp. (strain PCC 6803 / Kazusa) GN=sll1054 PE=3 SV=1;>tr|F7UTC6|F7UTC6_SYNYG Putative uncharacterized protein sll1054 OS=Synechocystis sp. (strain PCC 6803 / GT-S) GN=sll	7	3	1	+		7	2	+		6	2	+		21.03	0	35.3	19.3	35.3	35.3	2023900000	83235000	499130000	223040000	46
sll1056	P72644	>sll1056 phosphoribosylformyl glycinamidine synthetase II;>sp|P72644|PURL_SYNY3 Phosphoribosylformylglycinamidine synthase 2 OS=Synechocystis sp. (strain PCC 6803 / Kazusa) GN=purL PE=3 SV=2;>tr|F7UTC4|F7UTC4_SYNYG Phosphoribosylformylglycinamidine synthas	11	6	3	+		8	5	+		7	5	+		81.831	0	20.8	10.3	12.6	12.4	1584000000	127080000	427680000	76247000	54
sll1057	P72643	>sll1057 thioredoxin M;>tr|P72643|P72643_SYNY3 Thioredoxin M OS=Synechocystis sp. (strain PCC 6803 / Kazusa) GN=trx PE=4 SV=1;>tr|F7UTC3|F7UTC3_SYNYG Thioredoxin OS=Synechocystis sp. (strain PCC 6803 / GT-S) GN=trx PE=3 SV=1	1	0	0			1	0	+		1	0	+		14.633	0	7.9	0	7.9	7.9	10004000	0	8101100	1902800	4
sll1058	P72642	>sll1058 dihydrodipicolinate reductase;>sp|P72642|DAPB_SYNY3 4-hydroxy-tetrahydrodipicolinate reductase OS=Synechocystis sp. (strain PCC 6803 / Kazusa) GN=dapB PE=3 SV=1;>tr|F7UTC2|F7UTC2_SYNYG 4-hydroxy-tetrahydrodipicolinate reductase OS=Synechocystis sp	3	2	2	+		2	2	+		1	2	+		29.09	0	17.8	9.8	9.8	6.9	1032100000	9496000	135970000	164790000	27
sll1059	P72641	>sll1059 adenylate kinase;>sp|P72641|KAD2_SYNY3 Adenylate kinase 2 OS=Synechocystis sp. (strain PCC 6803 / Kazusa) GN=adk2 PE=3 SV=1;>tr|F7UTC1|F7UTC1_SYNYG Adenylate kinase OS=Synechocystis sp. (strain PCC 6803 / GT-S) GN=adk PE=3 SV=1	5	2	2	+		5	3	+		5	2	+		20.34	0	37	12.2	37	37	538870000	21416000	130170000	154770000	30
sll1060	P72637	>sll1060 hypothetical protein;>sp|P72637|Y1060_SYNY3 UPF0182 protein sll1060 OS=Synechocystis sp. (strain PCC 6803 / Kazusa) GN=sll1060 PE=3 SV=1;>tr|F7UTB7|F7UTB7_SYNYG UPF0182 protein SYNGTS_0061 OS=Synechocystis sp. (strain PCC 6803 / GT-S) GN=sll1060 P	4	0	3	+		1	3	+		1	3	+		114.82	0	3.9	0	0.9	0.9	137900000	0	2266800	2554600	14
sll1062	P72635	>sll1062 unknown protein;>tr|P72635|P72635_SYNY3 Sll1062 protein OS=Synechocystis sp. (strain PCC 6803 / Kazusa) GN=sll1062 PE=4 SV=1;>tr|F7UTB5|F7UTB5_SYNYG Putative uncharacterized protein sll1062 OS=Synechocystis sp. (strain PCC 6803 / GT-S) GN=sll1062	2	1	2	+		1	2	+		1	1	+		14.606	0	20	11.2	11.2	11.2	1115000000	37675000	141890000	55897000	16
sll1064	P72631	>sll1064 hypothetical protein;>tr|P72631|P72631_SYNY3 Sll1064 protein OS=Synechocystis sp. (strain PCC 6803 / Kazusa) GN=sll1064 PE=4 SV=1;>tr|F7UTB1|F7UTB1_SYNYG Putative uncharacterized protein sll1064 OS=Synechocystis sp. (strain PCC 6803 / GT-S) GN=sll	7	4	1	+		4	1	+		6	1	+		64.733	0	12.1	5.3	4.2	12.1	335770000	37637000	125610000	97599000	15
sll1069	P73283	>sll1069 3-oxoacyl-[acyl-carrier-protein] synthase II;>sp|P73283|FABF_SYNY3 3-oxoacyl-[acyl-carrier-protein] synthase 2 OS=Synechocystis sp. (strain PCC 6803 / Kazusa) GN=fabF PE=1 SV=1;>tr|F7UMX3|F7UMX3_SYNYG 3-oxoacyl-[acyl-carrier-protein] synthase 2 OS	11	6	4	+		9	6	+		11	7	+		44.004	0	34.1	19.7	28.8	34.1	6720000000	348500000	531110000	741930000	115
sll1070	P73282	>sll1070 transketolase;>tr|P73282|P73282_SYNY3 Transketolase OS=Synechocystis sp. (strain PCC 6803 / Kazusa) GN=tktA PE=4 SV=1;>tr|F7UMX2|F7UMX2_SYNYG Transketolase OS=Synechocystis sp. (strain PCC 6803 / GT-S) GN=tktA PE=4 SV=1	22	15	11	+		17	14	+		18	13	+		71.724	0	46.7	25.2	31.9	34	12437000000	3523700000	2940200000	2942900000	211
sll1071	P73281	>sll1071 hypothetical protein;>tr|P73281|P73281_SYNY3 Sll1071 protein OS=Synechocystis sp. (strain PCC 6803 / Kazusa) GN=sll1071 PE=4 SV=1;>tr|F7UMX1|F7UMX1_SYNYG Putative uncharacterized protein sll1071 OS=Synechocystis sp. (strain PCC 6803 / GT-S) GN=sll	5	4	1	+		5	1	+		4	1	+		30.532	0	18.5	15.6	18.5	15.6	1307600000	38734000	248350000	189200000	46
sll1072	P73280	>sll1072 hypothetical protein;>tr|P73280|P73280_SYNY3 Sll1072 protein OS=Synechocystis sp. (strain PCC 6803 / Kazusa) GN=sll1072 PE=4 SV=1;>tr|F7UMX0|F7UMX0_SYNYG Putative uncharacterized protein sll1072 OS=Synechocystis sp. (strain PCC 6803 / GT-S) GN=sll	1	1	1	+		1	1	+		1	1	+		25.182	0	6.7	6.7	6.7	6.7	422720000	7565200	60886000	16897000	13
sll1074	P73274	>sll1074 leucyl-tRNA synthetase;>sp|P73274|SYL_SYNY3 Leucine--tRNA ligase OS=Synechocystis sp. (strain PCC 6803 / Kazusa) GN=leuS PE=3 SV=1;>tr|F7UMW3|F7UMW3_SYNYG Leucine--tRNA ligase OS=Synechocystis sp. (strain PCC 6803 / GT-S) GN=leuS PE=3 SV=1	20	12	8	+		14	10	+		13	9	+		98.294	0	28.1	15.1	18.6	17.7	4604700000	254070000	902540000	460960000	101
sll1076	P73273	>sll1076 cation-transporting ATPase PacL;>tr|P73273|P73273_SYNY3 Zinc exporter OS=Synechocystis sp. (strain PCC 6803 / Kazusa) GN=ziaA PE=3 SV=1;>tr|F7UMW2|F7UMW2_SYNYG Zinc exporter OS=Synechocystis sp. (strain PCC 6803 / GT-S) GN=ziaA PE=3 SV=1	1	1	0	+		1	0	+		0	0			104.98	0.00051493	1.2	1.2	1.2	0	3292800	691170	2601600	0	1
sll1077	P73270	>sll1077 agmatinase;>sp|P73270|SPEB2_SYNY3 Probable agmatinase 2 OS=Synechocystis sp. (strain PCC 6803 / Kazusa) GN=speB2 PE=3 SV=1;>tr|F7UMV9|F7UMV9_SYNYG Agmatine ureohydrolase OS=Synechocystis sp. (strain PCC 6803 / GT-S) GN=speB PE=3 SV=1	5	2	3	+		2	4	+		2	3	+		42.963	0	16.7	4.9	8.2	8.2	1619400000	311750000	169190000	34490000	47
sll1079	P73268	>sll1079 putative hydrogenase expression/formation protein HypB;>tr|P73268|P73268_SYNY3 Hydrogenase expression/formation protein HypB OS=Synechocystis sp. (strain PCC 6803 / Kazusa) GN=hypB PE=4 SV=1;>tr|F7UMV7|F7UMV7_SYNYG Hydrogenase expression/formation	2	0	0			0	2	+		0	2	+		25.079	0.0029674	16.6	0	0	0	115420000	0	0	0	4
sll1080	P73267	>sll1080 ABC transport system substrate-binding protein;>tr|P73267|P73267_SYNY3 Sll1080 protein OS=Synechocystis sp. (strain PCC 6803 / Kazusa) GN=sll1080 PE=4 SV=1;>tr|F7UMV6|F7UMV6_SYNYG Putative uncharacterized protein sll1080 OS=Synechocystis sp. (stra	4	4	1	+		3	1	+		2	1	+		38.209	0	8.5	8.5	6.5	4.5	261350000	108980000	114150000	25976000	23
sll1084	P73260	>sll1084 hypothetical protein;>tr|P73260|P73260_SYNY3 Sll1084 protein OS=Synechocystis sp. (strain PCC 6803 / Kazusa) GN=sll1084 PE=4 SV=1;>tr|F7UMU8|F7UMU8_SYNYG Putative uncharacterized protein sll1084 OS=Synechocystis sp. (strain PCC 6803 / GT-S) GN=sll	3	0	2	+		1	2	+		1	2	+		97.388	0	5.1	0	2.2	2.2	94252000	0	4947900	3644900	8
sll1085	P74257	>sll1085 glycerol-3-phosphate dehydrogenase;>sp|P74257|GLPD_SYNY3 Glycerol-3-phosphate dehydrogenase OS=Synechocystis sp. (strain PCC 6803 / Kazusa) GN=glpD PE=3 SV=1;>tr|F7UQW2|F7UQW2_SYNYG Glycerol-3-phosphate dehydrogenase OS=Synechocystis sp. (strain P	7	2	1	+		3	2	+		5	3	+		61.574	0	18.3	5.8	8.7	13.2	303770000	1851800	21837000	125610000	25
sll1087	P74252	>sll1087 similar to sodium/glucose cotransporter;>tr|P74252|P74252_SYNY3 Sodium-coupled permease OS=Synechocystis sp. (strain PCC 6803 / Kazusa) GN=sll1087 PE=3 SV=1;>tr|F7UQV7|F7UQV7_SYNYG Sodium-coupled permease OS=Synechocystis sp. (strain PCC 6803 / GT	1	1	0	+		1	0	+		1	0	+		54.359	0	1.8	1.8	1.8	1.8	7345700	391360	5580700	1373700	3
sll1089	P74251	>sll1089 periplasmic protein, function unknown;>tr|P74251|P74251_SYNY3 Sll1089 protein OS=Synechocystis sp. (strain PCC 6803 / Kazusa) GN=sll1089 PE=4 SV=1;>tr|F7UQV6|F7UQV6_SYNYG Putative uncharacterized protein sll1089 OS=Synechocystis sp. (strain PCC 68	3	2	1	+		2	2	+		2	1	+		23.491	0	18.8	13.6	13.6	13.6	1920300000	3044400	18951000	15060000	14
sll1091	Q55087	>sll1091 geranylgeranyl hydrogenase;>sp|Q55087|CHLP_SYNY3 Geranylgeranyl diphosphate reductase OS=Synechocystis sp. (strain PCC 6803 / Kazusa) GN=chlP PE=3 SV=1;>tr|F7UQV0|F7UQV0_SYNYG Geranylgeranyl reductase OS=Synechocystis sp. (strain PCC 6803 / GT-S)	17	15	5	+		16	6	+		16	7	+		44.882	0	46.2	40.8	45.7	45.7	6998300000	820130000	1699200000	2469100000	151
sll1092	P74243	>sll1092 hypothetical protein;>tr|P74243|P74243_SYNY3 Sll1092 protein OS=Synechocystis sp. (strain PCC 6803 / Kazusa) GN=sll1092 PE=4 SV=1;>tr|F7UQU8|F7UQU8_SYNYG Putative uncharacterized protein sll1092 OS=Synechocystis sp. (strain PCC 6803 / GT-S) GN=sll	1	0	1	+		0	1	+		0	1	+		14.814	0	8.6	0	0	0	230490000	0	0	0	4
sll1096	P74230	>sll1096 30S ribosomal protein S12;>sp|P74230|RS12_SYNY3 30S ribosomal protein S12 OS=Synechocystis sp. (strain PCC 6803 / Kazusa) GN=rpsL PE=3 SV=1;>tr|F7UQT5|F7UQT5_SYNYG 30S ribosomal protein S12 OS=Synechocystis sp. (strain PCC 6803 / GT-S) GN=rpsL PE=	2	2	0	+		2	0	+		2	0	+		14.176	0	13.5	13.5	13.5	13.5	602800000	387610000	196500000	18684000	4
sll1097	P74229	>sll1097 30S ribosomal protein S7;>sp|P74229|RS7_SYNY3 30S ribosomal protein S7 OS=Synechocystis sp. (strain PCC 6803 / Kazusa) GN=rpsG PE=3 SV=1;>tr|F7UQT4|F7UQT4_SYNYG 30S ribosomal protein S7 OS=Synechocystis sp. (strain PCC 6803 / GT-S) GN=rps7 PE=3 SV	10	5	3	+		5	3	+		9	3	+		17.384	0	71.2	34	38.5	60.3	9713600000	475860000	2410500000	4020600000	118
sll1098	P74228	>sll1098 elongation factor EF-G;>sp|P74228|EFG2_SYNY3 Elongation factor G 2 OS=Synechocystis sp. (strain PCC 6803 / Kazusa) GN=fusB PE=3 SV=1;>tr|F7UQT3|F7UQT3_SYNYG Elongation factor G OS=Synechocystis sp. (strain PCC 6803 / GT-S) GN=fus PE=3 SV=1	19	11	7	+		12	8	+		15	8	+		75.43	0	36.6	20.4	22.3	28.1	3829500000	81710000	621010000	682990000	117
sll1099	P74227	>sll1099 elongation factor Tu;>sp|P74227|EFTU_SYNY3 Elongation factor Tu OS=Synechocystis sp. (strain PCC 6803 / Kazusa) GN=tuf PE=1 SV=1;>tr|F7UQT2|F7UQT2_SYNYG Elongation factor Tu OS=Synechocystis sp. (strain PCC 6803 / GT-S) GN=tufA PE=3 SV=1	32	19	19	+		22	18	+		23	19	+		43.733	0	74.9	43.4	55.6	56.1	78440000000	5508000000	19936000000	12564000000	625
sll1101	P74226	>sll1101 30S ribosomal protein S10;>sp|P74226|RS10_SYNY3 30S ribosomal protein S10 OS=Synechocystis sp. (strain PCC 6803 / Kazusa) GN=rpsJ PE=3 SV=1;>tr|F7UQT1|F7UQT1_SYNYG 30S ribosomal protein S10 OS=Synechocystis sp. (strain PCC 6803 / GT-S) GN=rpsJ PE=	11	5	3	+		5	5	+		7	6	+		12.037	0	72.4	49.5	41.9	50.5	3603800000	848740000	353220000	361970000	65
sll1104	P74223	>tr|F7UQS8|F7UQS8_SYNYG Glutamine-binding protein OS=Synechocystis sp. (strain PCC 6803 / GT-S) GN=glnH PE=4 SV=1;>sll1104 periplasmic substrate-binding protein of a TRAP-type permease that mediates sodium-dependent glutamate transport GtrC;>tr|P74223|P742	1	1	1	+		1	1	+		1	1	+		31.457	0	5.2	5.2	5.2	5.2	101030000	1806200	12139000	6661200	12
sll1106	P74720	>sll1106 hypothetical protein;>tr|P74720|P74720_SYNY3 Sll1106 protein OS=Synechocystis sp. (strain PCC 6803 / Kazusa) GN=sll1106 PE=4 SV=1;>tr|F7UMK4|F7UMK4_SYNYG Putative uncharacterized protein sll1106 OS=Synechocystis sp. (strain PCC 6803 / GT-S) GN=sll	9	4	3	+		8	5	+		8	5	+		18.031	0	53.2	28.1	53.2	53.2	17654000000	670680000	4237700000	3792800000	126
sll1108	P74709	>sll1108 stationary-phase survival protein SurE homolog;>sp|P74709|SURE_SYNY3 5-nucleotidase SurE OS=Synechocystis sp. (strain PCC 6803 / Kazusa) GN=surE PE=3 SV=1;>tr|F7UMJ3|F7UMJ3_SYNYG 5-nucleotidase SurE OS=Synechocystis sp. (strain PCC 6803 / GT-S)	4	2	1	+		3	2	+		3	2	+		30.464	0	18.5	6.9	10.2	10.2	309150000	12045000	80599000	167180000	20
sll1109	P74708	>sll1109 hypothetical protein;>tr|P74708|P74708_SYNY3 Sll1109 protein OS=Synechocystis sp. (strain PCC 6803 / Kazusa) GN=sll1109 PE=4 SV=1;>tr|F7UMJ2|F7UMJ2_SYNYG Putative uncharacterized protein sll1109 OS=Synechocystis sp. (strain PCC 6803 / GT-S) GN=sll	2	1	2	+		1	2	+		1	2	+		22.04	0	15.5	9.3	9.3	9.3	7482600000	43217000	1183100000	443630000	52
sll1110	P74707	>sll1110 peptide chain release factor 1;>sp|P74707|RF1_SYNY3 Peptide chain release factor 1 OS=Synechocystis sp. (strain PCC 6803 / Kazusa) GN=prfA PE=3 SV=1;>tr|F7UMJ1|F7UMJ1_SYNYG Peptide chain release factor 1 OS=Synechocystis sp. (strain PCC 6803 / GT-	16	8	8	+		11	8	+		12	8	+		41.126	0	50.7	31.2	37.8	38.1	3856800000	173710000	796700000	399770000	98
sll1112	P73367	>sll1112 3-dehydroquinate dehydratase;>sp|P73367|AROQ_SYNY3 3-dehydroquinate dehydratase OS=Synechocystis sp. (strain PCC 6803 / Kazusa) GN=aroQ PE=3 SV=1;>tr|F7UN60|F7UN60_SYNYG 3-dehydroquinate dehydratase OS=Synechocystis sp. (strain PCC 6803 / GT-S) GN	2	1	0	+		2	0	+		2	1	+		16.374	0	17.8	7.9	17.8	17.8	247570000	5879700	39783000	39683000	11
sll1118	P73346	>sll1118 hypothetical protein;>sp|P73346|Y1118_SYNY3 UPF0145 protein sll118 OS=Synechocystis sp. (strain PCC 6803 / Kazusa) GN=sll1118 PE=3 SV=1;>tr|F7UN39|F7UN39_SYNYG UPF0145 protein SYNGTS_0803 OS=Synechocystis sp. (strain PCC 6803 / GT-S) GN=sll1118 PE	3	2	2	+		2	2	+		1	2	+		11.45	0	28.7	20.4	20.4	9.3	999670000	186920000	387520000	66492000	19
sll1120	P73340	>sll1120 chromosome segregation protein SMC1;>sp|P73340|SMC_SYNY3 Chromosome partition protein Smc OS=Synechocystis sp. (strain PCC 6803 / Kazusa) GN=smc PE=3 SV=1;>tr|F7UN33|F7UN33_SYNYG Chromosome partition protein Smc OS=Synechocystis sp. (strain PCC 68	1	0	1	+		0	1	+		0	1	+		136.13	0	1.2	0	0	0	71247000	0	0	0	4
sll1121	P73339	>sll1121 hypothetical protein;>tr|P73339|P73339_SYNY3 Sll1121 protein OS=Synechocystis sp. (strain PCC 6803 / Kazusa) GN=sll1121 PE=4 SV=1;>tr|F7UN32|F7UN32_SYNYG Putative uncharacterized protein sll1121 OS=Synechocystis sp. (strain PCC 6803 / GT-S) GN=sll	3	1	1	+		1	1	+		1	2	+		85.496	0	5.6	1.2	1.2	1.2	151050000	825120	26624000	2766700	8
sll1123	P73338	>sll1123 hypothetical protein;>tr|P73338|P73338_SYNY3 Sll1123 protein OS=Synechocystis sp. (strain PCC 6803 / Kazusa) GN=sll1123 PE=4 SV=1;>tr|F7UN31|F7UN31_SYNYG Putative uncharacterized protein sll1123 OS=Synechocystis sp. (strain PCC 6803 / GT-S) GN=sll	1	1	0	+		1	0	+		1	0	+		28.896	0	5.5	5.5	5.5	5.5	11918000	247950	6843200	4826800	1
sll1127	P73495	>sll1127 1,4-dihydroxy-2-naphthoate synthase;>tr|P73495|P73495_SYNY3 Naphthoate synthase OS=Synechocystis sp. (strain PCC 6803 / Kazusa) GN=menB PE=1 SV=1;>tr|F7UNJ7|F7UNJ7_SYNYG Naphthoate synthase OS=Synechocystis sp. (strain PCC 6803 / GT-S) GN=menB PE=	10	3	2	+		7	2	+		9	2	+		30.307	0	36.4	13.5	28.7	33.1	1321500000	97310000	274240000	669320000	45
sll1129	P73490	>sll1129 2-hydroxy-6-oxohepta-2,4-dienoate hydrolase;>tr|P73490|P73490_SYNY3 2-hydroxy-6-oxohepta-2,4-dienoate hydrolase OS=Synechocystis sp. (strain PCC 6803 / Kazusa) GN=todF PE=4 SV=1;>tr|F7UNJ2|F7UNJ2_SYNYG 2-hydroxy-6-oxohepta-2,4-dienoate hydrolase O	1	0	0			1	0	+		1	0	+		32.773	0	4.1	0	4.1	4.1	9318600	0	8494600	823960	4
sll1130	P73488	>sll1130 unknown protein;>tr|P73488|P73488_SYNY3 Sll1130 protein OS=Synechocystis sp. (strain PCC 6803 / Kazusa) GN=sll1130 PE=4 SV=1;>tr|F7UNJ0|F7UNJ0_SYNYG Putative uncharacterized protein sll1130 OS=Synechocystis sp. (strain PCC 6803 / GT-S) GN=sll1130	7	6	3	+		7	5	+		7	2	+		12.933	0	68.7	59.1	68.7	68.7	15957000000	293800000	2130700000	2316000000	142
sll1138	P73470	>sll1138 hypothetical protein;>tr|P73470|P73470_SYNY3 Sll1138 protein OS=Synechocystis sp. (strain PCC 6803 / Kazusa) GN=sll1138 PE=4 SV=1;>tr|F7UNH2|F7UNH2_SYNYG Putative uncharacterized protein sll1138 OS=Synechocystis sp. (strain PCC 6803 / GT-S) GN=sll	3	1	0	+		2	0	+		2	0	+		27.901	0	12.9	3.2	9.7	9.7	33428000	8088400	10360000	14979000	7
sll1142	P73466	>sll1142 hypothetical protein;>tr|P73466|P73466_SYNY3 Sll1142 protein OS=Synechocystis sp. (strain PCC 6803 / Kazusa) GN=sll1142 PE=4 SV=1;>tr|F7UNG8|F7UNG8_SYNYG Putative uncharacterized protein sll1142 OS=Synechocystis sp. (strain PCC 6803 / GT-S) GN=sll	3	3	1	+		2	2	+		2	2	+		19.415	0	21.4	21.4	14.5	14.5	466550000	38293000	92582000	32209000	24
sll1143	P73465	>sll1143 ATP-dependent helicase PcrA;>tr|P73465|P73465_SYNY3 DNA helicase II OS=Synechocystis sp. (strain PCC 6803 / Kazusa) GN=uvrD PE=4 SV=1;>tr|F7UNG7|F7UNG7_SYNYG DNA helicase II OS=Synechocystis sp. (strain PCC 6803 / GT-S) GN=uvrD PE=4 SV=1	11	5	4	+		8	4	+		6	4	+		90.166	0	15.5	7.8	11.5	8.8	2096000000	28615000	108920000	50827000	41
sll1144	P73460	>tr|F7UNG2|F7UNG2_SYNYG Ribosomal RNA small subunit methyltransferase H OS=Synechocystis sp. (strain PCC 6803 / GT-S) GN=mraW PE=3 SV=1;>sll1144 hypothetical protein;>sp|P73460|RSMH_SYNY3 Ribosomal RNA small subunit methyltransferase H OS=Synechocystis sp.	3	1	0	+		2	1	+		2	1	+		33.594	0	11.1	3	7.1	7.1	182530000	15237000	62897000	48041000	11
sll1147	P73795	>sll1147 glutathione S-transferase;>sp|P73795|Y1147_SYNY3 Uncharacterized protein sll1147 OS=Synechocystis sp. (strain PCC 6803 / Kazusa) GN=sll1147 PE=3 SV=1;>tr|F7UPF9|F7UPF9_SYNYG Glutathione S-transferase OS=Synechocystis sp. (strain PCC 6803 / GT-S) G	1	0	1	+		1	1	+		1	1	+		15.414	0	11.7	0	11.7	11.7	161920000	0	45139000	31587000	10
sll1151	P73791	>sll1151 unknown protein;>tr|P73791|P73791_SYNY3 Sll1151 protein OS=Synechocystis sp. (strain PCC 6803 / Kazusa) GN=sll1151 PE=4 SV=1;>tr|F7UPF3|F7UPF3_SYNYG Putative uncharacterized protein sll1151 OS=Synechocystis sp. (strain PCC 6803 / GT-S) GN=sll1151	6	3	3	+		4	3	+		3	4	+		66.572	0	10.9	6.8	9.3	7.1	398950000	5438200	143310000	49214000	26
sll1159	P73776	>sll1159 probable bacterioferritin comigratory protein;>tr|P73776|P73776_SYNY3 Sll1159 protein OS=Synechocystis sp. (strain PCC 6803 / Kazusa) GN=sll1159 PE=4 SV=1;>tr|F7UPD8|F7UPD8_SYNYG Putative uncharacterized protein sll1159 OS=Synechocystis sp. (strai	1	1	0	+		1	0	+		1	0	+		24.751	0	5	5	5	5	37222000	11305000	24342000	1574700	2
sll1162	P73773	>sll1162 hypothetical protein;>tr|P73773|P73773_SYNY3 Sll1162 protein OS=Synechocystis sp. (strain PCC 6803 / Kazusa) GN=sll1162 PE=4 SV=1;>tr|F7UPD5|F7UPD5_SYNYG Putative uncharacterized protein sll1162 OS=Synechocystis sp. (strain PCC 6803 / GT-S) GN=sll	1	0	0			1	0	+		1	0	+		26.903	0	4.7	0	4.7	4.7	2701600	0	1081000	1620600	3
sll1163	P73772	>sll1163 unknown protein;>tr|P73772|P73772_SYNY3 Sll1163 protein OS=Synechocystis sp. (strain PCC 6803 / Kazusa) GN=sll1163 PE=4 SV=1;>tr|F7UPD4|F7UPD4_SYNYG Putative uncharacterized protein sll1163 OS=Synechocystis sp. (strain PCC 6803 / GT-S) GN=sll1163	1	1	1	+		1	1	+		1	1	+		14.769	0.0048996	5.9	5.9	5.9	5.9	223970000	40099000	135790000	4139000	12
sll1165	P73769	>sp|P73769|MUTS_SYNY3 DNA mismatch repair protein MutS OS=Synechocystis sp. (strain PCC 6803 / Kazusa) GN=mutS PE=3 SV=2;>sll1165 DNA mismatch repair protein;>tr|F7UPD1|F7UPD1_SYNYG DNA mismatch repair protein MutS OS=Synechocystis sp. (strain PCC 6803 / G	4	3	0	+		4	0	+		4	0	+		97.585	0	6.5	4.8	6.5	6.5	47361000	5387900	28886000	13087000	11
sll1172	P74193	>sll1172 threonine synthase;>sp|P74193|THRC_SYNY3 Threonine synthase OS=Synechocystis sp. (strain PCC 6803 / Kazusa) GN=thrC PE=3 SV=1;>tr|F7UQP3|F7UQP3_SYNYG Threonine synthase OS=Synechocystis sp. (strain PCC 6803 / GT-S) GN=thrC PE=3 SV=1	11	3	0	+		6	3	+		10	3	+		40.414	0	39.8	10.2	22	39.8	3331800000	15391000	199490000	848820000	69
sll1173	P74191	>sll1173 hypothetical protein;>tr|P74191|P74191_SYNY3 Sll1173 protein OS=Synechocystis sp. (strain PCC 6803 / Kazusa) GN=sll1173 PE=4 SV=1;>tr|F7UQP1|F7UQP1_SYNYG Putative uncharacterized protein sll1173 OS=Synechocystis sp. (strain PCC 6803 / GT-S) GN=sll	4	2	1	+		2	1	+		2	1	+		28.014	0	15.6	7.8	7.4	7.4	147160000	15014000	32904000	21225000	13
sll1178	P74178	>sll1178 probable carbamoyl transferase;>sp|P74178|Y1178_SYNY3 Uncharacterized protein sll1178 OS=Synechocystis sp. (strain PCC 6803 / Kazusa) GN=sll1178 PE=3 SV=1;>tr|F7UQM8|F7UQM8_SYNYG Nodulation protein OS=Synechocystis sp. (strain PCC 6803 / GT-S) GN=	3	3	0	+		3	0	+		3	0	+		69.141	0	5	5	5	5	333350000	65978000	202580000	64796000	8
sll1180	P74176	>sll1180 toxin secretion ABC transporter ATP-binding protein;>tr|P74176|P74176_SYNY3 HlyB family OS=Synechocystis sp. (strain PCC 6803 / Kazusa) GN=hlyB PE=4 SV=1;>tr|F7UQM6|F7UQM6_SYNYG Toxin secretion ABC transporter ATP-binding protein OS=Synechocystis	16	6	6	+		13	5	+		9	6	+		112.09	0	19.3	7.7	15.5	11.2	1731500000	61556000	249130000	71580000	85
sll1181	P74175	>sll1181 similar to hemolysin secretion protein;>tr|P74175|P74175_SYNY3 HlyD family of secretion proteins OS=Synechocystis sp. (strain PCC 6803 / Kazusa) GN=hlyD PE=4 SV=1;>tr|F7UQM5|F7UQM5_SYNYG Hemolysin secretion protein OS=Synechocystis sp. (strain PCC	16	3	7	+		5	8	+		6	10	+		64.707	0	21.8	5	8.4	9.8	1192300000	18080000	43527000	45732000	75
sll1182	P74174	>sll1182 cytochrome b6-f complex alternative iron-sulfur subunit (Rieske iron sulfur protein);>tr|P74174|P74174_SYNY3 Cytochrome b6/f complex iron-sulfur subunit OS=Synechocystis sp. (strain PCC 6803 / Kazusa) GN=petC PE=4 SV=1;>tr|F7UQM4|F7UQM4_SYNYG Cyto	2	0	1	+		1	1	+		1	1	+		13.72	0	24.1	0	11.3	11.3	146480000	0	20451000	12405000	5
sll1184	P72849	>sll1184 heme oxygenase;>sp|P72849|HO1_SYNY3 Heme oxygenase 1 OS=Synechocystis sp. (strain PCC 6803 / Kazusa) GN=pbsA1 PE=1 SV=1;>tr|F7UKD4|F7UKD4_SYNYG Heme oxygenase OS=Synechocystis sp. (strain PCC 6803 / GT-S) GN=ho1 PE=4 SV=1	12	8	5	+		9	7	+		9	4	+		27.05	0	65.4	42.1	48.8	48.8	5771200000	1263200000	1840100000	1085800000	154
sll1185	P72848	>sll1185 coproporphyrinogen III oxidase, aerobic (oxygen-dependent);>sp|P72848|HEM6_SYNY3 Coproporphyrinogen-III oxidase, aerobic OS=Synechocystis sp. (strain PCC 6803 / Kazusa) GN=hemF PE=3 SV=1;>tr|F7UKD3|F7UKD3_SYNYG Coproporphyrinogen-III oxidase, aero	16	8	7	+		13	8	+		13	7	+		38.937	0	63.2	31.8	49.7	49.7	19282000000	1417300000	3774700000	3883500000	208
sll1186	P72847	>sll1186 hypothetical protein;>tr|P72847|P72847_SYNY3 Sll1186 protein OS=Synechocystis sp. (strain PCC 6803 / Kazusa) GN=sll1186 PE=4 SV=1;>tr|F7UKD2|F7UKD2_SYNYG Putative uncharacterized protein sll1186 OS=Synechocystis sp. (strain PCC 6803 / GT-S) GN=sll	3	2	1	+		3	0	+		3	1	+		25.117	0	17.1	11.1	17.1	17.1	150140000	4894500	57605000	43896000	11
sll1188	P72845	>sll1188 hypothetical protein;>tr|P72845|P72845_SYNY3 Sll1188 protein OS=Synechocystis sp. (strain PCC 6803 / Kazusa) GN=sll1188 PE=4 SV=1;>tr|F7UKD0|F7UKD0_SYNYG Putative uncharacterized protein sll1188 OS=Synechocystis sp. (strain PCC 6803 / GT-S) GN=sll	8	6	3	+		7	5	+		7	5	+		18.816	0	57.9	36.6	39	39	3722400000	359540000	1514500000	705460000	56
sll1189	P72842	>sll1189 glycolate oxidase subunit GlcE;>tr|P72842|P72842_SYNY3 Glycolate oxidase subunit GlcE OS=Synechocystis sp. (strain PCC 6803 / Kazusa) GN=glcE PE=4 SV=1;>tr|F7UKC7|F7UKC7_SYNYG Glycolate oxidase subunit GlcE OS=Synechocystis sp. (strain PCC 6803 /	1	0	1	+		0	1	+		0	0			47.376	0.00051975	5.3	0	0	0	83369000	0	0	0	2
sll1193	P72833	>sll1193 hypothetical protein;>tr|P72833|P72833_SYNY3 Sll1193 protein OS=Synechocystis sp. (strain PCC 6803 / Kazusa) GN=sll1193 PE=4 SV=1;>tr|F7UKB8|F7UKB8_SYNYG Putative uncharacterized protein sll1193 OS=Synechocystis sp. (strain PCC 6803 / GT-S) GN=sll	1	0	1	+		0	1	+		0	1	+		19.388	0	6.7	0	0	0	9952800	0	0	0	7
sll1194	Q55332	>sll1194 photosystem II 12 kDa extrinsic protein;>sp|Q55332|PSBU_SYNY3 Photosystem II 12 kDa extrinsic protein OS=Synechocystis sp. (strain PCC 6803 / Kazusa) GN=psbU PE=1 SV=2;>tr|F7UKB7|F7UKB7_SYNYG Photosystem II 12 kDa extrinsic protein OS=Synechocysti	8	3	7	+		4	8	+		5	8	+		14.245	0	58	22.1	24.4	40.5	104120000000	3306000000	5350600000	4785200000	286
sll1196	P72830	>sll1196 phosphofructokinase;>sp|P72830|K6PF1_SYNY3 6-phosphofructokinase 1 OS=Synechocystis sp. (strain PCC 6803 / Kazusa) GN=pfkA1 PE=3 SV=1;>tr|F7UKB5|F7UKB5_SYNYG 6-phosphofructokinase OS=Synechocystis sp. (strain PCC 6803 / GT-S) GN=pfkA PE=3 SV=1	3	1	1	+		1	2	+		1	1	+		38.588	0	7.2	2.2	2.2	2.2	438580000	10516000	123070000	58493000	19
sll1201	P72822	>sll1201 hypothetical protein;>tr|P72822|P72822_SYNY3 Sll1201 protein OS=Synechocystis sp. (strain PCC 6803 / Kazusa) GN=sll1201 PE=4 SV=1;>tr|F7UKA7|F7UKA7_SYNYG Putative uncharacterized protein sll1201 OS=Synechocystis sp. (strain PCC 6803 / GT-S) GN=sll	7	1	1	+		1	1	+		1	1	+		30.301	0	24.6	12.9	9.8	12.9	946780000	2627100	123830000	95685000	38
sll1209	P72588	>sll1209 DNA ligase;>sp|P72588|DNLJ_SYNY3 DNA ligase OS=Synechocystis sp. (strain PCC 6803 / Kazusa) GN=ligA PE=3 SV=1;>tr|F7USQ6|F7USQ6_SYNYG DNA ligase OS=Synechocystis sp. (strain PCC 6803 / GT-S) GN=ligA PE=3 SV=1	4	3	1	+		3	0	+		3	1	+		74.601	0	7.3	5.2	5.2	5.2	97628000	5304900	37596000	23328000	20
sll1212	P72586	>sll1212 GDP-mannose 4,6-dehydratase;>tr|P72586|P72586_SYNY3 GDP-D-mannose dehydratase OS=Synechocystis sp. (strain PCC 6803 / Kazusa) GN=rfbD PE=1 SV=1;>tr|F7USQ3|F7USQ3_SYNYG GDP-D-mannose dehydratase OS=Synechocystis sp. (strain PCC 6803 / GT-S) GN=rfbD	18	8	0	+		14	1	+		17	1	+		41.333	0	57.2	23.5	48.3	50.3	5534900000	461780000	1521500000	3428700000	130
sll1213	P72585	>sll1213 GDP-fucose synthetase;>tr|P72585|P72585_SYNY3 Sll1213 protein OS=Synechocystis sp. (strain PCC 6803 / Kazusa) GN=sll1213 PE=4 SV=1;>tr|F7USQ2|F7USQ2_SYNYG Putative uncharacterized protein sll1213 OS=Synechocystis sp. (strain PCC 6803 / GT-S) GN=sl	7	4	1	+		4	2	+		5	1	+		34.719	0	22.4	11.9	13.1	15.7	940160000	150130000	423420000	328140000	23
sll1214	P72584	>sll1214 hypothetical protein YCF59;>sp|P72584|ACSF1_SYNY3 Magnesium-protoporphyrin IX monomethyl ester [oxidative] cyclase 1 OS=Synechocystis sp. (strain PCC 6803 / Kazusa) GN=acsF1 PE=3 SV=1;>tr|F7USQ1|F7USQ1_SYNYG Magnesium-protoporphyrin IX monomethyl	20	10	9	+		15	4	+		13	5	+		42.153	0	56.7	27.7	46.9	41.9	6973300000	822290000	1635300000	950400000	127
sll1217	P74030	>sll1217 unknown protein;>tr|P74030|P74030_SYNY3 Sll1217 protein OS=Synechocystis sp. (strain PCC 6803 / Kazusa) GN=sll1217 PE=4 SV=1;>tr|F7UQ64|F7UQ64_SYNYG Putative uncharacterized protein sll1217 OS=Synechocystis sp. (strain PCC 6803 / GT-S) GN=sll1217	5	2	2	+		3	2	+		1	3	+		25.604	0	17.8	7.6	11.1	4	513990000	726200	62652000	8708600	15
sll1218	P74029	>sll1218 hypothetical protein YCF39;>tr|P74029|P74029_SYNY3 Ycf39 protein OS=Synechocystis sp. (strain PCC 6803 / Kazusa) GN=ycf39 PE=4 SV=1;>tr|F7UQ63|F7UQ63_SYNYG Putative uncharacterized protein ycf39 OS=Synechocystis sp. (strain PCC 6803 / GT-S) GN=ycf	8	3	4	+		5	4	+		6	3	+		23.534	0	43.4	12.3	23.3	23.3	2290200000	54724000	235390000	149250000	59
sll1220	P74025	>sll1220 putative diaphorase subunit of the bidirectional hydrogenase;>tr|P74025|P74025_SYNY3 Potential NAD-reducing hydrogenase subunit OS=Synechocystis sp. (strain PCC 6803 / Kazusa) GN=sll1220 PE=3 SV=1;>tr|F7UQ59|F7UQ59_SYNYG Bidirectional hydrogenase	3	0	1	+		0	1	+		2	1	+		18.759	0	32.9	0	0	23.1	975110000	0	0	64538000	15
sll1221	P74024	>sll1221 diaphorase subunit of the bidirectional hydrogenase;>tr|P74024|P74024_SYNY3 Hydrogenase subunit OS=Synechocystis sp. (strain PCC 6803 / Kazusa) GN=hoxF PE=4 SV=1;>tr|F7UQ58|F7UQ58_SYNYG Hydrogenase subunit OS=Synechocystis sp. (strain PCC 6803 / G	13	5	3	+		7	5	+		10	5	+		57.774	0	30	8.8	15.6	25.5	1711600000	135480000	327260000	556280000	72
sll1222	P74023	>sll1222 hypothetical protein;>tr|P74023|P74023_SYNY3 Sll1222 protein OS=Synechocystis sp. (strain PCC 6803 / Kazusa) GN=sll1222 PE=4 SV=1;>tr|F7UQ57|F7UQ57_SYNYG Putative uncharacterized protein sll1222 OS=Synechocystis sp. (strain PCC 6803 / GT-S) GN=sll	3	0	0			3	0	+		2	0	+		24.229	0	11.8	0	11.8	8.5	53250000	0	38003000	15247000	4
sll1223	P74022	>sll1223 diaphorase subunit of the bidirectional hydrogenase;>tr|P74022|P74022_SYNY3 Hydrogenase subunit OS=Synechocystis sp. (strain PCC 6803 / Kazusa) GN=hoxU PE=4 SV=1;>tr|F7UQ56|F7UQ56_SYNYG Bidirectional hydrogenase complex protein HoxU OS=Synechocyst	6	0	1	+		2	1	+		4	2	+		26.196	0	26.1	0	13.4	17.2	489460000	0	73775000	373580000	12
sll1224	P74021	>sll1224 hydrogenase subunit of the bidirectional hydrogenase;>tr|P74021|P74021_SYNY3 Hydrogenase small subunit OS=Synechocystis sp. (strain PCC 6803 / Kazusa) GN=hoxY PE=4 SV=1;>tr|F7UQ55|F7UQ55_SYNYG Hydrogenase small subunit OS=Synechocystis sp. (strain	4	1	2	+		2	3	+		2	3	+		19.958	0	30.8	7.1	16.5	16.5	1407700000	796450	49143000	46798000	28
sll1226	P74018	>sll1226 hydrogenase subunit of the bidirectional hydrogenase;>tr|P74018|P74018_SYNY3 Hydrogenase large subunit OS=Synechocystis sp. (strain PCC 6803 / Kazusa) GN=hoxH PE=3 SV=1;>tr|F7UQ52|F7UQ52_SYNYG Hydrogenase large subunit OS=Synechocystis sp. (strain	13	2	3	+		8	3	+		9	4	+		52.917	0	37.6	4.6	19.4	22.8	1418800000	45022000	169870000	580270000	54
sll1229	P74014	>sll1229 two-component hybrid sensor and regulator;>tr|P74014|P74014_SYNY3 Hybrid sensory kinase OS=Synechocystis sp. (strain PCC 6803 / Kazusa) GN=sll1229 PE=4 SV=1;>tr|F7UQ46|F7UQ46_SYNYG Hybrid sensory kinase Hik41 OS=Synechocystis sp. (strain PCC 6803	2	0	1	+		1	2	+		0	2	+		42.382	0	6.1	0	3.4	0	106840000	0	6515300	0	2
sll1233	P74011	>sll1233 hypothetical protein;>tr|P74011|P74011_SYNY3 Sll1233 protein OS=Synechocystis sp. (strain PCC 6803 / Kazusa) GN=sll1233 PE=4 SV=1;>tr|F7UQ43|F7UQ43_SYNYG Putative uncharacterized protein sll1233 OS=Synechocystis sp. (strain PCC 6803 / GT-S) GN=sll	5	3	1	+		4	1	+		5	1	+		33.204	0	21.8	13.6	15.6	21.8	3001100000	28426000	41669000	68862000	30
sll1234	P74008	>sll1234 adenosylhomocysteinase;>sp|P74008|SAHH_SYNY3 Adenosylhomocysteinase OS=Synechocystis sp. (strain PCC 6803 / Kazusa) GN=ahcY PE=3 SV=1;>tr|F7UQ40|F7UQ40_SYNYG Adenosylhomocysteinase OS=Synechocystis sp. (strain PCC 6803 / GT-S) GN=ahcY PE=3 SV=1	18	9	11	+		13	9	+		13	11	+		46.213	0	66.6	29.9	41.2	41.2	42433000000	1303900000	3156500000	7258500000	353
sll1236	P74006	>sll1236 unknown protein;>tr|P74006|P74006_SYNY3 Sll1236 protein OS=Synechocystis sp. (strain PCC 6803 / Kazusa) GN=sll1236 PE=4 SV=1;>tr|F7UQ38|F7UQ38_SYNYG Putative uncharacterized protein sll1236 OS=Synechocystis sp. (strain PCC 6803 / GT-S) GN=sll1236	1	1	0	+		0	0			1	0	+		14.711	0	10.2	10.2	0	10.2	27535000	22262000	0	5273200	3
sll1237	P74003	>sll1237 N(5)-glutamine methyltransferase;>sp|P74003|PRMC_SYNY3 Release factor glutamine methyltransferase OS=Synechocystis sp. (strain PCC 6803 / Kazusa) GN=prmC PE=3 SV=1;>tr|F7UQ35|F7UQ35_SYNYG Release factor glutamine methyltransferase OS=Synechocystis	1	0	1	+		0	1	+		0	1	+		33.802	0	3.7	0	0	0	89619000	0	0	0	2
sll1239	P74001	>sll1239 unknown protein;>tr|P74001|P74001_SYNY3 Sll1239 protein OS=Synechocystis sp. (strain PCC 6803 / Kazusa) GN=sll1239 PE=4 SV=1;>tr|F7UQ33|F7UQ33_SYNYG Putative uncharacterized protein sll1239 OS=Synechocystis sp. (strain PCC 6803 / GT-S) GN=sll1239	6	4	2	+		5	2	+		5	2	+		20.608	0	30.3	18	25.8	25.8	5483400000	56013000	299900000	482850000	48
sll1241	P73999	>sll1241 unknown protein;>tr|P73999|P73999_SYNY3 Sll1241 protein OS=Synechocystis sp. (strain PCC 6803 / Kazusa) GN=sll1241 PE=4 SV=1;>tr|F7UQ31|F7UQ31_SYNYG Putative uncharacterized protein sll1241 OS=Synechocystis sp. (strain PCC 6803 / GT-S) GN=sll1241	6	1	4	+		1	3	+		0	4	+		29.409	0	18.3	4	2.8	0	769640000	4403600	11637000	0	17
sll1242	P42349	>sll1242 hypothetical protein;>sp|P42349|Y1242_SYNY3 Uncharacterized methyltransferase sll1242 OS=Synechocystis sp. (strain PCC 6803 / Kazusa) GN=sll1242 PE=4 SV=2;>tr|F7UQD6|F7UQD6_SYNYG Putative uncharacterized protein sll1242 OS=Synechocystis sp. (strai	6	1	4	+		2	4	+		3	3	+		61.755	0	10.4	2.1	4.5	6.9	1023800000	11819000	122290000	61955000	23
sll1244	P42352	>sll1244 50S ribosomal protein L9;>sp|P42352|RL9_SYNY3 50S ribosomal protein L9 OS=Synechocystis sp. (strain PCC 6803 / Kazusa) GN=rplI PE=3 SV=2;>tr|F7UQD4|F7UQD4_SYNYG 50S ribosomal protein L9 OS=Synechocystis sp. (strain PCC 6803 / GT-S) GN=rplI PE=3 SV	9	7	4	+		5	4	+		6	4	+		16.641	0	70.4	42.1	35.5	41.4	8329800000	1086600000	2046000000	1647600000	80
sll1247	P45451	>sll1247 hypothetical protein;>sp|P45451|Y1247_SYNY3 Uncharacterized protein sll1247 OS=Synechocystis sp. (strain PCC 6803 / Kazusa) GN=sll1247 PE=4 SV=2;>tr|F7UQD1|F7UQD1_SYNYG Putative uncharacterized protein sll1247 OS=Synechocystis sp. (strain PCC 6803	3	1	0	+		3	0	+		3	0	+		52.741	0	7.7	1.8	7.7	7.7	39828000	6000400	19602000	14225000	5
sll1249	Q55074	>sll1249 pantothenate synthetase/cytidylate kinase;>sp|Q55074|PANCY_SYNY3 Bifunctional pantoate ligase/cytidylate kinase OS=Synechocystis sp. (strain PCC 6803 / Kazusa) GN=panC/cmk PE=3 SV=2;>tr|F7UQC6|F7UQC6_SYNYG Bifunctional pantothenate synthetase/cyti	5	0	3	+		2	1	+		1	3	+		55.451	0	14	0	7	3.5	80247000	0	1759200	10935000	9
sll1251	P74084	>sll1251 hypothetical protein;>tr|P74084|P74084_SYNY3 Sll1251 protein OS=Synechocystis sp. (strain PCC 6803 / Kazusa) GN=sll1251 PE=4 SV=1;>tr|F7UQC3|F7UQC3_SYNYG Putative uncharacterized protein sll1251 OS=Synechocystis sp. (strain PCC 6803 / GT-S) GN=sll	1	1	0	+		1	0	+		1	0	+		35.327	0	3.4	3.4	3.4	3.4	18842000	1846500	7866200	9129200	1
sll1254	P74078	>sll1254 hypothetical protein;>sp|P74078|Y1254_SYNY3 UPF0053 protein sll1254 OS=Synechocystis sp. (strain PCC 6803 / Kazusa) GN=sll1254 PE=3 SV=1;>tr|F7UQB7|F7UQB7_SYNYG Hemolysin-like protein OS=Synechocystis sp. (strain PCC 6803 / GT-S) GN=sll1254 PE=4 S	2	0	1	+		2	2	+		2	1	+		38.343	0	8.1	0	8.1	8.1	108280000	0	24198000	15901000	12
sll1258	P74073	>sll1258 dCTP deaminase;>tr|P74073|P74073_SYNY3 Sll1258 protein OS=Synechocystis sp. (strain PCC 6803 / Kazusa) GN=sll1258 PE=4 SV=1;>tr|F7UQB0|F7UQB0_SYNYG Putative uncharacterized protein sll1258 OS=Synechocystis sp. (strain PCC 6803 / GT-S) GN=sll1258 P	2	0	1	+		0	1	+		1	1	+		21.378	0.00051894	18.7	0	0	7.3	110800000	0	0	18520000	5
sll1260	P74071	>sll1260 30S ribosomal protein S2;>sp|P74071|RS2_SYNY3 30S ribosomal protein S2 OS=Synechocystis sp. (strain PCC 6803 / Kazusa) GN=rpsB PE=3 SV=1;>tr|F7UQA8|F7UQA8_SYNYG 30S ribosomal protein S2 OS=Synechocystis sp. (strain PCC 6803 / GT-S) GN=rps2 PE=3 SV	11	6	7	+		8	8	+		7	8	+		30.15	0	40.1	19.3	24.5	24.5	11838000000	992980000	1914600000	992670000	138
sll1261	P74070	>sll1261 elongation factor TS;>sp|P74070|EFTS_SYNY3 Elongation factor Ts OS=Synechocystis sp. (strain PCC 6803 / Kazusa) GN=tsf PE=1 SV=3;>tr|F7UQA7|F7UQA7_SYNYG Elongation factor Ts OS=Synechocystis sp. (strain PCC 6803 / GT-S) GN=tsf PE=3 SV=1	17	10	12	+		11	11	+		11	11	+		24.231	0	69.3	49.1	51.4	51.4	33123000000	2413900000	5599200000	3957400000	268
sll1262	P74069	>sll1262 hypothetical protein;>sp|P74069|NDHN_SYNY3 NAD(P)H-quinone oxidoreductase subunit N OS=Synechocystis sp. (strain PCC 6803 / Kazusa) GN=ndhN PE=1 SV=1;>tr|F7UQA6|F7UQA6_SYNYG NAD(P)H-quinone oxidoreductase subunit N OS=Synechocystis sp. (strain PCC	6	4	3	+		4	3	+		5	3	+		17.629	0	58.4	32.9	32.3	39.8	2970700000	79513000	509750000	190910000	64
sll1265	P73551	>sll1265 unknown protein;>tr|P73551|P73551_SYNY3 Sll1265 protein OS=Synechocystis sp. (strain PCC 6803 / Kazusa) GN=sll1265 PE=4 SV=1;>tr|F7UNQ3|F7UNQ3_SYNYG Putative uncharacterized protein sll1265 OS=Synechocystis sp. (strain PCC 6803 / GT-S) GN=sll1265	5	2	2	+		2	3	+		2	3	+		213.76	0	4.2	1.5	1.5	1.5	259980000	952550	26287000	1507700	13
sll1267	P73550	>sll1267 unknown protein;>tr|P73550|P73550_SYNY3 Sll1267 protein OS=Synechocystis sp. (strain PCC 6803 / Kazusa) GN=sll1267 PE=4 SV=1;>tr|F7UNQ2|F7UNQ2_SYNYG Putative uncharacterized protein sll1267 OS=Synechocystis sp. (strain PCC 6803 / GT-S) GN=sll1267	1	0	1	+		0	1	+		0	1	+		21.737	0	11.7	0	0	0	248380000	0	0	0	8
sll1268	P73549	>sll1268 unknown protein;>tr|P73549|P73549_SYNY3 Sll1268 protein OS=Synechocystis sp. (strain PCC 6803 / Kazusa) GN=sll1268 PE=4 SV=1;>tr|F7UNQ1|F7UNQ1_SYNYG Putative uncharacterized protein sll1268 OS=Synechocystis sp. (strain PCC 6803 / GT-S) GN=sll1268	2	1	2	+		1	2	+		1	1	+		53.82	0	3.9	1.4	1.4	1.4	237350000	167160000	16141000	8988400	17
sll1270	P73544	>sll1270 periplasmic substrate-binding and integral membrane protein of the ABC-type Bgt permease for basic amino acids and glutamine BgtB;>tr|P73544|P73544_SYNY3 Glutamine-binding periplasmic protein/glutamine transport system permease protein OS=Synechoc	7	3	2	+		4	2	+		6	2	+		57.68	0	17.4	7	9.8	14.5	330600000	87553000	43164000	128740000	28
sll1271	P73543	>sll1271 probable porin; major outer membrane protein;>tr|P73543|P73543_SYNY3 Sll1271 protein OS=Synechocystis sp. (strain PCC 6803 / Kazusa) GN=sll1271 PE=4 SV=1;>tr|F7UNP5|F7UNP5_SYNYG Putative uncharacterized protein sll1271 OS=Synechocystis sp. (strain	8	5	3	+		5	3	+		0	1	+		62.869	0	16.3	8.2	9.3	0	396990000	81856000	120740000	0	19
sll1272	P73542	>sll1272 unknown protein;>tr|P73542|P73542_SYNY3 Sll1272 protein OS=Synechocystis sp. (strain PCC 6803 / Kazusa) GN=sll1272 PE=4 SV=1;>tr|F7UNP4|F7UNP4_SYNYG Putative uncharacterized protein sll1272 OS=Synechocystis sp. (strain PCC 6803 / GT-S) GN=sll1272	3	1	2	+		3	2	+		2	2	+		29.008	0	14.5	4.3	14.5	10.2	375430000	2242000	98236000	38825000	32
sll1273	P73541	>sll1273 unknown protein;>tr|P73541|P73541_SYNY3 Sll1273 protein OS=Synechocystis sp. (strain PCC 6803 / Kazusa) GN=sll1273 PE=4 SV=1;>tr|F7UNP3|F7UNP3_SYNYG Putative uncharacterized protein sll1273 OS=Synechocystis sp. (strain PCC 6803 / GT-S) GN=sll1273	7	3	2	+		5	3	+		6	3	+		53.975	0	16.2	7.6	13.9	14.3	644020000	21164000	150980000	46196000	28
sll1274	P73536	>sll1274 hypothetical protein;>tr|P73536|P73536_SYNY3 Sll1274 protein OS=Synechocystis sp. (strain PCC 6803 / Kazusa) GN=sll1274 PE=4 SV=1;>tr|F7UNN8|F7UNN8_SYNYG Putative uncharacterized protein sll1274 OS=Synechocystis sp. (strain PCC 6803 / GT-S) GN=sll	6	3	1	+		4	1	+		5	0	+		20.265	0	37.4	14	25.7	31	185080000	18646000	92536000	59529000	12
sll1275	P73534	>sll1275 pyruvate kinase 2;>sp|P73534|KPYK2_SYNY3 Pyruvate kinase 2 OS=Synechocystis sp. (strain PCC 6803 / Kazusa) GN=pyk2 PE=3 SV=1;>tr|F7UNN6|F7UNN6_SYNYG Pyruvate kinase OS=Synechocystis sp. (strain PCC 6803 / GT-S) GN=pykF PE=3 SV=1	19	10	6	+		13	6	+		14	7	+		62.985	0	37.4	20.8	24.7	27.9	5028200000	127070000	227940000	323240000	126
sll1276	P73533	>sll1276 ATP-binding protein of ABC transporter;>tr|P73533|P73533_SYNY3 ABC transporter OS=Synechocystis sp. (strain PCC 6803 / Kazusa) GN=sll1276 PE=3 SV=1;>tr|F7UNN5|F7UNN5_SYNYG ABC transporter OS=Synechocystis sp. (strain PCC 6803 / GT-S) GN=sll1276 PE	3	1	0	+		2	1	+		2	0	+		59.009	0	5.6	1.9	4.3	4.3	169360000	6786300	21953000	7774600	5
sll1280	P73529	>sll1280 hypothetical protein;>tr|P73529|P73529_SYNY3 Sll1280 protein OS=Synechocystis sp. (strain PCC 6803 / Kazusa) GN=sll1280 PE=3 SV=1;>tr|F7UNN1|F7UNN1_SYNYG Putative uncharacterized protein sll1280 OS=Synechocystis sp. (strain PCC 6803 / GT-S) GN=sll	5	3	1	+		4	1	+		5	1	+		33.07	0	14.2	11.5	14.2	14.2	362300000	48872000	58328000	115720000	26
sll1282	P73527	>sll1282 riboflavin synthase beta subunit;>sp|P73527|RISB_SYNY3 6,7-dimethyl-8-ribityllumazine synthase OS=Synechocystis sp. (strain PCC 6803 / Kazusa) GN=ribH PE=3 SV=1;>tr|F7UNM9|F7UNM9_SYNYG 6,7-dimethyl-8-ribityllumazine synthase OS=Synechocystis sp. (	4	3	1	+		3	1	+		3	1	+		17.617	0	27.4	23.2	18.3	18.3	343260000	131250000	162160000	6220300	14
sll1283	P73193	>sll1283 similar to stage II sporulation protein D;>tr|P73193|P73193_SYNY3 Sporulation protein SpoIID OS=Synechocystis sp. (strain PCC 6803 / Kazusa) GN=spoIID PE=4 SV=1;>tr|F7UMA5|F7UMA5_SYNYG Sporulation protein SpoIID homolog OS=Synechocystis sp. (strai	13	6	3	+		10	4	+		9	3	+		42.134	0	38.9	20.5	28.9	25.3	1630000000	514690000	434640000	484010000	63
sll1284	P73192	>sll1284 esterase;>tr|P73192|P73192_SYNY3 Serine esterase OS=Synechocystis sp. (strain PCC 6803 / Kazusa) GN=sll1284 PE=4 SV=1;>tr|F7UMA4|F7UMA4_SYNYG Serine esterase OS=Synechocystis sp. (strain PCC 6803 / GT-S) GN=sll1284 PE=4 SV=1	3	1	2	+		1	2	+		1	2	+		22.209	0	24	7.4	7.4	7.4	512380000	66425000	54356000	6860200	18
sll1286	P73186	>sll1286 transcriptional regulator;>tr|P73186|P73186_SYNY3 Sll1286 protein OS=Synechocystis sp. (strain PCC 6803 / Kazusa) GN=sll1286 PE=4 SV=1;>tr|F7UM98|F7UM98_SYNYG Putative uncharacterized protein sll1286 OS=Synechocystis sp. (strain PCC 6803 / GT-S) G	1	1	1	+		1	1	+		1	1	+		23.926	0	7	7	7	7	61058000	2988900	6817100	2084000	11
sll1289	P73178	>sll1289 hypothetical protein;>tr|P73178|P73178_SYNY3 Sll1289 protein OS=Synechocystis sp. (strain PCC 6803 / Kazusa) GN=sll1289 PE=4 SV=1;>tr|F7UM90|F7UM90_SYNYG Putative uncharacterized protein sll1289 OS=Synechocystis sp. (strain PCC 6803 / GT-S) GN=sll	5	3	2	+		3	3	+		4	3	+		21.221	0	49	22.2	19.6	29.9	2505500000	70163000	161230000	292210000	51
sll1290	P73177	>sll1290 probable ribonuclease II;>sp|P73177|RN2H_SYNY3 Uncharacterized ribonuclease sll1290 OS=Synechocystis sp. (strain PCC 6803 / Kazusa) GN=sll1290 PE=3 SV=1;>tr|F7UM89|F7UM89_SYNYG Ribonuclease II OS=Synechocystis sp. (strain PCC 6803 / GT-S) GN=rnb P	5	1	3	+		3	3	+		3	3	+		75.801	0	11.3	2	8.3	8.3	817880000	5300800	71478000	33785000	30
sll1291	P73176	>sll1291 two-component response regulator PatA subfamily;>tr|P73176|P73176_SYNY3 PatA subfamily OS=Synechocystis sp. (strain PCC 6803 / Kazusa) GN=sll1291 PE=4 SV=1;>tr|F7UM88|F7UM88_SYNYG PatA subfamily protein Rre12/TaxP2 OS=Synechocystis sp. (strain PCC	1	0	1	+		0	1	+		0	1	+		44.66	0	3.2	0	0	0	22417000	0	0	0	10
sll1292	P73175	>sll1292 two-component response regulator CheY subfamily;>tr|P73175|P73175_SYNY3 CheY subfamily OS=Synechocystis sp. (strain PCC 6803 / Kazusa) GN=sll1292 PE=4 SV=1;>tr|F7UM87|F7UM87_SYNYG CheY subfamily protein Rre11/TaxY2 OS=Synechocystis sp. (strain PCC	6	4	2	+		5	3	+		5	3	+		13.685	0	63.6	33.1	46.3	46.3	1963300000	18539000	926990000	788180000	23
sll1293	P73174	>sll1293 unknown protein;>tr|P73174|P73174_SYNY3 Sll1293 protein OS=Synechocystis sp. (strain PCC 6803 / Kazusa) GN=sll1293 PE=4 SV=1;>tr|F7UM86|F7UM86_SYNYG Putative uncharacterized protein sll1293 OS=Synechocystis sp. (strain PCC 6803 / GT-S) GN=sll1293	3	0	0			1	1	+		1	2	+		16.885	0	28.4	0	7.1	7.1	21328000	0	2665400	1883600	5
sll1294	P73173	>sll1294 methyl-accepting chemotaxis protein;>tr|P73173|P73173_SYNY3 PilJ protein OS=Synechocystis sp. (strain PCC 6803 / Kazusa) GN=pilJ PE=4 SV=1;>tr|F7UM85|F7UM85_SYNYG Methyl-accepting chemotaxis protein(MCP) homolog OS=Synechocystis sp. (strain PCC 68	30	16	12	+		20	19	+		21	17	+		103.18	0	42.1	21.2	25.2	28	8691200000	299770000	1167100000	893650000	182
sll1296	P73172	>sll1296 two-component hybrid sensor and regulator;>tr|P73172|P73172_SYNY3 CheA like protein OS=Synechocystis sp. (strain PCC 6803 / Kazusa) GN=sll1296 PE=4 SV=1;>tr|F7UM84|F7UM84_SYNYG CheA-like protein Hik39/TasAY2 OS=Synechocystis sp. (strain PCC 6803 /	8	4	1	+		5	3	+		4	2	+		101.71	0	10.3	5.1	6.5	5.6	302750000	22677000	93365000	48669000	18
sll1298	P73163	>sll1298 putative carboxymethylenebutenolidase;>sp|P73163|DLHH_SYNY3 Putative carboxymethylenebutenolidase OS=Synechocystis sp. (strain PCC 6803 / Kazusa) GN=sll1298 PE=3 SV=1;>tr|F7UM75|F7UM75_SYNYG Dienelactone hydrolase OS=Synechocystis sp. (strain PCC	7	4	4	+		7	2	+		7	4	+		26.941	0	28.5	21.5	28.5	28.5	2412000000	236470000	564830000	787070000	55
sll1299	P73162	>sll1299 acetate kinase;>sp|P73162|ACKA_SYNY3 Acetate kinase OS=Synechocystis sp. (strain PCC 6803 / Kazusa) GN=ackA PE=3 SV=1;>tr|F7UM74|F7UM74_SYNYG Acetate kinase OS=Synechocystis sp. (strain PCC 6803 / GT-S) GN=ackA PE=3 SV=1	3	1	1	+		2	1	+		2	1	+		44.761	0	8.5	3.4	6.5	6.5	228420000	2400000	15432000	31180000	14
sll1300	P73161	>sll1300 putative methyltransferase;>sp|P73161|TRMB_SYNY3 tRNA (guanine-N(7)-)-methyltransferase OS=Synechocystis sp. (strain PCC 6803 / Kazusa) GN=trmB PE=3 SV=2;>tr|F7UM73|F7UM73_SYNYG tRNA (guanine-N(7)-)-methyltransferase OS=Synechocystis sp. (strain P	3	0	1	+		2	1	+		2	1	+		24.416	0	18.5	0	12.3	12.3	131320000	0	3664200	11654000	8
sll1304	P73599	>sll1304 unknown protein;>sp|P73599|Y1304_SYNY3 Uncharacterized protein sll1304 OS=Synechocystis sp. (strain PCC 6803 / Kazusa) GN=sll1304 PE=3 SV=1;>tr|F7UNV5|F7UNV5_SYNYG Putative uncharacterized protein sll1304 OS=Synechocystis sp. (strain PCC 6803 / GT	7	3	1	+		4	1	+		7	1	+		32.848	0	29.3	12.9	16	29.3	695810000	52859000	153820000	377160000	21
sll1305	P73598	>sll1305 probable hydrolase;>tr|P73598|P73598_SYNY3 Sll1305 protein OS=Synechocystis sp. (strain PCC 6803 / Kazusa) GN=sll1305 PE=4 SV=1;>tr|F7UNV4|F7UNV4_SYNYG Putative uncharacterized protein sll1305 OS=Synechocystis sp. (strain PCC 6803 / GT-S) GN=sll13	4	2	0	+		4	1	+		3	1	+		32.885	0	16.9	8.1	16.9	14.6	1094600000	28475000	349370000	452170000	39
sll1306	P73597	>sll1306 periplasmic protein, function unknown;>tr|P73597|P73597_SYNY3 Sll1306 protein OS=Synechocystis sp. (strain PCC 6803 / Kazusa) GN=sll1306 PE=4 SV=1;>tr|F7UNV3|F7UNV3_SYNYG Putative uncharacterized protein sll1306 OS=Synechocystis sp. (strain PCC 68	18	13	7	+		14	7	+		12	6	+		38.27	0	50.4	35.5	46	34.6	12506000000	1591000000	4973300000	700430000	114
sll1307	P73596	>sll1307 periplasmic protein, function unknown;>tr|P73596|P73596_SYNY3 Sll1307 protein OS=Synechocystis sp. (strain PCC 6803 / Kazusa) GN=sll1307 PE=4 SV=1;>tr|F7UNV2|F7UNV2_SYNYG Putative uncharacterized protein sll1307 OS=Synechocystis sp. (strain PCC 68	4	3	2	+		3	3	+		3	2	+		17.849	0	28	23.4	23.4	23.4	1570100000	327440000	150430000	22660000	36
sll1308	P73591	>sll1308 probable oxidoreductase;>tr|P73591|P73591_SYNY3 Sll1308 protein OS=Synechocystis sp. (strain PCC 6803 / Kazusa) GN=sll1308 PE=3 SV=1;>tr|F7UNU7|F7UNU7_SYNYG Putative uncharacterized protein sll1308 OS=Synechocystis sp. (strain PCC 6803 / GT-S) GN=	5	2	2	+		3	1	+		2	1	+		25.861	0	19.4	8.1	12.1	7.7	117450000	25719000	52531000	4241600	7
sll1314	P73589	>sll1314 putative C4-dicarboxylase binding protein, periplasmic protein;>tr|P73589|P73589_SYNY3 C4-dicarboxylase binding protein OS=Synechocystis sp. (strain PCC 6803 / Kazusa) GN=dctP PE=4 SV=1;>tr|F7UNU5|F7UNU5_SYNYG C4-dicarboxylase binding protein OS=S	6	4	2	+		5	2	+		4	2	+		41.164	0	22.2	12.5	20.1	14.4	750460000	235710000	238360000	65479000	30
sll1315	P73588	>sll1315 unknown protein;>tr|P73588|P73588_SYNY3 Sll1315 protein OS=Synechocystis sp. (strain PCC 6803 / Kazusa) GN=sll1315 PE=4 SV=1;>tr|F7UNU4|F7UNU4_SYNYG Putative uncharacterized protein sll1315 OS=Synechocystis sp. (strain PCC 6803 / GT-S) GN=sll1315	2	2	0	+		2	0	+		1	0	+		38.968	0	6.2	6.2	6.2	2.6	79269000	51145000	27530000	594950	7
sll1316	P26290	>sll1316 cytochrome b6-f complex iron-sulfur subunit (Rieske iron sulfur protein);>sp|P26290|UCRIB_SYNY3 Cytochrome b6-f complex iron-sulfur subunit 2 OS=Synechocystis sp. (strain PCC 6803 / Kazusa) GN=petC2 PE=3 SV=2;>tr|F7UNU0|F7UNU0_SYNYG Cytochrome b6-	11	5	6	+		9	8	+		9	8	+		18.996	0	84.4	38.9	58.9	58.9	36951000000	1425100000	4040500000	2873300000	192
sll1317	P26287	>sll1317 apocytochrome f, component of cytochrome b6/f complex;>sp|P26287|CYF_SYNY3 Apocytochrome f OS=Synechocystis sp. (strain PCC 6803 / Kazusa) GN=petA PE=3 SV=1;>tr|F7UNT9|F7UNT9_SYNYG Apocytochrome f OS=Synechocystis sp. (strain PCC 6803 / GT-S) GN=	9	6	7	+		5	6	+		7	6	+		35.23	0	33.2	21.3	16.5	25.9	31307000000	4496400000	2595900000	4913700000	206
sll1322	P27178	>sll1322 ATP synthase A chain of CF(0);>tr|F7UTM0|F7UTM0_SYNYG ATP synthase subunit a OS=Synechocystis sp. (strain PCC 6803 / GT-S) GN=atpI PE=3 SV=1;>sp|P27178|ATP6_SYNY3 ATP synthase subunit a OS=Synechocystis sp. (strain PCC 6803 / Kazusa) GN=atpB PE=3	2	0	0			2	0	+		2	0	+		27.46	0.00051706	5.6	0	5.6	5.6	891080000	0	483390000	407700000	11
sll1323	P27183	>sll1323 ATP synthase subunit b of CF(0);>sp|P27183|ATPX_SYNY3 ATP synthase subunit b OS=Synechocystis sp. (strain PCC 6803 / Kazusa) GN=atpG PE=3 SV=1;>tr|F7UTL8|F7UTL8_SYNYG ATP synthase subunit b OS=Synechocystis sp. (strain PCC 6803 / GT-S) GN=atpG	7	6	4	+		5	5	+		5	5	+		16.245	0	35	35	33.6	33.6	9886900000	420280000	573270000	428830000	96
sll1324	P27181	>sll1324 ATP synthase B chain (subunit I) of CF(0);>sp|P27181|ATPF_SYNY3 ATP synthase subunit b OS=Synechocystis sp. (strain PCC 6803 / Kazusa) GN=atpF PE=3 SV=2;>tr|F7UTL7|F7UTL7_SYNYG ATP synthase subunit b OS=Synechocystis sp. (strain PCC 6803 / GT-S) G	18	12	15	+		11	15	+		12	15	+		19.804	0	53.6	46.9	48	48	27984000000	517170000	1374500000	1132400000	306
sll1325	P27180	>sll1325 ATP synthase delta chain of CF(1);>sp|P27180|ATPD_SYNY3 ATP synthase subunit delta OS=Synechocystis sp. (strain PCC 6803 / Kazusa) GN=atpH PE=3 SV=1;>tr|F7UTL6|F7UTL6_SYNYG ATP synthase subunit delta OS=Synechocystis sp. (strain PCC 6803 / GT-S) G	8	4	5	+		5	6	+		5	6	+		20.093	0	62.2	24.9	33	33	34251000000	471290000	724250000	393690000	168
sll1326	P27179	>sll1326 ATP synthase alpha chain;>sp|P27179|ATPA_SYNY3 ATP synthase subunit alpha OS=Synechocystis sp. (strain PCC 6803 / Kazusa) GN=atpA PE=3 SV=1;>tr|F7UTL5|F7UTL5_SYNYG ATP synthase subunit alpha OS=Synechocystis sp. (strain PCC 6803 / GT-S) GN=atpA PE	21	18	10	+		19	11	+		19	10	+		53.965	0	46.3	36.6	38.6	38.6	17759000000	1745700000	6475400000	5181600000	217
sll1327	P17253	>sll1327 ATP synthase gamma chain;>sp|P17253|ATPG_SYNY3 ATP synthase gamma chain OS=Synechocystis sp. (strain PCC 6803 / Kazusa) GN=atpG PE=3 SV=1;>tr|F7UTL4|F7UTL4_SYNYG ATP synthase gamma chain OS=Synechocystis sp. (strain PCC 6803 / GT-S) GN=atpG PE=3 S	6	4	2	+		6	3	+		6	3	+		34.605	0	19.1	14.3	19.1	19.1	2019300000	108500000	677890000	441570000	68
sll1329	P74542	>tr|F7ULK5|F7ULK5_SYNYG Inositol monophosphatase OS=Synechocystis sp. (strain PCC 6803 / GT-S) GN=sll1329 PE=4 SV=1;>sll1329 inositol monophosphate family protein;>tr|P74542|P74542_SYNY3 Monophosphatase OS=Synechocystis sp. (strain PCC 6803 / Kazusa) GN=sl	3	2	3	+		3	2	+		3	3	+		29.442	0	12.3	12.3	12.3	12.3	560010000	3259100	37100000	119840000	25
sll1330	P74541	>sll1330 two-component system response regulator OmpR subfamily;>tr|P74541|P74541_SYNY3 OmpR subfamily OS=Synechocystis sp. (strain PCC 6803 / Kazusa) GN=sll1330 PE=4 SV=1;>tr|F7ULK4|F7ULK4_SYNYG OmpR subfamily protein Rre37 OS=Synechocystis sp. (strain PC	3	0	0			1	1	+		1	2	+		28.301	0	20	0	5.6	5.6	2939500	0	2075000	864480	4
sll1333	P74539	>sll1333 unknown protein;>tr|P74539|P74539_SYNY3 Sll1333 protein OS=Synechocystis sp. (strain PCC 6803 / Kazusa) GN=sll1333 PE=4 SV=1;>tr|F7ULK2|F7ULK2_SYNYG Putative uncharacterized protein sll1333 OS=Synechocystis sp. (strain PCC 6803 / GT-S) GN=sll1333	2	1	1	+		1	1	+		0	1	+		25.687	0	16.2	7.2	7.2	0	362220000	7007800	17874000	0	6
sll1334	P74537	>sll1334 two-component sensor histidine kinase;>tr|P74537|P74537_SYNY3 Sll1334 protein OS=Synechocystis sp. (strain PCC 6803 / Kazusa) GN=sll1334 PE=4 SV=1;>tr|F7ULK0|F7ULK0_SYNYG Putative uncharacterized protein sll1334 OS=Synechocystis sp. (strain PCC 68	3	2	0	+		3	0	+		3	0	+		56.72	0	6.7	4.7	6.7	6.7	45311000	5820900	24809000	14681000	6
sll1336	P74535	>sll1336 hypothetical protein;>tr|P74535|P74535_SYNY3 Sll1336 protein OS=Synechocystis sp. (strain PCC 6803 / Kazusa) GN=sll1336 PE=4 SV=1;>tr|F7ULJ8|F7ULJ8_SYNYG Putative uncharacterized protein sll1336 OS=Synechocystis sp. (strain PCC 6803 / GT-S) GN=sll	9	5	2	+		5	3	+		4	3	+		78.327	0	12.6	6.7	6.8	5.5	1472700000	93280000	374700000	137660000	37
sll1338	P74534	>sll1338 unknown protein;>tr|P74534|P74534_SYNY3 Sll1338 protein OS=Synechocystis sp. (strain PCC 6803 / Kazusa) GN=sll1338 PE=4 SV=1;>tr|F7ULJ7|F7ULJ7_SYNYG Putative uncharacterized protein sll1338 OS=Synechocystis sp. (strain PCC 6803 / GT-S) GN=sll1338	4	2	3	+		2	4	+		2	2	+		20.183	0	46.5	17.1	17.1	17.1	12510000000	460310000	6542800000	387760000	62
sll1341	P24602	>sll1341 bacterioferritin;>sp|P24602|BFR_SYNY3 Bacterioferritin OS=Synechocystis sp. (strain PCC 6803 / Kazusa) GN=bfr PE=1 SV=2;>tr|F7ULJ4|F7ULJ4_SYNYG Bacterioferritin OS=Synechocystis sp. (strain PCC 6803 / GT-S) GN=bfr PE=3 SV=1	12	7	7	+		10	8	+		11	8	+		18.331	0	79.5	57.7	75	75	19985000000	1687500000	3988500000	7103800000	256
sll1342	P80505	>sll1342 NAD(P)-dependent glyceraldehyde-3-phosphate dehydrogenase;>tr|F7ULJ0|F7ULJ0_SYNYG Glyceraldehyde-3-phosphate dehydrogenase (NADP+)(Phosphorylating) OS=Synechocystis sp. (strain PCC 6803 / GT-S) GN=gap2 PE=3 SV=1;>sp|P80505|G3P2_SYNY3 Glyceraldehyd	22	15	9	+		14	11	+		16	13	+		36.492	0	71.2	45.1	49.3	54.9	25228000000	1866600000	3732000000	4201900000	322
sll1343	P74527	>sll1343 aminopeptidase;>tr|P74527|P74527_SYNY3 Aminopeptidase OS=Synechocystis sp. (strain PCC 6803 / Kazusa) GN=ape2 PE=4 SV=1;>tr|F7ULI9|F7ULI9_SYNYG Aminopeptidase OS=Synechocystis sp. (strain PCC 6803 / GT-S) GN=ape2 PE=4 SV=1	14	10	5	+		13	6	+		14	5	+		97.979	0	16.2	12.2	14.5	16.2	1820400000	67117000	349700000	247640000	102
sll1348	none	>sll1348 hypothetical protein	1	0	0			0	1	+		0	1	+		34.888	0	5.5	0	0	0	16110000	0	0	0	2
sll1349	P73525	>sll1349 phosphoglycolate phosphatase;>tr|P73525|P73525_SYNY3 Phosphoglycolate phosphatase OS=Synechocystis sp. (strain PCC 6803 / Kazusa) GN=cbbZp PE=4 SV=1;>tr|F7UNM7|F7UNM7_SYNYG Phosphoglycolate phosphatase OS=Synechocystis sp. (strain PCC 6803 / GT-S)	2	1	0	+		2	0	+		2	0	+		24.982	0	11.8	5.4	11.8	11.8	108920000	25070000	59658000	24196000	9
sll1350	P73524	>sll1350 hypothetical protein;>tr|P73524|P73524_SYNY3 Sll1350 protein OS=Synechocystis sp. (strain PCC 6803 / Kazusa) GN=sll1350 PE=4 SV=1;>tr|F7UNM6|F7UNM6_SYNYG Putative uncharacterized protein sll1350 OS=Synechocystis sp. (strain PCC 6803 / GT-S) GN=sll	1	1	0	+		1	0	+		1	0	+		44.504	0	3	3	3	3	68144000	404390	48145000	19595000	3
sll1353	P73519	>sll1353 two-component sensor histidine kinase;>tr|P73519|P73519_SYNY3 Sensory transduction histidine kinase OS=Synechocystis sp. (strain PCC 6803 / Kazusa) GN=sll1353 PE=4 SV=1;>tr|F7UNM1|F7UNM1_SYNYG Sensory transduction histidine kinase Hik15 OS=Synecho	2	0	1	+		0	1	+		0	1	+		111.13	0	3	0	0	0	4872100	0	0	0	1
sll1355	P73513	>sll1355 hypothetical protein;>tr|P73513|P73513_SYNY3 Sll1355 protein OS=Synechocystis sp. (strain PCC 6803 / Kazusa) GN=sll1355 PE=4 SV=1;>tr|F7UNL5|F7UNL5_SYNYG Putative uncharacterized protein sll1355 OS=Synechocystis sp. (strain PCC 6803 / GT-S) GN=sll	1	1	1	+		1	1	+		1	1	+		20.737	0	5	5	5	5	304540000	19316000	59280000	16028000	10
sll1356	P73511	>sll1356 glycogen phosphorylase;>sp|P73511|PHSG_SYNY3 Glycogen phosphorylase OS=Synechocystis sp. (strain PCC 6803 / Kazusa) GN=glgP PE=3 SV=1;>tr|F7UNL3|F7UNL3_SYNYG Phosphorylase OS=Synechocystis sp. (strain PCC 6803 / GT-S) GN=glgP PE=3 SV=1	23	11	10	+		16	13	+		18	13	+		96.648	0	30.5	15.3	23.9	26.3	12840000000	299330000	1174600000	1376200000	165
sll1358	P73510	>sll1358 putative oxalate decarboxylase, periplasmic protein;>tr|P73510|P73510_SYNY3 Sll1358 protein OS=Synechocystis sp. (strain PCC 6803 / Kazusa) GN=sll1358 PE=1 SV=1;>tr|F7UNL2|F7UNL2_SYNYG Putative uncharacterized protein sll1358 OS=Synechocystis sp.	7	2	2	+		5	3	+		5	3	+		43.15	0	22.8	6.6	18.5	18.5	1712400000	44454000	243060000	94309000	40
sll1359	P73509	>sll1359 unknown protein;>tr|P73509|P73509_SYNY3 Sll1359 protein OS=Synechocystis sp. (strain PCC 6803 / Kazusa) GN=sll1359 PE=4 SV=1;>tr|F7UNL1|F7UNL1_SYNYG Putative uncharacterized protein sll1359 OS=Synechocystis sp. (strain PCC 6803 / GT-S) GN=sll1359	2	0	1	+		0	1	+		1	0	+		75.516	0.001004	2.9	0	0	1	31295000	0	0	6457400	2
sll1362	P73505	>sll1362 isoleucyl-tRNA synthetase;>sp|P73505|SYI_SYNY3 Isoleucine--tRNA ligase OS=Synechocystis sp. (strain PCC 6803 / Kazusa) GN=ileS PE=3 SV=1;>tr|F7UNK7|F7UNK7_SYNYG Isoleucine--tRNA ligase OS=Synechocystis sp. (strain PCC 6803 / GT-S) GN=ileS PE=3 SV=	16	4	9	+		8	7	+		9	7	+		112.34	0	23.8	5.3	12	13.4	2292800000	43798000	375750000	257560000	68
sll1363	P29107	>sp|P29107|ILVC_SYNY3 Ketol-acid reductoisomerase OS=Synechocystis sp. (strain PCC 6803 / Kazusa) GN=ilvC PE=1 SV=3;>tr|F7ULM3|F7ULM3_SYNYG Ketol-acid reductoisomerase OS=Synechocystis sp. (strain PCC 6803 / GT-S) GN=ilvC PE=3 SV=1;>sll1363 ketol-acid redu	21	14	11	+		18	13	+		16	13	+		35.821	0	57.4	45	49.8	47.1	28638000000	1017200000	4849300000	7143500000	299
sll1365	P74554	>sll1365 unknown protein;>tr|P74554|P74554_SYNY3 Sll1365 protein OS=Synechocystis sp. (strain PCC 6803 / Kazusa) GN=sll1365 PE=4 SV=1;>tr|F7ULL8|F7ULL8_SYNYG Putative uncharacterized protein sll1365 OS=Synechocystis sp. (strain PCC 6803 / GT-S) GN=sll1365	2	1	0	+		1	0	+		1	1	+		70.335	0	3.2	2.1	2.1	2.1	150230000	1012100	10737000	4097700	3
sll1366	P74552	>sll1366 putative SNF2 helicase;>tr|P74552|P74552_SYNY3 Helicase of the snf2/rad54 family OS=Synechocystis sp. (strain PCC 6803 / Kazusa) GN=sll1366 PE=4 SV=1;>tr|F7ULL6|F7ULL6_SYNYG Helicase of the snf2/rad54 family OS=Synechocystis sp. (strain PCC 6803 /	2	0	0			2	0	+		2	0	+		115.83	0	3	0	3	3	34549000	0	19544000	15005000	3
sll1367	P74544	>sll1367 hypothetical protein;>tr|P74544|P74544_SYNY3 Sll1367 protein OS=Synechocystis sp. (strain PCC 6803 / Kazusa) GN=sll1367 PE=4 SV=1;>tr|F7ULK7|F7ULK7_SYNYG Putative uncharacterized protein sll1367 OS=Synechocystis sp. (strain PCC 6803 / GT-S) GN=sll	4	0	2	+		2	1	+		2	1	+		30.065	0	11.9	0	7.7	7.7	22436000	0	11715000	9078600	14
sll1370	P74172	>tr|F7UQM2|F7UQM2_SYNYG GDP-mannose pyrophosphorylase OS=Synechocystis sp. (strain PCC 6803 / GT-S) GN=rfbM PE=4 SV=1;>sll1370 mannose-1-phosphate guanylyltransferase;>tr|P74172|P74172_SYNY3 GDP-mannose pyrophosphorylase OS=Synechocystis sp. (strain PCC 68	4	3	2	+		2	2	+		2	2	+		39.3	0	16.9	10.7	7.3	7.3	105680000	3695600	9239300	3040000	25
sll1371	P74171	>sll1371 cAMP receptor protein, essential for motility;>tr|P74171|P74171_SYNY3 Catabolite gene activator protein OS=Synechocystis sp. (strain PCC 6803 / Kazusa) GN=sll1371 PE=4 SV=1;>tr|F7UQM1|F7UQM1_SYNYG Catabolite gene activator protein OS=Synechocystis	3	2	1	+		2	1	+		2	1	+		26.099	0	15.5	10.3	10.3	10.3	112790000	3165800	63813000	19366000	23
sll1374	P74168	>sll1374 probable sugar transporter;>sp|P74168|Y1374_SYNY3 Uncharacterized symporter sll1374 OS=Synechocystis sp. (strain PCC 6803 / Kazusa) GN=sll1374 PE=3 SV=1;>tr|F7UQL8|F7UQL8_SYNYG Melibiose carrier protein OS=Synechocystis sp. (strain PCC 6803 / GT-S	1	0	0			0	1	+		0	1	+		60.064	0.0096479	1.8	0	0	0	3869000	0	0	0	1
sll1377	P74165	>sll1377 probable glycosyltransferase;>tr|P74165|P74165_SYNY3 Sll1377 protein OS=Synechocystis sp. (strain PCC 6803 / Kazusa) GN=sll1377 PE=4 SV=1;>tr|F7UQL5|F7UQL5_SYNYG UDPglucose:diacylglycerol glucosyltransferase OS=Synechocystis sp. (strain PCC 6803 /	1	0	0			1	0	+		1	0	+		54.134	0	2.5	0	2.5	2.5	7364400	0	5715000	1649400	1
sll1378	P74164	>sll1378 periplasmic protein, function unknown;>tr|P74164|P74164_SYNY3 Sll1378 protein OS=Synechocystis sp. (strain PCC 6803 / Kazusa) GN=sll1378 PE=4 SV=1;>tr|F7UQL4|F7UQL4_SYNYG Putative uncharacterized protein sll1378 OS=Synechocystis sp. (strain PCC 68	6	1	1	+		4	3	+		3	3	+		33.916	0	24	4.3	18.7	14.3	155390000	0	30758000	26625000	23
sll1380	P74162	>sll1380 periplasmic protein, function unknown;>tr|P74162|P74162_SYNY3 Sll1380 protein OS=Synechocystis sp. (strain PCC 6803 / Kazusa) GN=sll1380 PE=4 SV=1;>tr|F7UQL2|F7UQL2_SYNYG Putative uncharacterized protein sll1380 OS=Synechocystis sp. (strain PCC 68	11	6	3	+		8	5	+		8	5	+		23.884	0	57.5	28	36.4	36.4	5914500000	457000000	1087600000	494360000	106
sll1381	P74161	>sll1381 hypothetical protein;>tr|P74161|P74161_SYNY3 Sll1381 protein OS=Synechocystis sp. (strain PCC 6803 / Kazusa) GN=sll1381 PE=4 SV=1;>tr|F7UQL1|F7UQL1_SYNYG Putative uncharacterized protein sll1381 OS=Synechocystis sp. (strain PCC 6803 / GT-S) GN=sll	1	1	0	+		1	1	+		1	1	+		15.662	0	10.2	10.2	10.2	10.2	179720000	27913000	61381000	63698000	8
sll1382	P74159	>sll1382 ferredoxin, petF-like protein;>tr|P74159|P74159_SYNY3 Ferredoxin OS=Synechocystis sp. (strain PCC 6803 / Kazusa) GN=petF PE=4 SV=1;>tr|F7UQK9|F7UQK9_SYNYG Ferredoxin OS=Synechocystis sp. (strain PCC 6803 / GT-S) GN=petF PE=4 SV=1	3	1	2	+		1	3	+		1	3	+		13.838	0	16.4	6.6	8.2	8.2	2281300000	10288000	4978100	4251000	9
sll1383	P74158	>sll1383 probable myo-inositol-1(or 4)-monophosphatase;>sp|P74158|SUHB_SYNY3 Inositol-1-monophosphatase OS=Synechocystis sp. (strain PCC 6803 / Kazusa) GN=suhB PE=3 SV=1;>tr|F7UQK8|F7UQK8_SYNYG Probable myo-inositol-1-monophosphatase OS=Synechocystis sp. (	6	4	0	+		5	0	+		6	0	+		31.296	0	23	12.2	19.2	23	247670000	58054000	54733000	134880000	17
sll1387	P74150	>sll1387 serine/threonine protein phosphatase PppA;>tr|P74150|P74150_SYNY3 Sll1387 protein OS=Synechocystis sp. (strain PCC 6803 / Kazusa) GN=sll1387 PE=4 SV=1;>tr|F7UQJ8|F7UQJ8_SYNYG Putative uncharacterized protein sll1387 OS=Synechocystis sp. (strain PC	4	0	0			3	0	+		4	0	+		28.912	0	25.2	0	17.7	25.2	78933000	0	32514000	46419000	9
sll1388	P74148	>sll1388 hypothetical protein;>sp|P74148|Y1388_SYNY3 Universal stress protein Sll1388 OS=Synechocystis sp. (strain PCC 6803 / Kazusa) GN=sll1388 PE=3 SV=1;>tr|F7UQJ6|F7UQJ6_SYNYG Putative uncharacterized protein sll1388 OS=Synechocystis sp. (strain PCC 680	3	0	2	+		1	2	+		1	2	+		17.292	0	22.1	0	7.1	7.1	487750000	0	60069000	25610000	35
sll1390	P74145	>sll1390 hypothetical protein;>tr|P74145|P74145_SYNY3 Sll1390 protein OS=Synechocystis sp. (strain PCC 6803 / Kazusa) GN=sll1390 PE=4 SV=1;>tr|F7UQJ3|F7UQJ3_SYNYG Putative uncharacterized protein sll1390 OS=Synechocystis sp. (strain PCC 6803 / GT-S) GN=sll	5	2	4	+		2	4	+		2	4	+		27.394	0	18.9	11.2	10.8	10.8	1825800000	39290000	151760000	47297000	51
sll1393	P72623	>sll1393 glycogen (starch) synthase;>sp|P72623|GLGA2_SYNY3 Probable glycogen synthase 2 OS=Synechocystis sp. (strain PCC 6803 / Kazusa) GN=glgA2 PE=1 SV=1;>tr|F7UTA3|F7UTA3_SYNYG Glycogen synthase OS=Synechocystis sp. (strain PCC 6803 / GT-S) GN=glgA PE=3	16	5	4	+		13	3	+		13	3	+		56.224	0	35.8	12	34.2	34.2	3208800000	199790000	999760000	1527800000	73
sll1394	P72622	>sll1394 peptide methionine sulfoxide reductase;>sp|P72622|MSRA1_SYNY3 Peptide methionine sulfoxide reductase MsrA 1 OS=Synechocystis sp. (strain PCC 6803 / Kazusa) GN=msrA1 PE=3 SV=1;>tr|F7UTA2|F7UTA2_SYNYG Peptide methionine sulfoxide reductase MsrA OS=S	8	7	1	+		7	2	+		7	1	+		24.209	0	36.5	36	32.4	32.4	965320000	66183000	483510000	405750000	38
sll1395	P72621	>sll1395 dTDP-6-deoxy-L-mannose-dehydrogenase;>tr|P72621|P72621_SYNY3 dTDP-6-deoxy-L-mannose-dehydrogenase OS=Synechocystis sp. (strain PCC 6803 / Kazusa) GN=rfbD PE=4 SV=1;>tr|F7UTA1|F7UTA1_SYNYG dTDP-6-deoxy-L-mannose-dehydrogenase OS=Synechocystis sp. (	2	0	1	+		2	1	+		1	1	+		30.249	0	9.6	0	9.6	4.6	255450000	0	14188000	23969000	13
sll1396	P72619	>sll1396 unknown protein;>tr|P72619|P72619_SYNY3 Sll1396 protein OS=Synechocystis sp. (strain PCC 6803 / Kazusa) GN=sll1396 PE=4 SV=1;>tr|F7UT99|F7UT99_SYNYG Putative uncharacterized protein sll1396 OS=Synechocystis sp. (strain PCC 6803 / GT-S) GN=sll1396	1	0	1	+		1	1	+		0	0			25.791	0	6.7	0	6.7	0	0	0	0	0	0
sll1398	Q55356	>sll1398 photosystem II reaction center 13 kDa protein;>sp|Q55356|PSB28_SYNY3 Photosystem II reaction center Psb28 protein OS=Synechocystis sp. (strain PCC 6803 / Kazusa) GN=psb28 PE=1 SV=3;>tr|F7UT96|F7UT96_SYNYG Photosystem II reaction center Psb28 prote	6	4	5	+		4	6	+		4	6	+		12.59	0	75	35.7	35.7	35.7	6059200000	359180000	1635000000	1560300000	116
sll1399	P72617	>sll1399 hypothetical protein;>tr|P72617|P72617_SYNY3 Sll1399 protein OS=Synechocystis sp. (strain PCC 6803 / Kazusa) GN=sll1399 PE=4 SV=1;>tr|F7UT95|F7UT95_SYNYG Putative uncharacterized protein sll1399 OS=Synechocystis sp. (strain PCC 6803 / GT-S) GN=sll	4	0	2	+		2	2	+		2	2	+		46.195	0	9.5	0	6	6	169740000	0	46033000	11880000	12
sll1400	P72615	>sll1400 hypothetical protein;>tr|P72615|P72615_SYNY3 Sll1400 protein OS=Synechocystis sp. (strain PCC 6803 / Kazusa) GN=sll1400 PE=4 SV=1;>tr|F7UT93|F7UT93_SYNYG Putative uncharacterized protein sll1400 OS=Synechocystis sp. (strain PCC 6803 / GT-S) GN=sll	2	2	0	+		2	0	+		2	0	+		12.991	0	16.8	16.8	16.8	16.8	65496000	15073000	40292000	10132000	8
sll1414	P73956	>sll1414 hypothetical protein;>sp|P73956|THF1_SYNY3 Protein thf1 OS=Synechocystis sp. (strain PCC 6803 / Kazusa) GN=thf1 PE=3 SV=1;>tr|F7UPY3|F7UPY3_SYNYG Protein thf1 OS=Synechocystis sp. (strain PCC 6803 / GT-S) GN=psb29 PE=3 SV=1	7	4	4	+		7	4	+		7	4	+		27.074	0	24.2	14.6	24.2	24.2	6828700000	93165000	314230000	292360000	93
sll1415	P73955	>sll1415 hypothetical protein;>sp|P73955|PPNK2_SYNY3 Probable inorganic polyphosphate/ATP-NAD kinase 2 OS=Synechocystis sp. (strain PCC 6803 / Kazusa) GN=ppnK2 PE=3 SV=1;>tr|F7UPY2|F7UPY2_SYNYG Probable inorganic polyphosphate/ATP-NAD kinase OS=Synechocyst	4	1	3	+		2	1	+		2	2	+		33.775	0	13	4.6	9.8	9.8	246680000	12082000	13438000	4057900	13
sll1418	P73952	>sll1418 photosystem II oxygen-evolving complex 23K protein PsbP homolog;>tr|P73952|P73952_SYNY3 Sll1418 protein OS=Synechocystis sp. (strain PCC 6803 / Kazusa) GN=sll1418 PE=1 SV=1;>tr|F7UPX9|F7UPX9_SYNYG Putative uncharacterized protein sll1418 OS=Synech	14	8	10	+		7	11	+		4	8	+		20.747	0	76.6	50	47.3	27.1	4196600000	547670000	283640000	25083000	78
sll1423	P33779	>sll1423 global nitrogen regulator;>sp|P33779|NTCA_SYNY3 Global nitrogen regulator OS=Synechocystis sp. (strain PCC 6803 / Kazusa) GN=ntcA PE=4 SV=1;>tr|F7UPX1|F7UPX1_SYNYG Global nitrogen regulator OS=Synechocystis sp. (strain PCC 6803 / GT-S) GN=ntcA PE=	8	4	3	+		7	2	+		5	1	+		25.046	0	44.9	24	44.9	32.4	552590000	178700000	155730000	23429000	29
sll1424	P73944	>sll1424 hypothetical protein;>tr|P73944|P73944_SYNY3 Sll1424 protein OS=Synechocystis sp. (strain PCC 6803 / Kazusa) GN=sll1424 PE=4 SV=1;>tr|F7UPX0|F7UPX0_SYNYG Putative uncharacterized protein sll1424 OS=Synechocystis sp. (strain PCC 6803 / GT-S) GN=sll	4	1	2	+		2	2	+		2	1	+		55.645	0	9.4	1.8	4.5	4.5	113430000	21912000	21737000	3260600	14
sll1425	P73942	>sll1425 proline-tRNA ligase;>sp|P73942|SYP_SYNY3 Proline--tRNA ligase OS=Synechocystis sp. (strain PCC 6803 / Kazusa) GN=proS PE=3 SV=2;>tr|F7UPW8|F7UPW8_SYNYG Proline--tRNA ligase OS=Synechocystis sp. (strain PCC 6803 / GT-S) GN=proS PE=3 SV=1	13	7	7	+		9	6	+		9	6	+		66.929	0	27.7	16.6	22.2	22.2	1666200000	22696000	500490000	365860000	89
sll1427	P73940	>sll1427 protease;>sp|P73940|HHOB_SYNY3 Putative serine protease HhoB OS=Synechocystis sp. (strain PCC 6803 / Kazusa) GN=hhoB PE=1 SV=1;>tr|F7UPW6|F7UPW6_SYNYG Protease OS=Synechocystis sp. (strain PCC 6803 / GT-S) GN=hhoB PE=4 SV=1	1	0	1	+		0	1	+		0	1	+		43.196	0	3.8	0	0	0	245350000	0	0	0	5
sll1429	P73936	>sll1429 unknown protein;>tr|P73936|P73936_SYNY3 Sll1429 protein OS=Synechocystis sp. (strain PCC 6803 / Kazusa) GN=sll1429 PE=4 SV=1;>tr|F7UPW2|F7UPW2_SYNYG Putative uncharacterized protein sll1429 OS=Synechocystis sp. (strain PCC 6803 / GT-S) GN=sll1429	4	2	0	+		3	1	+		3	1	+		35.944	0	11.5	5.9	8.9	8.9	89452000	12758000	34052000	16561000	13
sll1430	P73935	>sll1430 adenine phosphoribosyltransferase;>sp|P73935|APT_SYNY3 Adenine phosphoribosyltransferase OS=Synechocystis sp. (strain PCC 6803 / Kazusa) GN=apt PE=3 SV=1;>tr|F7UPW1|F7UPW1_SYNYG Adenine phosphoribosyltransferase OS=Synechocystis sp. (strain PCC 68	5	4	2	+		4	3	+		4	3	+		18.997	0	34.9	26.2	30.2	30.2	1570600000	154030000	534920000	231980000	49
sll1432	P74218	>sll1432 putative hydrogenase expression/formation protein HypB;>sp|P74218|HYPB_SYNY3 Probable hydrogenase nickel incorporation protein HypB OS=Synechocystis sp. (strain PCC 6803 / Kazusa) GN=hypB PE=3 SV=1;>tr|F7UQS3|F7UQS3_SYNYG Hydrogenase isoenzymes fo	1	0	0			0	1	+		0	1	+		31.243	0	6.7	0	0	0	60636000	0	0	0	1
sll1433	P74217	>sll1433 hypothetical protein;>sp|P74217|NNR_SYNY3 Bifunctional NAD(P)H-hydrate repair enzyme Nnr OS=Synechocystis sp. (strain PCC 6803 / Kazusa) GN=nnr PE=3 SV=1;>tr|F7UQS2|F7UQS2_SYNYG Putative uncharacterized protein sll1433 OS=Synechocystis sp. (strain	2	0	0			2	0	+		1	0	+		55.224	0	6.1	0	6.1	3.8	5238200	0	4681300	556920	2
sll1434	P74216	>sll1434 penicillin-binding protein;>tr|P74216|P74216_SYNY3 Penicillin-binding protein 1B OS=Synechocystis sp. (strain PCC 6803 / Kazusa) GN=mrcA PE=4 SV=1;>tr|F7UQS1|F7UQS1_SYNYG Penicillin-binding protein 1B OS=Synechocystis sp. (strain PCC 6803 / GT-S)	1	1	0	+		1	0	+		0	0			70.274	0.0096712	1.7	1.7	1.7	0	2694200	1123300	1570900	0	1
sll1435	P74215	>sp|P74215|GATB_SYNY3 Aspartyl/glutamyl-tRNA(Asn/Gln) amidotransferase subunit B OS=Synechocystis sp. (strain PCC 6803 / Kazusa) GN=gatB PE=3 SV=2;>tr|F7UQS0|F7UQS0_SYNYG Aspartyl/glutamyl-tRNA(Asn/Gln) amidotransferase subunit B OS=Synechocystis sp. (stra	15	9	9	+		13	7	+		12	7	+		54.717	0	37	21.8	31.5	28.9	10530000000	164070000	1399900000	483150000	170
sll1440	P74211	>sp|P74211|PDXH_SYNY3 Pyridoxine/pyridoxamine 5-phosphate oxidase OS=Synechocystis sp. (strain PCC 6803 / Kazusa) GN=pdxH PE=3 SV=2;>tr|F7UQR4|F7UQR4_SYNYG Pyridoxine/pyridoxamine 5-phosphate oxidase OS=Synechocystis sp. (strain PCC 6803 / GT-S) GN=pdxH	5	2	2	+		5	2	+		6	1	+		24.586	0	29.4	11.7	28.5	29.4	1245500000	32110000	134100000	320290000	31
sll1442	P74209	>sll1442 hypothetical protein;>tr|P74209|P74209_SYNY3 Sll1442 protein OS=Synechocystis sp. (strain PCC 6803 / Kazusa) GN=sll1442 PE=4 SV=1;>tr|F7UQR1|F7UQR1_SYNYG Putative uncharacterized protein sll1442 OS=Synechocystis sp. (strain PCC 6803 / GT-S) GN=sll	2	1	1	+		1	1	+		1	1	+		13.243	0	31.3	16.5	16.5	16.5	22745000	1103100	9651100	11991000	2
sll1443	P74208	>sll1443 CTP synthetase;>sp|P74208|PYRG_SYNY3 CTP synthase OS=Synechocystis sp. (strain PCC 6803 / Kazusa) GN=pyrG PE=3 SV=1;>tr|F7UQR0|F7UQR0_SYNYG CTP synthase OS=Synechocystis sp. (strain PCC 6803 / GT-S) GN=pyrG PE=3 SV=1	9	7	3	+		7	4	+		8	4	+		60.807	0	24.5	15.4	15.2	18.1	1056400000	108030000	171930000	89447000	67
sll1444	P74207	>sll1444 3-isopropylmalate dehydratase small subunit;>sp|P74207|LEUD_SYNY3 3-isopropylmalate dehydratase small subunit OS=Synechocystis sp. (strain PCC 6803 / Kazusa) GN=leuD PE=3 SV=1;>tr|F7UQQ9|F7UQQ9_SYNYG 3-isopropylmalate dehydratase small subunit OS=	6	3	1	+		5	4	+		5	4	+		21.587	0	42.5	16.5	27	27	3686500000	94637000	463830000	283600000	66
sll1446	P74206	>sll1446 hypothetical protein;>tr|P74206|P74206_SYNY3 Sll1446 protein OS=Synechocystis sp. (strain PCC 6803 / Kazusa) GN=sll1446 PE=4 SV=1;>tr|F7UQQ8|F7UQQ8_SYNYG Putative uncharacterized protein sll1446 OS=Synechocystis sp. (strain PCC 6803 / GT-S) GN=sll	1	0	0			1	0	+		1	0	+		34.759	0	6.2	0	6.2	6.2	28032000	0	7246500	20786000	1
sll1450; slr0040	P73452	>sll1450 nitrate/nitrite transport system substrate-binding protein;>sp|P73452|NRTA_SYNY3 Nitrate transport protein NrtA OS=Synechocystis sp. (strain PCC 6803 / Kazusa) GN=nrtA PE=1 SV=1;>tr|F7UNF4|F7UNF4_SYNYG Nitrate transport 45kD protein OS=Synechocyst	19	14	13	+		16	14	+		17	14	+		48.966	0	49.8	39.7	45.3	45.5	92172000000	5784800000	18985000000	13868000000	457
sll1451	P73451	>sll1451 nitrate/nitrite transport system permease protein;>sp|P73451|NRTB_SYNY3 Nitrate transport permease protein NrtB OS=Synechocystis sp. (strain PCC 6803 / Kazusa) GN=nrtB PE=3 SV=1;>tr|F7UNF3|F7UNF3_SYNYG Nitrate transport protein subunit NrtB OS=Syn	2	2	0	+		2	0	+		2	0	+		29.72	0	7.3	7.3	7.3	7.3	49975000	13564000	25600000	10811000	6
sll1452	P73450	>sll1452 nitrate/nitrite transport system ATP-binding protein;>sp|P73450|NRTC_SYNY3 Nitrate transport ATP-binding protein NrtC OS=Synechocystis sp. (strain PCC 6803 / Kazusa) GN=nrtC PE=3 SV=1;>tr|F7UNF2|F7UNF2_SYNYG Nitrate transport protein subunit NrtC	11	6	4	+		8	4	+		8	4	+		75.1	0	19.6	9.7	14.9	14.2	1140600000	70832000	477770000	186560000	52
sll1453	P73449	>sll1453 nitrate/nitrite transport system ATP-binding protein;>tr|P73449|P73449_SYNY3 Nitrate transport protein NrtD OS=Synechocystis sp. (strain PCC 6803 / Kazusa) GN=nrtD PE=3 SV=1;>tr|F7UNF1|F7UNF1_SYNYG Nitrate transport protein subunit NrtD OS=Synecho	8	3	4	+		5	4	+		6	3	+		36.564	0	28.3	13	17.2	20.5	2225100000	11279000	588800000	236410000	72
sll1454	P73448	>sll1454 ferredoxin-nitrate reductase;>sp|P73448|NARB_SYNY3 Nitrate reductase OS=Synechocystis sp. (strain PCC 6803 / Kazusa) GN=narB PE=3 SV=1;>tr|F7UNF0|F7UNF0_SYNYG Nitrate reductase OS=Synechocystis sp. (strain PCC 6803 / GT-S) GN=narB PE=4 SV=1	5	1	1	+		2	2	+		3	2	+		79.631	0	10.1	1.8	3.4	6.6	161790000	676910	28353000	25694000	14
sll1455	P73447	>sll1455 hypothetical protein;>tr|P73447|P73447_SYNY3 Sll1455 protein OS=Synechocystis sp. (strain PCC 6803 / Kazusa) GN=sll1455 PE=4 SV=1;>tr|F7UNE9|F7UNE9_SYNYG Putative uncharacterized protein sll1455 OS=Synechocystis sp. (strain PCC 6803 / GT-S) GN=sll	3	1	0	+		3	0	+		3	0	+		17.753	0	27.7	7.7	27.7	27.7	159700000	529360	92680000	66494000	13
sll1456	P73445	>sll1456 unknown protein;>tr|P73445|P73445_SYNY3 Sll1456 protein OS=Synechocystis sp. (strain PCC 6803 / Kazusa) GN=sll1456 PE=4 SV=1;>tr|F7UNE7|F7UNE7_SYNYG Putative uncharacterized protein sll1456 OS=Synechocystis sp. (strain PCC 6803 / GT-S) GN=sll1456	6	5	1	+		5	2	+		6	1	+		33.517	0	25.5	19.9	19.9	25.5	570150000	214810000	237520000	78195000	21
sll1457	P73444	>sll1457 probable glycosyltransferase;>tr|P73444|P73444_SYNY3 RfbJ protein OS=Synechocystis sp. (strain PCC 6803 / Kazusa) GN=rfbJ PE=4 SV=1;>tr|F7UNE6|F7UNE6_SYNYG RfbJ protein OS=Synechocystis sp. (strain PCC 6803 / GT-S) GN=rfbJ PE=4 SV=1	4	1	0	+		3	0	+		4	0	+		35.769	0	13.5	2.8	9.1	13.5	218970000	18387000	54828000	145750000	11
sll1461	P73439	>sll1461 hypothetical protein;>tr|P73439|P73439_SYNY3 Sll1461 protein OS=Synechocystis sp. (strain PCC 6803 / Kazusa) GN=sll1461 PE=4 SV=1;>tr|F7UNE1|F7UNE1_SYNYG Putative uncharacterized protein sll1461 OS=Synechocystis sp. (strain PCC 6803 / GT-S) GN=sll	6	1	2	+		1	1	+		1	3	+		25.524	0	30	5	5.9	5.9	418010000	9706000	40234000	41527000	7
sll1463	P73437	>sll1463 cell division protein FtsH;>sp|P73437|FTSH4_SYNY3 ATP-dependent zinc metalloprotease FtsH 4 OS=Synechocystis sp. (strain PCC 6803 / Kazusa) GN=ftsH4 PE=2 SV=1;>tr|F7UND9|F7UND9_SYNYG ATP-dependent zinc metalloprotease FtsH OS=Synechocystis sp. (st	26	16	9	+		17	10	+		16	8	+		68.198	0	44.9	31.7	35.5	33	5262300000	361580000	944040000	399440000	164
sll1464	P73436	>sll1464 hypothetical protein;>sp|P73436|YZ64_SYNY3 UPF0061 protein sll1464 OS=Synechocystis sp. (strain PCC 6803 / Kazusa) GN=sll1464 PE=3 SV=1;>tr|F7UND8|F7UND8_SYNYG UPF0061 protein SYNGTS_0902 OS=Synechocystis sp. (strain PCC 6803 / GT-S) GN=sll1464 PE	3	2	0	+		3	0	+		3	0	+		54.04	0	8.4	5.9	8.4	8.4	123260000	2530800	79492000	41235000	9
sll1466	P73434	>sll1466 probable glycosyltransferase;>tr|P73434|P73434_SYNY3 Sll1466 protein OS=Synechocystis sp. (strain PCC 6803 / Kazusa) GN=sll1466 PE=4 SV=1;>tr|F7UND6|F7UND6_SYNYG Putative uncharacterized protein sll1466 OS=Synechocystis sp. (strain PCC 6803 / GT-S	1	0	1	+		0	0			0	1	+		47.141	0.0010183	2.4	0	0	0	83328000	0	0	0	3
sll1469	P73419	>sll1469 hypothetical protein;>tr|P73419|P73419_SYNY3 Sll1469 protein OS=Synechocystis sp. (strain PCC 6803 / Kazusa) GN=sll1469 PE=4 SV=1;>tr|F7UNC1|F7UNC1_SYNYG Putative uncharacterized protein sll1469 OS=Synechocystis sp. (strain PCC 6803 / GT-S) GN=sll	1	0	0			1	0	+		1	0	+		31.778	0.0053711	7	0	7	7	8202700	0	803030	7399700	1
sll1470	P54384	>sll1470 3-isopropylmalate dehydratase large subunit;>sp|P54384|LEUC_SYNY3 3-isopropylmalate dehydratase large subunit OS=Synechocystis sp. (strain PCC 6803 / Kazusa) GN=leuC PE=3 SV=2;>tr|F7ULU3|F7ULU3_SYNYG 3-isopropylmalate dehydratase large subunit OS=	11	7	6	+		8	6	+		6	6	+		50.458	0	33.3	15	19.7	17.3	3643900000	394510000	435250000	341530000	74
sll1471	P74625	>sll1471 phycobilisome rod-core linker polypeptide;>tr|P74625|P74625_SYNY3 Phycobilisome rod-core linker polypeptide CpcG OS=Synechocystis sp. (strain PCC 6803 / Kazusa) GN=cpcG PE=4 SV=1;>tr|F7ULT9|F7ULT9_SYNYG Phycobilisome rod-core linker polypeptide Cp	16	12	7	+		15	7	+		13	6	+		28.522	0	59.8	47	59.4	55.4	34594000000	2802300000	4953200000	1469000000	266
sll1473; sll1475	P74623; P74622	>tr|F7ULT7|F7ULT7_SYNYG Chromatic acclimation sensor CcaS/ScaS/Hik32 OS=Synechocystis sp. (strain PCC 6803 / GT-S) GN=ccaS PE=4 SV=1;>sll1473 a part of phytochrome-like sensor histidine kinase gene (disrupted by insertion of IS);>tr|P74623|P74623_SYNY3 Sll	3	1	0	+		3	1	+		3	1	+		86.066	0	6	2.3	4.9	4.9	86509000	2275100	75721000	7583100	4
sll1479	P74618	>sll1479 6-phosphogluconolactonase;>sp|P74618|6PGL_SYNY3 6-phosphogluconolactonase OS=Synechocystis sp. (strain PCC 6803 / Kazusa) GN=pgl PE=1 SV=3;>tr|F7ULT3|F7ULT3_SYNYG 6-phosphogluconolactonase OS=Synechocystis sp. (strain PCC 6803 / GT-S) GN=pgl PE=4	8	5	1	+		7	1	+		7	0	+		26.482	0	36.7	20.8	33.8	33.8	604060000	43622000	258190000	289340000	32
sll1481	P74617	>sll1481 ABC-transporter membrane fusion protein;>tr|P74617|P74617_SYNY3 Sll1481 protein OS=Synechocystis sp. (strain PCC 6803 / Kazusa) GN=sll1481 PE=4 SV=1;>tr|F7ULT2|F7ULT2_SYNYG ABC-transporter DevB homolog OS=Synechocystis sp. (strain PCC 6803 / GT-S)	9	4	6	+		3	6	+		3	8	+		48.59	0	18.2	10.9	9.3	9.3	4808800000	8226600	96386000	87173000	53
sll1484	P74614	>sll1484 type 2 NADH dehydrogenase;>tr|F7ULS9|F7ULS9_SYNYG Type 2 NADH dehydrogenase OS=Synechocystis sp. (strain PCC 6803 / GT-S) GN=ndb PE=4 SV=1;>tr|P74614|P74614_SYNY3 NADH dehydrogenase OS=Synechocystis sp. (strain PCC 6803 / Kazusa) GN=ndh PE=4 SV=1	2	1	0	+		1	0	+		1	1	+		52.818	0	4.7	2.7	2.7	2.7	24337000	788910	14138000	5860500	2
sll1486	P74612	>sll1486 hypothetical protein;>tr|P74612|P74612_SYNY3 Sll1486 protein OS=Synechocystis sp. (strain PCC 6803 / Kazusa) GN=sll1486 PE=4 SV=1;>tr|F7ULS7|F7ULS7_SYNYG Putative uncharacterized protein sll1486 OS=Synechocystis sp. (strain PCC 6803 / GT-S) GN=sll	1	0	1	+		1	1	+		1	1	+		23.083	0	7.6	0	7.6	7.6	438230000	0	4007400	17039000	11
sll1489	P74601	>sll1489 circadian phase modifier CpmA homolog;>tr|P74601|P74601_SYNY3 Sll1489 protein OS=Synechocystis sp. (strain PCC 6803 / Kazusa) GN=sll1489 PE=4 SV=1;>tr|F7ULR6|F7ULR6_SYNYG Putative uncharacterized protein sll1489 OS=Synechocystis sp. (strain PCC 68	1	1	0	+	+	0	0			0	0			29.359	0	4.3	4.3	0	0	941160	941160	0	0	1
sll1491	P74598	>sll1491 periplasmic WD-repeat protein;>sp|P74598|Y1491_SYNY3 Uncharacterized WD repeat-containing protein sll1491 OS=Synechocystis sp. (strain PCC 6803 / Kazusa) GN=sll1491 PE=4 SV=1;>tr|F7ULR3|F7ULR3_SYNYG Beta transducin-like protein OS=Synechocystis sp	6	5	3	+		4	3	+		4	3	+		37.347	0	22.1	16.1	11.5	11.5	1334300000	46177000	326940000	144240000	48
sll1495	P74590	>sll1495 hypothetical protein;>tr|P74590|P74590_SYNY3 Sll1495 protein OS=Synechocystis sp. (strain PCC 6803 / Kazusa) GN=sll1495 PE=4 SV=1;>tr|F7ULQ5|F7ULQ5_SYNYG Putative uncharacterized protein sll1495 OS=Synechocystis sp. (strain PCC 6803 / GT-S) GN=sll	1	0	1	+		0	1	+		0	1	+		43.543	0	4.8	0	0	0	92538000	0	0	0	4
sll1496	P74589	>sll1496 mannose-1-phosphate guanyltransferase;>tr|P74589|P74589_SYNY3 Mannose-1-phosphate guanyltransferase OS=Synechocystis sp. (strain PCC 6803 / Kazusa) GN=sll1496 PE=4 SV=1;>tr|F7ULQ4|F7ULQ4_SYNYG Mannose-1-phosphate guanyltransferase OS=Synechocystis	1	0	1	+		0	1	+		0	1	+		92.502	0.0024814	1.2	0	0	0	0	0	0	0	0
sll1498	P74587	>sp|P74587|CARA_SYNY3 Carbamoyl-phosphate synthase small chain OS=Synechocystis sp. (strain PCC 6803 / Kazusa) GN=carA PE=3 SV=2;>tr|F7ULQ2|F7ULQ2_SYNYG Carbamoyl-phosphate synthase small chain OS=Synechocystis sp. (strain PCC 6803 / GT-S) GN=carA PE=3 SV=	1	0	0			1	0	+		1	0	+		41.817	0	2.6	0	2.6	2.6	187680000	0	175290000	12393000	2
sll1499	P55038	>sll1499 ferredoxin-dependent glutamate synthase;>sp|P55038|GLTS_SYNY3 Ferredoxin-dependent glutamate synthase 2 OS=Synechocystis sp. (strain PCC 6803 / Kazusa) GN=gltS PE=1 SV=2;>tr|F7ULQ0|F7ULQ0_SYNYG Ferredoxin-dependent glutamate synthase OS=Synechocys	38	14	8	+		24	13	+		26	13	+		168.35	0	32.8	11	20.1	22	8578100000	358280000	1200000000	1971300000	191
sll1502	P55037	>sll1502 NADH-dependent glutamate synthase large subunit;>sp|P55037|GLTB_SYNY3 Ferredoxin-dependent glutamate synthase 1 OS=Synechocystis sp. (strain PCC 6803 / Kazusa) GN=gltB PE=1 SV=1;>tr|F7UL98|F7UL98_SYNYG Ferredoxin-dependent glutamate synthase OS=Sy	36	20	10	+		26	12	+		24	11	+		169.07	0	29.1	15.4	22.8	21.5	5635800000	328400000	951640000	813170000	179
sll1505	P72996	>sll1505 hypothetical protein;>tr|P72996|P72996_SYNY3 Sll1505 protein OS=Synechocystis sp. (strain PCC 6803 / Kazusa) GN=sll1505 PE=4 SV=1;>tr|F7UL95|F7UL95_SYNYG Putative uncharacterized protein sll1505 OS=Synechocystis sp. (strain PCC 6803 / GT-S) GN=sll	2	1	1	+		1	1	+		1	1	+		13.098	0	19.8	11.7	11.7	11.7	60211000	2478200	4132400	2333100	7
sll1508	P72988	>sll1508 UDP-3-0-acyl N-acetylglcosamine deacetylase;>sp|P72988|LPXC_SYNY3 UDP-3-O-[3-hydroxymyristoyl] N-acetylglucosamine deacetylase OS=Synechocystis sp. (strain PCC 6803 / Kazusa) GN=lpxC PE=3 SV=1;>tr|F7UL87|F7UL87_SYNYG UDP-3-O-[3-hydroxymyristoyl] N	4	0	0			2	0	+		3	1	+		30.326	0	21	0	10.1	13.8	91010000	0	17755000	55598000	8
sll1512	P72979	>sll1512 hypothetical protein;>sp|P72979|Y1512_SYNY3 Uncharacterized HTH-type transcriptional regulator sll1512 OS=Synechocystis sp. (strain PCC 6803 / Kazusa) GN=sll1512 PE=4 SV=1;>tr|F7UL78|F7UL78_SYNYG Putative uncharacterized protein sll1512 OS=Synecho	2	0	0			1	1	+		1	0	+		15.247	0	21.5	0	5.2	5.2	59304000	0	14364000	7285600	5
sll1513	P72978	>sll1513 c-type cytochrome synthesis protein;>sp|P72978|CCSA_SYNY3 Cytochrome c biogenesis protein CcsA OS=Synechocystis sp. (strain PCC 6803 / Kazusa) GN=ccsA PE=2 SV=1;>tr|F7UL77|F7UL77_SYNYG Cytochrome c biogenesis protein CcsA OS=Synechocystis sp. (str	2	1	0	+		0	1	+		0	1	+		36.077	0	12.6	3.9	0	0	103880000	1269600	0	0	4
sll1514	P72977	>sll1514 16.6 kDa small heat shock protein, molecular chaperone;>tr|P72977|P72977_SYNY3 16.6 kDa small heat shock protein, molecular chaperon OS=Synechocystis sp. (strain PCC 6803 / Kazusa) GN=hsp17 PE=3 SV=1;>tr|F7UL76|F7UL76_SYNYG 16.6 kDa small heat sho	4	0	2	+		3	2	+		3	2	+		16.595	0	41.8	0	30.1	30.1	129840000	0	12132000	8636500	20
sll1516	P72974	>sll1516 hypothetical protein;>tr|P72974|P72974_SYNY3 Sll1516 protein OS=Synechocystis sp. (strain PCC 6803 / Kazusa) GN=sll1516 PE=4 SV=1;>tr|F7UL72|F7UL72_SYNYG Putative uncharacterized protein sll1516 OS=Synechocystis sp. (strain PCC 6803 / GT-S) GN=sll	1	0	0			1	0	+		1	0	+		70.942	0	1.4	0	1.4	1.4	4377100	0	3916400	460710	1
sll1520	P74374	>sll1520 DNA repair protein RecN;>sp|P74374|RECN_SYNY3 DNA repair protein RecN OS=Synechocystis sp. (strain PCC 6803 / Kazusa) GN=recN PE=3 SV=1;>tr|F7UR82|F7UR82_SYNYG DNA repair protein RecN OS=Synechocystis sp. (strain PCC 6803 / GT-S) GN=recN PE=3 SV=1	5	1	1	+		3	1	+		3	1	+		64.546	0	11	2.1	5.5	5.5	72483000	278440	16592000	10136000	8
sll1521	P74373	>sll1521 flavoprotein;>sp|P74373|DFA3_SYNY3 Putative diflavin flavoprotein A 3 OS=Synechocystis sp. (strain PCC 6803 / Kazusa) GN=dfa3 PE=3 SV=1;>tr|F7UR81|F7UR81_SYNYG Putative uncharacterized protein sll1521 OS=Synechocystis sp. (strain PCC 6803 / GT-S)	7	0	2	+		4	1	+		5	1	+		65.092	0	15.6	0	8.9	11.9	226940000	0	55618000	54675000	15
sll1524	P74365	>sll1524 hypothetical protein;>tr|P74365|P74365_SYNY3 Sll1524 protein OS=Synechocystis sp. (strain PCC 6803 / Kazusa) GN=sll1524 PE=4 SV=1;>tr|F7UR72|F7UR72_SYNYG Putative uncharacterized protein sll1524 OS=Synechocystis sp. (strain PCC 6803 / GT-S) GN=sll	3	2	0	+		3	0	+		3	0	+		30.342	0	12.2	7.9	12.2	12.2	20096000	8737500	5878200	5480000	4
sll1525	P37101	>sll1525 phosphoribulokinase;>tr|F7UR70|F7UR70_SYNYG Phosphoribulokinase OS=Synechocystis sp. (strain PCC 6803 / GT-S) GN=prk PE=3 SV=1;>sp|P37101|KPPR_SYNY3 Phosphoribulokinase OS=Synechocystis sp. (strain PCC 6803 / Kazusa) GN=prk PE=2 SV=1	20	12	14	+		14	13	+		15	15	+		37.914	0	69.6	37.7	48.2	48.5	100390000000	8844400000	31749000000	24175000000	544
sll1526	P74360	>sll1526 hypothetical protein;>sp|P74360|Y1526_SYNY3 Uncharacterized protein sll1526 OS=Synechocystis sp. (strain PCC 6803 / Kazusa) GN=sll1526 PE=4 SV=1;>tr|F7UR67|F7UR67_SYNYG Putative uncharacterized protein sll1526 OS=Synechocystis sp. (strain PCC 6803	12	6	4	+		9	4	+		10	4	+		57.726	0	28.9	12.1	23.5	25.1	1830000000	91882000	745820000	449800000	97
sll1528	P74358	>sll1528 unknown protein;>tr|P74358|P74358_SYNY3 Sll1528 protein OS=Synechocystis sp. (strain PCC 6803 / Kazusa) GN=sll1528 PE=4 SV=1;>tr|F7UR65|F7UR65_SYNYG Putative uncharacterized protein sll1528 OS=Synechocystis sp. (strain PCC 6803 / GT-S) GN=sll1528	12	6	1	+		10	1	+		8	1	+		114.6	0	15.6	6.9	13.5	10.8	424760000	66005000	295620000	55818000	31
sll1530	P74357	>sll1530 unknown protein;>tr|P74357|P74357_SYNY3 Sll1530 protein OS=Synechocystis sp. (strain PCC 6803 / Kazusa) GN=sll1530 PE=4 SV=1;>tr|F7UR64|F7UR64_SYNYG Putative uncharacterized protein sll1530 OS=Synechocystis sp. (strain PCC 6803 / GT-S) GN=sll1530	6	3	2	+		4	3	+		4	3	+		43.745	0	19.9	9.3	15.5	15.5	873680000	75189000	351300000	222930000	25
sll1531	P74356	>sll1531 unknown protein;>tr|P74356|P74356_SYNY3 Sll1531 protein OS=Synechocystis sp. (strain PCC 6803 / Kazusa) GN=sll1531 PE=4 SV=1;>tr|F7UR63|F7UR63_SYNYG Putative uncharacterized protein sll1531 OS=Synechocystis sp. (strain PCC 6803 / GT-S) GN=sll1531	1	0	1	+		1	1	+		1	1	+		70.187	0.0048948	1.5	0	1.5	1.5	85413000	0	27058000	2679200	3
sll1532	P74351	>sll1532 hypothetical protein;>tr|P74351|P74351_SYNY3 Sll1532 protein OS=Synechocystis sp. (strain PCC 6803 / Kazusa) GN=sll1532 PE=4 SV=1;>tr|F7UR57|F7UR57_SYNYG Putative uncharacterized protein sll1532 OS=Synechocystis sp. (strain PCC 6803 / GT-S) GN=sll	3	1	2	+		1	3	+		1	2	+		23.26	0	22.7	7.6	7.6	7.6	663060000	13755000	5933300	1243900	16
sll1533	P74349	>sll1533 twitching mobility protein;>tr|P74349|P74349_SYNY3 Twitching mobility protein OS=Synechocystis sp. (strain PCC 6803 / Kazusa) GN=pilT PE=4 SV=1;>tr|F7UR55|F7UR55_SYNYG Twitching mobility protein OS=Synechocystis sp. (strain PCC 6803 / GT-S) GN=pil	12	7	5	+		9	5	+		10	4	+		47.898	0	33.4	21	28.5	29	3335500000	143800000	671590000	568960000	74
sll1536	P74344	>sll1536 molybdopterin biosynthesis MoeB protein;>tr|P74344|P74344_SYNY3 Molybdopterin biosynthesis MoeB protein OS=Synechocystis sp. (strain PCC 6803 / Kazusa) GN=moeB PE=4 SV=1;>tr|F7UR50|F7UR50_SYNYG Molybdopterin biosynthesis protein MoeB OS=Synechocys	14	9	7	+		13	8	+		14	8	+		42.759	0	43.6	29.6	43.6	43.6	7768700000	102870000	1582300000	1374500000	165
sll1537	P74341	>sll1537 similar to mutator MutT protein;>tr|P74341|P74341_SYNY3 Sll1537 protein OS=Synechocystis sp. (strain PCC 6803 / Kazusa) GN=sll1537 PE=3 SV=1;>tr|F7UR47|F7UR47_SYNYG Putative uncharacterized protein sll1537 OS=Synechocystis sp. (strain PCC 6803 / G	6	2	3	+		4	3	+		4	3	+		15.937	0	38.1	15.1	29.5	37.4	473910000	121970000	125000000	51074000	22
sll1541	P74334	>sll1541 hypothetical protein;>sp|P74334|ACOX_SYNY3 Apocarotenoid-15,15-oxygenase OS=Synechocystis sp. (strain PCC 6803 / Kazusa) GN=sll1541 PE=1 SV=1;>tr|F7UR40|F7UR40_SYNYG Putative carotenoid oxygenase OS=Synechocystis sp. (strain PCC 6803 / GT-S) GN=s	5	0	1	+		3	2	+		4	2	+		54.286	0	15.5	0	8.6	11.2	606160000	0	18929000	45950000	19
sll1542	P74675	>sll1542 hypothetical protein;>tr|P74675|P74675_SYNY3 Sll1542 protein OS=Synechocystis sp. (strain PCC 6803 / Kazusa) GN=sll1542 PE=4 SV=1;>tr|F7UMF8|F7UMF8_SYNYG Putative uncharacterized protein sll1542 OS=Synechocystis sp. (strain PCC 6803 / GT-S) GN=sll	11	1	6	+		6	6	+		6	7	+		34.814	0	38	4.3	23	27	1819500000	24617000	95828000	136590000	50
sll1544	P74670	>sll1544 two-component response regulator NarL subfamily;>tr|P74670|P74670_SYNY3 Response regulator like protein OS=Synechocystis sp. (strain PCC 6803 / Kazusa) GN=sll1544 PE=4 SV=1;>tr|F7UMF3|F7UMF3_SYNYG Response regulator like protein Rre40 OS=Synechocy	1	0	0			1	0	+	+	0	0			25.669	0	4.8	0	4.8	0	8334800	0	8334800	0	1
sll1545	P74665	>sll1545 glutathione S-transferase;>tr|P74665|P74665_SYNY3 Glutathione S-transferase OS=Synechocystis sp. (strain PCC 6803 / Kazusa) GN=gst1 PE=4 SV=1;>tr|F7UME8|F7UME8_SYNYG Glutathione S-transferase OS=Synechocystis sp. (strain PCC 6803 / GT-S) GN=gst1 P	6	4	1	+		4	1	+		4	3	+		29.765	0	31.4	21.4	21.4	21.4	788140000	67526000	413790000	169290000	47
sll1546	P74663	>sll1546 exopolyphosphatase;>tr|P74663|P74663_SYNY3 Exopolyphosphatase OS=Synechocystis sp. (strain PCC 6803 / Kazusa) GN=ppx PE=4 SV=1;>tr|F7UME6|F7UME6_SYNYG Exopolyphosphatase OS=Synechocystis sp. (strain PCC 6803 / GT-S) GN=ppx PE=4 SV=1	9	1	1	+		7	2	+		7	1	+		60.885	0	20.7	1.3	14.4	14.4	601670000	772230	228700000	187890000	32
sll1550	P74655	>sll1550 probable porin; major outer membrane protein;>tr|P74655|P74655_SYNY3 Sll1550 protein OS=Synechocystis sp. (strain PCC 6803 / Kazusa) GN=sll1550 PE=4 SV=1;>tr|F7UMD6|F7UMD6_SYNYG Putative uncharacterized protein sll1550 OS=Synechocystis sp. (strain	8	2	1	+		2	2	+		1	1	+		58.631	0	14.7	9.2	8.5	3.7	533600000	121430000	42167000	1082600	17
sll1553	P74296	>sll1553 phenylalanyl-tRNA synthetase;>sp|P74296|SYFB_SYNY3 Phenylalanine--tRNA ligase beta subunit OS=Synechocystis sp. (strain PCC 6803 / Kazusa) GN=pheT PE=3 SV=1;>tr|F7UR01|F7UR01_SYNYG Phenylalanine--tRNA ligase beta subunit OS=Synechocystis sp. (stra	14	6	6	+		11	7	+		10	6	+		87.887	0	22	9.3	17.4	15.6	2498600000	116930000	526730000	133090000	96
sll1555	P74288	>sll1555 two-component hybrid sensor and regulator;>tr|P74288|P74288_SYNY3 Hybrid sensory kinase OS=Synechocystis sp. (strain PCC 6803 / Kazusa) GN=sll1555 PE=4 SV=1;>tr|F7UQZ3|F7UQZ3_SYNYG Hybrid sensory kinase Hik42 OS=Synechocystis sp. (strain PCC 6803	2	1	0	+		2	0	+		2	0	+		41.472	0	6.5	3	6.5	6.5	122540000	12372000	93391000	16775000	9
sll1556	P74287	>sll1556 isopentenyl-dephosphate delta-isomerase;>sp|P74287|IDI2_SYNY3 Isopentenyl-diphosphate delta-isomerase OS=Synechocystis sp. (strain PCC 6803 / Kazusa) GN=fni PE=3 SV=1;>tr|F7UQZ2|F7UQZ2_SYNYG Isopentenyl-diphosphate delta-isomerase OS=Synechocystis	1	0	0			1	0	+		1	0	+		37.541	0.0010204	2.9	0	2.9	2.9	10679000	0	2086900	8592100	1
sll1557	P74286	>sll1557 succinyl-CoA synthetase alpha chain;>tr|P74286|P74286_SYNY3 Succinyl-CoA synthetase OS=Synechocystis sp. (strain PCC 6803 / Kazusa) GN=sucD PE=4 SV=1;>tr|F7UQZ1|F7UQZ1_SYNYG Succinyl-CoA synthetase OS=Synechocystis sp. (strain PCC 6803 / GT-S) GN=	1	0	0			1	0	+		1	0	+		32.252	0	4.6	0	4.6	4.6	7755200	0	4039200	3715900	3
sll1558	P74285	>sll1558 mannose-1-phosphate guanyltransferase;>tr|P74285|P74285_SYNY3 Mannose-1-phosphate guanyltransferase OS=Synechocystis sp. (strain PCC 6803 / Kazusa) GN=sll1558 PE=4 SV=1;>tr|F7UQZ0|F7UQZ0_SYNYG Mannose-1-phosphate guanyltransferase OS=Synechocystis	1	1	0	+		1	0	+		1	0	+		42.768	0	2.3	2.3	2.3	2.3	159140000	64499000	84958000	9686000	6
sll1559	P74281	>sll1559 soluble hydrogenase 42 kD subunit;>tr|P74281|P74281_SYNY3 Soluble hydrogenase 42 kD subunit OS=Synechocystis sp. (strain PCC 6803 / Kazusa) GN=sll1559 PE=3 SV=1;>tr|F7UQY6|F7UQY6_SYNYG Soluble hydrogenase 42 kDa subunit OS=Synechocystis sp. (strai	17	12	6	+		12	8	+		14	7	+		40.768	0	56	28.4	28.9	39.1	26602000000	951390000	1173200000	3109300000	147
sll1561	P74275	>sll1561 proline oxidase;>tr|P74275|P74275_SYNY3 Delta-1-pyrroline-5-carboxylate dehydrogenase OS=Synechocystis sp. (strain PCC 6803 / Kazusa) GN=putA PE=3 SV=1;>tr|F7UQY0|F7UQY0_SYNYG Delta-1-pyrroline-5-carboxylate dehydrogenase OS=Synechocystis sp. (str	21	9	4	+		13	7	+		16	5	+		110.03	0	28	12.1	16.8	21.9	2190100000	117220000	619830000	234330000	95
sll1562	P74274	>sll1562 unknown protein;>tr|P74274|P74274_SYNY3 Sll1562 protein OS=Synechocystis sp. (strain PCC 6803 / Kazusa) GN=sll1562 PE=4 SV=1;>tr|F7UQX9|F7UQX9_SYNYG Putative uncharacterized protein sll1562 OS=Synechocystis sp. (strain PCC 6803 / GT-S) GN=sll1562	2	1	1	+		1	1	+		1	1	+		17.497	0	17.5	7.8	7.8	7.8	9861100	4883000	1014600	3963400	2
sll1563	P74273	>sll1563 unknown protein;>tr|P74273|P74273_SYNY3 Sll1563 protein OS=Synechocystis sp. (strain PCC 6803 / Kazusa) GN=sll1563 PE=4 SV=1;>tr|F7UQX8|F7UQX8_SYNYG Putative uncharacterized protein sll1563 OS=Synechocystis sp. (strain PCC 6803 / GT-S) GN=sll1563	4	4	0	+		4	0	+		2	0	+		107.19	0	5.3	5.3	5.3	3.7	32870000	5227800	24372000	3270800	4
sll1564	P74269	>sll1564 putative lyase;>sp|P74269|LY41_SYNY3 Uncharacterized AIPM/Hcit synthase family transferase sll1564 OS=Synechocystis sp. (strain PCC 6803 / Kazusa) GN=sll1564 PE=3 SV=1;>tr|F7UQX4|F7UQX4_SYNYG Alpha-isopropylmalate synthase OS=Synechocystis sp. (st	2	1	0	+		2	0	+		1	0	+		59.819	0	3.7	1.8	3.7	1.8	13840000	1146400	6539400	6154100	5
sll1566	P74258	>sll1566 glucosylglycerolphosphate synthase;>sp|P74258|GGPS_SYNY3 Glucosylglycerol-phosphate synthase OS=Synechocystis sp. (strain PCC 6803 / Kazusa) GN=ggpS PE=1 SV=1;>tr|F7UQW3|F7UQW3_SYNYG Alpha,alpha-trehalose-phosphate synthase OS=Synechocystis sp. (s	8	3	4	+		4	6	+		4	2	+		56.801	0	17.2	8.8	8.8	8.8	335200000	25185000	159250000	50353000	33
sll1568	P73219	>sll1568 fibrillin;>tr|P73219|P73219_SYNY3 Fibrillin OS=Synechocystis sp. (strain PCC 6803 / Kazusa) GN=sll1568 PE=4 SV=1;>tr|F7UMQ7|F7UMQ7_SYNYG Fibrillin OS=Synechocystis sp. (strain PCC 6803 / GT-S) GN=sll1568 PE=4 SV=1	5	3	0	+		4	0	+		1	0	+		22.728	0	26.7	17.3	21.3	6.9	80659000	17645000	58630000	4384100	11
sll1571	P73216	>sll1571 hypothetical protein;>tr|P73216|P73216_SYNY3 Sll1571 protein OS=Synechocystis sp. (strain PCC 6803 / Kazusa) GN=sll1571 PE=4 SV=1;>tr|F7UMQ4|F7UMQ4_SYNYG Putative uncharacterized protein sll1571 OS=Synechocystis sp. (strain PCC 6803 / GT-S) GN=sll	3	1	1	+		2	1	+		2	1	+		34.534	0	14.1	3.8	9.3	9.3	111940000	24990000	25757000	14614000	9
sll1573	P73210	>tr|P73210|P73210_SYNY3 Sll1573 protein OS=Synechocystis sp. (strain PCC 6803 / Kazusa) GN=sll1573 PE=4 SV=1;>tr|F7UMP8|F7UMP8_SYNYG Putative uncharacterized protein sll1573 OS=Synechocystis sp. (strain PCC 6803 / GT-S) GN=sll1573 PE=4 SV=1;>sll1573 hypoth	3	0	0			3	0	+		1	0	+		12.02	0	41.3	0	41.3	8.7	52797000	0	50915000	1881000	3
sll1574; sll1575	Q9FAB3	>sp|Q9FAB3|SPKA_SYNY3 Serine/threonine-protein kinase A OS=Synechocystis sp. (strain PCC 6803 / Kazusa) GN=spkA PE=1 SV=1;>sll1574 a part of spkA: serine/threonine protein kinase, regulates cellular motility ( disrupted by frameshift mutation)	3	3	1	+		4	1	+		4	1	+		58.874	0	9.4	6.1	9.4	9.4	124850000	19585000	40620000	12392000	15
sll1577	Q54714	>sll1577 phycocyanin beta subunit;>sp|Q54714|PHCB_SYNY3 C-phycocyanin beta chain OS=Synechocystis sp. (strain PCC 6803 / Kazusa) GN=cpcB PE=1 SV=2;>tr|F7UMB8|F7UMB8_SYNYG Phycocyanin b subunit OS=Synechocystis sp. (strain PCC 6803 / GT-S) GN=cpcB PE=3 SV=1	19	13	15	+		15	16	+		15	16	+		18.126	0	96.5	79.7	83.7	83.7	227550000000	18460000000	34430000000	26448000000	1701
sll1578	Q54715	>sll1578 phycocyanin alpha subunit;>sp|Q54715|PHCA_SYNY3 C-phycocyanin alpha chain OS=Synechocystis sp. (strain PCC 6803 / Kazusa) GN=cpcA PE=1 SV=1;>tr|F7UMB7|F7UMB7_SYNYG Phycocyanin a subunit OS=Synechocystis sp. (strain PCC 6803 / GT-S) GN=cpcA PE=3 SV	19	10	15	+		11	18	+		11	19	+		17.586	0	98.1	61.1	63.6	63.6	146430000000	25530000000	41636000000	34091000000	344
sll1579	P73204	>sll1579 phycobilisome rod linker polypeptide;>sp|P73204|PYR2_SYNY3 Phycobilisome 32.1 kDa linker polypeptide, phycocyanin-associated, rod 2 OS=Synechocystis sp. (strain PCC 6803 / Kazusa) GN=cpcC2 PE=1 SV=1;>tr|F7UMB6|F7UMB6_SYNYG Phycocyanin associated l	12	12	9	+		12	9	+		12	9	+		30.797	0	45.1	45.1	45.1	45.1	32128000000	7128000000	11549000000	5176200000	215
sll1580	P73203	>sll1580 phycobilisome rod linker polypeptide;>sp|P73203|PYR1_SYNY3 Phycobilisome 32.1 kDa linker polypeptide, phycocyanin-associated, rod 1 OS=Synechocystis sp. (strain PCC 6803 / Kazusa) GN=cpcC1 PE=1 SV=3;>tr|F7UMB5|F7UMB5_SYNYG Phycocyanin associated l	17	13	13	+		13	14	+		13	15	+		32.52	0	57.7	41.6	53.6	51.5	133630000000	12699000000	31917000000	20001000000	349
sll1581	P73198	>sll1581 hypothetical protein;>tr|P73198|P73198_SYNY3 GumB protein OS=Synechocystis sp. (strain PCC 6803 / Kazusa) GN=gumB PE=4 SV=1;>tr|F7UMB0|F7UMB0_SYNYG GumB protein OS=Synechocystis sp. (strain PCC 6803 / GT-S) GN=gumB PE=4 SV=1	8	3	5	+		5	6	+		5	6	+		54.125	0	22	6.3	13.1	13.1	1415400000	83905000	87084000	38609000	33
sll1582	P73197	>sll1582 unknown protein;>tr|P73197|P73197_SYNY3 Sll1582 protein OS=Synechocystis sp. (strain PCC 6803 / Kazusa) GN=sll1582 PE=4 SV=1;>tr|F7UMA9|F7UMA9_SYNYG Putative uncharacterized protein sll1582 OS=Synechocystis sp. (strain PCC 6803 / GT-S) GN=sll1582	2	0	0			0	1	+		0	2	+		129.02	0.009201	2.5	0	0	0	2601400	0	0	0	2
sll1583	P73196	>sll1583 unknown protein;>tr|P73196|P73196_SYNY3 DNA ligase OS=Synechocystis sp. (strain PCC 6803 / Kazusa) GN=lig PE=4 SV=1;>tr|F7UMA8|F7UMA8_SYNYG DNA ligase OS=Synechocystis sp. (strain PCC 6803 / GT-S) GN=lig PE=4 SV=1	26	12	17	+		18	22	+		19	24	+		61.468	0	61.4	31.9	48.2	52.5	24826000000	264220000	1586400000	2656100000	367
sll1584	P73195	>sll1584 ferredoxin like protein;>tr|P73195|P73195_SYNY3 Sll1584 protein OS=Synechocystis sp. (strain PCC 6803 / Kazusa) GN=sll1584 PE=4 SV=1;>tr|F7UMA7|F7UMA7_SYNYG Putative uncharacterized protein sll1584 OS=Synechocystis sp. (strain PCC 6803 / GT-S) GN=	3	2	1	+		2	1	+		3	1	+		15.56	0	26.9	14.9	14.9	26.9	784910000	87215000	228780000	406290000	20
sll1592	P73864	>sll1592 two-component response regulator NarL subfamily;>tr|P73864|P73864_SYNY3 NarL subfamily OS=Synechocystis sp. (strain PCC 6803 / Kazusa) GN=sll1592 PE=4 SV=1;>tr|F7UPN6|F7UPN6_SYNYG NarL subfamily protein Rre19 OS=Synechocystis sp. (strain PCC 6803	1	0	0			1	0	+		1	0	+		24.418	0	4.4	0	4.4	4.4	3279500	0	2279500	1000000	4
sll1594	P73862	>sll1594 ndhF3 operon transcriptional regulator, LysR family protein;>tr|P73862|P73862_SYNY3 Rubisco operon transcriptional regulator OS=Synechocystis sp. (strain PCC 6803 / Kazusa) GN=rbcR PE=4 SV=1;>tr|F7UPN4|F7UPN4_SYNYG Rubisco operon transcriptional r	3	1	0	+		2	0	+		3	0	+		35.696	0.00051813	11.1	3.8	8.2	11.1	23091000	224780	3049100	19818000	5
sll1596	P73859	>sll1596 circadian clock protein KaiB homolog;>sp|P73859|KABL1_SYNY3 KaiB-like protein 1 OS=Synechocystis sp. (strain PCC 6803 / Kazusa) GN=sll1596 PE=3 SV=1;>tr|F7UPN1|F7UPN1_SYNYG Circadian clock protein KaiB OS=Synechocystis sp. (strain PCC 6803 / GT-S)	2	2	1	+		2	1	+		1	1	+		12.217	0.00051467	17.6	17.6	17.6	8.3	71968000	32329000	13647000	934270	4
sll1598	Q79EF9	>sll1598 Mn transporter MntC;>tr|Q79EF9|Q79EF9_SYNY3 Mn transporter MntC OS=Synechocystis sp. (strain PCC 6803 / Kazusa) GN=mntC PE=1 SV=1;>tr|F7UPM9|F7UPM9_SYNYG Mn transporter subunit OS=Synechocystis sp. (strain PCC 6803 / GT-S) GN=mntC PE=3 SV=1	2	1	0	+		1	1	+		1	1	+		36.075	0.001991	7.9	4.2	4.2	4.2	272030000	134400000	45136000	48683000	3
sll1605	P73848	>sp|P73848|FABZ_SYNY3 3-hydroxyacyl-[acyl-carrier-protein] dehydratase FabZ OS=Synechocystis sp. (strain PCC 6803 / Kazusa) GN=fabZ PE=3 SV=2;>sll1605 (3R)-hydroxymyristol acyl carrier protein dehydrase;>tr|F7UPL7|F7UPL7_SYNYG 3-hydroxyacyl-[acyl-carrier-p	2	1	0	+		2	0	+		1	0	+		17.942	0	11.6	4.9	11.6	6.7	144300000	28283000	95464000	20549000	10
sll1608	P73845	>sll1608 hypothetical protein;>tr|P73845|P73845_SYNY3 Sll1608 protein OS=Synechocystis sp. (strain PCC 6803 / Kazusa) GN=sll1608 PE=4 SV=1;>tr|F7UPL4|F7UPL4_SYNYG Putative uncharacterized protein sll1608 OS=Synechocystis sp. (strain PCC 6803 / GT-S) GN=sll	3	2	0	+		3	0	+		3	0	+		87.814	0	4.8	2.7	4.8	4.8	87476000	6610800	54235000	26630000	8
sll1612	P73842	>sll1612 folylpolyglutamate synthase;>tr|P73842|P73842_SYNY3 Folyl-polyglutamate synthetase OS=Synechocystis sp. (strain PCC 6803 / Kazusa) GN=folC PE=4 SV=1;>tr|F7UPK9|F7UPK9_SYNYG Folyl-polyglutamate synthetase OS=Synechocystis sp. (strain PCC 6803 / GT-	3	1	1	+		3	1	+		2	1	+		47.4	0	10	2.6	10	7	11740000	0	5685900	6053700	2
sll1613	P73841	>sll1613 unknown protein;>sp|P73841|Y1613_SYNY3 Uncharacterized protein sll1613 OS=Synechocystis sp. (strain PCC 6803 / Kazusa) GN=sll1613 PE=4 SV=1;>tr|F7UPK8|F7UPK8_SYNYG Putative uncharacterized protein sll1613 OS=Synechocystis sp. (strain PCC 6803 / GT	1	1	0	+		1	0	+		1	0	+		15.816	0	8.3	8.3	8.3	8.3	183540000	17899000	142470000	23173000	5
sll1614	P37367	>sll1614 cation-transporting P-type ATPase;>sp|P37367|ATA1_SYNY3 Cation-transporting ATPase pma1 OS=Synechocystis sp. (strain PCC 6803 / Kazusa) GN=pma1 PE=3 SV=2;>tr|F7UPK7|F7UPK7_SYNYG Cation-transporting ATPase E1-E2 ATPase OS=Synechocystis sp. (strain	3	0	0			3	0	+	+	0	0			97.589	0	4.9	0	4.9	0	13292000	0	13292000	0	3
sll1615	P73839	>sll1615 thiophen and furan oxidation protein;>sp|P73839|MNME_SYNY3 tRNA modification GTPase MnmE OS=Synechocystis sp. (strain PCC 6803 / Kazusa) GN=mnmE PE=3 SV=1;>tr|F7UPK6|F7UPK6_SYNYG tRNA modification GTPase MnmE OS=Synechocystis sp. (strain PCC 6803	3	0	2	+		2	2	+		1	2	+		49.981	0	9.6	0	6.8	3.5	220760000	0	23827000	3987900	10
sll1618	P73733	>sll1618 hypothetical protein;>tr|P73733|P73733_SYNY3 Sll1618 protein OS=Synechocystis sp. (strain PCC 6803 / Kazusa) GN=sll1618 PE=4 SV=1;>tr|F7UP91|F7UP91_SYNYG Putative uncharacterized protein sll1618 OS=Synechocystis sp. (strain PCC 6803 / GT-S) GN=sll	4	3	4	+		3	3	+		3	3	+		21.435	0	30	20	20	20	1840100000	100250000	160380000	72596000	98
sll1620	P73730	>sll1620 hypothetical protein;>tr|P73730|P73730_SYNY3 Sll1620 protein OS=Synechocystis sp. (strain PCC 6803 / Kazusa) GN=sll1620 PE=4 SV=1;>tr|F7UP88|F7UP88_SYNYG Putative uncharacterized protein sll1620 OS=Synechocystis sp. (strain PCC 6803 / GT-S) GN=sll	3	3	2	+		3	2	+		3	2	+		17.177	0	13.3	13.3	13.3	13.3	6135700000	133970000	253060000	92457000	31
sll1621	P73728	>sll1621 AhpC/TSA family protein;>sp|P73728|Y1621_SYNY3 Putative peroxiredoxin sll1621 OS=Synechocystis sp. (strain PCC 6803 / Kazusa) GN=sll1621 PE=1 SV=1;>tr|F7UP86|F7UP86_SYNYG Membrane protein OS=Synechocystis sp. (strain PCC 6803 / GT-S) GN=sll1621 PE	20	11	8	+		18	11	+		17	10	+		21.167	0	74.1	42.9	58.7	58.7	24299000000	6037200000	2680200000	3738300000	278
sll1623	P73725	>sll1623 ABC transporter ATP-binding protein;>tr|P73725|P73725_SYNY3 ABC transporter OS=Synechocystis sp. (strain PCC 6803 / Kazusa) GN=sll1623 PE=3 SV=1;>tr|F7UP83|F7UP83_SYNYG ABC transporter OS=Synechocystis sp. (strain PCC 6803 / GT-S) GN=sll1623 PE=3	1	0	1	+	+	0	0			0	0			24.332	0.0034517	5.4	0	0	0	34615000	0	0	0	2
sll1624	P73724	>sll1624 two-component response regulator;>tr|P73724|P73724_SYNY3 Regulatory components of sensory transduction system OS=Synechocystis sp. (strain PCC 6803 / Kazusa) GN=sll1624 PE=4 SV=1;>tr|F7UP82|F7UP82_SYNYG Regulatory component of sensory transduction	4	3	0	+		2	1	+		3	0	+		37.578	0	11.1	8.7	6.6	8.7	111210000	18545000	28921000	63739000	9
sll1625	P73723	>sll1625 succinate dehydrogenase iron- sulphur protein subunit;>tr|P73723|P73723_SYNY3 Succinate dehydrogenase iron-sulphur protein subunit OS=Synechocystis sp. (strain PCC 6803 / Kazusa) GN=sdhB PE=4 SV=1;>tr|F7UP81|F7UP81_SYNYG Succinate dehydrogenase ir	5	1	0	+		4	0	+		4	1	+		36.809	0	14.5	4.5	11.2	11.2	214620000	2557200	92130000	91402000	19
sll1626	P73722	>sll1626 LexA repressor;>tr|P73722|P73722_SYNY3 SOS function regulatory protein OS=Synechocystis sp. (strain PCC 6803 / Kazusa) GN=lexA PE=3 SV=1;>tr|F7UP80|F7UP80_SYNYG SOS function regulatory protein LexA OS=Synechocystis sp. (strain PCC 6803 / GT-S) GN=	12	8	7	+		7	8	+		8	9	+		22.744	0	54.2	36.9	36.5	40.4	33182000000	1273300000	6603600000	4884700000	205
sll1628	P73719	>sll1628 hypothetical protein;>tr|P73719|P73719_SYNY3 Sll1628 protein OS=Synechocystis sp. (strain PCC 6803 / Kazusa) GN=sll1628 PE=4 SV=1;>tr|F7UP77|F7UP77_SYNYG Putative uncharacterized protein sll1628 OS=Synechocystis sp. (strain PCC 6803 / GT-S) GN=sll	6	4	5	+		4	4	+		4	4	+		43.103	0	22.1	12	12	12	6670200000	168150000	90236000	42876000	42
sll1629	P77967	>sll1629 bacterial cryptochrome;>sp|P77967|CRYD_SYNY3 Cryptochrome DASH OS=Synechocystis sp. (strain PCC 6803 / Kazusa) GN=cry PE=1 SV=2;>tr|F7UP76|F7UP76_SYNYG DNA photolyase OS=Synechocystis sp. (strain PCC 6803 / GT-S) GN=phr PE=3 SV=1	2	0	0			0	1	+		1	0	+		52.919	0.00051787	4	0	0	1.5	144030000	0	0	133440000	3
sll1633	P73456	>sll1633 cell division protein FtsZ;>sp|P73456|FTSZ_SYNY3 Cell division protein FtsZ OS=Synechocystis sp. (strain PCC 6803 / Kazusa) GN=ftsZ PE=1 SV=1;>tr|F7UNF8|F7UNF8_SYNYG Cell division protein FtsZ OS=Synechocystis sp. (strain PCC 6803 / GT-S) GN=ftsZ	9	6	4	+		6	3	+		7	4	+		44.773	0	27.4	18.8	18.1	22.6	830000000	69328000	115980000	83494000	48
sll1635	P73053	>sll1635 Thy1 protein homolog;>sp|P73053|THYX_SYNY3 Thymidylate synthase ThyX OS=Synechocystis sp. (strain PCC 6803 / Kazusa) GN=thyX PE=3 SV=1;>tr|F7ULV9|F7ULV9_SYNYG Thymidylate synthase ThyX OS=Synechocystis sp. (strain PCC 6803 / GT-S) GN=dgt PE=3 SV=1	8	1	0	+		8	2	+		8	2	+		25.066	0	38.1	5.1	38.1	38.1	824990000	11805000	141680000	213860000	38
sll1636	P73050	>sll1636 ferripyochelin binding protein;>tr|P73050|P73050_SYNY3 Ferripyochelin binding protein OS=Synechocystis sp. (strain PCC 6803 / Kazusa) GN=fbp PE=4 SV=1;>tr|F7ULF1|F7ULF1_SYNYG Ferripyochelin binding protein OS=Synechocystis sp. (strain PCC 6803 / G	3	0	1	+		2	2	+		2	2	+		19.547	0	24.7	0	15.8	15.8	48618000	0	19886000	12753000	5
sll1638	P73048	>sll1638 hypothetical protein;>tr|P73048|P73048_SYNY3 Sll1638 protein OS=Synechocystis sp. (strain PCC 6803 / Kazusa) GN=sll1638 PE=1 SV=1;>tr|F7ULE9|F7ULE9_SYNYG Putative uncharacterized protein sll1638 OS=Synechocystis sp. (strain PCC 6803 / GT-S) GN=sll	4	2	3	+		3	4	+		3	4	+		16.477	0	37.6	13.4	23.5	23.5	3482000000	187300000	684420000	1085300000	147
sll1639	P73047	>sll1639 urease accessory protein D;>sp|P73047|URED_SYNY3 Urease accessory protein UreD OS=Synechocystis sp. (strain PCC 6803 / Kazusa) GN=ureD PE=3 SV=2;>tr|F7ULE8|F7ULE8_SYNYG Urease accessory protein UreD OS=Synechocystis sp. (strain PCC 6803 / GT-S) GN	1	1	0	+		1	0	+		1	0	+		27.158	0	4.1	4.1	4.1	4.1	32227000	6582100	11788000	13857000	4
sll1640	P73046	>sll1640 hypothetical protein;>tr|P73046|P73046_SYNY3 Sll1640 protein OS=Synechocystis sp. (strain PCC 6803 / Kazusa) GN=sll1640 PE=4 SV=1;>tr|F7ULE7|F7ULE7_SYNYG Putative uncharacterized protein sll1640 OS=Synechocystis sp. (strain PCC 6803 / GT-S) GN=sll	2	1	1	+		1	0	+		1	1	+		35.589	0	7.2	4	4	4	30603000	797950	1417400	9576600	13
sll1641	P73043	>sll1641 glutamate decarboxylase;>tr|P73043|P73043_SYNY3 Glutamate decarboxylase OS=Synechocystis sp. (strain PCC 6803 / Kazusa) GN=gad PE=3 SV=1;>tr|F7ULE4|F7ULE4_SYNYG Glutamate decarboxylase OS=Synechocystis sp. (strain PCC 6803 / GT-S) GN=gad PE=3 SV=1	7	1	2	+		5	3	+		6	3	+		53.041	0	21	1.5	14.6	19.1	1118800000	34383000	176490000	284500000	32
sll1643	P73038	>sll1643 hypothetical protein;>tr|P73038|P73038_SYNY3 Sll1643 protein OS=Synechocystis sp. (strain PCC 6803 / Kazusa) GN=sll1643 PE=4 SV=1;>tr|F7ULD9|F7ULD9_SYNYG Putative uncharacterized protein sll1643 OS=Synechocystis sp. (strain PCC 6803 / GT-S) GN=sll	2	1	0	+		2	0	+		2	0	+		21.652	0.001006	9.6	5.3	9.6	9.6	45346000	3783200	33415000	8147800	4
sll1647	P73034	>sll1647 probable phosphinothricin N-acetyltransferase;>tr|P73034|P73034_SYNY3 Sll1647 protein OS=Synechocystis sp. (strain PCC 6803 / Kazusa) GN=sll1647 PE=4 SV=1;>tr|F7ULD4|F7ULD4_SYNYG Putative uncharacterized protein sll1647 OS=Synechocystis sp. (strai	1	0	1	+		0	1	+		0	0			19.576	0.0048972	5.2	0	0	0	4225300	0	0	0	3
sll1651	none	>sll1651 hypothetical protein	2	2	0	+		2	0	+		2	0	+		12.079	0	20.4	20.4	20.4	20.4	127980000	26671000	42245000	59061000	8
sll1653	P72818	>sll1653 2-phytyl-1,4-benzoquinone methyltransferase;>sp|P72818|UBIE_SYNY3 Demethylmenaquinone methyltransferase OS=Synechocystis sp. (strain PCC 6803 / Kazusa) GN=ubiE PE=3 SV=1;>tr|F7UKA3|F7UKA3_SYNYG Demethylmenaquinone methyltransferase OS=Synechocysti	1	1	0	+	+	0	0			0	0			26.072	0	5.9	5.9	0	0	7217400	7217400	0	0	1
sll1654	P72817	>sll1654 hypothetical protein;>sp|P72817|Y1654_SYNY3 Universal stress protein Sll1654 OS=Synechocystis sp. (strain PCC 6803 / Kazusa) GN=sll1654 PE=3 SV=1;>tr|F7UKA2|F7UKA2_SYNYG Putative uncharacterized protein sll1654 OS=Synechocystis sp. (strain PCC 680	7	4	4	+		5	4	+		6	4	+		14.554	0	72.8	47.1	56.6	66.9	2879700000	541500000	398500000	365590000	117
sll1659	P72811	>sll1659 hypothetical protein;>sp|P72811|COFH_SYNY3 FO synthase subunit 2 OS=Synechocystis sp. (strain PCC 6803 / Kazusa) GN=cofH PE=3 SV=1;>tr|F7UK96|F7UK96_SYNYG FO synthase subunit 2 OS=Synechocystis sp. (strain PCC 6803 / GT-S) GN=cofH PE=3 SV=1	4	0	1	+		2	3	+		2	3	+		43.331	0	13.5	0	8.7	8.7	139160000	0	2560100	10717000	9
sll1663	P72807	>sll1663 phycocyanin alpha phycocyanobilin lyase related protein;>tr|P72807|P72807_SYNY3 Sll1663 protein OS=Synechocystis sp. (strain PCC 6803 / Kazusa) GN=sll1663 PE=4 SV=1;>tr|F7UK92|F7UK92_SYNYG Putative uncharacterized protein sll1663 OS=Synechocystis	10	7	4	+		8	5	+		8	5	+		24.104	0	55.5	35	39.1	39.1	15734000000	528450000	744860000	473020000	63
sll1665	P72805	>sll1665 unknown protein;>tr|P72805|P72805_SYNY3 Sll1665 protein OS=Synechocystis sp. (strain PCC 6803 / Kazusa) GN=sll1665 PE=4 SV=1;>tr|F7UK90|F7UK90_SYNYG Putative uncharacterized protein sll1665 OS=Synechocystis sp. (strain PCC 6803 / GT-S) GN=sll1665	6	5	6	+		5	6	+		5	6	+		63.607	0	17.1	11.4	11.4	11.4	19167000000	373380000	1274500000	1669800000	121
sll1667	P72802	>sll1667 periplasmic protein, similar to mitochondrial outer membrane 72K protein;>tr|P72802|P72802_SYNY3 Mitochondrial outer membrane 72K protein OS=Synechocystis sp. (strain PCC 6803 / Kazusa) GN=mom72 PE=4 SV=1;>tr|F7UK87|F7UK87_SYNYG Mitochondrial oute	7	5	2	+		6	4	+		6	4	+		29.889	0	42.1	25.6	32.3	32.3	3187900000	210410000	503650000	458530000	69
sll1669	P72796	>sll1669 shikimate kinase;>sp|P72796|AROK_SYNY3 Shikimate kinase OS=Synechocystis sp. (strain PCC 6803 / Kazusa) GN=aroK PE=3 SV=1;>tr|F7UK81|F7UK81_SYNYG Shikimate kinase OS=Synechocystis sp. (strain PCC 6803 / GT-S) GN=aroK PE=3 SV=1	6	4	3	+		5	2	+		2	1	+		20.697	0	42.3	24.9	34.4	16.9	913090000	83733000	77706000	11685000	24
sll1673	P72790	>sll1673 two-component response regulator;>tr|P72790|P72790_SYNY3 Regulatory components of sensory transduction system OS=Synechocystis sp. (strain PCC 6803 / Kazusa) GN=sll1673 PE=4 SV=1;>tr|F7UK75|F7UK75_SYNYG Regulatory component of sensory transduction	2	1	0	+		2	0	+		2	0	+		51.309	0.00051282	4.6	2.4	4.6	4.6	15987000	2762300	6749300	6475100	2
sll1675	P72786	>sll1675 hypothetical protein;>tr|P72786|P72786_SYNY3 Sll1675 protein OS=Synechocystis sp. (strain PCC 6803 / Kazusa) GN=sll1675 PE=4 SV=1;>tr|F7UK71|F7UK71_SYNYG Putative uncharacterized protein sll1675 OS=Synechocystis sp. (strain PCC 6803 / GT-S) GN=sll	2	0	0			1	0	+		2	0	+		16.355	0	16	0	8	16	120300000	0	46214000	74086000	6
sll1676	P72785	>sll1676 4-alpha-glucanotransferase;>sp|P72785|MALQ_SYNY3 4-alpha-glucanotransferase OS=Synechocystis sp. (strain PCC 6803 / Kazusa) GN=malQ PE=3 SV=1;>tr|F7UK70|F7UK70_SYNYG 4-alpha-glucanotransferase OS=Synechocystis sp. (strain PCC 6803 / GT-S) GN=malQ	10	5	1	+		8	1	+		9	1	+		57.18	0	25.5	11.1	20.6	23.6	925740000	217780000	444220000	238350000	41
sll1677	P72784	>sll1677 similar to spore maturation protein B;>tr|P72784|P72784_SYNY3 Spore maturation protein B OS=Synechocystis sp. (strain PCC 6803 / Kazusa) GN=sll1677 PE=4 SV=1;>tr|F7UK69|F7UK69_SYNYG Spore maturation protein B OS=Synechocystis sp. (strain PCC 6803	1	0	1	+		0	1	+		0	1	+		21.219	0.0029659	7.4	0	0	0	639350000	0	0	0	7
sll1678	P72783	>sll1678 similar to spore maturation protein A;>tr|P72783|P72783_SYNY3 Spore maturation protein A OS=Synechocystis sp. (strain PCC 6803 / Kazusa) GN=sll1678 PE=4 SV=1;>tr|F7UK68|F7UK68_SYNYG Spore maturation protein A OS=Synechocystis sp. (strain PCC 6803	1	1	0	+		1	0	+		1	0	+		19.548	0	7.7	7.7	7.7	7.7	11030000	1321700	2771100	6937200	4
sll1679	P72780	>sll1679 periplasmic protease HhoA;>sp|P72780|HHOA_SYNY3 Putative serine protease HhoA OS=Synechocystis sp. (strain PCC 6803 / Kazusa) GN=hhoA PE=1 SV=1;>tr|F7UK65|F7UK65_SYNYG Protease OS=Synechocystis sp. (strain PCC 6803 / GT-S) GN=hhoA PE=4 SV=1	5	3	2	+		3	1	+		3	0	+		41.336	0	14.2	8.6	8.6	8.6	193040000	56640000	36605000	11510000	8
sll1680	P72779	>sll1680 hypothetical protein;>tr|P72779|P72779_SYNY3 Sll1680 protein OS=Synechocystis sp. (strain PCC 6803 / Kazusa) GN=sll1680 PE=4 SV=1;>tr|F7UK64|F7UK64_SYNYG Methionine sulfoxide reductase B OS=Synechocystis sp. (strain PCC 6803 / GT-S) GN=msrB PE=4 S	5	3	1	+		4	2	+		3	2	+		19.661	0	42	19.3	29.5	24.4	1536900000	270210000	560090000	615470000	28
sll1682	P72775	>sll1682 alanine dehydrogenase;>tr|P72775|P72775_SYNY3 Alanine dehydrogenase OS=Synechocystis sp. (strain PCC 6803 / Kazusa) GN=sll1682 PE=4 SV=1;>tr|F7UK60|F7UK60_SYNYG Alanine dehydrogenase OS=Synechocystis sp. (strain PCC 6803 / GT-S) GN=sll1682 PE=3 SV	3	3	1	+		3	1	+		2	1	+		38.267	0	12.2	12.2	12.2	9.2	338390000	4935000	60039000	140630000	17
sll1687	P73713	>sll1687 unknown protein;>tr|P73713|P73713_SYNY3 Sll1687 protein OS=Synechocystis sp. (strain PCC 6803 / Kazusa) GN=sll1687 PE=4 SV=1;>tr|F7UP70|F7UP70_SYNYG Sensory histidine kinase Hik17 OS=Synechocystis sp. (strain PCC 6803 / GT-S) GN=sll1687 PE=4 SV=1	4	0	2	+		0	1	+		1	3	+		109.82	0	4.2	0	0	1.1	86115000	0	0	0	8
sll1688	P73711	>sll1688 threonine synthase;>tr|P73711|P73711_SYNY3 Threonine synthase OS=Synechocystis sp. (strain PCC 6803 / Kazusa) GN=thrC PE=3 SV=1;>tr|F7UP68|F7UP68_SYNYG Threonine synthase OS=Synechocystis sp. (strain PCC 6803 / GT-S) GN=thrC PE=3 SV=1	13	6	1	+		10	2	+		11	3	+		47.014	0	44.1	16.6	34.4	37.6	1072200000	59441000	321370000	648100000	46
sll1691	P73708	>sll1691 hypothetical protein;>tr|P73708|P73708_SYNY3 Sll1691 protein OS=Synechocystis sp. (strain PCC 6803 / Kazusa) GN=sll1691 PE=4 SV=1;>tr|F7UP65|F7UP65_SYNYG Putative uncharacterized protein sll1691 OS=Synechocystis sp. (strain PCC 6803 / GT-S) GN=sll	1	0	0			1	0	+		1	0	+		16.769	0.0015008	7.3	0	7.3	7.3	10857000	0	8184900	2672200	1
sll1692	P73707	>sll1692 hypothetical protein;>tr|P73707|P73707_SYNY3 Sll1692 protein OS=Synechocystis sp. (strain PCC 6803 / Kazusa) GN=sll1692 PE=4 SV=1;>tr|F7UP64|F7UP64_SYNYG Putative uncharacterized protein sll1692 OS=Synechocystis sp. (strain PCC 6803 / GT-S) GN=sll	3	2	2	+		2	1	+		1	2	+		17.258	0	15.9	10.3	10.3	10.3	295720000	52713000	66517000	73504000	20
sll1693	P73705	>sll1693 hypothetical protein;>tr|P73705|P73705_SYNY3 Sll1693 protein OS=Synechocystis sp. (strain PCC 6803 / Kazusa) GN=sll1693 PE=4 SV=1;>tr|F7UP62|F7UP62_SYNYG Putative uncharacterized protein sll1693 OS=Synechocystis sp. (strain PCC 6803 / GT-S) GN=sll	12	6	3	+		7	3	+		6	2	+		50.698	0	32	14.5	17.5	15.2	2047000000	105480000	403330000	159110000	47
sll1694	P73704	>sll1694 pilin polypeptide PilA1;>tr|P73704|P73704_SYNY3 General secretion pathway protein G OS=Synechocystis sp. (strain PCC 6803 / Kazusa) GN=hofG PE=4 SV=1;>tr|F7UP61|F7UP61_SYNYG General secretion pathway protein G OS=Synechocystis sp. (strain PCC 6803	4	2	2	+		3	4	+		3	3	+		17.573	0	32.1	12.5	17.3	17.3	417810000	0	40720000	211260000	14
sll1696	P73702	>sll1696 hypothetical protein;>tr|P73702|P73702_SYNY3 Sll1696 protein OS=Synechocystis sp. (strain PCC 6803 / Kazusa) GN=sll1696 PE=4 SV=1;>tr|F7UP59|F7UP59_SYNYG Putative uncharacterized protein sll1696 OS=Synechocystis sp. (strain PCC 6803 / GT-S) GN=sll	1	0	0			1	0	+		1	0	+		30.293	0	3.7	0	3.7	3.7	3416700	0	2705100	711570	3
sll1697	P73695	>sll1697 hypothetical protein;>sp|P73695|Y1697_SYNY3 Thylakoid-associated protein sll1697 OS=Synechocystis sp. (strain PCC 6803 / Kazusa) GN=sll1697 PE=4 SV=1;>tr|F7UP52|F7UP52_SYNYG Putative uncharacterized protein sll1697 OS=Synechocystis sp. (strain PCC	3	1	0	+		3	0	+		3	0	+		34.974	0	7.2	3.7	7.2	7.2	103080000	5701500	34124000	63256000	5
sll1698	P73694	>sll1698 hypothetical protein;>tr|P73694|P73694_SYNY3 Sll1698 protein OS=Synechocystis sp. (strain PCC 6803 / Kazusa) GN=sll1698 PE=4 SV=1;>tr|F7UP51|F7UP51_SYNYG Putative uncharacterized protein sll1698 OS=Synechocystis sp. (strain PCC 6803 / GT-S) GN=sll	2	2	0	+		2	0	+		2	0	+		14.22	0	14.3	14.3	14.3	14.3	131700000	6114800	58676000	66911000	5
sll1699	P73693	>sll1699 oligopeptide-binding protein of oligopeptide ABC transporter;>tr|P73693|P73693_SYNY3 Extracellular solute-binding protein OS=Synechocystis sp. (strain PCC 6803 / Kazusa) GN=sll1699 PE=4 SV=1;>tr|F7UP50|F7UP50_SYNYG Extracellular solute-binding pro	4	2	0	+		4	0	+		4	0	+		70.686	0	6.5	2.4	6.5	6.5	92106000	1810500	65253000	25043000	8
sll1702	P73690	>sll1702 hypothetical protein YCF51;>sp|P73690|YC51L_SYNY3 Ycf51-like protein OS=Synechocystis sp. (strain PCC 6803 / Kazusa) GN=sll1702 PE=3 SV=1;>tr|F7UP46|F7UP46_SYNYG Putative uncharacterized protein sll1702 OS=Synechocystis sp. (strain PCC 6803 / GT-S	2	0	1	+		1	1	+		0	1	+		19.077	0	10	0	5.3	0	519670000	0	19580000	0	13
sll1703	P73689	>sll1703 protease IV;>sp|P73689|SPPA_SYNY3 Protease 4 OS=Synechocystis sp. (strain PCC 6803 / Kazusa) GN=sppA PE=3 SV=1;>tr|F7UP45|F7UP45_SYNYG Protease IV OS=Synechocystis sp. (strain PCC 6803 / GT-S) GN=sppA PE=4 SV=1	1	0	0			1	0	+		1	0	+		67.212	0.0014963	2.3	0	2.3	2.3	7424300	0	4984300	2440000	2
sll1704	P73688	>sll1704 probable short chain dehydrogenase;>tr|P73688|P73688_SYNY3 Cell-cell signaling protein, C-factor OS=Synechocystis sp. (strain PCC 6803 / Kazusa) GN=csgA PE=4 SV=1;>tr|F7UP44|F7UP44_SYNYG Cell-cell signaling protein, C-factor OS=Synechocystis sp. (	1	0	0			0	0			1	0	+	+	28.443	0	6.2	0	0	6.2	3519600	0	0	3519600	1
sll1709	P73684	>sll1709 3-ketoacyl-acyl carrier protein reductase;>tr|P73684|P73684_SYNY3 Glucose dehydrogenase OS=Synechocystis sp. (strain PCC 6803 / Kazusa) GN=gdh PE=3 SV=1;>tr|F7UP40|F7UP40_SYNYG Glucose dehydrogenase OS=Synechocystis sp. (strain PCC 6803 / GT-S) GN	3	2	1	+		2	1	+		2	1	+		27.44	0	10.5	3.6	3.6	3.6	224880000	46087000	65923000	13168000	9
sll1712	P73418	>sll1712 DNA binding protein HU;>sp|P73418|DBH_SYNY3 DNA-binding protein HU OS=Synechocystis sp. (strain PCC 6803 / Kazusa) GN=hup PE=3 SV=2;>tr|F7UNC0|F7UNC0_SYNYG DNA binding protein HU OS=Synechocystis sp. (strain PCC 6803 / GT-S) GN=hupA PE=3 SV=1	10	8	8	+		6	8	+		6	9	+		10.891	0	74	52	47	42	21976000000	3181600000	2190400000	1451300000	237
sll1713	P73417	>tr|P73417|P73417_SYNY3 Histidinol-phosphate aminotransferase OS=Synechocystis sp. (strain PCC 6803 / Kazusa) GN=hisC PE=4 SV=1;>sll1713 histidinol-phosphate aminotransferase;>tr|F7UNB9|F7UNB9_SYNYG Histidinol-phosphate aminotransferase OS=Synechocystis sp	1	0	0			0	1	+		0	1	+		38.932	0	4	0	0	0	29838000	0	0	0	2
sll1714	P73416	>sll1714 unknown protein;>tr|P73416|P73416_SYNY3 Sll1714 protein OS=Synechocystis sp. (strain PCC 6803 / Kazusa) GN=sll1714 PE=4 SV=1;>tr|F7UNB8|F7UNB8_SYNYG Putative uncharacterized protein sll1714 OS=Synechocystis sp. (strain PCC 6803 / GT-S) GN=sll1714	1	1	1	+		1	1	+		1	1	+		15.201	0	10.5	10.5	10.5	10.5	154490000	10657000	20976000	11644000	4
sll1721	P73405	>sll1721 pyruvate dehydrogenase E1 component, beta subunit;>tr|P73405|P73405_SYNY3 Pyruvate dehydrogenase E1 beta subunit OS=Synechocystis sp. (strain PCC 6803 / Kazusa) GN=pdhB PE=4 SV=1;>tr|F7UNA7|F7UNA7_SYNYG Pyruvate dehydrogenase E1 beta subunit OS=Sy	8	6	2	+		7	2	+		7	2	+		35.709	0	30.2	23.1	26.5	26.5	1778800000	150930000	447230000	287420000	46
sll1730	P73396	>sll1730 unknown protein;>tr|P73396|P73396_SYNY3 Sll1730 protein OS=Synechocystis sp. (strain PCC 6803 / Kazusa) GN=sll1730 PE=4 SV=1;>tr|F7UN98|F7UN98_SYNYG Putative uncharacterized protein sll1730 OS=Synechocystis sp. (strain PCC 6803 / GT-S) GN=sll1730	2	2	1	+		2	1	+		2	1	+		24.115	0	8.1	8.1	8.1	8.1	119620000	5104700	55089000	43382000	3
sll1733	P73394	>sll1733 NADH dehydrogenase subunit 4 (involved in low CO2-inducible, high affinity CO2 uptake);>tr|P73394|P73394_SYNY3 NADH dehydrogenase subunit 4 OS=Synechocystis sp. (strain PCC 6803 / Kazusa) GN=ndhD3 PE=4 SV=1;>tr|F7UN96|F7UN96_SYNYG NADH dehydrogena	1	1	0	+		1	0	+		1	0	+		54.346	0	2.6	2.6	2.6	2.6	11758000	696200	9785700	1275700	9
sll1734	P73393	>sll1734 protein involved in low CO2-inducible, high affinity CO2 uptake;>tr|P73393|P73393_SYNY3 Sll1734 protein OS=Synechocystis sp. (strain PCC 6803 / Kazusa) GN=sll1734 PE=4 SV=1;>tr|F7UN95|F7UN95_SYNYG Putative uncharacterized protein sll1734 OS=Synech	8	4	1	+		5	2	+		5	2	+		50.038	0	17.4	10.2	12.3	12.3	441280000	96270000	152160000	98838000	30
sll1735	P73392	>sll1735 hypothetical protein;>sp|P73392|Y1735_SYNY3 Uncharacterized protein sll1735 OS=Synechocystis sp. (strain PCC 6803 / Kazusa) GN=sll1735 PE=4 SV=1;>tr|F7UN94|F7UN94_SYNYG Secreted protein MPB70 OS=Synechocystis sp. (strain PCC 6803 / GT-S) GN=sll173	5	2	1	+		3	2	+		4	2	+		14.105	0	53.4	13.5	27.1	44.4	783670000	89613000	154780000	154680000	44
sll1737	P73387	>sll1737 hypothetical protein YCF60;>sp|P73387|YC60L_SYNY3 Tic20 family protein OS=Synechocystis sp. (strain PCC 6803 / Kazusa) GN=sll1737 PE=3 SV=1;>tr|F7UN89|F7UN89_SYNYG Putative uncharacterized protein sll1737 OS=Synechocystis sp. (strain PCC 6803 / GT	1	1	0	+		1	0	+		1	0	+		17.955	0	10	10	10	10	150760000	37245000	75436000	38079000	7
sll1738	P73386	>sll1738 hypothetical protein;>tr|P73386|P73386_SYNY3 Sll1738 protein OS=Synechocystis sp. (strain PCC 6803 / Kazusa) GN=sll1738 PE=4 SV=1;>tr|F7UN88|F7UN88_SYNYG Putative uncharacterized protein sll1738 OS=Synechocystis sp. (strain PCC 6803 / GT-S) GN=sll	1	0	1	+		0	1	+		0	1	+		25.634	0	5.6	0	0	0	26707000	0	0	0	2
sll1739	P73385	>sll1739 unknown protein;>tr|P73385|P73385_SYNY3 Sll1739 protein OS=Synechocystis sp. (strain PCC 6803 / Kazusa) GN=sll1739 PE=4 SV=1;>tr|F7UN87|F7UN87_SYNYG Putative uncharacterized protein sll1739 OS=Synechocystis sp. (strain PCC 6803 / GT-S) GN=sll1739	4	1	3	+		1	2	+		1	3	+		41.229	0	10.9	3.9	1.9	3.9	106250000	1006700	9239000	1205500	8
sll1740	P36239	>sll1740 50S ribosomal protein L19;>sp|P36239|RL19_SYNY3 50S ribosomal protein L19 OS=Synechocystis sp. (strain PCC 6803 / Kazusa) GN=rplS PE=3 SV=1;>tr|F7UN84|F7UN84_SYNYG 50S ribosomal protein L19 OS=Synechocystis sp. (strain PCC 6803 / GT-S) GN=rplS PE=	6	5	3	+		5	2	+		5	1	+		13.786	0	43.4	34.4	34.4	34.4	1538500000	570610000	644760000	96831000	21
sll1742	P36265	>sll1742 transcription antitermination protein NusG;>sp|P36265|NUSG_SYNY3 Transcription termination/antitermination protein NusG OS=Synechocystis sp. (strain PCC 6803 / Kazusa) GN=nusG PE=3 SV=1;>tr|F7UN82|F7UN82_SYNYG Transcription termination/antitermina	14	10	9	+		13	9	+		14	9	+		23.416	0	78.5	50.2	69.8	78.5	13438000000	410780000	1817600000	2376600000	132
sll1743	P36237	>sll1743 50S ribosomal protein L11;>sp|P36237|RL11_SYNY3 50S ribosomal protein L11 OS=Synechocystis sp. (strain PCC 6803 / Kazusa) GN=rplK PE=3 SV=1;>tr|F7UN81|F7UN81_SYNYG 50S ribosomal protein L11 OS=Synechocystis sp. (strain PCC 6803 / GT-S) GN=rplK PE=	9	3	3	+		6	5	+		6	5	+		14.977	0	57.4	16.3	51.8	51.8	19780000000	435460000	414550000	559560000	123
sll1744	P36236	>sll1744 50S ribosomal protein L1;>sp|P36236|RL1_SYNY3 50S ribosomal protein L1 OS=Synechocystis sp. (strain PCC 6803 / Kazusa) GN=rplA PE=3 SV=1;>tr|F7UN80|F7UN80_SYNYG 50S ribosomal protein L1 OS=Synechocystis sp. (strain PCC 6803 / GT-S) GN=rplA PE=3 SV	12	9	6	+		10	5	+		11	7	+		25.852	0	50.4	34	46.6	49.6	15056000000	572200000	2736400000	4400400000	267
sll1745	P23350	>sll1745 50S ribosomal protein L10;>sp|P23350|RL10_SYNY3 50S ribosomal protein L10 OS=Synechocystis sp. (strain PCC 6803 / Kazusa) GN=rplJ PE=3 SV=1;>tr|F7UN79|F7UN79_SYNYG 50S ribosomal protein L10 OS=Synechocystis sp. (strain PCC 6803 / GT-S) GN=rplJ PE=	4	4	3	+		4	3	+		3	3	+		18.675	0	28.9	28.9	28.9	24.3	4907800000	393310000	863780000	232250000	56
sll1746	P23349	>sll1746 50S ribosomal protein L12;>sp|P23349|RL7_SYNY3 50S ribosomal protein L7/L12 OS=Synechocystis sp. (strain PCC 6803 / Kazusa) GN=rplL PE=1 SV=3;>tr|F7UN78|F7UN78_SYNYG 50S ribosomal protein L7/L12 OS=Synechocystis sp. (strain PCC 6803 / GT-S) GN=rpl	12	8	10	+		8	11	+		8	11	+		13.259	0	85.2	53.1	53.1	53.1	21142000000	2310000000	5015200000	6308900000	181
sll1747	P23353	>sll1747 chorismate synthase;>sp|P23353|AROC_SYNY3 Chorismate synthase OS=Synechocystis sp. (strain PCC 6803 / Kazusa) GN=aroC PE=3 SV=2;>tr|F7UN77|F7UN77_SYNYG Chorismate synthase OS=Synechocystis sp. (strain PCC 6803 / GT-S) GN=aroC PE=3 SV=1	11	4	2	+		4	5	+		7	7	+		39.287	0	34.3	13.3	13.8	24.6	1447800000	9432200	84822000	412850000	43
sll1750	P73061	>sll1750 urease alpha subunit;>sp|P73061|URE1_SYNY3 Urease subunit alpha OS=Synechocystis sp. (strain PCC 6803 / Kazusa) GN=ureC PE=3 SV=1;>tr|F7ULW8|F7ULW8_SYNYG Urease subunit alpha OS=Synechocystis sp. (strain PCC 6803 / GT-S) GN=ureC PE=3 SV=1	8	2	3	+		5	3	+		6	3	+		61.037	0	19.7	4.9	12.3	15.8	5157200000	13048000	29390000	95188000	63
sll1757	P73652	>sll1757 hypothetical protein;>tr|P73652|P73652_SYNY3 Sll1757 protein OS=Synechocystis sp. (strain PCC 6803 / Kazusa) GN=sll1757 PE=4 SV=1;>tr|F7UP07|F7UP07_SYNYG Putative uncharacterized protein sll1757 OS=Synechocystis sp. (strain PCC 6803 / GT-S) GN=sll	3	3	3	+		3	3	+		3	3	+		31.717	0	13.4	13.4	13.4	13.4	1772800000	68745000	51329000	64336000	45
sll1758	P73648	>sll1758 MrsA protein homolog;>sp|P73648|GLMM_SYNY3 Phosphoglucosamine mutase OS=Synechocystis sp. (strain PCC 6803 / Kazusa) GN=glmM PE=3 SV=1;>tr|F7UP03|F7UP03_SYNYG Phosphoglucosamine mutase OS=Synechocystis sp. (strain PCC 6803 / GT-S) GN=glmM PE=3 SV=	2	1	1	+		1	1	+		1	1	+		51.676	0	5	1.7	1.7	1.7	155340000	4624100	4851400	2974600	9
sll1760	P73646	>sll1760 homoserine kinase;>sp|P73646|KHSE_SYNY3 Homoserine kinase OS=Synechocystis sp. (strain PCC 6803 / Kazusa) GN=thrB PE=3 SV=1;>tr|F7UP01|F7UP01_SYNYG Homoserine kinase OS=Synechocystis sp. (strain PCC 6803 / GT-S) GN=thrB PE=3 SV=1	2	1	0	+		1	1	+		1	1	+		32.427	0	6.5	2.9	2.9	2.9	31382000	6888200	3381600	3150300	2
sll1762	P73643	>sll1762 periplasmic protein, putative polar amino acid transport system substrate-binding protein;>tr|P73643|P73643_SYNY3 Sll1762 protein OS=Synechocystis sp. (strain PCC 6803 / Kazusa) GN=sll1762 PE=4 SV=1;>tr|F7UNZ8|F7UNZ8_SYNYG Putative uncharacterized	11	8	8	+		8	8	+		7	7	+		32.831	0	43.8	35.1	37.8	35.1	51162000000	1116700000	4287700000	1674600000	132
sll1766	P73639	>sll1766 hypothetical protein;>sp|P73639|Y1766_SYNY3 Uncharacterized protein sll1766 OS=Synechocystis sp. (strain PCC 6803 / Kazusa) GN=sll1766 PE=3 SV=1;>tr|F7UNZ4|F7UNZ4_SYNYG Putative arylsulfatase regulatory protein OS=Synechocystis sp. (strain PCC 680	2	1	0	+		1	1	+		1	1	+		45.702	0	6.3	3.3	3.3	3.3	43341000	707500	24831000	17802000	2
sll1767	P73636	>sll1767 30S ribosomal protein S6;>sp|P73636|RS6_SYNY3 30S ribosomal protein S6 OS=Synechocystis sp. (strain PCC 6803 / Kazusa) GN=rpsF PE=3 SV=1;>tr|F7UNZ1|F7UNZ1_SYNYG 30S ribosomal protein S6 OS=Synechocystis sp. (strain PCC 6803 / GT-S) GN=rpsF PE=3 SV	3	2	2	+		2	3	+		2	3	+		13.237	0	23	20.4	20.4	20.4	7177800000	639650000	1117900000	1086300000	100
sll1769	P73628	>sll1769 hypothetical protein;>sp|P73628|Y1769_SYNY3 Probable thylakoid lumen protein sll1769 OS=Synechocystis sp. (strain PCC 6803 / Kazusa) GN=sll1769 PE=4 SV=1;>tr|F7UNY3|F7UNY3_SYNYG Putative uncharacterized protein sll1769 OS=Synechocystis sp. (strain	10	4	5	+		8	7	+		9	7	+		11.558	0	89.5	37.1	89.5	89.5	9795300000	166610000	1351500000	1052400000	148
sll1770	P73627	>sll1770 hypothetical protein;>sp|P73627|Y1770_SYNY3 Uncharacterized protein sll1770 OS=Synechocystis sp. (strain PCC 6803 / Kazusa) GN=sll1770 PE=3 SV=1;>tr|F7UNY2|F7UNY2_SYNYG ABC1-like OS=Synechocystis sp. (strain PCC 6803 / GT-S) GN=sll1770 PE=4 SV=1	8	5	1	+		7	1	+		6	1	+		67.127	0	15.7	9.9	14.4	12	209760000	38256000	116860000	19513000	23
sll1771	P73626	>sll1771 protein serin-threonin phosphatase;>tr|P73626|P73626_SYNY3 Sll1771 protein OS=Synechocystis sp. (strain PCC 6803 / Kazusa) GN=sll1771 PE=4 SV=1;>tr|F7UNY1|F7UNY1_SYNYG Putative uncharacterized protein sll1771 OS=Synechocystis sp. (strain PCC 6803	8	5	3	+		6	5	+		8	5	+		28.472	0	42.9	26.8	35.4	42.9	14475000000	315220000	1815700000	1785700000	132
sll1774; slr5118	P73620	>sll1774 hypothetical protein;>tr|P73620|P73620_SYNY3 Sll1774 protein OS=Synechocystis sp. (strain PCC 6803 / Kazusa) GN=sll1774 PE=4 SV=1;>tr|F7UNX5|F7UNX5_SYNYG Putative uncharacterized protein sll1774 OS=Synechocystis sp. (strain PCC 6803 / GT-S) GN=sll	7	0	1	+		0	1	+		0	1	+		29.71	0	24.2	12.3	9.2	12.3	168210000	0	0	0	3
sll1775	P73619	>sll1775 hypothetical protein;>tr|P73619|P73619_SYNY3 Sll1775 protein OS=Synechocystis sp. (strain PCC 6803 / Kazusa) GN=sll1775 PE=4 SV=1;>tr|F7UNX4|F7UNX4_SYNYG Putative uncharacterized protein sll1775 OS=Synechocystis sp. (strain PCC 6803 / GT-S) GN=sll	13	6	3	+		9	3	+		9	3	+		92.365	0	20.3	8.4	12.4	13.8	1364000000	89678000	369270000	333540000	48
sll1776	P73618	>sll1776 deoxyribose-phosphate aldolase;>sp|P73618|DEOC_SYNY3 Deoxyribose-phosphate aldolase OS=Synechocystis sp. (strain PCC 6803 / Kazusa) GN=deoC PE=3 SV=1;>tr|F7UNX3|F7UNX3_SYNYG Deoxyribose-phosphate aldolase OS=Synechocystis sp. (strain PCC 6803 / GT	6	3	2	+		5	2	+		5	2	+		23.874	0	36.9	17.3	26.7	26.7	1174600000	15637000	71680000	73766000	41
sll1783	P73602	>sll1783 hypothetical protein;>sp|P73602|Y1783_SYNY3 Uncharacterized protein sll1783 OS=Synechocystis sp. (strain PCC 6803 / Kazusa) GN=sll1783 PE=3 SV=1;>tr|F7UNV8|F7UNV8_SYNYG Putative uncharacterized protein sll1783 OS=Synechocystis sp. (strain PCC 6803	5	2	4	+		2	2	+		3	2	+		16.822	0	39.5	13.6	17	25.9	734200000	76957000	65694000	219650000	21
sll1784	P73601	>sll1784 periplasmic protein, function unknown;>tr|P73601|P73601_SYNY3 Sll1784 protein OS=Synechocystis sp. (strain PCC 6803 / Kazusa) GN=sll1784 PE=4 SV=1;>tr|F7UNV7|F7UNV7_SYNYG Putative uncharacterized protein sll1784 OS=Synechocystis sp. (strain PCC 68	7	7	4	+		6	4	+		6	3	+		29.757	0	26.2	26.2	22.5	22.5	5929400000	788020000	888330000	247520000	75
sll1785	P73600	>sll1785 periplasmic protein, function unknown;>tr|P73600|P73600_SYNY3 Sll1785 protein OS=Synechocystis sp. (strain PCC 6803 / Kazusa) GN=sll1785 PE=1 SV=1;>tr|F7UNV6|F7UNV6_SYNYG Putative uncharacterized protein sll1785 OS=Synechocystis sp. (strain PCC 68	13	9	6	+		10	5	+		11	4	+		30.011	0	49.6	41.4	43.7	43.7	5802000000	426240000	1634100000	1024400000	119
sll1786	P73335	>sll1786 putative deoxyribonuclease, tatD homolog;>sp|P73335|Y1786_SYNY3 Uncharacterized deoxyribonuclease sll1786 OS=Synechocystis sp. (strain PCC 6803 / Kazusa) GN=sll1786 PE=3 SV=1;>tr|F7UN28|F7UN28_SYNYG Putative uncharacterized protein sll1786 OS=Syne	3	1	0	+		3	1	+		3	1	+		29.258	0	15.7	5	15.7	15.7	56246000	2383300	15794000	26676000	12
sll1787	P77965	>sll1787 RNA polymerase beta subunit;>sp|P77965|RPOB_SYNY3 DNA-directed RNA polymerase subunit beta OS=Synechocystis sp. (strain PCC 6803 / Kazusa) GN=rpoB PE=3 SV=1;>tr|F7UN27|F7UN27_SYNYG DNA-directed RNA polymerase subunit beta OS=Synechocystis sp. (str	45	24	16	+		27	21	+		28	19	+		123.36	0	45.3	23.3	28.9	29.9	8046800000	370050000	1646400000	1789500000	229
sll1789	P73334	>sll1789 RNA polymerase beta prime subunit;>sp|P73334|RPOC2_SYNY3 DNA-directed RNA polymerase subunit beta OS=Synechocystis sp. (strain PCC 6803 / Kazusa) GN=rpoC2 PE=3 SV=1;>tr|F7UN26|F7UN26_SYNYG DNA-directed RNA polymerase subunit beta OS=Synechocysti	51	28	23	+		39	28	+		44	28	+		144.78	0	42.5	23.2	32.9	36.1	31753000000	935680000	3563200000	3897400000	513
sll1796	P46445	>sll1796 cytochrome c553;>sp|P46445|CYC6_SYNY3 Cytochrome c6 OS=Synechocystis sp. (strain PCC 6803 / Kazusa) GN=petJ PE=1 SV=1;>tr|F7UN16|F7UN16_SYNYG Cytochrome c6 OS=Synechocystis sp. (strain PCC 6803 / GT-S) GN=petJ PE=3 SV=1	4	1	1	+		3	2	+		3	2	+		12.463	0	42.5	7.5	40.8	40.8	1206400000	1794800	32938000	18437000	19
sll1799	P73320	>sll1799 50S ribosomal protein L3;>sp|P73320|RL3_SYNY3 50S ribosomal protein L3 OS=Synechocystis sp. (strain PCC 6803 / Kazusa) GN=rplC PE=3 SV=1;>tr|F7UN11|F7UN11_SYNYG 50S ribosomal protein L3 OS=Synechocystis sp. (strain PCC 6803 / GT-S) GN=rpl3 PE=3 SV	11	5	1	+		7	2	+		9	1	+		22.741	0	50.2	32.4	31.5	31.9	20236000000	378290000	470850000	776320000	129
sll1800	P73319	>sll1800 50S ribosomal protein L4;>sp|P73319|RL4_SYNY3 50S ribosomal protein L4 OS=Synechocystis sp. (strain PCC 6803 / Kazusa) GN=rplD PE=3 SV=1;>tr|F7UN10|F7UN10_SYNYG 50S ribosomal protein L4 OS=Synechocystis sp. (strain PCC 6803 / GT-S) GN=rpl4 PE=3 SV	6	2	3	+		3	3	+		4	3	+		23.356	0	36.2	12.4	15.7	22.9	951770000	70144000	78319000	67587000	53
sll1801	P73318	>sll1801 50S ribosomal protein L23;>sp|P73318|RL23_SYNY3 50S ribosomal protein L23 OS=Synechocystis sp. (strain PCC 6803 / Kazusa) GN=rplW PE=3 SV=1;>tr|F7UN09|F7UN09_SYNYG 50S ribosomal protein L23 OS=Synechocystis sp. (strain PCC 6803 / GT-S) GN=rpl23 PE	5	4	2	+		5	2	+		5	2	+		11.526	0	48.5	33.7	48.5	48.5	10234000000	473920000	548860000	533040000	66
sll1802	P73317	>sll1802 50S ribosomal protein L2;>sp|P73317|RL2_SYNY3 50S ribosomal protein L2 OS=Synechocystis sp. (strain PCC 6803 / Kazusa) GN=rplB PE=3 SV=1;>tr|F7UN08|F7UN08_SYNYG 50S ribosomal protein L2 OS=Synechocystis sp. (strain PCC 6803 / GT-S) GN=rpl2 PE=3 SV	12	9	4	+		10	9	+		9	6	+		30.433	0	45.7	34.1	40.2	37.3	4877200000	329090000	584190000	722690000	77
sll1803	P73315	>sll1803 50S ribosomal protein L22;>sp|P73315|RL22_SYNY3 50S ribosomal protein L22 OS=Synechocystis sp. (strain PCC 6803 / Kazusa) GN=rplV PE=3 SV=1;>tr|F7UN06|F7UN06_SYNYG 50S ribosomal protein L22 OS=Synechocystis sp. (strain PCC 6803 / GT-S) GN=rpl22 PE	6	3	3	+		5	4	+		4	4	+		13.502	0	59.5	14	53.7	47.9	1025300000	33207000	22727000	100580000	27
sll1804	P73314	>sll1804 30S ribosomal protein S3;>sp|P73314|RS3_SYNY3 30S ribosomal protein S3 OS=Synechocystis sp. (strain PCC 6803 / Kazusa) GN=rpsC PE=1 SV=3;>tr|F7UN05|F7UN05_SYNYG 30S ribosomal protein S3 OS=Synechocystis sp. (strain PCC 6803 / GT-S) GN=rps3 PE=3 SV	15	7	6	+		9	5	+		9	7	+		27.147	0	62.5	27.5	39.2	39.2	2601800000	528640000	869160000	285020000	70
sll1805	P73313	>sll1805 50S ribosomal protein L16;>sp|P73313|RL16_SYNY3 50S ribosomal protein L16 OS=Synechocystis sp. (strain PCC 6803 / Kazusa) GN=rplP PE=3 SV=1;>tr|F7UN04|F7UN04_SYNYG 50S ribosomal protein L16 OS=Synechocystis sp. (strain PCC 6803 / GT-S) GN=rplP PE=	3	0	0			3	0	+		2	0	+		16.035	0	24.5	0	24.5	14.4	919590000	0	661390000	258200000	13
sll1806	P73310	>sll1806 50S ribosomal protein L14;>sp|P73310|RL14_SYNY3 50S ribosomal protein L14 OS=Synechocystis sp. (strain PCC 6803 / Kazusa) GN=rplN PE=1 SV=1;>tr|F7UN01|F7UN01_SYNYG 50S ribosomal protein L14 OS=Synechocystis sp. (strain PCC 6803 / GT-S) GN=rplN PE=	7	5	3	+		6	3	+		7	3	+		13.294	0	66.4	48.4	65.6	66.4	8365400000	781980000	751430000	378360000	114
sll1807	P73309	>sll1807 50S ribosomal protein L24;>sp|P73309|RL24_SYNY3 50S ribosomal protein L24 OS=Synechocystis sp. (strain PCC 6803 / Kazusa) GN=rplX PE=3 SV=1;>tr|F7UN00|F7UN00_SYNYG 50S ribosomal protein L24 OS=Synechocystis sp. (strain PCC 6803 / GT-S) GN=rpl24 PE	7	4	2	+		6	3	+		6	4	+		11.707	0	58.1	45.7	58.1	58.1	1484700000	363330000	388690000	494760000	57
sll1808	P73308	>sp|P73308|RL5_SYNY3 50S ribosomal protein L5 OS=Synechocystis sp. (strain PCC 6803 / Kazusa) GN=rplE PE=3 SV=2;>tr|F7UMZ9|F7UMZ9_SYNYG 50S ribosomal protein L5 OS=Synechocystis sp. (strain PCC 6803 / GT-S) GN=rplE PE=3 SV=1;>sll1808 50S ribosomal protein	14	12	7	+		13	7	+		13	7	+		20.23	0	76.1	65.6	66.7	66.7	15651000000	2807100000	3843500000	3184000000	172
sll1809	P73307	>sll1809 30S ribosomal protein S8;>sp|P73307|RS8_SYNY3 30S ribosomal protein S8 OS=Synechocystis sp. (strain PCC 6803 / Kazusa) GN=rpsH PE=3 SV=1;>tr|F7UMZ8|F7UMZ8_SYNYG 30S ribosomal protein S8 OS=Synechocystis sp. (strain PCC 6803 / GT-S) GN=rpsH PE=3 SV	6	6	3	+		6	2	+		6	2	+		14.666	0	48.1	48.1	48.1	48.1	5847800000	656220000	1393000000	974940000	69
sll1810	P73306	>sll1810 50S ribosomal protein L6;>sp|P73306|RL6_SYNY3 50S ribosomal protein L6 OS=Synechocystis sp. (strain PCC 6803 / Kazusa) GN=rplF PE=3 SV=1;>tr|F7UMZ7|F7UMZ7_SYNYG 50S ribosomal protein L6 OS=Synechocystis sp. (strain PCC 6803 / GT-S) GN=rplF PE=3 SV	12	11	4	+		11	3	+		10	3	+		19.666	0	60.3	60.3	60.3	60.3	12160000000	300100000	1129100000	237950000	89
sll1811	P73305	>sll1811 50S ribosomal protein L18;>sp|P73305|RL18_SYNY3 50S ribosomal protein L18 OS=Synechocystis sp. (strain PCC 6803 / Kazusa) GN=rplR PE=3 SV=1;>tr|F7UMZ6|F7UMZ6_SYNYG 50S ribosomal protein L18 OS=Synechocystis sp. (strain PCC 6803 / GT-S) GN=rpl18 PE	3	2	3	+		3	3	+		3	3	+		13.204	0	29.2	20.8	29.2	29.2	776170000	138020000	100970000	79149000	26
sll1812	P73304	>sll1812 30S ribosomal protein S5;>sp|P73304|RS5_SYNY3 30S ribosomal protein S5 OS=Synechocystis sp. (strain PCC 6803 / Kazusa) GN=rpsE PE=3 SV=1;>tr|F7UMZ5|F7UMZ5_SYNYG 30S ribosomal protein S5 OS=Synechocystis sp. (strain PCC 6803 / GT-S) GN=rpsE PE=3 SV	12	11	4	+		10	5	+		11	5	+		18.241	0	64.7	64.2	64.2	64.2	7628200000	1219400000	2008800000	655650000	119
sll1813	P73303	>sll1813 50S ribosomal protein L15;>sp|P73303|RL15_SYNY3 50S ribosomal protein L15 OS=Synechocystis sp. (strain PCC 6803 / Kazusa) GN=rplO PE=3 SV=1;>tr|F7UMZ4|F7UMZ4_SYNYG 50S ribosomal protein L15 OS=Synechocystis sp. (strain PCC 6803 / GT-S) GN=rpl15 PE	5	4	1	+		4	1	+		5	1	+		15.194	0	38.1	27.9	27.9	38.1	621810000	290070000	70585000	95988000	43
sll1815	P73302	>sp|P73302|KAD1_SYNY3 Adenylate kinase 1 OS=Synechocystis sp. (strain PCC 6803 / Kazusa) GN=adk1 PE=3 SV=2;>sll1815 adenylate kinase;>tr|F7UMZ2|F7UMZ2_SYNYG Adenylate kinase OS=Synechocystis sp. (strain PCC 6803 / GT-S) GN=adk PE=3 SV=1	12	7	6	+		8	7	+		8	8	+		20.251	0	79.5	43.8	62.2	62.2	7061400000	191130000	1578800000	1210300000	199
sll1816	P73299	>sll1816 30S ribosomal protein S13;>sp|P73299|RS13_SYNY3 30S ribosomal protein S13 OS=Synechocystis sp. (strain PCC 6803 / Kazusa) GN=rpsM PE=3 SV=1;>tr|F7UMY9|F7UMY9_SYNYG 30S ribosomal protein S13 OS=Synechocystis sp. (strain PCC 6803 / GT-S) GN=rpsM PE=	12	7	5	+		10	4	+		11	5	+		14.572	0	54.3	49.6	52.8	52.8	21248000000	576740000	3547800000	3544300000	83
sll1817	P73298	>sll1817 30S ribosomal protein S11;>sp|P73298|RS11_SYNY3 30S ribosomal protein S11 OS=Synechocystis sp. (strain PCC 6803 / Kazusa) GN=rpsK PE=3 SV=1;>tr|F7UMY8|F7UMY8_SYNYG 30S ribosomal protein S11 OS=Synechocystis sp. (strain PCC 6803 / GT-S) GN=rpsK PE=	5	4	3	+		4	3	+		4	3	+		13.762	0	34.6	33.8	33.8	34.6	2265000000	790300000	949630000	291480000	39
sll1818	P73297	>sll1818 RNA polymerase alpha subunit;>sp|P73297|RPOA_SYNY3 DNA-directed RNA polymerase subunit alpha OS=Synechocystis sp. (strain PCC 6803 / Kazusa) GN=rpoA PE=3 SV=1;>tr|F7UMY7|F7UMY7_SYNYG DNA-directed RNA polymerase subunit alpha OS=Synechocystis sp. (	15	9	5	+		10	7	+		11	8	+		35.003	0	56.1	29	30.9	35.4	9612200000	856830000	1308400000	616920000	138
sll1819	P73296	>sll1819 50S ribosomal protein L17;>sp|P73296|RL17_SYNY3 50S ribosomal protein L17 OS=Synechocystis sp. (strain PCC 6803 / Kazusa) GN=rplQ PE=3 SV=1;>tr|F7UMY6|F7UMY6_SYNYG 50S ribosomal protein L17 OS=Synechocystis sp. (strain PCC 6803 / GT-S) GN=rplQ PE=	6	2	2	+		4	1	+		4	1	+		13.228	0	45.7	17.2	29.3	29.3	758930000	175910000	156380000	353190000	20
sll1820	P73295	>sll1820 tRNA pseudouridine synthase 1;>sp|P73295|TRUA_SYNY3 tRNA pseudouridine synthase A OS=Synechocystis sp. (strain PCC 6803 / Kazusa) GN=truA PE=3 SV=1;>tr|F7UMY5|F7UMY5_SYNYG tRNA pseudouridine synthase A OS=Synechocystis sp. (strain PCC 6803 / GT-S)	1	0	0			1	0	+	+	0	0			31.355	0	4.7	0	4.7	0	8682300	0	8682300	0	1
sll1821	P73294	>sll1821 50S ribosomal protein L13;>sp|P73294|RL13_SYNY3 50S ribosomal protein L13 OS=Synechocystis sp. (strain PCC 6803 / Kazusa) GN=rplM PE=3 SV=1;>tr|F7UMY4|F7UMY4_SYNYG 50S ribosomal protein L13 OS=Synechocystis sp. (strain PCC 6803 / GT-S) GN=rpl13 PE	7	5	5	+		4	5	+		4	3	+		16.99	0	53.6	46.4	39.1	39.1	6064500000	250070000	2142100000	2072400000	62
sll1822	P73293	>sll1822 30S ribosomal protein S9;>sp|P73293|RS9_SYNY3 30S ribosomal protein S9 OS=Synechocystis sp. (strain PCC 6803 / Kazusa) GN=rpsI PE=3 SV=1;>tr|F7UMY3|F7UMY3_SYNYG 30S ribosomal protein S9 OS=Synechocystis sp. (strain PCC 6803 / GT-S) GN=rps9 PE=3 SV	7	3	2	+		6	3	+		6	3	+		15.086	0	44.5	21.9	38	38	2602100000	819600000	922680000	387760000	46
sll1823	P73290	>sll1823 adenylosuccinate synthetase;>tr|F7UMY0|F7UMY0_SYNYG Adenylosuccinate synthetase OS=Synechocystis sp. (strain PCC 6803 / GT-S) GN=purA PE=3 SV=1;>sp|P73290|PURA_SYNY3 Adenylosuccinate synthetase OS=Synechocystis sp. (strain PCC 6803 / Kazusa) GN=pu	21	7	5	+		14	7	+		19	8	+		48.679	0	60	14.7	39.1	53.7	5317700000	218370000	589410000	1933000000	135
sll1824	P73289	>sp|P73289|RL25_SYNY3 50S ribosomal protein L25 OS=Synechocystis sp. (strain PCC 6803 / Kazusa) GN=rplY PE=3 SV=2;>sll1824 50S ribosomal protein L25;>tr|F7UMX9|F7UMX9_SYNYG 50S ribosomal protein L25 OS=Synechocystis sp. (strain PCC 6803 / GT-S) GN=rpl25 PE	3	3	1	+		4	1	+		4	1	+		11.141	0	37.8	25.5	37.8	37.8	1101800000	233590000	417590000	274150000	25
sll1825	P73288	>sll1825 hypothetical protein;>tr|P73288|P73288_SYNY3 Aklaviketone reductase OS=Synechocystis sp. (strain PCC 6803 / Kazusa) GN=sll1825 PE=4 SV=1;>tr|F7UMX8|F7UMX8_SYNYG Aklaviketone reductase OS=Synechocystis sp. (strain PCC 6803 / GT-S) GN=sll1825 PE=4 S	4	2	1	+		2	1	+		3	2	+		20.301	0	23	9.2	8.7	13.3	243950000	42141000	54163000	56082000	22
sll1830	P73120	>sll1830 unknown protein;>tr|P73120|P73120_SYNY3 Sll1830 protein OS=Synechocystis sp. (strain PCC 6803 / Kazusa) GN=sll1830 PE=4 SV=1;>tr|F7UM32|F7UM32_SYNYG Putative uncharacterized protein sll1830 OS=Synechocystis sp. (strain PCC 6803 / GT-S) GN=sll1830	11	8	6	+		10	7	+		8	6	+		39.648	0	30.4	22.6	30.4	25.7	5546100000	291070000	531800000	128920000	126
sll1831	P73119	>sll1831 glycolate oxidase subunit, (Fe-S)protein;>tr|P73119|P73119_SYNY3 Glycolate oxidase subunit (Fe-S) protein OS=Synechocystis sp. (strain PCC 6803 / Kazusa) GN=glcF PE=4 SV=1;>tr|F7UM31|F7UM31_SYNYG Glycolate oxidase subunit (Fe-S) protein OS=Synecho	2	1	1	+		1	1	+		1	1	+		50.548	0	6.1	3.3	3.3	3.3	86449000	224430	5345400	24238000	6
sll1834	P73112	>sll1834 hypothetical protein;>tr|P73112|P73112_SYNY3 Sll1834 protein OS=Synechocystis sp. (strain PCC 6803 / Kazusa) GN=sll1834 PE=4 SV=1;>tr|F7UM24|F7UM24_SYNYG Putative uncharacterized protein sll1834 OS=Synechocystis sp. (strain PCC 6803 / GT-S) GN=sll	1	1	0	+	+	0	0			0	0			15.49	0	9.7	9.7	0	0	3769000	3769000	0	0	1
sll1835	P73111	>sll1835 periplasmic protein, function unknown;>tr|P73111|P73111_SYNY3 Sll1835 protein OS=Synechocystis sp. (strain PCC 6803 / Kazusa) GN=sll1835 PE=4 SV=1;>tr|F7UM23|F7UM23_SYNYG Putative uncharacterized protein sll1835 OS=Synechocystis sp. (strain PCC 68	5	2	4	+		4	4	+		4	4	+		28.832	0	38.5	9.8	27.5	27.5	1058600000	79349000	139520000	74296000	48
sll1837	P73107	>sll1837 periplasmic protein, function unknown;>tr|P73107|P73107_SYNY3 Sll1837 protein OS=Synechocystis sp. (strain PCC 6803 / Kazusa) GN=sll1837 PE=4 SV=1;>tr|F7UM19|F7UM19_SYNYG Putative uncharacterized protein sll1837 OS=Synechocystis sp. (strain PCC 68	5	3	4	+		3	3	+		3	3	+		15.467	0	40.7	31	33.8	33.8	13374000000	41165000	188200000	46794000	65
sll1841	P74510	>sll1841 pyruvate dehydrogenase dihydrolipoamide acetyltransferase component (E2);>tr|P74510|P74510_SYNY3 Dihydrolipoamide acetyltransferase component (E2) of pyruvate dehydrogenase complex OS=Synechocystis sp. (strain PCC 6803 / Kazusa) GN=odhB PE=3 SV=1;	11	7	1	+		9	1	+		9	1	+		44.898	0	36.7	26.6	30.9	30.9	1313800000	111780000	492980000	664150000	54
sll1848	P74498	>sll1848 putative acyltransferas;>tr|P74498|P74498_SYNY3 Sll1848 protein OS=Synechocystis sp. (strain PCC 6803 / Kazusa) GN=sll1848 PE=4 SV=1;>tr|F7URL7|F7URL7_SYNYG Putative uncharacterized protein sll1848 OS=Synechocystis sp. (strain PCC 6803 / GT-S) GN=	2	1	1	+		2	1	+		2	1	+		24.298	0	9.3	3.1	9.3	9.3	343820000	186370	173810000	465900	8
sll1852	P74494	>sll1852 nucleoside diphosphate kinase;>sp|P74494|NDK_SYNY3 Nucleoside diphosphate kinase OS=Synechocystis sp. (strain PCC 6803 / Kazusa) GN=ndk PE=1 SV=1;>tr|F7URL1|F7URL1_SYNYG Nucleoside diphosphate kinase OS=Synechocystis sp. (strain PCC 6803 / GT-S) G	10	6	5	+		8	6	+		9	5	+		16.692	0	58.4	46.3	52.3	52.3	4876300000	573480000	1016500000	802210000	145
sll1854	P74492	>sll1854 exodeoxyribonuclease III;>tr|F7URK9|F7URK9_SYNYG Exodeoxyribonuclease III OS=Synechocystis sp. (strain PCC 6803 / GT-S) GN=xthA PE=4 SV=1;>tr|P74492|P74492_SYNY3 Exodeoxyribonuclease III OS=Synechocystis sp. (strain PCC 6803 / Kazusa) GN=xthA PE=4	3	0	0			2	0	+		3	0	+		30.734	0	22.3	0	16.2	22.3	50320000	0	1620900	48699000	4
sll1863	P74485	>sll1863 unknown protein;>tr|P74485|P74485_SYNY3 Sll1863 protein OS=Synechocystis sp. (strain PCC 6803 / Kazusa) GN=sll1863 PE=4 SV=1;>tr|F7URK1|F7URK1_SYNYG Putative uncharacterized protein sll1863 OS=Synechocystis sp. (strain PCC 6803 / GT-S) GN=sll1863	2	1	1	+		1	2	+		1	2	+		12.354	0	32.7	13.1	13.1	13.1	12036000	0	0	0	1
sll1864	P74477	>sll1864 probable chloride channel protein;>tr|P74477|P74477_SYNY3 Chloride channel protein OS=Synechocystis sp. (strain PCC 6803 / Kazusa) GN=sll1864 PE=4 SV=1;>tr|F7URJ3|F7URJ3_SYNYG Chloride channel protein OS=Synechocystis sp. (strain PCC 6803 / GT-S)	1	1	0	+		0	0			1	0	+		98.468	0.0053685	0.9	0.9	0	0.9	2040100	947710	0	1092400	1
sll1865	P74476	>sp|P74476|RF2_SYNY3 Peptide chain release factor 2 OS=Synechocystis sp. (strain PCC 6803 / Kazusa) GN=prfB PE=3 SV=2;>sll1865 peptide chain release factor 2;>tr|F7URJ2|F7URJ2_SYNYG Peptide chain release factor OS=Synechocystis sp. (strain PCC 6803 / GT-S)	1	1	0	+		1	1	+		1	1	+		41.759	0	5.9	3.8	3.8	3.8	211850000	13338000	56376000	23839000	15
sll1870	P74140	>sll1870 ATP-binding protein of ABC transporter;>tr|P74140|P74140_SYNY3 ABC transporter OS=Synechocystis sp. (strain PCC 6803 / Kazusa) GN=sll1870 PE=3 SV=1;>tr|F7UQI7|F7UQI7_SYNYG ABC transporter OS=Synechocystis sp. (strain PCC 6803 / GT-S) GN=sll1870 PE	1	0	0			1	0	+		1	0	+		25.495	0	8	0	8	8	9979800	0	8251000	1728800	7
sll1872	P74136	>sll1872 transcriptional regulator;>tr|P74136|P74136_SYNY3 Membrane bound protein LytR OS=Synechocystis sp. (strain PCC 6803 / Kazusa) GN=lytR PE=4 SV=1;>tr|F7UQI3|F7UQI3_SYNYG Membrane bound protein LytR OS=Synechocystis sp. (strain PCC 6803 / GT-S) GN=ly	1	0	0			1	0	+		1	0	+		50.774	0.001007	3	0	3	3	7200700	0	6133900	1066800	2
sll1873	P74135	>sll1873 unknown protein;>tr|P74135|P74135_SYNY3 Sll1873 protein OS=Synechocystis sp. (strain PCC 6803 / Kazusa) GN=sll1873 PE=4 SV=1;>tr|F7UQI2|F7UQI2_SYNYG Putative uncharacterized protein sll1873 OS=Synechocystis sp. (strain PCC 6803 / GT-S) GN=sll1873	8	6	6	+		6	5	+		7	6	+		12.906	0	72.7	52.9	47.1	52.9	6099000000	520460000	266370000	490350000	121
sll1878	P74127	>sll1878 iron(III)-transport ATP-binding protein;>tr|P74127|P74127_SYNY3 ABC transporter OS=Synechocystis sp. (strain PCC 6803 / Kazusa) GN=sll1878 PE=3 SV=1;>tr|F7UQH4|F7UQH4_SYNYG ABC transporter OS=Synechocystis sp. (strain PCC 6803 / GT-S) GN=sll1878 P	3	2	0	+		3	0	+		1	0	+		40.62	0	10.6	6.8	10.6	4.1	19401000	2395200	16341000	664630	3
sll1882	P74123	>tr|P74123|P74123_SYNY3 Sll1882 protein OS=Synechocystis sp. (strain PCC 6803 / Kazusa) GN=sll1882 PE=4 SV=1;>tr|F7UQH0|F7UQH0_SYNYG Putative uncharacterized protein sll1882 OS=Synechocystis sp. (strain PCC 6803 / GT-S) GN=sll1882 PE=4 SV=1	1	1	0	+		1	0	+		1	0	+		30.258	0	5.5	5.5	5.5	5.5	45155000	2076700	20381000	22698000	3
sll1883	P74122	>sll1883 arginine biosynthesis bifunctional protein ArgJ;>sp|P74122|ARGJ_SYNY3 Arginine biosynthesis bifunctional protein ArgJ OS=Synechocystis sp. (strain PCC 6803 / Kazusa) GN=argJ PE=3 SV=2;>tr|F7UQG9|F7UQG9_SYNYG Arginine biosynthesis bifunctional prot	10	6	3	+		9	3	+		8	2	+		43.32	0	40.4	19.1	34.9	32.7	911910000	225600000	265780000	285210000	33
sll1884	P74121	>sll1884 hypothetical protein;>tr|P74121|P74121_SYNY3 Sll1884 protein OS=Synechocystis sp. (strain PCC 6803 / Kazusa) GN=sll1884 PE=4 SV=1;>tr|F7UQG8|F7UQG8_SYNYG Putative uncharacterized protein sll1884 OS=Synechocystis sp. (strain PCC 6803 / GT-S) GN=sll	2	0	1	+		1	2	+		1	2	+		42.864	0	6.4	0	3.5	3.5	159290000	0	302870	1793300	9
sll1885	P74119	>sll1885 unknown protein;>tr|P74119|P74119_SYNY3 Sll1885 protein OS=Synechocystis sp. (strain PCC 6803 / Kazusa) GN=sll1885 PE=4 SV=1;>tr|F7UQG6|F7UQG6_SYNYG Putative uncharacterized protein sll1885 OS=Synechocystis sp. (strain PCC 6803 / GT-S) GN=sll1885	5	4	2	+		5	3	+		2	1	+		91.834	0	7.5	6.5	7.5	3.2	1685000000	68354000	559270000	13000000	53
sll1888	P74115	>sll1888 two-component sensor histidine kinase;>tr|P74115|P74115_SYNY3 Sensory transduction histidine kinase OS=Synechocystis sp. (strain PCC 6803 / Kazusa) GN=sll1888 PE=4 SV=1;>tr|F7UQG2|F7UQG2_SYNYG Sensory transduction histidine kinase Hik5 OS=Synechoc	2	0	0			2	1	+		2	1	+		47.413	0	5.6	0	5.6	5.6	177790000	0	42691000	8982800	12
sll1891	P74109	>sll1891 unknown protein;>tr|P74109|P74109_SYNY3 Sll1891 protein OS=Synechocystis sp. (strain PCC 6803 / Kazusa) GN=sll1891 PE=4 SV=1;>tr|F7UQF6|F7UQF6_SYNYG Putative uncharacterized protein sll1891 OS=Synechocystis sp. (strain PCC 6803 / GT-S) GN=sll1891	1	0	0			1	0	+		1	0	+		26.435	0	5.2	0	5.2	5.2	17052000	0	2306500	14746000	2
sll1892	P74107	>sll1892 unknown protein;>tr|P74107|P74107_SYNY3 Sll1892 protein OS=Synechocystis sp. (strain PCC 6803 / Kazusa) GN=sll1892 PE=4 SV=1;>tr|F7UQF4|F7UQF4_SYNYG Putative uncharacterized protein sll1892 OS=Synechocystis sp. (strain PCC 6803 / GT-S) GN=sll1892	2	0	2	+		0	2	+		0	1	+		25.668	0	11.3	0	0	0	315980000	0	0	0	5
sll1893	P74106	>sll1893 cyclase;>sp|P74106|HIS6_SYNY3 Imidazole glycerol phosphate synthase subunit HisF OS=Synechocystis sp. (strain PCC 6803 / Kazusa) GN=hisF PE=3 SV=1;>tr|F7UQF3|F7UQF3_SYNYG Imidazole glycerol phosphate synthase subunit HisF OS=Synechocystis sp. (str	5	1	3	+		2	1	+		4	1	+		27.973	0	21.5	5.4	12.3	18.8	1011600000	1952700	103620000	165230000	32
sll1894	P74104	>sll1894 riboflavin biosynthesis protein RibA;>sp|P74104|RIBBA_SYNY3 Riboflavin biosynthesis protein RibBA OS=Synechocystis sp. (strain PCC 6803 / Kazusa) GN=ribBA PE=3 SV=1;>tr|F7UQF1|F7UQF1_SYNYG Riboflavin biosynthesis protein RibBA OS=Synechocystis sp.	8	3	0	+		6	0	+		6	1	+		61.681	0	19.8	6.8	15.1	15.1	183940000	8389000	86660000	88886000	14
sll1895	P74101	>sll1895 hypothetical protein;>sp|P74101|Y1895_SYNY3 Uncharacterized protein sll1895 OS=Synechocystis sp. (strain PCC 6803 / Kazusa) GN=sll1895 PE=4 SV=1;>tr|F7UQE8|F7UQE8_SYNYG Putative uncharacterized protein sll1895 OS=Synechocystis sp. (strain PCC 6803	5	1	1	+		3	0	+		4	1	+		79.67	0	9.6	1.3	5.7	8.3	69024000	2285200	34219000	32246000	9
sll1897	P74098	>sll1897 hypothetical protein;>tr|P74098|P74098_SYNY3 Sll1897 protein OS=Synechocystis sp. (strain PCC 6803 / Kazusa) GN=sll1897 PE=4 SV=1;>tr|F7UQE5|F7UQE5_SYNYG Putative uncharacterized protein sll1897 OS=Synechocystis sp. (strain PCC 6803 / GT-S) GN=sll	2	1	0	+		2	0	+		0	0			16.758	0	12.8	5.7	12.8	0	17301000	6017100	11283000	0	2
sll1900	Q79EF3	>sll1900 acetyltransferase;>tr|Q79EF3|Q79EF3_SYNY3 Acetyltransferase OS=Synechocystis sp. (strain PCC 6803 / Kazusa) GN=act PE=4 SV=1;>tr|F7UQE0|F7UQE0_SYNYG Acetyltransferase OS=Synechocystis sp. (strain PCC 6803 / GT-S) GN=act PE=4 SV=1	2	0	0			1	0	+		1	1	+		23.306	0	18.7	0	5.7	5.7	26211000	0	10032000	5971400	2
sll1902	P73835	>sll1902 hypothetical protein;>tr|P73835|P73835_SYNY3 Sll1902 protein OS=Synechocystis sp. (strain PCC 6803 / Kazusa) GN=sll1902 PE=4 SV=1;>tr|F7UPK2|F7UPK2_SYNYG Putative uncharacterized protein sll1902 OS=Synechocystis sp. (strain PCC 6803 / GT-S) GN=sll	1	0	0			1	0	+		1	0	+		45.949	0	2.3	0	2.3	2.3	10557000	0	7828600	2728900	4
sll1905	P73828	>sll1905 two-component hybrid sensor and regulator;>tr|P73828|P73828_SYNY3 Hybrid sensory kinase OS=Synechocystis sp. (strain PCC 6803 / Kazusa) GN=sll1905 PE=4 SV=1;>tr|F7UPJ5|F7UPJ5_SYNYG Hybrid sensory kinase Hik19 OS=Synechocystis sp. (strain PCC 6803	2	1	1	+		0	1	+		0	1	+		111.6	0	3.5	1.3	0	0	65752000	43096000	0	0	2
sll1908	P73821	>sll1908 D-3-phosphoglycerate dehydrogenase;>sp|P73821|SERA_SYNY3 D-3-phosphoglycerate dehydrogenase OS=Synechocystis sp. (strain PCC 6803 / Kazusa) GN=serA PE=3 SV=1;>tr|F7UPI8|F7UPI8_SYNYG Phosphoglycerate dehydrogenase OS=Synechocystis sp. (strain PCC 6	13	9	6	+		10	4	+		9	5	+		56.211	0	31.7	19.8	25.3	23.6	3250000000	529400000	1770500000	693920000	75
sll1909	P73820	>sll1909 probable methyltransferase;>sp|P73820|PRMA_SYNY3 Ribosomal protein L11 methyltransferase OS=Synechocystis sp. (strain PCC 6803 / Kazusa) GN=prmA PE=3 SV=1;>tr|F7UPI7|F7UPI7_SYNYG Ribosomal protein L11 methyltransferase OS=Synechocystis sp. (strain	4	2	1	+		3	1	+		3	1	+		33.698	0	18.3	8.3	13	13	282100000	17202000	75561000	61431000	20
sll1910	Q46363	>sll1910 protein conferring resistance to acetazolamide Zam;>tr|F7UMU2|F7UMU2_SYNYG Protein conferring resistance to acetazolamide OS=Synechocystis sp. (strain PCC 6803 / GT-S) GN=zam PE=3 SV=1;>sp|Q46363|ZAM_SYNY3 Acetazolamide conferring resistance prote	10	6	5	+		6	5	+		6	4	+		87.546	0	13.7	7.4	8.5	8.5	2466400000	85495000	171250000	93065000	43
sll1911	P73253	>tr|P73253|P73253_SYNY3 Sll1911 protein OS=Synechocystis sp. (strain PCC 6803 / Kazusa) GN=sll1911 PE=4 SV=1;>tr|F7UMU1|F7UMU1_SYNYG Putative uncharacterized protein sll1911 OS=Synechocystis sp. (strain PCC 6803 / GT-S) GN=sll1911 PE=4 SV=1;>sll1911 hypoth	6	6	6	+		7	7	+		8	7	+		14.126	0	83.6	46.1	67.2	76.6	4807800000	243160000	727130000	1113100000	138
sll1913	P73250	>sll1913 hypothetical protein;>tr|P73250|P73250_SYNY3 Sll1913 protein OS=Synechocystis sp. (strain PCC 6803 / Kazusa) GN=sll1913 PE=4 SV=1;>tr|F7UMT8|F7UMT8_SYNYG Putative uncharacterized protein sll1913 OS=Synechocystis sp. (strain PCC 6803 / GT-S) GN=sll	4	1	1	+		1	2	+		1	3	+		66.599	0	4.5	1.2	1.2	1.2	194730000	1088700	2600500	20112000	6
sll1915	P73247	>sll1915 hypothetical protein;>tr|P73247|P73247_SYNY3 Sll1915 protein OS=Synechocystis sp. (strain PCC 6803 / Kazusa) GN=sll1915 PE=4 SV=1;>tr|F7UMT5|F7UMT5_SYNYG Putative uncharacterized protein sll1915 OS=Synechocystis sp. (strain PCC 6803 / GT-S) GN=sll	1	1	0	+		1	0	+		1	0	+		21.001	0	6.6	6.6	6.6	6.6	51883000	4499400	27067000	20317000	4
sll1920	P73241	>sll1920 copper-transporting P-type ATPase PacS;>sp|P73241|ATCS_SYNY3 Cation-transporting ATPase PacS OS=Synechocystis sp. (strain PCC 6803 / Kazusa) GN=pacS PE=1 SV=1;>tr|F7UMS9|F7UMS9_SYNYG Cation-transporting ATPase E1-E2 ATPase OS=Synechocystis sp. (st	2	0	2	+		0	2	+		0	2	+		79.949	0	3	0	0	0	77979000	0	0	0	9
sll1921	P73240	>sll1921 hypothetical protein;>tr|P73240|P73240_SYNY3 Sll1921 protein OS=Synechocystis sp. (strain PCC 6803 / Kazusa) GN=sll1921 PE=4 SV=1;>tr|F7UMS8|F7UMS8_SYNYG Putative uncharacterized protein sll1921 OS=Synechocystis sp. (strain PCC 6803 / GT-S) GN=sll	4	1	0	+		0	3	+		0	3	+		28.295	0	19.1	5.6	0	0	642000	642000	0	0	1
sll1925	P73223	>sll1925 hypothetical protein;>tr|P73223|P73223_SYNY3 Sll1925 protein OS=Synechocystis sp. (strain PCC 6803 / Kazusa) GN=sll1925 PE=4 SV=1;>tr|F7UMR1|F7UMR1_SYNYG Putative uncharacterized protein sll1925 OS=Synechocystis sp. (strain PCC 6803 / GT-S) GN=sll	2	1	0	+		0	0			0	1	+		25.843	0	9.2	4.2	0	0	39356000	21675000	0	0	2
sll1927	P73220	>sll1927 ABC transporter ATP-binding protein;>tr|P73220|P73220_SYNY3 ABC transporter OS=Synechocystis sp. (strain PCC 6803 / Kazusa) GN=sll1927 PE=3 SV=1;>tr|F7UMQ8|F7UMQ8_SYNYG ABC transporter OS=Synechocystis sp. (strain PCC 6803 / GT-S) GN=sll1927 PE=3	3	1	1	+		1	0	+		1	0	+		69.206	0	5.2	2.1	1.8	1.8	150190000	2170600	2320300	1759300	6
sll1931	P77962	>sll1931 serine hydroxymethyltransferase;>sp|P77962|GLYA_SYNY3 Serine hydroxymethyltransferase OS=Synechocystis sp. (strain PCC 6803 / Kazusa) GN=glyA PE=3 SV=1;>tr|F7UM10|F7UM10_SYNYG Serine hydroxymethyltransferase OS=Synechocystis sp. (strain PCC 6803 /	26	13	13	+		16	13	+		20	12	+		46.259	0	61.4	35.4	44.3	51.1	17055000000	1276700000	3875200000	4563600000	294
sll1932	P73098	>sll1932 DnaK protein;>sp|P73098|DNAK3_SYNY3 Chaperone protein dnaK3 OS=Synechocystis sp. (strain PCC 6803 / Kazusa) GN=dnaK3 PE=3 SV=2;>tr|F7UM09|F7UM09_SYNYG Chaperone protein DnaK OS=Synechocystis sp. (strain PCC 6803 / GT-S) GN=dnaK PE=3 SV=1	28	10	8	+		17	9	+		17	10	+		86.029	0	35.5	14.3	22.2	23.3	2993700000	381500000	672020000	465460000	125
sll1933	P73097	>sll1933 DnaJ protein, heat shock protein 40, molecular chaperone;>sp|P73097|DNAJ2_SYNY3 Chaperone protein DnaJ 2 OS=Synechocystis sp. (strain PCC 6803 / Kazusa) GN=dnaJ2 PE=3 SV=1;>tr|F7UM08|F7UM08_SYNYG DnaJ protein OS=Synechocystis sp. (strain PCC 6803	3	1	3	+		1	3	+		1	3	+		34.698	0	12.1	4.6	4.6	4.6	508490000	1799900	23947000	46144000	14
sll1937	P73084	>sll1937 ferric uptake regulation protein;>tr|P73084|P73084_SYNY3 Ferric uptake regulation protein OS=Synechocystis sp. (strain PCC 6803 / Kazusa) GN=fur PE=4 SV=1;>tr|F7ULZ5|F7ULZ5_SYNYG Ferric uptake regulation protein OS=Synechocystis sp. (strain PCC 68	2	2	1	+		2	1	+		1	1	+		15.422	0	15.9	15.9	15.9	6.5	77890000	46370000	16433000	1563700	5
sll1938	P73083	>sll1938 hypothetical protein;>tr|P73083|P73083_SYNY3 Sll1938 protein OS=Synechocystis sp. (strain PCC 6803 / Kazusa) GN=sll1938 PE=4 SV=1;>tr|F7ULZ4|F7ULZ4_SYNYG Putative uncharacterized protein sll1938 OS=Synechocystis sp. (strain PCC 6803 / GT-S) GN=sll	3	1	2	+		2	2	+		2	1	+		22.548	0	22.2	5.9	14.3	14.3	280800000	26432000	125270000	39039000	10
sll1939	P73081	>sll1939 unknown protein;>tr|P73081|P73081_SYNY3 Sll1939 protein OS=Synechocystis sp. (strain PCC 6803 / Kazusa) GN=sll1939 PE=1 SV=1;>tr|F7ULZ2|F7ULZ2_SYNYG Putative uncharacterized protein sll1939 OS=Synechocystis sp. (strain PCC 6803 / GT-S) GN=sll1939	2	0	2	+		0	2	+		0	1	+		24.178	0	9.8	0	0	0	52047000	0	0	0	2
sll1940	P73080	>sll1940 hypothetical protein;>tr|P73080|P73080_SYNY3 Sll1940 protein OS=Synechocystis sp. (strain PCC 6803 / Kazusa) GN=sll1940 PE=4 SV=1;>tr|F7ULZ1|F7ULZ1_SYNYG Putative uncharacterized protein sll1940 OS=Synechocystis sp. (strain PCC 6803 / GT-S) GN=sll	2	2	0	+		1	0	+		1	0	+		17.011	0	15.9	15.9	6.4	6.4	134650000	38848000	88658000	7140700	4
sll1941	P73077	>sll1941 DNA gyrase A subunit;>sp|P73077|PARC_SYNY3 DNA topoisomerase 4 subunit A OS=Synechocystis sp. (strain PCC 6803 / Kazusa) GN=parC PE=3 SV=2;>tr|F7ULY8|F7ULY8_SYNYG DNA gyrase A subunit OS=Synechocystis sp. (strain PCC 6803 / GT-S) GN=gyrA PE=4 SV=1	4	1	1	+		1	1	+		1	0	+		101.16	0	5.3	1.6	1.7	1.6	82303000	2309000	274990	8085000	6
sll1942	P73076	>sll1942 unknown protein;>tr|P73076|P73076_SYNY3 Sll1942 protein OS=Synechocystis sp. (strain PCC 6803 / Kazusa) GN=sll1942 PE=4 SV=1;>tr|F7ULY7|F7ULY7_SYNYG Putative uncharacterized protein sll1942 OS=Synechocystis sp. (strain PCC 6803 / GT-S) GN=sll1942	1	1	0	+		1	0	+		1	0	+		27.164	0	3.1	3.1	3.1	3.1	40035000	26416000	9748900	3869800	2
sll1945	P73067	>sll1945 1-deoxyxylulose-5-phosphate synthase;>sp|P73067|DXS_SYNY3 1-deoxy-D-xylulose-5-phosphate synthase OS=Synechocystis sp. (strain PCC 6803 / Kazusa) GN=dxs PE=3 SV=1;>tr|F7ULX5|F7ULX5_SYNYG 1-deoxy-D-xylulose-5-phosphate synthase OS=Synechocystis sp.	16	6	3	+		12	4	+		11	4	+		69.327	0	32.3	12.8	24.1	21.4	1265900000	56677000	537630000	349000000	75
sll1949	P73819	>sll1949 unknown protein;>tr|P73819|P73819_SYNY3 Sll1949 protein OS=Synechocystis sp. (strain PCC 6803 / Kazusa) GN=sll1949 PE=4 SV=1;>tr|F7UPI3|F7UPI3_SYNYG Putative uncharacterized protein sll1949 OS=Synechocystis sp. (strain PCC 6803 / GT-S) GN=sll1949	4	2	1	+		3	1	+		2	1	+		25.259	0	19	7.7	10.1	10.1	1239800000	16699000	14125000	3452600	20
sll1950	P73818	>sll1950 unknown protein;>tr|P73818|P73818_SYNY3 Sll1950 protein OS=Synechocystis sp. (strain PCC 6803 / Kazusa) GN=sll1950 PE=4 SV=1;>tr|F7UPI2|F7UPI2_SYNYG Putative uncharacterized protein sll1950 OS=Synechocystis sp. (strain PCC 6803 / GT-S) GN=sll1950	3	3	1	+		3	1	+		3	1	+		27.524	0	13.1	13.1	13.1	13.1	548120000	43775000	88279000	55605000	20
sll1951	P73817	>sll1951 unknown protein;>tr|P73817|P73817_SYNY3 Hemolysin OS=Synechocystis sp. (strain PCC 6803 / Kazusa) GN=sll1951 PE=4 SV=1;>tr|F7UPI1|F7UPI1_SYNYG Hemolysin OS=Synechocystis sp. (strain PCC 6803 / GT-S) GN=sll1951 PE=4 SV=1	3	1	1	+		2	1	+		0	1	+		178.26	0	2.5	0.7	1.6	0	49349000	28511000	20838000	0	3
sll1957	P73808	>sll1957 transcriptional regulator;>tr|P73808|P73808_SYNY3 Arsenical resistance operon repressor OS=Synechocystis sp. (strain PCC 6803 / Kazusa) GN=arsA PE=4 SV=1;>tr|F7UPH2|F7UPH2_SYNYG Arsenical resistance operon repressor OS=Synechocystis sp. (strain PC	2	0	2	+	+	0	0			0	0			12.346	0.0005184	22.1	0	0	0	3247900	0	0	0	3
sll1958	P73807	>sp|P73807|HIS8_SYNY3 Histidinol-phosphate aminotransferase OS=Synechocystis sp. (strain PCC 6803 / Kazusa) GN=hisC PE=3 SV=2;>tr|F7UPH1|F7UPH1_SYNYG Histidinol-phosphate aminotransferase OS=Synechocystis sp. (strain PCC 6803 / GT-S) GN=hisC PE=3 SV=1;>sll	7	3	2	+		6	3	+		6	3	+		38.702	0	22.3	9.7	22.3	22.3	1951900000	59735000	234990000	271350000	60
sll1961	P73804	>sll1961 hypothetical protein;>tr|P73804|P73804_SYNY3 Sll1961 protein OS=Synechocystis sp. (strain PCC 6803 / Kazusa) GN=sll1961 PE=4 SV=1;>tr|F7UPG8|F7UPG8_SYNYG Putative uncharacterized protein sll1961 OS=Synechocystis sp. (strain PCC 6803 / GT-S) GN=sll	8	3	2	+		8	2	+		8	2	+		38.078	0	28.6	12	28.6	28.6	2849500000	164640000	527660000	594450000	65
sll1967	P73374	>sll1967 probable RNA methyltransferase;>sp|P73374|Y1967_SYNY3 Uncharacterized RNA methyltransferase sll1967 OS=Synechocystis sp. (strain PCC 6803 / Kazusa) GN=sll1967 PE=3 SV=1;>tr|F7UN67|F7UN67_SYNYG Putative uncharacterized protein sll1967 OS=Synechocys	4	2	1	+		2	1	+		3	1	+		51.522	0	9.3	4.1	3.9	6	151620000	13841000	62536000	47159000	7
sll1969	P73372	>sll1969 hypothetical protein;>tr|P73372|P73372_SYNY3 Sll1969 protein OS=Synechocystis sp. (strain PCC 6803 / Kazusa) GN=sll1969 PE=4 SV=1;>tr|F7UN65|F7UN65_SYNYG Putative uncharacterized protein sll1969 OS=Synechocystis sp. (strain PCC 6803 / GT-S) GN=sll	1	0	0			1	0	+		1	0	+		22.429	0.0058366	5	0	5	5	1090700	0	756850	333850	1
sll1973	P73933	>sll1973 hypothetical protein;>sp|P73933|PLSY_SYNY3 Glycerol-3-phosphate acyltransferase OS=Synechocystis sp. (strain PCC 6803 / Kazusa) GN=plsY PE=3 SV=1;>tr|F7UPV9|F7UPV9_SYNYG Glycerol-3-phosphate acyltransferase OS=Synechocystis sp. (strain PCC 6803 /	1	0	0			0	1	+	+	0	0			23.534	0	4.1	0	0	0	0	0	0	0	0
sll1979	P73921	>sll1979 hypothetical protein;>tr|P73921|P73921_SYNY3 Sll1979 protein OS=Synechocystis sp. (strain PCC 6803 / Kazusa) GN=sll1979 PE=4 SV=1;>tr|F7UPU7|F7UPU7_SYNYG Putative uncharacterized protein sll1979 OS=Synechocystis sp. (strain PCC 6803 / GT-S) GN=sll	5	4	2	+		5	2	+		5	2	+		15.946	0	37.3	36.6	37.3	37.3	2147000000	260590000	1063600000	580150000	69
sll1980	P73920	>sll1980 thiol:disulfide interchange protein TrxA;>sp|P73920|TXLA_SYNY3 Thiol:disulfide interchange protein TxlA homolog OS=Synechocystis sp. (strain PCC 6803 / Kazusa) GN=txlA PE=3 SV=1;>tr|F7UPU6|F7UPU6_SYNYG Thiol:disulfide interchange protein thioredox	2	1	2	+		1	2	+		0	2	+		19.517	0	15	5.6	5.6	0	1798300000	30626000	11279000	0	40
sll1981	P73918	>sll1981 acetolactate synthase;>tr|P73918|P73918_SYNY3 Acetolactate synthase OS=Synechocystis sp. (strain PCC 6803 / Kazusa) GN=ilvB PE=3 SV=1;>tr|F7UPU4|F7UPU4_SYNYG Acetolactate synthase OS=Synechocystis sp. (strain PCC 6803 / GT-S) GN=ilvB PE=3 SV=1	6	4	1	+		5	1	+		5	2	+		60.173	0	15.5	7.8	10.9	10.9	174550000	44597000	21577000	87254000	19
sll1987	P73911	>sll1987 catalase peroxidase;>sp|P73911|KATG_SYNY3 Catalase-peroxidase OS=Synechocystis sp. (strain PCC 6803 / Kazusa) GN=katG PE=1 SV=1;>tr|F7UPT5|F7UPT5_SYNYG Catalase-peroxidase OS=Synechocystis sp. (strain PCC 6803 / GT-S) GN=katG PE=3 SV=1	27	15	10	+		19	11	+		22	13	+		81.43	0	42.2	24.3	30.9	34.8	22752000000	307970000	1542800000	3061600000	188
sll1988	P73910	>sll1988 33 kDa chaperonin;>sp|P73910|HSLO_SYNY3 33 kDa chaperonin OS=Synechocystis sp. (strain PCC 6803 / Kazusa) GN=hslO PE=3 SV=1;>tr|F7UPT4|F7UPT4_SYNYG 33 kDa chaperonin OS=Synechocystis sp. (strain PCC 6803 / GT-S) GN=hsp33 PE=3 SV=1	2	1	2	+		1	2	+		1	2	+		32.204	0	7.9	4.3	4.3	4.3	795560000	675900	20205000	46024000	17
sll1994	P77969	>sll1994 porphobilinogen synthase (5-aminolevulinate dehydratase);>sp|P77969|HEM2_SYNY3 Delta-aminolevulinic acid dehydratase OS=Synechocystis sp. (strain PCC 6803 / Kazusa) GN=hemB PE=1 SV=1;>tr|F7UQ27|F7UQ27_SYNYG Delta-aminolevulinic acid dehydratase OS	21	10	6	+		13	9	+		16	10	+		36.163	0	70	33.3	48.9	57.2	27259000000	858740000	2166300000	4005400000	199
sll2001	P73971	>sp|P73971|AMPA_SYNY3 Probable cytosol aminopeptidase OS=Synechocystis sp. (strain PCC 6803 / Kazusa) GN=pepA PE=3 SV=2;>tr|F7UPZ9|F7UPZ9_SYNYG Probable cytosol aminopeptidase OS=Synechocystis sp. (strain PCC 6803 / GT-S) GN=lap PE=3 SV=1;>sll2001 leucine	15	11	3	+		8	3	+		13	3	+		52.165	0	38.4	27.6	20.9	31.3	4827400000	342550000	361790000	1056500000	112
sll2002	P73680	>sll2002 hypothetical protein;>tr|P73680|P73680_SYNY3 Sll2002 protein OS=Synechocystis sp. (strain PCC 6803 / Kazusa) GN=sll2002 PE=4 SV=1;>tr|F7UP36|F7UP36_SYNYG Putative uncharacterized protein sll2002 OS=Synechocystis sp. (strain PCC 6803 / GT-S) GN=sll	7	2	3	+		6	2	+		5	1	+		32.871	0	30.5	9.2	25.7	22.9	298250000	50361000	143530000	55913000	23
sll2005	P77966	>sll2005 DNA gyrase B subunit [Contains: Ssp gyrB intein];>sp|P77966|GYRB_SYNY3 DNA gyrase subunit B OS=Synechocystis sp. (strain PCC 6803 / Kazusa) GN=gyrB PE=3 SV=1;>tr|F7UP30|F7UP30_SYNYG DNA gyrase subunit B OS=Synechocystis sp. (strain PCC 6803 / GT-	18	11	7	+		12	8	+		12	7	+		122.82	0	16.7	10.5	12.6	12.5	3405400000	212250000	608220000	303150000	122
sll2009	P73669	>sll2009 processing protease;>tr|P73669|P73669_SYNY3 Processing protease OS=Synechocystis sp. (strain PCC 6803 / Kazusa) GN=sll2009 PE=3 SV=1;>tr|F7UP24|F7UP24_SYNYG Processing protease OS=Synechocystis sp. (strain PCC 6803 / GT-S) GN=sll2009 PE=3 SV=1	3	2	1	+		2	1	+		2	1	+		48.104	0	8.3	5.3	5.3	5.3	199420000	8734500	1637900	224140	21
sll2010	P73668	>sll2010 UDP-N-acetylmuramoylalanine--D-glutamate ligase;>sp|P73668|MURD_SYNY3 UDP-N-acetylmuramoylalanine--D-glutamate ligase OS=Synechocystis sp. (strain PCC 6803 / Kazusa) GN=murD PE=3 SV=1;>tr|F7UP23|F7UP23_SYNYG UDP-N-acetylmuramoylalanine--D-glutamat	8	4	2	+		6	2	+		8	2	+		49.048	0	24.1	10.8	17	24.1	1482500000	84277000	148000000	379810000	41
sll2015	P73663	>sll2015 hypothetical protein;>tr|P73663|P73663_SYNY3 Sll2015 protein OS=Synechocystis sp. (strain PCC 6803 / Kazusa) GN=sll2015 PE=4 SV=1;>tr|F7UP18|F7UP18_SYNYG Putative uncharacterized protein sll2015 OS=Synechocystis sp. (strain PCC 6803 / GT-S) GN=sll	1	0	1	+		0	1	+		0	1	+		23.457	0.0010015	3.9	0	0	0	122620000	0	0	0	5
sll5002	Q6ZEX8	>sll5002 unknown protein;>tr|Q6ZEX8|Q6ZEX8_SYNY3 Uncharacterized protein OS=Synechocystis sp. (strain PCC 6803 / Kazusa) GN=sll5002 PE=4 SV=1	2	1	0	+		2	0	+		2	0	+		13.213	0	20.9	7.8	20.9	20.9	42876000	3527700	16210000	23138000	5
sll5033	Q6ZEU7	>sll5033 hypothetical protein;>tr|Q6ZEU7|Q6ZEU7_SYNY3 Sll5033 protein OS=Synechocystis sp. (strain PCC 6803 / Kazusa) GN=sll5033 PE=4 SV=1	2	2	1	+		2	1	+		2	1	+		19.892	0	14.5	14.5	14.5	14.5	408080000	5662400	105620000	54371000	18
sll5034	Q6ZEU6	>sll5034 hypothetical protein;>tr|Q6ZEU6|Q6ZEU6_SYNY3 Sll5034 protein OS=Synechocystis sp. (strain PCC 6803 / Kazusa) GN=sll5034 PE=4 SV=1	7	3	3	+		4	4	+		6	4	+		23.2	0	43	16.9	20.8	34.8	1439500000	67037000	120980000	376720000	42
sll5042	Q6ZET8	>sll5042 probable sulfotransferase;>tr|Q6ZET8|Q6ZET8_SYNY3 Sll5042 protein OS=Synechocystis sp. (strain PCC 6803 / Kazusa) GN=sll5042 PE=4 SV=1	6	4	2	+		5	3	+		5	2	+		32.954	0	24.3	16.8	20.4	20.4	374550000	41524000	139780000	48856000	12
sll5046	Q6ZET4	>sll5046 unknown protein;>tr|Q6ZET4|Q6ZET4_SYNY3 Uncharacterized protein OS=Synechocystis sp. (strain PCC 6803 / Kazusa) GN=sll5046 PE=4 SV=1	7	3	2	+		5	2	+		5	1	+		36.828	0	19.9	8.2	13.6	13.6	788100000	244490000	302750000	90568000	21
sll5048	Q6ZET2	>sll5048 probable glycosyltransferase;>tr|Q6ZET2|Q6ZET2_SYNY3 Sll5048 protein OS=Synechocystis sp. (strain PCC 6803 / Kazusa) GN=sll5048 PE=4 SV=1	1	0	0			1	0	+		1	0	+		39.933	0	4.1	0	4.1	4.1	4525400	0	3385500	1139900	1
sll5052	Q6ZES8	>sll5052 similar to exopolysaccharide export protein;>tr|Q6ZES8|Q6ZES8_SYNY3 Sll5052 protein OS=Synechocystis sp. (strain PCC 6803 / Kazusa) GN=sll5052 PE=4 SV=1	1	1	0	+		1	0	+		1	0	+		82.986	0	1.2	1.2	1.2	1.2	10551000	1173500	6715400	2662500	1
sll5059	Q6ZES1	>sll5059 two-component response regulator;>tr|Q6ZES1|Q6ZES1_SYNY3 Two-component response regulator OS=Synechocystis sp. (strain PCC 6803 / Kazusa) GN=sll5059 PE=4 SV=1	7	2	2	+		4	3	+		5	3	+		33.416	0	31.8	7.9	17.5	21.2	416180000	5644500	68490000	25547000	32
sll5060	Q6ZES0	>sll5060 two-component hybrid sensor & regulator;>tr|Q6ZES0|Q6ZES0_SYNY3 Two-component hybrid sensor and regulator OS=Synechocystis sp. (strain PCC 6803 / Kazusa) GN=sll5060 PE=4 SV=1	3	1	2	+		0	2	+		0	2	+		134.67	0	2.8	0.8	0	0	177230000	0	0	0	8
sll5061	Q6ZER9	>sll5061 hypothetical protein;>tr|Q6ZER9|Q6ZER9_SYNY3 Sll5061 protein OS=Synechocystis sp. (strain PCC 6803 / Kazusa) GN=sll5061 PE=4 SV=1	1	0	0			1	0	+		1	0	+		14.075	0	12	0	12	12	12203000	0	5988200	6214400	2
sll5066	Q6ZER4	>sll5066 probable plasmid partitioning protein, ParA family;>tr|Q6ZER4|Q6ZER4_SYNY3 Sll5066 protein OS=Synechocystis sp. (strain PCC 6803 / Kazusa) GN=sll5066 PE=4 SV=1	1	1	1	+		0	1	+		0	1	+		22.544	0.0010137	4.9	4.9	0	0	123630000	611640	0	0	4
sll5067	Q6ZER3	>sll5067 hypothetical protein;>tr|Q6ZER3|Q6ZER3_SYNY3 Sll5067 protein OS=Synechocystis sp. (strain PCC 6803 / Kazusa) GN=sll5067 PE=4 SV=1	2	0	1	+		1	0	+		0	0			19.99	0	14.9	0	7.5	0	37495000	0	441260	0	2
sll5075	Q6ZEQ5	>sll5075 hypothetical protein;>tr|Q6ZEQ5|Q6ZEQ5_SYNY3 Sll5075 protein OS=Synechocystis sp. (strain PCC 6803 / Kazusa) GN=sll5075 PE=4 SV=1	3	1	0	+		2	1	+		3	1	+		15.622	0	25.9	7.2	16.5	25.9	87769000	10010000	23479000	42274000	6
sll5080	Q6ZEQ0	>sll5080 non-heme chloroperoxidase;>tr|Q6ZEQ0|Q6ZEQ0_SYNY3 Non-heme chloroperoxidase OS=Synechocystis sp. (strain PCC 6803 / Kazusa) GN=sll5080 PE=4 SV=1	8	3	5	+		3	2	+		5	4	+		30.078	0	36.9	9.9	11.7	21.9	1330700000	39462000	150290000	376930000	49
sll5081	Q6ZEP9; Q6YRS8; Q6ZEK6	>sll5081 hypothetical protein;>tr|Q6ZEP9|Q6ZEP9_SYNY3 Sll5081 protein OS=Synechocystis sp. (strain PCC 6803 / Kazusa) GN=sll5081 PE=4 SV=1	1	0	0			0	1	+		0	1	+		30.884	0.0029644	5	0	0	0	76938000	0	0	0	1
sll5083	Q6ZEP7	>sll5083 unknown protein;>tr|Q6ZEP7|Q6ZEP7_SYNY3 Uncharacterized protein OS=Synechocystis sp. (strain PCC 6803 / Kazusa) GN=sll5083 PE=4 SV=1	2	0	2	+		0	1	+		0	1	+		69.329	0.0049188	4	0	0	0	51297000	0	0	0	3
sll5128	Q6ZEK2	>sll5128 unknown protein;>tr|Q6ZEK2|Q6ZEK2_SYNY3 Uncharacterized protein OS=Synechocystis sp. (strain PCC 6803 / Kazusa) GN=sll5128 PE=4 SV=1	3	0	1	+		2	3	+		2	3	+		39.453	0	18	0	11.6	11.6	695880000	0	58630000	66918000	24
sll6055	Q6YRU9	>sll6055 hypothetical protein;>tr|Q6YRU9|Q6YRU9_SYNY3 Sll6055 protein OS=Synechocystis sp. (strain PCC 6803 / Kazusa) GN=sll6055 PE=4 SV=1	2	0	2	+		1	2	+		1	1	+		17.444	0	19.7	0	14.5	14.5	467780000	0	31313000	22005000	11
sll6093	Q6YRR1	>sll6093 chromosome partitioning protein, ParA family;>tr|Q6YRR1|Q6YRR1_SYNY3 ParA family chromosome partitioning protein OS=Synechocystis sp. (strain PCC 6803 / Kazusa) GN=sll6093 PE=4 SV=1	3	2	2	+		2	2	+		2	1	+		21.648	0	15.7	11.1	11.1	11.1	270930000	25547000	71245000	22888000	26
sll7003	Q6ZEJ5	>sll7003 plasmid stability protein;>tr|Q6ZEJ5|Q6ZEJ5_SYNY3 Probable ribonuclease VapC OS=Synechocystis sp. (strain PCC 6803 / Kazusa) GN=vapC PE=3 SV=1	1	0	0			0	1	+		0	1	+		15.986	0	12	0	0	0	52744000	0	0	0	1
sll7029	Q6ZEG9	>sll7029 hypothetical protein;>tr|Q6ZEG9|Q6ZEG9_SYNY3 Sll7029 protein OS=Synechocystis sp. (strain PCC 6803 / Kazusa) GN=sll7029 PE=4 SV=1	2	1	0	+		2	0	+		2	0	+		37.743	0	7.3	4.4	7.3	7.3	13613000	333010	9633800	3646000	8
sll7031	Q6ZEG7	>sll7031 hypothetical protein;>tr|Q6ZEG7|Q6ZEG7_SYNY3 Sll7031 protein OS=Synechocystis sp. (strain PCC 6803 / Kazusa) GN=sll7031 PE=4 SV=1	1	1	0	+		1	0	+		1	0	+		10.876	0	16	16	16	16	12122000	338150	9196300	2587900	11
sll7033	Q6ZEG5	>sll7033 hypothetical protein;>tr|Q6ZEG5|Q6ZEG5_SYNY3 Sll7033 protein OS=Synechocystis sp. (strain PCC 6803 / Kazusa) GN=sll7033 PE=4 SV=1	1	0	0			0	0			1	1	+	+	12.604	0	15	0	0	15	64183000	0	0	50275000	2
sll7034	Q6ZEG4	>sll7034 hypothetical protein;>tr|Q6ZEG4|Q6ZEG4_SYNY3 Sll7034 protein OS=Synechocystis sp. (strain PCC 6803 / Kazusa) GN=sll7034 PE=4 SV=1	4	3	1	+		3	0	+		3	1	+		12.21	0	31.8	22.7	22.7	22.7	63396000	4039400	22902000	22882000	5
sll7043	Q6ZEF5	>sll7043 unknown protein;>tr|Q6ZEF5|Q6ZEF5_SYNY3 Uncharacterized protein OS=Synechocystis sp. (strain PCC 6803 / Kazusa) GN=sll7043 PE=4 SV=1	2	1	2	+		1	2	+		1	2	+		21.545	0	11.3	6.7	6.7	6.7	635400000	10857000	34749000	10805000	9
sll7044	Q6ZEF4	>sll7044 plasmid partition protein ParA homolog;>tr|Q6ZEF4|Q6ZEF4_SYNY3 Sll7044 protein OS=Synechocystis sp. (strain PCC 6803 / Kazusa) GN=sll7044 PE=4 SV=1	1	0	1	+	+	0	0			0	0			20.669	0.0048852	7.3	0	0	0	28372000	0	0	0	1
sll7062	Q6ZED6	>sll7062 unknown protein;>tr|Q6ZED6|Q6ZED6_SYNY3 Uncharacterized protein OS=Synechocystis sp. (strain PCC 6803 / Kazusa) GN=sll7062 PE=4 SV=1	5	0	2	+		4	2	+		4	2	+		42.304	0	14.3	0	11.9	11.9	128350000	0	54507000	36654000	11
sll7070	Q6ZEC8	>sll7070 unknown protein;>tr|Q6ZEC8|Q6ZEC8_SYNY3 Uncharacterized protein OS=Synechocystis sp. (strain PCC 6803 / Kazusa) GN=sll7070 PE=4 SV=1	2	0	1	+		0	1	+		0	2	+		13.957	0	12.9	0	0	0	373530000	0	0	0	13
sll7078	Q6ZEC0	>sll7078 unknown protein;>tr|Q6ZEC0|Q6ZEC0_SYNY3 Uncharacterized protein OS=Synechocystis sp. (strain PCC 6803 / Kazusa) GN=sll7078 PE=4 SV=1	5	1	1	+		3	1	+		3	0	+		35.02	0	12.5	2.4	9.4	9.4	120260000	7124900	27206000	14742000	9
sll7085	Q6ZEB3	>sll7085 unknown protein;>tr|Q6ZEB3|Q6ZEB3_SYNY3 Uncharacterized protein OS=Synechocystis sp. (strain PCC 6803 / Kazusa) GN=sll7085 PE=4 SV=1	4	1	2	+		1	3	+		2	3	+		65.409	0	9	2.4	2.1	4.5	1976200000	1384500	4073200	118050000	17
sll7086	Q6ZEB2	>sll7086 unknown protein;>tr|Q6ZEB2|Q6ZEB2_SYNY3 Uncharacterized protein OS=Synechocystis sp. (strain PCC 6803 / Kazusa) GN=sll7086 PE=4 SV=1	2	2	1	+		2	1	+		2	1	+		14.549	0	13.7	13.7	13.7	13.7	851480000	84631000	229370000	45064000	18
sll7087	Q6ZEB1	>sll7087 unknown protein;>tr|Q6ZEB1|Q6ZEB1_SYNY3 Uncharacterized protein OS=Synechocystis sp. (strain PCC 6803 / Kazusa) GN=sll7087 PE=4 SV=1	2	0	2	+		0	2	+		0	2	+		29.929	0	9.7	0	0	0	634940000	0	0	0	4
sll7090	Q6ZEA8	>sll7090 unknown protein;>tr|Q6ZEA8|Q6ZEA8_SYNY3 Uncharacterized protein OS=Synechocystis sp. (strain PCC 6803 / Kazusa) GN=sll7090 PE=4 SV=1	4	0	1	+		0	1	+		2	2	+		111.43	0	4.6	0	0	2.7	1130600000	0	0	1099800000	5
sll8007	Q6ZE85	>sll8007 unknown protein;>tr|Q6ZE85|Q6ZE85_SYNY3 Uncharacterized protein OS=Synechocystis sp. (strain PCC 6803 / Kazusa) GN=sll8007 PE=4 SV=1	2	2	0	+		2	1	+		2	1	+		13.002	0	17.2	17.2	17.2	17.2	111830000	4404700	43841000	37207000	10
sll8012	Q6ZE80	>sll8012 unknown protein;>tr|Q6ZE80|Q6ZE80_SYNY3 Uncharacterized protein OS=Synechocystis sp. (strain PCC 6803 / Kazusa) GN=sll8012 PE=4 SV=1	2	1	1	+		0	1	+		0	1	+		15.637	0.0053554	15.2	7.2	0	0	51764000	375770	0	0	3
sll8049	Q6ZE47;Q55697;P73980;P73748;P72947;F7UTG5;F7UQ09;F7UPA7;F7UL45;P74807;F7UKM6;P73968;F7UPZ6	>sll8049 type I site-specific deoxyribonuclease chain R;>tr|Q6ZE43|Q6ZE43_SYNY3 Type I site-specific deoxyribonuclease chain R OS=Synechocystis sp. (strain PCC 6803 / Kazusa) GN=sll8049 PE=4 SV=1	5	1	1	+		4	1	+		3	1	+		111.87	0	6.5	1.1	4.8	3.6	100170000	137230	23650000	4007700	6
slr0001	Q55660	>slr0001 hypothetical protein;>tr|Q55660|Q55660_SYNY3 Slr0001 protein OS=Synechocystis sp. (strain PCC 6803 / Kazusa) GN=slr0001 PE=4 SV=1;>tr|F7US51|F7US51_SYNYG Putative uncharacterized protein slr0001 OS=Synechocystis sp. (strain PCC 6803 / GT-S) GN=slr	9	2	0	+		7	2	+		8	2	+		17.451	0	38.8	9.4	33.8	34.4	4338700000	36039000	771030000	2464300000	50
slr0006	Q55667	>slr0006 unknown protein;>tr|Q55667|Q55667_SYNY3 Slr0006 protein OS=Synechocystis sp. (strain PCC 6803 / Kazusa) GN=slr0006 PE=4 SV=1;>tr|F7US58|F7US58_SYNYG Putative uncharacterized protein slr0006 OS=Synechocystis sp. (strain PCC 6803 / GT-S) GN=slr0006	4	2	3	+		2	3	+		2	3	+		23.373	0	21.7	11.1	11.1	11.1	692280000	104360000	256410000	111510000	15
slr0009	P54205	>slr0009 ribulose bisphosphate carboxylase large subunit;>sp|P54205|RBL_SYNY3 Ribulose bisphosphate carboxylase large chain OS=Synechocystis sp. (strain PCC 6803 / Kazusa) GN=cbbL PE=1 SV=1;>tr|F7US61|F7US61_SYNYG Ribulose bisphosphate carboxylase large ch	30	17	15	+		27	20	+		28	21	+		52.49	0	47.2	32.1	46.6	46.6	87161000000	3631100000	14392000000	10492000000	544
slr0011	Q55670	>slr0011 possible Rubisco chaperonin;>tr|Q55670|Q55670_SYNY3 Uncharacterized protein OS=Synechocystis sp. (strain PCC 6803 / Kazusa) GN=rbcX PE=1 SV=1;>tr|F7US62|F7US62_SYNYG Possible Rubisco chaperonin OS=Synechocystis sp. (strain PCC 6803 / GT-S) GN=rbcX	1	0	0			0	0			0	1	+	+	15.314	0	18.4	0	0	0	8492600	0	0	0	1
slr0012	P54206	>slr0012 ribulose bisphosphate carboxylase small subunit;>sp|P54206|RBS_SYNY3 Ribulose bisphosphate carboxylase small chain OS=Synechocystis sp. (strain PCC 6803 / Kazusa) GN=cbbS PE=3 SV=1;>tr|F7US63|F7US63_SYNYG Ribulose bisphosphate carboxylase small su	9	3	3	+		9	4	+		9	3	+		13.239	0	62.8	23	62.8	62.8	44348000000	3343400000	8767400000	6841400000	185
slr0013	Q55671	>slr0013 hypothetical protein;>tr|Q55671|Q55671_SYNY3 Slr0013 protein OS=Synechocystis sp. (strain PCC 6803 / Kazusa) GN=slr0013 PE=4 SV=1;>tr|F7US64|F7US64_SYNYG Putative uncharacterized protein slr0013 OS=Synechocystis sp. (strain PCC 6803 / GT-S) GN=slr	6	3	4	+		3	3	+		4	3	+		18.69	0	44.6	22.3	22.9	26.9	1271400000	242180000	131980000	96999000	40
slr0015	Q57310	>slr0015 lipid A disaccharide synthase;>sp|Q57310|LPXB_SYNY3 Lipid-A-disaccharide synthase OS=Synechocystis sp. (strain PCC 6803 / Kazusa) GN=lpxB PE=3 SV=1;>tr|F7US67|F7US67_SYNYG Lipid-A-disaccharide synthase OS=Synechocystis sp. (strain PCC 6803 / GT-S)	10	2	4	+		5	6	+		6	6	+		43.468	0	32	4.3	17.3	19.5	367020000	25553000	73591000	30812000	28
slr0017	Q55673	>slr0017 UDP-N-acetylglucosamine 1-carboxyvinyltransferase;>sp|Q55673|MURA_SYNY3 UDP-N-acetylglucosamine 1-carboxyvinyltransferase OS=Synechocystis sp. (strain PCC 6803 / Kazusa) GN=murA PE=3 SV=1;>tr|F7US70|F7US70_SYNYG UDP-N-acetylglucosamine 1-carboxyvi	7	2	2	+		6	2	+		7	3	+		46.604	0	19.6	3.9	18.7	19.6	350290000	17328000	88587000	84609000	32
slr0019	Q55676	>slr0019 unknown protein;>tr|Q55676|Q55676_SYNY3 Slr0019 protein OS=Synechocystis sp. (strain PCC 6803 / Kazusa) GN=slr0019 PE=4 SV=1;>tr|F7US73|F7US73_SYNYG Putative uncharacterized protein slr0019 OS=Synechocystis sp. (strain PCC 6803 / GT-S) GN=slr0019	1	0	0			1	0	+	+	0	0			96.434	0.001005	1.2	0	1.2	0	2700000	0	2700000	0	1
slr0020	Q55681	>slr0020 DNA recombinase;>sp|Q55681|RECG_SYNY3 ATP-dependent DNA helicase RecG OS=Synechocystis sp. (strain PCC 6803 / Kazusa) GN=recG PE=3 SV=1;>tr|F7US78|F7US78_SYNYG DNA recombinase OS=Synechocystis sp. (strain PCC 6803 / GT-S) GN=recG PE=4 SV=1	1	1	0	+	+	0	0			0	0			93.658	0	1.4	1.4	0	0	1702400	1702400	0	0	1
slr0021	Q55682	>slr0021 protease;>sp|Q55682|Y021_SYNY3 Putative protease slr0021 OS=Synechocystis sp. (strain PCC 6803 / Kazusa) GN=slr0021 PE=3 SV=1;>tr|F7US79|F7US79_SYNYG Protease IV OS=Synechocystis sp. (strain PCC 6803 / GT-S) GN=sppA PE=4 SV=1	4	1	2	+		1	2	+		0	2	+		30.273	0	18.8	4.3	5.4	0	72331000	371350	2239900	0	8
slr0022	Q55439	>slr0022 hypothetical protein;>tr|Q55439|Q55439_SYNY3 Slr0022 protein OS=Synechocystis sp. (strain PCC 6803 / Kazusa) GN=slr0022 PE=4 SV=1;>tr|F7UKR8|F7UKR8_SYNYG Putative uncharacterized protein slr0022 OS=Synechocystis sp. (strain PCC 6803 / GT-S) GN=slr	1	1	0	+		1	0	+		1	0	+		14.031	0	5.7	5.7	5.7	5.7	332070000	172880000	79141000	80042000	10
slr0023	Q55441	>slr0023 unknown protein;>tr|Q55441|Q55441_SYNY3 Slr0023 protein OS=Synechocystis sp. (strain PCC 6803 / Kazusa) GN=slr0023 PE=4 SV=1;>tr|F7UKS0|F7UKS0_SYNYG Putative uncharacterized protein slr0023 OS=Synechocystis sp. (strain PCC 6803 / GT-S) GN=slr0023	2	1	0	+		1	1	+		2	1	+		23.101	0	12.3	5.9	5.9	12.3	12520000	3841400	3717500	1987200	9
slr0031	Q55449	>slr0031 hypothetical protein;>tr|Q55449|Q55449_SYNY3 Slr0031 protein OS=Synechocystis sp. (strain PCC 6803 / Kazusa) GN=slr0031 PE=4 SV=1;>tr|F7UKS8|F7UKS8_SYNYG Putative uncharacterized protein slr0031 OS=Synechocystis sp. (strain PCC 6803 / GT-S) GN=slr	11	6	3	+		9	4	+		11	4	+		66.968	0	21.7	13.9	18.7	21.7	1063800000	27314000	146020000	397250000	51
slr0032	P54691	>slr0032 probable branched-chain amino acid aminotransferase;>sp|P54691|ILVE_SYNY3 Probable branched-chain-amino-acid aminotransferase OS=Synechocystis sp. (strain PCC 6803 / Kazusa) GN=ilvE PE=3 SV=1;>tr|F7UKS9|F7UKS9_SYNYG Branched-chain amino acid amino	17	10	6	+		14	8	+		14	7	+		33.951	0	67.2	41	57	60.3	14866000000	1399200000	3057100000	4497200000	159
slr0033	Q55450	>slr0033 glutamyl-tRNA(Gln) amidotransferase subunit C;>sp|Q55450|GATC_SYNY3 Glutamyl-tRNA(Gln) amidotransferase subunit C OS=Synechocystis sp. (strain PCC 6803 / Kazusa) GN=gatC PE=3 SV=1;>tr|F7UKT0|F7UKT0_SYNYG Aspartyl/glutamyl-tRNA(Asn/Gln) amidotransf	5	4	3	+		5	4	+		4	4	+		11.616	0	48.1	45.2	48.1	39.4	3903800000	319280000	313290000	207960000	66
slr0036	Q55453	>slr0036 aspartate aminotransferase;>tr|Q55453|Q55453_SYNY3 Aspartate aminotransferase OS=Synechocystis sp. (strain PCC 6803 / Kazusa) GN=aspC PE=3 SV=1;>tr|F7UKT3|F7UKT3_SYNYG Aspartate aminotransferase OS=Synechocystis sp. (strain PCC 6803 / GT-S) GN=asp	1	1	1	+		1	1	+		1	1	+		42.455	0.0010111	1.8	1.8	1.8	1.8	274820000	159600000	56392000	50821000	12
slr0038	Q55457	>slr0038 hypothetical protein;>tr|Q55457|Q55457_SYNY3 Slr0038 protein OS=Synechocystis sp. (strain PCC 6803 / Kazusa) GN=slr0038 PE=4 SV=1;>tr|F7UKT7|F7UKT7_SYNYG Putative uncharacterized protein slr0038 OS=Synechocystis sp. (strain PCC 6803 / GT-S) GN=slr	6	4	2	+		5	2	+		6	2	+		15.24	0	40.2	32.6	40.2	40.2	1582200000	226640000	877030000	351070000	38
slr0039	Q55458	>slr0039 hypothetical protein;>sp|Q55458|Y039_SYNY3 Uncharacterized protein slr0039 OS=Synechocystis sp. (strain PCC 6803 / Kazusa) GN=slr0039 PE=4 SV=1;>tr|F7UKT8|F7UKT8_SYNYG Putative uncharacterized protein slr0039 OS=Synechocystis sp. (strain PCC 6803	5	2	2	+		4	2	+		2	2	+		38.418	0	19.6	7.8	14.3	7.8	15857000000	24211000	99075000	24069000	20
slr0042	Q59991	>slr0042 probable porin; major outer membrane protein;>tr|Q59991|Q59991_SYNY3 Slr0042 protein OS=Synechocystis sp. (strain PCC 6803 / Kazusa) GN=slr0042 PE=4 SV=1;>tr|F7UKU2|F7UKU2_SYNYG Putative uncharacterized protein slr0042 OS=Synechocystis sp. (strain	1	0	0			0	1	+	+	0	0			61.85	0.0039428	5.6	0	0	0	15488000	0	0	0	1
slr0043	Q55462	>slr0043 bicarbonate transport system ATP-binding protein;>sp|Q55462|CMPC_SYNY3 Bicarbonate transport ATP-binding protein CmpC OS=Synechocystis sp. (strain PCC 6803 / Kazusa) GN=cmpC PE=2 SV=1;>tr|F7UKU3|F7UKU3_SYNYG Nitrate transport protein subunit NrtC	1	1	0	+		1	0	+		1	0	+		74.096	0	1.2	1.2	1.2	1.2	121050000	3417500	83325000	34304000	2
slr0049	Q55131	>slr0049 hypothetical protein;>tr|Q55131|Q55131_SYNY3 Slr0049 protein OS=Synechocystis sp. (strain PCC 6803 / Kazusa) GN=slr0049 PE=4 SV=1;>tr|F7USD7|F7USD7_SYNYG Putative uncharacterized protein slr0049 OS=Synechocystis sp. (strain PCC 6803 / GT-S) GN=slr	7	4	3	+		5	4	+		5	4	+		44.058	0	25.6	12.6	16.8	16.8	1560200000	42831000	120680000	103940000	45
slr0050	Q55132	>slr0050 hypothetical protein YCF56;>sp|Q55132|RNZ_SYNY3 Ribonuclease Z OS=Synechocystis sp. (strain PCC 6803 / Kazusa) GN=rnz PE=3 SV=1;>tr|F7USD9|F7USD9_SYNYG Ribonuclease Z OS=Synechocystis sp. (strain PCC 6803 / GT-S) GN=slr0050 PE=3 SV=1	4	0	1	+		1	1	+		3	1	+		36.122	0	14.7	0	2.8	12	84869000	0	6029100	22483000	7
slr0051	Q55136	>slr0051 periplasmic beta-type carbonic anhydrase;>tr|Q55136|Q55136_SYNY3 Carbonic anhydrase OS=Synechocystis sp. (strain PCC 6803 / Kazusa) GN=icfA PE=3 SV=1;>tr|F7USE3|F7USE3_SYNYG Carbonic anhydrase OS=Synechocystis sp. (strain PCC 6803 / GT-S) GN=icfA	3	1	2	+		2	3	+		2	2	+		27.89	0	22.4	6.5	14.4	14.4	142270000	18010000	11999000	2604500	13
slr0055	Q55144	>tr|F7USF2|F7USF2_SYNYG Anthranilate synthase component II OS=Synechocystis sp. (strain PCC 6803 / GT-S) GN=trpG PE=4 SV=1;>slr0055 anthranilate synthase component II;>tr|Q55144|Q55144_SYNY3 Anthranilate synthase component II OS=Synechocystis sp. (strain P	3	2	3	+		3	3	+		2	3	+		21.637	0	25.5	13.3	19.9	13.3	844450000	35277000	115380000	30750000	23
slr0056	Q55145	>slr0056 chlorophyll a synthase;>tr|Q55145|Q55145_SYNY3 Chlorophyll a synthase OS=Synechocystis sp. (strain PCC 6803 / Kazusa) GN=chlG PE=4 SV=1;>tr|F7USF3|F7USF3_SYNYG Chlorophyll a synthase OS=Synechocystis sp. (strain PCC 6803 / GT-S) GN=chlG PE=4 SV=1	1	0	1	+		0	1	+		0	1	+		35.208	0.0015015	2.5	0	0	0	654500000	0	0	0	13
slr0058	Q55149	>slr0058 hypothetical protein;>tr|Q55149|Q55149_SYNY3 Slr0058 protein OS=Synechocystis sp. (strain PCC 6803 / Kazusa) GN=slr0058 PE=4 SV=1;>tr|F7USF8|F7USF8_SYNYG Putative uncharacterized protein slr0058 OS=Synechocystis sp. (strain PCC 6803 / GT-S) GN=slr	7	4	4	+		6	5	+		6	6	+		16.485	0	48.6	28.2	42.3	42.3	7450800000	334590000	884770000	531420000	94
slr0060	Q55151	>slr0060 unknown protein;>tr|Q55151|Q55151_SYNY3 Slr0060 protein OS=Synechocystis sp. (strain PCC 6803 / Kazusa) GN=slr0060 PE=4 SV=1;>tr|F7USG0|F7USG0_SYNYG Putative uncharacterized protein slr0060 OS=Synechocystis sp. (strain PCC 6803 / GT-S) GN=slr0060	2	1	0	+		1	1	+		1	1	+		41.84	0	4.9	2.2	2.2	2.2	99229000	1317400	35242000	55260000	6
slr0061	Q55152	>slr0061 unknown protein;>tr|Q55152|Q55152_SYNY3 Slr0061 protein OS=Synechocystis sp. (strain PCC 6803 / Kazusa) GN=slr0061 PE=4 SV=1;>tr|F7USG1|F7USG1_SYNYG Putative uncharacterized protein slr0061 OS=Synechocystis sp. (strain PCC 6803 / GT-S) GN=slr0061	1	0	0			0	1	+		0	1	+		24.852	0.0010152	5.4	0	0	0	81885000	0	0	0	6
slr0063	Q55155	>slr0063 pilus biogenesis protein homologous to general secretion pathway protein E;>tr|Q55155|Q55155_SYNY3 General secretion pathway protein E OS=Synechocystis sp. (strain PCC 6803 / Kazusa) GN=gspE PE=4 SV=1;>tr|F7USG5|F7USG5_SYNYG General secretion path	20	10	9	+		11	11	+		9	14	+		75.111	0	44	15.5	18.8	16.4	4384700000	370140000	865180000	333860000	129
slr0064	Q55156	>slr0064 hypothetical protein;>sp|Q55156|Y064_SYNY3 Putative RNA methyltransferase slr0064 OS=Synechocystis sp. (strain PCC 6803 / Kazusa) GN=slr0064 PE=3 SV=1;>tr|F7USG6|F7USG6_SYNYG Putative uncharacterized protein slr0064 OS=Synechocystis sp. (strain PC	1	0	0			1	0	+	+	0	0			43.002	0.0053632	5.5	0	5.5	0	10352000	0	10352000	0	1
slr0065	Q55157	>slr0065 hypothetical protein;>tr|Q55157|Q55157_SYNY3 Slr0065 protein OS=Synechocystis sp. (strain PCC 6803 / Kazusa) GN=slr0065 PE=4 SV=1;>tr|F7USG7|F7USG7_SYNYG Putative uncharacterized protein slr0065 OS=Synechocystis sp. (strain PCC 6803 / GT-S) GN=slr	3	1	2	+		1	2	+		1	2	+		23.616	0	25.5	5.2	5.2	5.2	983530000	2345000	11468000	8314300	12
slr0067	P53383	>slr0067 MRP protein homolog;>sp|P53383|MRP_SYNY3 Protein mrp homolog OS=Synechocystis sp. (strain PCC 6803 / Kazusa) GN=mrp PE=3 SV=1;>tr|F7USH0|F7USH0_SYNYG ATP-binding protein involved in chromosome partitioning MRP OS=Synechocystis sp. (strain PCC 6803	4	2	1	+		3	3	+		4	2	+		37.131	0	12.7	7.6	10.2	12.7	474880000	35398000	111260000	86930000	24
slr0069	Q55161	>slr0069 unknown protein;>tr|Q55161|Q55161_SYNY3 Slr0069 protein OS=Synechocystis sp. (strain PCC 6803 / Kazusa) GN=slr0069 PE=4 SV=1;>tr|F7USH2|F7USH2_SYNYG Putative uncharacterized protein slr0069 OS=Synechocystis sp. (strain PCC 6803 / GT-S) GN=slr0069	1	0	0			1	0	+		1	0	+		25.572	0.0010065	7.8	0	7.8	7.8	13536000	0	654540	12882000	1
slr0070	Q55163	>slr0070 methionyl-tRNA formyltransferase;>sp|Q55163|FMT_SYNY3 Methionyl-tRNA formyltransferase OS=Synechocystis sp. (strain PCC 6803 / Kazusa) GN=fmt PE=3 SV=1;>tr|F7USH4|F7USH4_SYNYG Methionyl-tRNA formyltransferase OS=Synechocystis sp. (strain PCC 6803	3	0	1	+		2	1	+		3	1	+		35.941	0	16.4	0	12.4	16.4	961930000	0	26470000	64519000	22
slr0072	Q55787	>slr0072 glucose inhibited division protein B;>sp|Q55787|RSMG_SYNY3 Ribosomal RNA small subunit methyltransferase G OS=Synechocystis sp. (strain PCC 6803 / Kazusa) GN=rsmG PE=3 SV=1;>tr|F7UTP0|F7UTP0_SYNYG Ribosomal RNA small subunit methyltransferase G OS	3	1	1	+		2	1	+		2	0	+		28.79	0	13.3	3.8	8.3	8.3	36509000	0	9588600	5031400	6
slr0073	Q55788	>slr0073 two-component sensor histidine kinase;>tr|Q55788|Q55788_SYNY3 Sensory transduction histidine kinase OS=Synechocystis sp. (strain PCC 6803 / Kazusa) GN=slr0073 PE=4 SV=1;>tr|F7UTP1|F7UTP1_SYNYG Sensory transduction histidine kinase Hik36/PilL OS=Sy	10	6	4	+		6	3	+		8	4	+		35	0	38.7	21	21.3	27.3	5026900000	333890000	1648400000	1873800000	97
slr0074	Q55790	>slr0074 ABC transporter subunit;>sp|Q55790|Y074_SYNY3 UPF0051 protein slr0074 OS=Synechocystis sp. (strain PCC 6803 / Kazusa) GN=slr0074 PE=3 SV=1;>tr|F7UTP3|F7UTP3_SYNYG Fe-S assembly protein SufB OS=Synechocystis sp. (strain PCC 6803 / GT-S) GN=ycf24 PE	11	5	5	+		7	6	+		7	6	+		52.795	0	30.8	13.8	19.6	19.6	2716200000	30205000	265710000	392850000	79
slr0075	Q55791	>slr0075 ABC transporter ATP-binding protein;>sp|Q55791|Y075_SYNY3 Probable ATP-dependent transporter slr0075 OS=Synechocystis sp. (strain PCC 6803 / Kazusa) GN=slr0075 PE=3 SV=1;>tr|F7UTP4|F7UTP4_SYNYG ABC transporter subunit Ycf16 OS=Synechocystis sp. (s	11	9	4	+		9	5	+		8	4	+		28.419	0	47.7	35.2	35.2	31.2	3048600000	221800000	1042500000	282740000	62
slr0076	Q55792	>slr0076 hypothetical protein;>sp|Q55792|Y076_SYNY3 UPF0051 protein slr0076 OS=Synechocystis sp. (strain PCC 6803 / Kazusa) GN=slr0076 PE=3 SV=1;>tr|F7UTP5|F7UTP5_SYNYG Putative uncharacterized protein slr0076 OS=Synechocystis sp. (strain PCC 6803 / GT-S)	9	3	4	+		4	5	+		7	6	+		50.001	0	22.5	6.4	10.8	18.8	513860000	15430000	34146000	76625000	42
slr0077	Q55793	>slr0077 cysteine desulfurase;>sp|Q55793|CSD_SYNY3 Probable cysteine desulfurase OS=Synechocystis sp. (strain PCC 6803 / Kazusa) GN=csd PE=1 SV=1;>tr|F7UTP6|F7UTP6_SYNYG NifS protein OS=Synechocystis sp. (strain PCC 6803 / GT-S) GN=nifS PE=3 SV=1	4	4	0	+		4	0	+		3	0	+		46.411	0	9.8	9.8	9.8	7.6	435890000	77648000	199450000	158790000	21
slr0079	Q55799	>slr0079 probable general secretion pathway protein E;>tr|Q55799|Q55799_SYNY3 General secretion pathway protein E OS=Synechocystis sp. (strain PCC 6803 / Kazusa) GN=gspE PE=4 SV=1;>tr|F7UTQ2|F7UTQ2_SYNYG General secretion pathway protein E OS=Synechocystis	5	1	3	+		2	2	+		2	2	+		90.135	0	6.6	1.5	2.5	2.7	1040900000	2371700	37070000	17423000	40
slr0080	Q55801	>slr0080 ribonuclease H;>sp|Q55801|RNH_SYNY3 Ribonuclease HI OS=Synechocystis sp. (strain PCC 6803 / Kazusa) GN=rnhA PE=3 SV=1;>tr|F7UTQ4|F7UTQ4_SYNYG Ribonuclease H OS=Synechocystis sp. (strain PCC 6803 / GT-S) GN=rnhA PE=3 SV=1	4	2	1	+		3	2	+		3	1	+		17.856	0	31.2	16.9	22.5	22.5	125120000	43288000	41181000	12647000	11
slr0081	Q55802	>slr0081 two-component response regulator OmpR subfamily;>tr|Q55802|Q55802_SYNY3 OmpR subfamily OS=Synechocystis sp. (strain PCC 6803 / Kazusa) GN=slr0081 PE=4 SV=1;>tr|F7UTQ5|F7UTQ5_SYNYG OmpR subfamily protein PhoB/HisB/SphR/Rre29 OS=Synechocystis sp. (s	2	0	0			2	0	+		2	0	+		29.926	0	11.1	0	11.1	11.1	56511000	0	37716000	18795000	4
slr0082	Q55803	>slr0082 hypothetical protein;>sp|Q55803|RIMO_SYNY3 Ribosomal protein S12 methylthiotransferase RimO OS=Synechocystis sp. (strain PCC 6803 / Kazusa) GN=rimO PE=3 SV=1;>tr|F7UTQ6|F7UTQ6_SYNYG Ribosomal protein S12 methylthiotransferase RimO OS=Synechocystis	2	1	0	+		1	0	+		2	0	+		49.362	0	5	2.3	2.3	5	43649000	1234300	17364000	25051000	3
slr0083	Q55804	>slr0083 RNA helicase Light;>tr|Q55804|Q55804_SYNY3 ATP-dependent RNA helicase DeaD OS=Synechocystis sp. (strain PCC 6803 / Kazusa) GN=deaD PE=3 SV=1;>tr|F7UTQ7|F7UTQ7_SYNYG ATP-dependent RNA helicase DeaD OS=Synechocystis sp. (strain PCC 6803 / GT-S) GN=d	11	8	4	+		7	4	+		7	4	+		55.119	0	34.3	22.2	21.7	21.7	594430000	39158000	183150000	89447000	67
slr0084	Q55805	>slr0084 amidotransferase HisH;>sp|Q55805|HIS5_SYNY3 Imidazole glycerol phosphate synthase subunit HisH OS=Synechocystis sp. (strain PCC 6803 / Kazusa) GN=hisH PE=3 SV=1;>tr|F7UTQ9|F7UTQ9_SYNYG Imidazole glycerol phosphate synthase subunit HisH OS=Synechoc	2	1	1	+		1	1	+		1	1	+		22.497	0.00051387	9	3.3	3.3	3.3	122760000	22861000	12755000	4979700	4
slr0086	Q55807	>slr0086 similar to DnaK protein;>tr|Q55807|Q55807_SYNY3 Slr0086 protein OS=Synechocystis sp. (strain PCC 6803 / Kazusa) GN=slr0086 PE=3 SV=1;>tr|F7UTR1|F7UTR1_SYNYG Putative uncharacterized protein slr0086 OS=Synechocystis sp. (strain PCC 6803 / GT-S) GN=	3	3	0	+		3	0	+		3	0	+		59.184	0	5.6	5.6	5.6	5.6	184210000	28263000	106530000	49412000	11
slr0088	Q55808	>slr0088 beta-carotene ketolase;>tr|Q55808|Q55808_SYNY3 B-carotene ketolase OS=Synechocystis sp. (strain PCC 6803 / Kazusa) GN=crtO PE=4 SV=1;>tr|F7UTR2|F7UTR2_SYNYG B-carotene ketolase OS=Synechocystis sp. (strain PCC 6803 / GT-S) GN=crtO PE=4 SV=1	2	0	0			1	1	+		1	0	+		59.4	0	5.5	0	2.4	2.4	2129900	0	1645300	484610	1
slr0089	Q55809	>tr|F7UTR3|F7UTR3_SYNYG Methyltransferase OS=Synechocystis sp. (strain PCC 6803 / GT-S) GN=slr0089 PE=4 SV=1;>slr0089 gamma-tocopherol methyltransferase;>tr|Q55809|Q55809_SYNY3 Delta(24)-sterol C-methyltransferase OS=Synechocystis sp. (strain PCC 6803 / Ka	1	0	0			1	0	+		1	0	+		32.768	0	3.7	0	3.7	3.7	2515600	0	1520400	995240	5
slr0093	P50027	>slr0093 DnaJ protein, heat shock protein 40, molecular chaperone;>sp|P50027|DNAJH_SYNY3 DnAJ-like protein slr0093 OS=Synechocystis sp. (strain PCC 6803 / Kazusa) GN=slr0093 PE=4 SV=1;>tr|F7UTR7|F7UTR7_SYNYG DnaJ protein OS=Synechocystis sp. (strain PCC 68	2	2	1	+		2	1	+		2	1	+		36.365	0	7.2	7.2	7.2	7.2	515720000	18235000	126070000	185980000	11
slr0105	Q55876	>slr0105 hypothetical protein;>tr|Q55876|Q55876_SYNY3 Slr0105 protein OS=Synechocystis sp. (strain PCC 6803 / Kazusa) GN=slr0105 PE=4 SV=1;>tr|F7UTY8|F7UTY8_SYNYG Putative uncharacterized protein slr0105 OS=Synechocystis sp. (strain PCC 6803 / GT-S) GN=slr	5	2	3	+		3	3	+		3	3	+		51.93	0	14.9	3.5	7.1	7.1	297370000	9673300	54685000	26881000	13
slr0106	Q55877	>slr0106 unknown protein;>tr|Q55877|Q55877_SYNY3 Slr0106 protein OS=Synechocystis sp. (strain PCC 6803 / Kazusa) GN=slr0106 PE=4 SV=1;>tr|F7UTY9|F7UTY9_SYNYG Putative uncharacterized protein slr0106 OS=Synechocystis sp. (strain PCC 6803 / GT-S) GN=slr0106	4	2	1	+		3	2	+		3	2	+		25.879	0	17.9	7.7	10.7	10.7	513680000	29261000	144300000	37145000	20
slr0110	Q55886	>slr0110 hypothetical protein;>tr|Q55886|Q55886_SYNY3 Slr0110 protein OS=Synechocystis sp. (strain PCC 6803 / Kazusa) GN=slr0110 PE=4 SV=1;>tr|F7UTZ9|F7UTZ9_SYNYG Putative uncharacterized protein slr0110 OS=Synechocystis sp. (strain PCC 6803 / GT-S) GN=slr	3	1	1	+		2	1	+		2	1	+		23.086	0	18.5	3.3	9	9	498200000	24328000	34924000	8516400	12
slr0111	Q55887	>slr0111 unknown protein;>tr|Q55887|Q55887_SYNY3 Slr0111 protein OS=Synechocystis sp. (strain PCC 6803 / Kazusa) GN=slr0111 PE=4 SV=1;>tr|F7UU00|F7UU00_SYNYG Putative uncharacterized protein slr0111 OS=Synechocystis sp. (strain PCC 6803 / GT-S) GN=slr0111	6	0	4	+		1	4	+		2	5	+		19.377	0	61.3	0	6.4	18.5	1309300000	0	13982000	10992000	45
slr0112	Q55888	>slr0112 unknown protein;>tr|Q55888|Q55888_SYNY3 Slr0112 protein OS=Synechocystis sp. (strain PCC 6803 / Kazusa) GN=slr0112 PE=4 SV=1;>tr|F7UU01|F7UU01_SYNYG Putative uncharacterized protein slr0112 OS=Synechocystis sp. (strain PCC 6803 / GT-S) GN=slr0112	1	0	1	+		0	1	+		0	1	+		19.219	0	13	0	0	0	353580000	0	0	0	10
slr0115	Q55890	>slr0115 response regulator for energy transfer from phycobilisomes to photosystems;>tr|Q55890|Q55890_SYNY3 OmpR subfamily OS=Synechocystis sp. (strain PCC 6803 / Kazusa) GN=slr0115 PE=4 SV=1;>tr|F7UU03|F7UU03_SYNYG OmpR subfamily protein RpaA/Ycf27/Crr31/	3	1	1	+		3	1	+		3	1	+		27.276	0	15.4	6.2	15.4	15.4	637100000	1690500	163650000	59048000	10
slr0116	Q55891	>slr0116 phycocyanobilin:ferredoxin oxidoreductase;>sp|Q55891|PCYA_SYNY3 Phycocyanobilin:ferredoxin oxidoreductase OS=Synechocystis sp. (strain PCC 6803 / Kazusa) GN=pcyA PE=1 SV=1;>tr|F7UU04|F7UU04_SYNYG Phycocyanobilin:ferredoxin oxidoreductase OS=Synech	4	2	2	+		3	1	+		4	1	+		28.129	0	19.4	8.1	13.7	19.4	480960000	40027000	127720000	91747000	15
slr0118	Q55894	>slr0118 thiamine biosynthesis protein ThiC;>sp|Q55894|THIC_SYNY3 Phosphomethylpyrimidine synthase OS=Synechocystis sp. (strain PCC 6803 / Kazusa) GN=thiC PE=3 SV=1;>tr|F7UU07|F7UU07_SYNYG Phosphomethylpyrimidine synthase OS=Synechocystis sp. (strain PCC 6	16	10	5	+		10	5	+		14	5	+		51.137	0	43.8	20.7	27.9	41.6	6088900000	501450000	1256600000	1768700000	133
slr0120	Q55896	>slr0120 probable tRNA/rRNA methyltransferase;>tr|Q55896|Q55896_SYNY3 Slr0120 protein OS=Synechocystis sp. (strain PCC 6803 / Kazusa) GN=slr0120 PE=4 SV=1;>tr|F7UU09|F7UU09_SYNYG Putative uncharacterized protein slr0120 OS=Synechocystis sp. (strain PCC 680	2	0	0			1	0	+		1	1	+		26.916	0.0024839	12.1	0	5	5	211660000	0	328030	173090	3
slr0143	P74442	>slr0143 WD-repeat protein, Hat protein, involved in the control of a high-affinity transport system for inorganic carbon;>sp|P74442|Y143_SYNY3 Uncharacterized WD repeat-containing protein slr0143 OS=Synechocystis sp. (strain PCC 6803 / Kazusa) GN=slr0143	2	0	0			1	0	+		2	0	+		131.91	0	1.8	0	0.8	1.8	10682000	0	4725200	5956500	4
slr0144	P74443	>slr0144 hypothetical protein;>tr|P74443|P74443_SYNY3 Slr0144 protein OS=Synechocystis sp. (strain PCC 6803 / Kazusa) GN=slr0144 PE=4 SV=1;>tr|F7URF9|F7URF9_SYNYG Putative uncharacterized protein slr0144 OS=Synechocystis sp. (strain PCC 6803 / GT-S) GN=slr	3	1	1	+		2	2	+		3	2	+		29.599	0	13	7.6	8.8	13	2462400000	95935000	414750000	217450000	43
slr0145	P74444	>slr0145 unknown protein;>tr|P74444|P74444_SYNY3 Slr0145 protein OS=Synechocystis sp. (strain PCC 6803 / Kazusa) GN=slr0145 PE=4 SV=1;>tr|F7URG0|F7URG0_SYNYG Putative uncharacterized protein slr0145 OS=Synechocystis sp. (strain PCC 6803 / GT-S) GN=slr0145	4	1	1	+		2	2	+		2	1	+		15.045	0	34.6	8.1	16.2	16.2	2645400000	11518000	46320000	26682000	10
slr0146	P74445	>slr0146 hypothetical protein;>tr|P74445|P74445_SYNY3 Slr0146 protein OS=Synechocystis sp. (strain PCC 6803 / Kazusa) GN=slr0146 PE=4 SV=1;>tr|F7URG1|F7URG1_SYNYG Putative uncharacterized protein slr0146 OS=Synechocystis sp. (strain PCC 6803 / GT-S) GN=slr	2	2	1	+		2	1	+		2	1	+		19.69	0	17.1	17.1	17.1	17.1	2313400000	175230000	875390000	984150000	29
slr0147	P74446	>slr0147 hypothetical protein;>tr|P74446|P74446_SYNY3 Slr0147 protein OS=Synechocystis sp. (strain PCC 6803 / Kazusa) GN=slr0147 PE=4 SV=1;>tr|F7URG2|F7URG2_SYNYG Putative uncharacterized protein slr0147 OS=Synechocystis sp. (strain PCC 6803 / GT-S) GN=slr	9	6	1	+		7	2	+		7	2	+		24.358	0	49.8	28.5	29	29	2556700000	429370000	1149900000	797530000	54
slr0148	P74447	>slr0148 hypothetical protein;>tr|F7URG3|F7URG3_SYNYG Probable ferredoxin OS=Synechocystis sp. (strain PCC 6803 / GT-S) GN=slr0148 PE=4 SV=1;>tr|P74447|P74447_SYNY3 Ferredoxin OS=Synechocystis sp. (strain PCC 6803 / Kazusa) GN=slr0148 PE=4 SV=1	8	5	7	+		5	6	+		6	8	+		17.823	0	48.1	31.9	31.2	36.2	3628000000	83943000	343350000	215250000	47
slr0149	P74448	>slr0149 hypothetical protein;>tr|P74448|P74448_SYNY3 Slr0149 protein OS=Synechocystis sp. (strain PCC 6803 / Kazusa) GN=slr0149 PE=3 SV=1;>tr|F7URG4|F7URG4_SYNYG Putative uncharacterized protein slr0149 OS=Synechocystis sp. (strain PCC 6803 / GT-S) GN=slr	10	7	5	+		10	5	+		9	5	+		18.386	0	53.8	32.1	53.8	53.8	3317300000	378630000	308980000	211720000	98
slr0150	P74449	>slr0150 ferredoxin, petF-like protein;>tr|P74449|P74449_SYNY3 Ferredoxin OS=Synechocystis sp. (strain PCC 6803 / Kazusa) GN=petF PE=4 SV=1;>tr|F7URG5|F7URG5_SYNYG Ferredoxin OS=Synechocystis sp. (strain PCC 6803 / GT-S) GN=petF PE=4 SV=1	2	2	1	+		2	1	+		2	1	+		10.793	0	21.4	21.4	21.4	21.4	367500000	68538000	150670000	112410000	12
slr0151	P74450	>slr0151 unknown protein;>tr|P74450|P74450_SYNY3 Slr0151 protein OS=Synechocystis sp. (strain PCC 6803 / Kazusa) GN=slr0151 PE=4 SV=1;>tr|F7URG6|F7URG6_SYNYG Putative uncharacterized protein slr0151 OS=Synechocystis sp. (strain PCC 6803 / GT-S) GN=slr0151	12	5	4	+		9	8	+		9	8	+		34.915	0	60.9	22.5	35	35	6127700000	445340000	1156500000	1894300000	90
slr0156	P74459	>slr0156 ClpB protein;>sp|P74459|CLPB1_SYNY3 Chaperone protein ClpB 1 OS=Synechocystis sp. (strain PCC 6803 / Kazusa) GN=clpB1 PE=3 SV=1;>tr|F7URH5|F7URH5_SYNYG ClpB protein OS=Synechocystis sp. (strain PCC 6803 / GT-S) GN=clpB PE=3 SV=1	13	3	4	+		5	4	+		5	4	+		101.39	0	17.3	8.1	10.9	10.9	1027200000	29138000	188530000	55495000	30
slr0157	P74460	>slr0157 unknown protein;>tr|P74460|P74460_SYNY3 Slr0157 protein OS=Synechocystis sp. (strain PCC 6803 / Kazusa) GN=slr0157 PE=4 SV=1;>tr|F7URH6|F7URH6_SYNYG Putative uncharacterized protein slr0157 OS=Synechocystis sp. (strain PCC 6803 / GT-S) GN=slr0157	1	0	1	+		0	1	+		0	1	+		18.749	0	6.2	0	0	0	34864000	0	0	0	1
slr0161	P74463	>slr0161 twitching motility protein PilT;>tr|P74463|P74463_SYNY3 Twitching motility protein OS=Synechocystis sp. (strain PCC 6803 / Kazusa) GN=pilT PE=4 SV=1;>tr|F7URH9|F7URH9_SYNYG Twitching motility protein OS=Synechocystis sp. (strain PCC 6803 / GT-S) G	12	2	2	+		5	3	+		7	3	+		40.615	0	35.8	7.3	16.3	24.1	632850000	21547000	45089000	101930000	39
slr0162	P74465	>tr|F7URI0|F7URI0_SYNYG Pilin biogenesis protein OS=Synechocystis sp. (strain PCC 6803 / GT-S) GN=pilC PE=3 SV=1;>tr|P74465|P74465_SYNY3 Pilin biogenesis protein OS=Synechocystis sp. (strain PCC 6803 / Kazusa) GN=pilC PE=3 SV=1	2	5	1	+		5	2	+		5	2	+		43.793	0	12.1	12.1	12.1	12.1	742240000	103610000	290580000	210080000	21
slr0164	P74466	>slr0164 ATP-dependent Clp protease proteolytic subunit;>sp|P74466|CLPR_SYNY3 Putative ATP-dependent Clp protease proteolytic subunit-like OS=Synechocystis sp. (strain PCC 6803 / Kazusa) GN=clpR PE=3 SV=1;>tr|F7URI1|F7URI1_SYNYG ATP-dependent Clp protease	9	8	4	+		9	5	+		9	4	+		24.881	0	44.4	43.6	44.4	44.4	5389200000	816170000	1613700000	1154500000	143
slr0165	P74467	>slr0165 ATP-dependent Clp protease proteolytic subunit;>sp|P74467|CLPP3_SYNY3 Probable ATP-dependent Clp protease proteolytic subunit 3 OS=Synechocystis sp. (strain PCC 6803 / Kazusa) GN=clpP3 PE=3 SV=1;>tr|F7URI2|F7URI2_SYNYG ATP-dependent Clp protease p	15	12	7	+		12	6	+		13	6	+		22.397	0	56.4	52.5	51.5	56.4	38097000000	1223200000	5855300000	5063800000	240
slr0168	Q55549	>slr0168 unknown protein;>tr|Q55549|Q55549_SYNY3 Slr0168 protein OS=Synechocystis sp. (strain PCC 6803 / Kazusa) GN=slr0168 PE=4 SV=1;>tr|F7URS0|F7URS0_SYNYG Putative uncharacterized protein slr0168 OS=Synechocystis sp. (strain PCC 6803 / GT-S) GN=slr0168	6	3	3	+		2	4	+		2	4	+		68.369	0	17	6.4	4.5	4.5	2563700000	40221000	154890000	22944000	39
slr0169	Q55550	>slr0169 hypothetical protein;>tr|Q55550|Q55550_SYNY3 Slr0169 protein OS=Synechocystis sp. (strain PCC 6803 / Kazusa) GN=slr0169 PE=4 SV=1;>tr|F7URS1|F7URS1_SYNYG Putative uncharacterized protein slr0169 OS=Synechocystis sp. (strain PCC 6803 / GT-S) GN=slr	4	2	2	+		2	2	+		2	2	+		22.745	0	19.7	9.9	9.9	9.9	248320000	11484000	26680000	22599000	14
slr0171	Q55551	>slr0171 photosystem I assembly related protein Ycf37;>tr|Q55551|Q55551_SYNY3 Ycf37 gene product OS=Synechocystis sp. (strain PCC 6803 / Kazusa) GN=ycf37 PE=4 SV=1;>tr|F7URS2|F7URS2_SYNYG Photosystem I assembly protein Ycf37 OS=Synechocystis sp. (strain PC	4	3	1	+		2	2	+		3	1	+		20.137	0	25.1	25.1	15.4	24.6	3090600000	36605000	31602000	52998000	31
slr0172	Q55552	>slr0172 hypothetical protein;>tr|Q55552|Q55552_SYNY3 IMP dehydrogenase OS=Synechocystis sp. (strain PCC 6803 / Kazusa) GN=guaB PE=4 SV=1;>tr|F7URS3|F7URS3_SYNYG IMP dehydrogenase OS=Synechocystis sp. (strain PCC 6803 / GT-S) GN=guaB PE=4 SV=1	6	3	3	+		4	3	+		4	3	+		17.27	0	59.4	22.6	38.1	38.1	3428500000	196650000	517600000	342160000	99
slr0185	Q55574	>slr0185 orotate phosphoribosyltransferase;>sp|Q55574|PYRE_SYNY3 Orotate phosphoribosyltransferase OS=Synechocystis sp. (strain PCC 6803 / Kazusa) GN=pyrE PE=3 SV=1;>tr|F7URV0|F7URV0_SYNYG Orotate phosphoribosyltransferase OS=Synechocystis sp. (strain PCC	3	2	0	+		3	0	+		2	0	+		21.372	0	19.7	15.7	19.7	15.7	174890000	6822700	134070000	34002000	10
slr0186	P48576	>slr0186 2-isopropylmalate synthase;>sp|P48576|LEU1_SYNY3 2-isopropylmalate synthase OS=Synechocystis sp. (strain PCC 6803 / Kazusa) GN=leuA PE=3 SV=1;>tr|F7URV2|F7URV2_SYNYG 2-isopropylmalate synthase OS=Synechocystis sp. (strain PCC 6803 / GT-S) GN=leuA	7	5	4	+		3	5	+		3	4	+		57.413	0	18.8	11.3	7.3	5.8	3153900000	61415000	279250000	106680000	57
slr0191	Q55763	>slr0191 amidase enhancer, periplasmic protein;>tr|Q55763|Q55763_SYNY3 Amidase enhancer OS=Synechocystis sp. (strain PCC 6803 / Kazusa) GN=lytB PE=4 SV=1;>tr|F7USU9|F7USU9_SYNYG Amidase enhancer OS=Synechocystis sp. (strain PCC 6803 / GT-S) GN=lytB PE=4 SV	9	4	4	+		7	3	+		4	2	+		59.327	0	15.7	9.7	12.9	8.6	562410000	44328000	235640000	20086000	42
slr0192	Q55764	>slr0192 hypothetical protein;>tr|Q55764|Q55764_SYNY3 Slr0192 protein OS=Synechocystis sp. (strain PCC 6803 / Kazusa) GN=slr0192 PE=4 SV=1;>tr|F7USV0|F7USV0_SYNYG Putative uncharacterized protein slr0192 OS=Synechocystis sp. (strain PCC 6803 / GT-S) GN=slr	2	2	2	+		1	2	+		2	2	+		12.766	0	22.8	22.8	13.2	22.8	40617000	2425200	0	3512100	4
slr0193	Q55765	>slr0193 RNA-binding protein;>tr|Q55765|Q55765_SYNY3 RNA-binding protein OS=Synechocystis sp. (strain PCC 6803 / Kazusa) GN=slr0193 PE=4 SV=1;>tr|F7USV1|F7USV1_SYNYG RNA-binding protein OS=Synechocystis sp. (strain PCC 6803 / GT-S) GN=slr0193 PE=4 SV=1	7	5	4	+		7	4	+		7	4	+		16.616	0	55.6	44.4	55.6	55.6	4275700000	1381000000	581580000	812340000	101
slr0194	Q55766	>slr0194 ribose 5-phosphate isomerase;>sp|Q55766|RPIA_SYNY3 Ribose-5-phosphate isomerase A OS=Synechocystis sp. (strain PCC 6803 / Kazusa) GN=rpiA PE=3 SV=1;>tr|F7USV2|F7USV2_SYNYG Ribose-5-phosphate isomerase A OS=Synechocystis sp. (strain PCC 6803 / GT-S	8	5	5	+		4	5	+		5	5	+		24.752	0	36.6	22.1	21.7	22.1	3462100000	311500000	425880000	359970000	52
slr0201	Q55771	>slr0201 heterodisulfide reductase subunit B;>tr|Q55771|Q55771_SYNY3 Heterodisulfide reductase subunit B OS=Synechocystis sp. (strain PCC 6803 / Kazusa) GN=hdrB PE=4 SV=1;>tr|F7USV9|F7USV9_SYNYG Heterodisulfide reductase subunit B OS=Synechocystis sp. (str	5	3	2	+		5	2	+		5	2	+		32.571	0	23.6	14.6	23.6	23.6	2999800000	75262000	243320000	371070000	46
slr0207	Q55779	>slr0207 hypothetical protein;>tr|Q55779|Q55779_SYNY3 Slr0207 protein OS=Synechocystis sp. (strain PCC 6803 / Kazusa) GN=slr0207 PE=4 SV=1;>tr|F7USW9|F7USW9_SYNYG Putative uncharacterized protein slr0207 OS=Synechocystis sp. (strain PCC 6803 / GT-S) GN=slr	5	2	0	+		5	0	+		3	0	+		62.713	0	10.2	5	10.2	6.3	63902000	5149800	41008000	17744000	11
slr0208	Q55780	>slr0208 hypothetical protein;>tr|Q55780|Q55780_SYNY3 Slr0208 protein OS=Synechocystis sp. (strain PCC 6803 / Kazusa) GN=slr0208 PE=4 SV=1;>tr|F7USX0|F7USX0_SYNYG Putative uncharacterized protein slr0208 OS=Synechocystis sp. (strain PCC 6803 / GT-S) GN=slr	10	6	4	+		8	4	+		10	4	+		29.871	0	42.5	27	36.7	42.5	4635200000	221010000	365420000	588030000	72
slr0209	Q55782	>slr0209 unknown protein;>tr|Q55782|Q55782_SYNY3 Slr0209 protein OS=Synechocystis sp. (strain PCC 6803 / Kazusa) GN=slr0209 PE=4 SV=1;>tr|F7USX2|F7USX2_SYNYG Putative uncharacterized protein slr0209 OS=Synechocystis sp. (strain PCC 6803 / GT-S) GN=slr0209	6	1	2	+		3	3	+		4	3	+		40.765	0	19.5	3.7	10.9	14.1	71556000	93769	5465100	15777000	14
slr0211	Q55784	>slr0211 hypothetical protein;>tr|Q55784|Q55784_SYNY3 Slr0211 protein OS=Synechocystis sp. (strain PCC 6803 / Kazusa) GN=slr0211 PE=4 SV=1;>tr|F7USX5|F7USX5_SYNYG Putative uncharacterized protein slr0211 OS=Synechocystis sp. (strain PCC 6803 / GT-S) GN=slr	2	0	0			2	1	+		1	1	+		46.145	0.0096618	5.7	0	5.7	4	133280000	0	15454000	4421600	6
slr0212	Q55786	>slr0212 5-methyltetrahydrofolate--homocysteine methyltransferase;>sp|Q55786|METH_SYNY3 Methionine synthase OS=Synechocystis sp. (strain PCC 6803 / Kazusa) GN=metH PE=3 SV=1;>tr|F7USX7|F7USX7_SYNYG 5-methyltetrahydrofolate--homocysteine methyltransferase O	27	11	9	+		16	10	+		17	11	+		132.54	0	24.9	10	15.7	15.6	2753200000	138360000	621200000	516840000	101
slr0213	P49057	>slr0213 GMP synthetase;>sp|P49057|GUAA_SYNY3 GMP synthase [glutamine-hydrolyzing] OS=Synechocystis sp. (strain PCC 6803 / Kazusa) GN=guaA PE=3 SV=1;>tr|F7US81|F7US81_SYNYG GMP synthase [glutamine-hydrolyzing] OS=Synechocystis sp. (strain PCC 6803 / GT-S)	15	8	9	+		10	8	+		11	7	+		61.008	0	29.3	17.2	19.9	22.9	3066800000	339710000	834580000	433890000	101
slr0216	Q55685	>slr0216 bifunctional cobalamin biosynthesis protein CobP;>tr|Q55685|Q55685_SYNY3 Cobinamide kinase/cobinamide phosphate guanylyltransferase OS=Synechocystis sp. (strain PCC 6803 / Kazusa) GN=cobU PE=4 SV=1;>tr|F7US84|F7US84_SYNYG Cobinamide kinase/cobinam	1	0	1	+		0	1	+		0	1	+		20.53	0	5.9	0	0	0	222740000	0	0	0	5
slr0217	Q55686	>slr0217 hypothetical protein;>tr|Q55686|Q55686_SYNY3 Slr0217 protein OS=Synechocystis sp. (strain PCC 6803 / Kazusa) GN=slr0217 PE=4 SV=1;>tr|F7US85|F7US85_SYNYG Putative uncharacterized protein slr0217 OS=Synechocystis sp. (strain PCC 6803 / GT-S) GN=slr	1	0	1	+		0	1	+		0	1	+		15.939	0.00296	5.7	0	0	0	29325000	0	0	0	10
slr0220	Q55690	>slr0220 glycyl-tRNA synthetase beta chain;>sp|Q55690|SYGB_SYNY3 Glycine--tRNA ligase beta subunit OS=Synechocystis sp. (strain PCC 6803 / Kazusa) GN=glyS PE=3 SV=1;>tr|F7US90|F7US90_SYNYG Glycine--tRNA ligase beta subunit OS=Synechocystis sp. (strain PCC	14	5	6	+		10	4	+		10	4	+		80.05	0	21.7	8.4	14.3	14.3	1220500000	111950000	621440000	226220000	46
slr0228	Q55700	>slr0228 cell division protein FtsH;>sp|Q55700|FTSH2_SYNY3 ATP-dependent zinc metalloprotease FtsH 2 OS=Synechocystis sp. (strain PCC 6803 / Kazusa) GN=ftsH2 PE=1 SV=1;>tr|F7USA2|F7USA2_SYNYG ATP-dependent zinc metalloprotease FtsH OS=Synechocystis sp. (st	20	11	6	+		12	9	+		9	6	+		68.495	0	38.8	23.8	26.2	20.3	5613100000	517660000	2265400000	578670000	126
slr0229	Q55702	>slr0229 3-hydroxyisobutyrate dehydrogenase;>sp|Q55702|Y229_SYNY3 Uncharacterized oxidoreductase slr0229 OS=Synechocystis sp. (strain PCC 6803 / Kazusa) GN=slr0229 PE=3 SV=1;>tr|F7USA5|F7USA5_SYNYG 3-hydroxyisobutyrate dehydrogenase OS=Synechocystis sp. (s	2	1	1	+		2	0	+		2	0	+		29.93	0	10.3	4.5	10.3	10.3	68141000	13991000	34260000	19248000	18
slr0233	P52232	>slr0233 thioredoxin M;>sp|P52232|THIO1_SYNY3 Thioredoxin-like protein slr0233 OS=Synechocystis sp. (strain PCC 6803 / Kazusa) GN=slr0233 PE=1 SV=1;>tr|F7USB0|F7USB0_SYNYG Thioredoxin OS=Synechocystis sp. (strain PCC 6803 / GT-S) GN=trxM PE=3 SV=1	1	0	0			1	0	+		1	0	+		11.802	0	13.3	0	13.3	13.3	191000000	0	141510000	49489000	10
slr0236	P72690	>slr0236 similar to glutathione S-transferase;>tr|P72690|P72690_SYNY3 Slr0236 protein OS=Synechocystis sp. (strain PCC 6803 / Kazusa) GN=slr0236 PE=3 SV=1;>tr|F7UTH7|F7UTH7_SYNYG Putative uncharacterized protein slr0236 OS=Synechocystis sp. (strain PCC 680	3	3	0	+		2	0	+		2	0	+		25.007	0	11.3	11.3	7.2	7.2	50254000	7909500	31654000	10690000	7
slr0237	P72691	>slr0237 glycogen operon protein GlgX homolog;>tr|P72691|P72691_SYNY3 Glycogen operon protein GlgX OS=Synechocystis sp. (strain PCC 6803 / Kazusa) GN=glgX PE=4 SV=1;>tr|F7UTH8|F7UTH8_SYNYG Glycogen operon protein GlgX OS=Synechocystis sp. (strain PCC 6803	13	2	1	+		7	2	+		9	3	+		83.5	0	24.7	2.5	12.9	18	429160000	19999000	94183000	220140000	34
slr0238	P72692	>slr0238 hypothetical protein;>tr|P72692|P72692_SYNY3 Slr0238 protein OS=Synechocystis sp. (strain PCC 6803 / Kazusa) GN=slr0238 PE=4 SV=1;>tr|F7UTH9|F7UTH9_SYNYG Putative uncharacterized protein slr0238 OS=Synechocystis sp. (strain PCC 6803 / GT-S) GN=slr	1	0	0			1	0	+		1	0	+		15.538	0	7.1	0	7.1	7.1	9196400	0	5379800	3816600	3
slr0242	P72697	>slr0242 bacterioferritin comigratory protein homolog;>tr|P72697|P72697_SYNY3 Bacterioferritin comigratory protein OS=Synechocystis sp. (strain PCC 6803 / Kazusa) GN=bcp PE=4 SV=1;>tr|F7UTI4|F7UTI4_SYNYG Bacterioferritin comigratory protein OS=Synechocysti	6	0	3	+		2	5	+		2	5	+		17.584	0	52.5	0	24.4	24.4	2135800000	0	5880000	32766000	40
slr0243	P72698	>slr0243 hypothetical protein;>tr|P72698|P72698_SYNY3 Slr0243 protein OS=Synechocystis sp. (strain PCC 6803 / Kazusa) GN=slr0243 PE=4 SV=1;>tr|F7UTI5|F7UTI5_SYNYG Putative uncharacterized protein slr0243 OS=Synechocystis sp. (strain PCC 6803 / GT-S) GN=slr	1	1	0	+		1	0	+		0	0			20.005	0	5.7	5.7	5.7	0	28516000	12470000	16047000	0	4
slr0244	P72700	>slr0244 hypothetical protein;>tr|P72700|P72700_SYNY3 Slr0244 protein OS=Synechocystis sp. (strain PCC 6803 / Kazusa) GN=slr0244 PE=4 SV=1;>tr|F7UTI7|F7UTI7_SYNYG Putative uncharacterized protein slr0244 OS=Synechocystis sp. (strain PCC 6803 / GT-S) GN=slr	13	9	5	+		11	6	+		12	5	+		31.204	0	50.7	37.3	41.5	50.7	11728000000	975040000	1617400000	593040000	144
slr0245	P72702	>slr0245 Histone deacetylase family protein;>sp|P72702|Y245_SYNY3 Uncharacterized protein slr0245 OS=Synechocystis sp. (strain PCC 6803 / Kazusa) GN=slr0245 PE=3 SV=1;>tr|F7UTI9|F7UTI9_SYNYG Acetylpolyamine aminohydolase OS=Synechocystis sp. (strain PCC 68	4	3	0	+		4	0	+		4	0	+		33.649	0	20.4	15.8	20.4	20.4	156510000	1266700	30702000	124540000	13
slr0249	P72708	>slr0249 hypothetical protein;>tr|P72708|P72708_SYNY3 Slr0249 protein OS=Synechocystis sp. (strain PCC 6803 / Kazusa) GN=slr0249 PE=4 SV=1;>tr|F7UTJ5|F7UTJ5_SYNYG Putative uncharacterized protein slr0249 OS=Synechocystis sp. (strain PCC 6803 / GT-S) GN=slr	1	0	1	+		0	1	+		0	1	+		14.032	0	14.5	0	0	0	151930000	0	0	0	6
slr0250	P72709	>slr0250 hypothetical protein;>tr|P72709|P72709_SYNY3 Slr0250 protein OS=Synechocystis sp. (strain PCC 6803 / Kazusa) GN=slr0250 PE=4 SV=1;>tr|F7UTJ6|F7UTJ6_SYNYG Putative uncharacterized protein slr0250 OS=Synechocystis sp. (strain PCC 6803 / GT-S) GN=slr	4	4	3	+		3	3	+		3	3	+		19.183	0	30.3	30.3	21.3	21.3	942490000	123360000	319360000	95088000	38
slr0251	P72710	>slr0251 ATP-binding protein of ABC transporter;>tr|P72710|P72710_SYNY3 ABC transporter OS=Synechocystis sp. (strain PCC 6803 / Kazusa) GN=slr0251 PE=4 SV=1;>tr|F7UTJ7|F7UTJ7_SYNYG ABC transporter OS=Synechocystis sp. (strain PCC 6803 / GT-S) GN=slr0251 PE	3	1	2	+		0	2	+		0	1	+		27.861	0	17.1	3.6	0	0	85054000	4024700	0	0	4
slr0257	P75023	>slr0257 periplasmic carboxyl-terminal protease;>tr|P75023|P75023_SYNY3 Carboxyl-terminal protease OS=Synechocystis sp. (strain PCC 6803 / Kazusa) GN=ctpB PE=3 SV=1;>tr|F7UTL1|F7UTL1_SYNYG Carboxyl-terminal protease OS=Synechocystis sp. (strain PCC 6803 /	13	6	6	+		8	5	+		6	5	+		50.345	0	34.8	16.2	20.6	14.9	1126900000	28503000	245080000	28204000	61
slr0260	P73874	>slr0260 cob(I)alamin adenosyltransferase;>tr|P73874|P73874_SYNY3 Cob(I)alamin adenosyltransferase OS=Synechocystis sp. (strain PCC 6803 / Kazusa) GN=cobA PE=4 SV=1;>tr|F7UPP6|F7UPP6_SYNYG Cob(I)yrinic acid a,c-diamide adenosyltransferase OS=Synechocystis	6	5	1	+		4	1	+		4	1	+		22.645	0	30	24.6	21.2	21.2	98197000	38931000	24361000	7051500	14
slr0261	P27724	>slr0261 NADH dehydrogenase subunit 7;>sp|P27724|NDHH_SYNY3 NAD(P)H-quinone oxidoreductase subunit H OS=Synechocystis sp. (strain PCC 6803 / Kazusa) GN=ndhH PE=1 SV=3;>tr|F7UPP9|F7UPP9_SYNYG NAD(P)H-quinone oxidoreductase subunit H OS=Synechocystis sp. (st	13	10	2	+		12	2	+		9	1	+		44.347	0	35.7	27.3	33.1	25.3	1503800000	317080000	659020000	416690000	54
slr0262	P73877	>slr0262 unknown protein;>tr|P73877|P73877_SYNY3 Slr0262 protein OS=Synechocystis sp. (strain PCC 6803 / Kazusa) GN=slr0262 PE=4 SV=1;>tr|F7UPQ0|F7UPQ0_SYNYG Putative uncharacterized protein slr0262 OS=Synechocystis sp. (strain PCC 6803 / GT-S) GN=slr0262	1	0	0			0	1	+		0	1	+		14.505	0.0010199	10.4	0	0	0	635300	0	0	0	3
slr0267	P73885	>slr0267 hypothetical protein;>tr|P73885|P73885_SYNY3 Ribosome biogenesis GTPase A OS=Synechocystis sp. (strain PCC 6803 / Kazusa) GN=slr0267 PE=3 SV=1;>tr|F7UPQ9|F7UPQ9_SYNYG Ribosome biogenesis GTPase A OS=Synechocystis sp. (strain PCC 6803 / GT-S) GN=rb	3	0	1	+		2	1	+		2	0	+		31.201	0	15.8	0	12.2	12.2	50090000	0	22038000	4390700	7
slr0270	P73889	>slr0270 hypothetical protein;>sp|P73889|Y270_SYNY3 Uncharacterized protein slr0270 OS=Synechocystis sp. (strain PCC 6803 / Kazusa) GN=slr0270 PE=4 SV=1;>tr|F7UPR3|F7UPR3_SYNYG Putative uncharacterized protein slr0270 OS=Synechocystis sp. (strain PCC 6803	2	1	1	+		1	1	+		1	1	+		12.566	0	22.6	8.5	14.2	14.2	922650000	7714000	19475000	17800000	19
slr0280	P74396	>slr0280 hypothetical protein;>tr|P74396|P74396_SYNY3 Slr0280 protein OS=Synechocystis sp. (strain PCC 6803 / Kazusa) GN=slr0280 PE=4 SV=1;>tr|F7URA8|F7URA8_SYNYG Putative uncharacterized protein slr0280 OS=Synechocystis sp. (strain PCC 6803 / GT-S) GN=slr	7	4	0	+		6	0	+		6	0	+		65.405	0	15.4	8.9	13.3	13.3	350200000	54979000	187570000	107650000	23
slr0287	P74411	>slr0287 hypothetical protein;>tr|P74411|P74411_SYNY3 Slr0287 protein OS=Synechocystis sp. (strain PCC 6803 / Kazusa) GN=slr0287 PE=4 SV=1;>tr|F7URC4|F7URC4_SYNYG Putative uncharacterized protein slr0287 OS=Synechocystis sp. (strain PCC 6803 / GT-S) GN=slr	3	1	2	+		2	2	+		2	2	+		13.615	0	14.4	8.5	14.4	14.4	1040800000	10542000	50707000	11548000	30
slr0288	P77970	>slr0288 glutamate--ammonia ligase;>tr|P77970|P77970_SYNY3 Glutamate--ammonia ligase OS=Synechocystis sp. (strain PCC 6803 / Kazusa) GN=glnN PE=3 SV=1;>tr|F7URC5|F7URC5_SYNYG Glutamate--ammonia ligase OS=Synechocystis sp. (strain PCC 6803 / GT-S) GN=glnN P	25	15	9	+		21	8	+		20	6	+		79.209	0	42.5	23.5	38.4	37	8524100000	1279400000	2903400000	1423300000	169
slr0291	P74412	>slr0291 hypothetical protein;>tr|P74412|P74412_SYNY3 Slr0291 protein OS=Synechocystis sp. (strain PCC 6803 / Kazusa) GN=slr0291 PE=4 SV=1;>tr|F7URC6|F7URC6_SYNYG Putative uncharacterized protein slr0291 OS=Synechocystis sp. (strain PCC 6803 / GT-S) GN=slr	2	0	2	+		0	1	+		0	1	+		17.221	0.00051546	16.7	0	0	0	306570000	0	0	0	6
slr0293	P74416	>slr0293 glycine dehydrogenase;>sp|P74416|GCSP_SYNY3 Glycine dehydrogenase [decarboxylating] OS=Synechocystis sp. (strain PCC 6803 / Kazusa) GN=gcvP PE=3 SV=1;>tr|F7URD1|F7URD1_SYNYG Glycine dehydrogenase [decarboxylating] OS=Synechocystis sp. (strain PCC	7	1	3	+		3	4	+		3	4	+		107.32	0	10	1.8	4.5	4.5	568080000	9545000	36353000	78438000	19
slr0298	Q55902	>slr0298 FraH protein homolog;>tr|Q55902|Q55902_SYNY3 Heterocyst to vegetative cell connection protein OS=Synechocystis sp. (strain PCC 6803 / Kazusa) GN=fraH PE=4 SV=1;>tr|F7UU15|F7UU15_SYNYG Heterocyst-to-vegetative cell connection protein homolog OS=Syn	3	1	2	+		1	2	+		2	2	+		22.159	0	26.2	8.6	8.6	22.4	96370000	3449000	17554000	24610000	15
slr0301	Q55905	>slr0301 phosphoenolpyruvate synthase;>sp|Q55905|PPSA_SYNY3 Phosphoenolpyruvate synthase OS=Synechocystis sp. (strain PCC 6803 / Kazusa) GN=ppsA PE=3 SV=1;>tr|F7UU18|F7UU18_SYNYG Phosphoenolpyruvate synthase OS=Synechocystis sp. (strain PCC 6803 / GT-S) GN	11	4	4	+		6	5	+		6	4	+		89.928	0	14.1	4.8	7.5	7.5	439330000	28284000	102610000	70927000	29
slr0306	Q55910	>slr0306 unknown protein;>tr|Q55910|Q55910_SYNY3 Slr0306 protein OS=Synechocystis sp. (strain PCC 6803 / Kazusa) GN=slr0306 PE=3 SV=1;>tr|F7UU23|F7UU23_SYNYG Putative uncharacterized protein slr0306 OS=Synechocystis sp. (strain PCC 6803 / GT-S) GN=slr0306	2	0	0			2	0	+		2	0	+		55.3	0	5.9	0	5.9	5.9	10026000	0	7788100	2238100	2
slr0312	Q55919	>slr0312 two-component response regulator NarL subfamily;>tr|Q55919|Q55919_SYNY3 NarL subfamily OS=Synechocystis sp. (strain PCC 6803 / Kazusa) GN=slr0312 PE=4 SV=1;>tr|F7UU32|F7UU32_SYNYG NarL subfamily protein Rre32 OS=Synechocystis sp. (strain PCC 6803	2	2	1	+		2	1	+		2	1	+		22.752	0	11	11	11	11	285840000	7445000	107860000	24085000	6
slr0315	Q55922	>slr0315 probable oxidoreductase;>tr|Q55922|Q55922_SYNY3 Slr0315 protein OS=Synechocystis sp. (strain PCC 6803 / Kazusa) GN=slr0315 PE=3 SV=1;>tr|F7UU35|F7UU35_SYNYG Putative uncharacterized protein slr0315 OS=Synechocystis sp. (strain PCC 6803 / GT-S) GN=	4	0	2	+		1	2	+		2	3	+		25.897	0	28.3	0	9.4	13.9	378960000	0	4015000	28882000	17
slr0320	Q55524	>slr0320 hypothetical protein;>tr|Q55524|Q55524_SYNY3 Slr0320 protein OS=Synechocystis sp. (strain PCC 6803 / Kazusa) GN=slr0320 PE=4 SV=1;>tr|F7URP2|F7URP2_SYNYG Putative uncharacterized protein slr0320 OS=Synechocystis sp. (strain PCC 6803 / GT-S) GN=slr	1	1	0	+		1	0	+		0	0			60.644	0	2.1	2.1	2.1	0	17083000	3503800	13579000	0	2
slr0322	Q55527	>slr0322 two-component hybrid sensor and regulator;>tr|Q55527|Q55527_SYNY3 CheA like protein OS=Synechocystis sp. (strain PCC 6803 / Kazusa) GN=slr0322 PE=4 SV=1;>tr|F7URP5|F7URP5_SYNYG CheA-like protein PilL/TaxAY3/Hik43 OS=Synechocystis sp. (strain PCC 6	31	13	14	+		18	17	+		14	16	+		120.56	0	30.7	12.7	17.4	15.1	8430900000	163560000	932910000	108050000	166
slr0323	Q55528	>slr0323 putative alpha-mannosidase;>tr|Q55528|Q55528_SYNY3 Alpha-mannosidase OS=Synechocystis sp. (strain PCC 6803 / Kazusa) GN=ams1 PE=4 SV=1;>tr|F7URP6|F7URP6_SYNYG Alpha-mannosidase OS=Synechocystis sp. (strain PCC 6803 / GT-S) GN=ams1 PE=4 SV=1	1	1	0	+		1	0	+		1	0	+		120.44	0	1.2	1.2	1.2	1.2	14098000	717170	9670700	3710100	2
slr0325	Q55530	>slr0325 hypothetical protein;>tr|Q55530|Q55530_SYNY3 Slr0325 protein OS=Synechocystis sp. (strain PCC 6803 / Kazusa) GN=slr0325 PE=4 SV=1;>tr|F7URP8|F7URP8_SYNYG Putative uncharacterized protein slr0325 OS=Synechocystis sp. (strain PCC 6803 / GT-S) GN=slr	1	0	1	+		0	1	+		0	1	+		18.346	0.0010178	6.8	0	0	0	15317000	0	0	0	1
slr0326	Q55533	>slr0326 hypothetical protein;>tr|Q55533|Q55533_SYNY3 Slr0326 protein OS=Synechocystis sp. (strain PCC 6803 / Kazusa) GN=slr0326 PE=4 SV=1;>tr|F7URQ1|F7URQ1_SYNYG Putative uncharacterized protein slr0326 OS=Synechocystis sp. (strain PCC 6803 / GT-S) GN=slr	6	3	3	+		5	2	+		3	2	+		16.949	0	38.1	23.8	37.4	23.8	2547000000	116170000	570390000	292560000	72
slr0328	Q55535	>slr0328 low molecular weight phosphotyrosine protein phosphatase;>sp|Q55535|Y328_SYNY3 Putative low molecular weight protein-tyrosine-phosphatase slr0328 OS=Synechocystis sp. (strain PCC 6803 / Kazusa) GN=slr0328 PE=3 SV=1;>tr|F7URQ3|F7URQ3_SYNYG Low mole	2	0	1	+		1	1	+		1	1	+		17.47	0.00051733	25.5	0	12.7	12.7	45737000	0	3966300	3693500	2
slr0329	Q55536	>slr0329 glucokinase;>tr|Q55536|Q55536_SYNY3 Xylose repressor OS=Synechocystis sp. (strain PCC 6803 / Kazusa) GN=xylR PE=4 SV=1;>tr|F7URQ4|F7URQ4_SYNYG Xylose repressor OS=Synechocystis sp. (strain PCC 6803 / GT-S) GN=xylR PE=4 SV=1	1	1	0	+		1	0	+		1	0	+		34.607	0	3.4	3.4	3.4	3.4	18825000	4767300	0	14058000	3
slr0331	P32421	>slr0331 NADH dehydrogenase subunit 4 (involved in photosystem-1 cyclic electron flow);>sp|P32421|NU4C1_SYNY3 NAD(P)H-quinone oxidoreductase chain 4-1 OS=Synechocystis sp. (strain PCC 6803 / Kazusa) GN=ndhD1 PE=3 SV=1;>tr|F7URR0|F7URR0_SYNYG NAD(P)H-quinon	1	0	0			1	0	+		1	0	+		57.51	0	4.4	0	4.4	4.4	21767000	0	17917000	3850600	1
slr0333	Q55541	>slr0333 unknown protein;>tr|Q55541|Q55541_SYNY3 Slr0333 protein OS=Synechocystis sp. (strain PCC 6803 / Kazusa) GN=slr0333 PE=4 SV=1;>tr|F7URR1|F7URR1_SYNYG Putative uncharacterized protein slr0333 OS=Synechocystis sp. (strain PCC 6803 / GT-S) GN=slr0333	2	1	0	+		2	1	+		2	1	+		11.406	0	22.6	10.4	22.6	22.6	500880000	1570600	25859000	127970000	9
slr0335	Q55544	>slr0335 phycobilisome core-membrane linker polypeptide;>sp|Q55544|APCE_SYNY3 Phycobiliprotein ApcE OS=Synechocystis sp. (strain PCC 6803 / Kazusa) GN=apcE PE=1 SV=1;>tr|F7URR5|F7URR5_SYNYG Phycobilisome LCM core-membrane linker polypeptide ApcE OS=Synecho	50	35	26	+		37	26	+		35	22	+		100.29	0	56.6	39	47.7	45.8	57311000000	6271200000	16572000000	4918200000	510
slr0338	Q55548	>slr0338 probable oxidoreductase;>tr|Q55548|Q55548_SYNY3 Slr0338 protein OS=Synechocystis sp. (strain PCC 6803 / Kazusa) GN=slr0338 PE=4 SV=1;>tr|F7URR9|F7URR9_SYNYG Putative uncharacterized protein slr0338 OS=Synechocystis sp. (strain PCC 6803 / GT-S) GN=	7	2	1	+		5	1	+		6	2	+		39.042	0	26.7	6.7	19.1	24.7	706380000	26441000	138410000	398190000	28
slr0341	Q55633	>slr0341 unknown protein;>tr|Q55633|Q55633_SYNY3 Slr0341 protein OS=Synechocystis sp. (strain PCC 6803 / Kazusa) GN=slr0341 PE=4 SV=1;>tr|F7US18|F7US18_SYNYG Putative uncharacterized protein slr0341 OS=Synechocystis sp. (strain PCC 6803 / GT-S) GN=slr0341	4	0	2	+		2	1	+		2	1	+		35.076	0	11.9	0	7.9	7.9	46637000	0	11387000	8031500	14
slr0342	Q57038	>slr0342 cytochrome b6;>sp|Q57038|CYB6_SYNY3 Cytochrome b6 OS=Synechocystis sp. (strain PCC 6803 / Kazusa) GN=petB PE=3 SV=1;>tr|F7US20|F7US20_SYNYG Cytochrome b6 OS=Synechocystis sp. (strain PCC 6803 / GT-S) GN=petB PE=3 SV=1	6	2	3	+		3	5	+		3	3	+		25.054	0	28.8	9	18.5	18.5	3714100000	212850000	399610000	158700000	51
slr0343	P27589	>slr0343 cytochrome b6-f complex subunit 4;>sp|P27589|PETD_SYNY3 Cytochrome b6-f complex subunit 4 OS=Synechocystis sp. (strain PCC 6803 / Kazusa) GN=petD PE=3 SV=1;>tr|F7US21|F7US21_SYNYG Cytochrome b6-f complex subunit 4 OS=Synechocystis sp. (strain PCC	1	1	1	+		1	1	+		1	1	+		17.444	0	6.2	6.2	6.2	6.2	1112100000	15028000	13599000	21821000	63
slr0346	Q55637	>slr0346 ribonuclease III;>sp|Q55637|RNC2_SYNY3 Ribonuclease 3 2 OS=Synechocystis sp. (strain PCC 6803 / Kazusa) GN=rnc2 PE=3 SV=1;>tr|F7US24|F7US24_SYNYG Ribonuclease 3 OS=Synechocystis sp. (strain PCC 6803 / GT-S) GN=rnc PE=3 SV=1	2	1	0	+		1	0	+		1	0	+		27.106	0	11.9	7	4.9	4.9	6184900	931500	3931100	1322300	9
slr0347	Q55640	>slr0347 probable permease protein of ABC transporter;>tr|Q55640|Q55640_SYNY3 Slr0347 protein OS=Synechocystis sp. (strain PCC 6803 / Kazusa) GN=slr0347 PE=4 SV=1;>tr|F7US27|F7US27_SYNYG Putative uncharacterized protein slr0347 OS=Synechocystis sp. (strain	1	0	1	+		0	1	+		0	1	+		28.492	0.0024863	5	0	0	0	0	0	0	0	0
slr0348	Q55643	>sp|Q55643|ISPH_SYNY3 4-hydroxy-3-methylbut-2-enyl diphosphate reductase OS=Synechocystis sp. (strain PCC 6803 / Kazusa) GN=ispH PE=3 SV=2;>slr0348 hypothetical protein;>tr|F7US30|F7US30_SYNYG 4-hydroxy-3-methylbut-2-enyl diphosphate reductase OS=Synechocy	3	2	2	+		2	1	+		2	2	+		42.415	0	9.5	7.1	7.1	7.1	636330000	11612000	114800000	125220000	29
slr0355	Q55650	>slr0355 hypothetical protein;>tr|Q55650|Q55650_SYNY3 Slr0355 protein OS=Synechocystis sp. (strain PCC 6803 / Kazusa) GN=slr0355 PE=4 SV=1;>tr|F7US41|F7US41_SYNYG Putative uncharacterized protein slr0355 OS=Synechocystis sp. (strain PCC 6803 / GT-S) GN=slr	4	2	2	+		1	2	+		1	2	+		35.387	0	14.2	6.6	2.1	4.5	511300000	109030000	51324000	21385000	16
slr0357	Q55653	>slr0357 histidyl-tRNA synthetase;>sp|Q55653|SYH_SYNY3 Histidine--tRNA ligase OS=Synechocystis sp. (strain PCC 6803 / Kazusa) GN=hisS PE=3 SV=1;>tr|F7US44|F7US44_SYNYG Histidine--tRNA ligase OS=Synechocystis sp. (strain PCC 6803 / GT-S) GN=hisS PE=3 SV=1	8	1	4	+		5	3	+		4	3	+		49.171	0	21.7	2.7	13.2	10.5	743240000	1731300	59667000	11134000	35
slr0358	Q55654	>slr0358 unknown protein;>tr|Q55654|Q55654_SYNY3 Slr0358 protein OS=Synechocystis sp. (strain PCC 6803 / Kazusa) GN=slr0358 PE=4 SV=1;>tr|F7US45|F7US45_SYNYG Putative uncharacterized protein slr0358 OS=Synechocystis sp. (strain PCC 6803 / GT-S) GN=slr0358	1	0	0			0	1	+		0	1	+		42.416	0	7.8	0	0	0	100860000	0	0	0	3
slr0361	Q55578	>slr0361 probable ribosomal large subunit pseudouridine synthase B;>sp|Q55578|Y361_SYNY3 Uncharacterized RNA pseudouridine synthase slr0361 OS=Synechocystis sp. (strain PCC 6803 / Kazusa) GN=slr0361 PE=3 SV=1;>tr|F7URV5|F7URV5_SYNYG Pseudouridine synthase	3	0	2	+		1	2	+		1	2	+		28.228	0	16.1	0	6.8	6.8	163970000	0	17439000	17304000	14
slr0362	Q55579	>slr0362 hypothetical protein;>tr|Q55579|Q55579_SYNY3 Slr0362 protein OS=Synechocystis sp. (strain PCC 6803 / Kazusa) GN=slr0362 PE=4 SV=1;>tr|F7URV6|F7URV6_SYNYG Putative uncharacterized protein slr0362 OS=Synechocystis sp. (strain PCC 6803 / GT-S) GN=slr	3	0	1	+		2	0	+		2	0	+		19.356	0	24.1	0	14.9	14.9	68774000	0	42587000	12264000	8
slr0369	Q55584	>tr|Q55584|Q55584_SYNY3 Cation or drug efflux system protein OS=Synechocystis sp. (strain PCC 6803 / Kazusa) GN=slr0369 PE=4 SV=1;>tr|F7URW1|F7URW1_SYNYG Cation or drug efflux system protein OS=Synechocystis sp. (strain PCC 6803 / GT-S) GN=slr0369 PE=4 SV=	6	1	3	+		3	4	+		3	4	+		117.56	0	8.1	1	3.3	3.3	418250000	8333100	201710000	105320000	13
slr0370	Q55585	>slr0370 succinate-semialdehyde dehydrogenase (NADP+);>sp|Q55585|GABD_SYNY3 Probable succinate-semialdehyde dehydrogenase [NADP(+)] OS=Synechocystis sp. (strain PCC 6803 / Kazusa) GN=gabD PE=3 SV=1;>tr|F7URW2|F7URW2_SYNYG Succinate-semialdehyde dehydrogena	8	5	3	+		4	3	+		5	3	+		48.748	0	22.7	15.9	10.4	13	1497000000	137700000	353790000	241980000	64
slr0373	Q55588	>slr0373 hypothetical protein;>tr|Q55588|Q55588_SYNY3 Slr0373 protein OS=Synechocystis sp. (strain PCC 6803 / Kazusa) GN=slr0373 PE=4 SV=1;>tr|F7URW6|F7URW6_SYNYG Putative uncharacterized protein slr0373 OS=Synechocystis sp. (strain PCC 6803 / GT-S) GN=slr	1	0	1	+		0	1	+		0	1	+		14.044	0.0024851	7.9	0	0	0	10333000	0	0	0	11
slr0374	Q55589	>slr0374 hypothetical protein;>tr|Q55589|Q55589_SYNY3 Cell division cycle protein OS=Synechocystis sp. (strain PCC 6803 / Kazusa) GN=slr0374 PE=4 SV=1;>tr|F7URW7|F7URW7_SYNYG Cell division cycle protein OS=Synechocystis sp. (strain PCC 6803 / GT-S) GN=slr0	12	5	5	+		7	6	+		5	5	+		56.441	0	24.8	10.8	15.2	11	1661300000	166270000	234630000	40698000	72
slr0376	Q55590	>slr0376 hypothetical protein;>tr|Q55590|Q55590_SYNY3 Slr0376 protein OS=Synechocystis sp. (strain PCC 6803 / Kazusa) GN=slr0376 PE=4 SV=1;>tr|F7URW8|F7URW8_SYNYG Putative uncharacterized protein slr0376 OS=Synechocystis sp. (strain PCC 6803 / GT-S) GN=slr	1	0	0			1	0	+		1	0	+		12.857	0	16.4	0	16.4	16.4	17280000	0	10047000	7232600	3
slr0377	Q55591	>slr0377 unknown protein;>tr|Q55591|Q55591_SYNY3 Slr0377 protein OS=Synechocystis sp. (strain PCC 6803 / Kazusa) GN=slr0377 PE=4 SV=1;>tr|F7URW9|F7URW9_SYNYG Putative uncharacterized protein slr0377 OS=Synechocystis sp. (strain PCC 6803 / GT-S) GN=slr0377	2	1	0	+		2	0	+		1	0	+		45.914	0	5.6	2	5.6	3.7	43393000	2447900	36551000	4394700	4
slr0378	Q55592	>slr0378 similar to 7-beta-(4-carbaxybutanamido)cephalosporanic acid acylase;>tr|Q55592|Q55592_SYNY3 7-beta-(4-carbaxybutanamido)cephalosporanic acid acylase OS=Synechocystis sp. (strain PCC 6803 / Kazusa) GN=slr0378 PE=4 SV=1;>tr|F7URX0|F7URX0_SYNYG 7-bet	4	1	0	+		4	0	+		1	0	+		77.955	0	6	1.3	6	1.6	46663000	15903000	25343000	5416900	6
slr0380	Q55594	>slr0380 hypothetical protein;>tr|Q55594|Q55594_SYNY3 Slr0380 protein OS=Synechocystis sp. (strain PCC 6803 / Kazusa) GN=slr0380 PE=4 SV=1;>tr|F7URX2|F7URX2_SYNYG Putative uncharacterized protein slr0380 OS=Synechocystis sp. (strain PCC 6803 / GT-S) GN=slr	2	1	0	+		2	0	+		1	0	+		50.62	0	5.2	2.4	5.2	2.4	5750700	2975200	2512300	263240	3
slr0381	Q55595	>slr0381 lactoylglutathione lyase;>sp|Q55595|LGUL_SYNY3 Probable lactoylglutathione lyase OS=Synechocystis sp. (strain PCC 6803 / Kazusa) GN=gloA PE=3 SV=1;>tr|F7URX3|F7URX3_SYNYG Putative uncharacterized protein slr0381 OS=Synechocystis sp. (strain PCC 68	3	1	1	+		2	1	+		3	1	+		14.665	0	32.1	13	25.2	32.1	776230000	11440000	74849000	239240000	13
slr0383	Q55597	>slr0383 hypothetical protein;>tr|Q55597|Q55597_SYNY3 Slr0383 protein OS=Synechocystis sp. (strain PCC 6803 / Kazusa) GN=slr0383 PE=4 SV=1;>tr|F7URX5|F7URX5_SYNYG Putative uncharacterized protein slr0383 OS=Synechocystis sp. (strain PCC 6803 / GT-S) GN=slr	1	0	0			1	0	+	+	0	0			21.044	0	4.3	0	4.3	0	799130	0	799130	0	1
slr0384	Q55598	>slr0384 sulfoquinovosyldiacylglycerol biosynthesis protein SqdX;>tr|Q55598|Q55598_SYNY3 Slr0384 protein OS=Synechocystis sp. (strain PCC 6803 / Kazusa) GN=slr0384 PE=4 SV=1;>tr|F7URX6|F7URX6_SYNYG Putative uncharacterized protein slr0384 OS=Synechocystis	2	1	0	+		2	0	+		1	0	+		41.451	0	7.1	2.9	7.1	2.9	24734000	2877500	19749000	2107200	5
slr0386	Q55601	>slr0386 unknown protein;>tr|Q55601|Q55601_SYNY3 Slr0386 protein OS=Synechocystis sp. (strain PCC 6803 / Kazusa) GN=slr0386 PE=4 SV=1;>tr|F7URY0|F7URY0_SYNYG Putative uncharacterized protein slr0386 OS=Synechocystis sp. (strain PCC 6803 / GT-S) GN=slr0386	2	1	1	+		1	1	+		0	1	+		46.743	0.0010194	7	2.7	2.7	0	31707000	8992500	22715000	0	2
slr0393	P74419	>slr0393 unknown protein;>tr|P74419|P74419_SYNY3 Slr0393 protein OS=Synechocystis sp. (strain PCC 6803 / Kazusa) GN=slr0393 PE=4 SV=1;>tr|F7URD4|F7URD4_SYNYG Putative uncharacterized protein slr0393 OS=Synechocystis sp. (strain PCC 6803 / GT-S) GN=slr0393	2	0	1	+		0	2	+		0	2	+		14.537	0	9.1	0	0	0	331040000	0	0	0	5
slr0394	P74421	>slr0394 phosphoglycerate kinase;>tr|F7URD6|F7URD6_SYNYG Phosphoglycerate kinase OS=Synechocystis sp. (strain PCC 6803 / GT-S) GN=pgk PE=3 SV=1;>sp|P74421|PGK_SYNY3 Phosphoglycerate kinase OS=Synechocystis sp. (strain PCC 6803 / Kazusa) GN=pgk PE=3 SV=2	20	12	14	+		17	15	+		17	16	+		41.67	0	56.8	38.5	56.5	56.5	76351000000	3247800000	10207000000	11108000000	271
slr0397	P74427	>slr0397 hypothetical protein;>tr|P74427|P74427_SYNY3 Slr0397 protein OS=Synechocystis sp. (strain PCC 6803 / Kazusa) GN=slr0397 PE=4 SV=1;>tr|F7URE2|F7URE2_SYNYG Putative uncharacterized protein slr0397 OS=Synechocystis sp. (strain PCC 6803 / GT-S) GN=slr	3	3	0	+		3	0	+		3	0	+		21.05	0	19.4	19.4	19.4	19.4	162590000	17847000	88749000	55993000	12
slr0398	P74428	>slr0398 unknown protein;>tr|P74428|P74428_SYNY3 Slr0398 protein OS=Synechocystis sp. (strain PCC 6803 / Kazusa) GN=slr0398 PE=4 SV=1;>tr|F7URE3|F7URE3_SYNYG Putative uncharacterized protein slr0398 OS=Synechocystis sp. (strain PCC 6803 / GT-S) GN=slr0398	3	2	2	+		3	2	+		3	2	+		17.633	0	26.8	14	26.8	26.8	8204800000	115400000	174040000	196280000	32
slr0399	P74429	>slr0399 chaperon-like protein for quinone binding in photosystem II;>tr|P74429|P74429_SYNY3 Ycf39 gene product OS=Synechocystis sp. (strain PCC 6803 / Kazusa) GN=ycf39 PE=4 SV=1;>tr|F7URE4|F7URE4_SYNYG Chaperon-like protein for quinone binding in photosys	7	2	4	+		4	3	+		3	3	+		36.519	0	21.8	6.4	16.3	13.2	620340000	26540000	177420000	57258000	26
slr0400	P74430	>slr0400 hypothetical protein;>sp|P74430|PPNK1_SYNY3 Probable inorganic polyphosphate/ATP-NAD kinase 1 OS=Synechocystis sp. (strain PCC 6803 / Kazusa) GN=ppnK1 PE=3 SV=1;>tr|F7URE5|F7URE5_SYNYG Probable inorganic polyphosphate/ATP-NAD kinase OS=Synechocyst	1	0	0			1	0	+		1	0	+		33.397	0	6.2	0	6.2	6.2	2838200	0	1151700	1686400	4
slr0401	P74431	>slr0401 periplasmic polyamine-binding protein of ABC transporter;>tr|P74431|P74431_SYNY3 Spermidine/putrescine-binding periplasmic protein OS=Synechocystis sp. (strain PCC 6803 / Kazusa) GN=slr0401 PE=4 SV=1;>tr|F7URE6|F7URE6_SYNYG Spermidine/putrescine-b	2	0	1	+		1	1	+		0	1	+		43.406	0	7.3	0	4.4	0	86908000	0	690080	0	16
slr0402	P74432	>slr0402 hypothetical protein;>sp|P74432|NTPA_SYNY3 Non-canonical purine NTP pyrophosphatase OS=Synechocystis sp. (strain PCC 6803 / Kazusa) GN=slr0402 PE=3 SV=1;>tr|F7URE7|F7URE7_SYNYG Non-canonical purine NTP pyrophosphatase OS=Synechocystis sp. (strain	1	0	0			0	1	+		0	1	+		21.188	0.004914	14.4	0	0	0	28615000	0	0	0	1
slr0404	P74433	>slr0404 hypothetical protein;>tr|P74433|P74433_SYNY3 Slr0404 protein OS=Synechocystis sp. (strain PCC 6803 / Kazusa) GN=slr0404 PE=4 SV=1;>tr|F7URE9|F7URE9_SYNYG Putative uncharacterized protein slr0404 OS=Synechocystis sp. (strain PCC 6803 / GT-S) GN=slr	7	5	3	+		6	3	+		7	3	+		34.864	0	29.4	22.2	26.1	29.4	6241400000	377880000	769100000	1027300000	111
slr0406	P74438	>slr0406 dihydroorotase;>sp|P74438|PYRC_SYNY3 Dihydroorotase OS=Synechocystis sp. (strain PCC 6803 / Kazusa) GN=pyrC PE=3 SV=1;>tr|F7URF4|F7URF4_SYNYG Dihydroorotase OS=Synechocystis sp. (strain PCC 6803 / GT-S) GN=pyrC PE=3 SV=1	3	1	0	+		2	1	+		2	0	+		38.126	0	14	5.6	10.2	10.2	65252000	12912000	14197000	38144000	9
slr0416; sll1630	Q55737	>slr0416 unknown protein;>tr|Q55737|Q55737_SYNY3 Slr0416 protein OS=Synechocystis sp. (strain PCC 6803 / Kazusa) GN=slr0416 PE=4 SV=1;>tr|F7USR8|F7USR8_SYNYG Putative uncharacterized protein slr0416 OS=Synechocystis sp. (strain PCC 6803 / GT-S) GN=slr0416	2	1	0	+		2	0	+		2	0	+		16.354	0	11	5.5	11	11	270580000	9772900	141600000	119210000	11
slr0417	Q55738; P73718	>slr0417 DNA gyrase subunit A;>sp|Q55738|GYRA_SYNY3 DNA gyrase subunit A OS=Synechocystis sp. (strain PCC 6803 / Kazusa) GN=gyrA PE=3 SV=1;>tr|F7USR9|F7USR9_SYNYG DNA gyrase subunit A OS=Synechocystis sp. (strain PCC 6803 / GT-S) GN=gyrA PE=3 SV=1	17	4	8	+		10	9	+		10	9	+		95.072	0	22.8	6	13.1	13.1	1699300000	89509000	286460000	333860000	77
slr0420	Q55747	>slr0420 hypothetical protein;>tr|Q55747|Q55747_SYNY3 Slr0420 protein OS=Synechocystis sp. (strain PCC 6803 / Kazusa) GN=slr0420 PE=4 SV=1;>tr|F7UST1|F7UST1_SYNYG Putative uncharacterized protein slr0420 OS=Synechocystis sp. (strain PCC 6803 / GT-S) GN=slr	6	3	2	+		3	4	+		3	4	+		24.472	0	35.2	12.3	12.3	15.9	2901000000	93128000	54264000	22753000	32
slr0426	Q55759	>slr0426 GTP cyclohydrolase I;>sp|Q55759|GCH1_SYNY3 GTP cyclohydrolase 1 OS=Synechocystis sp. (strain PCC 6803 / Kazusa) GN=folE PE=3 SV=1;>tr|F7USU5|F7USU5_SYNYG GTP cyclohydrolase 1 OS=Synechocystis sp. (strain PCC 6803 / GT-S) GN=folE PE=3 SV=1	13	10	5	+		11	5	+		10	5	+		26.639	0	50.4	35.9	43.6	47.4	8561800000	372050000	2065500000	2811600000	166
slr0427	Q55760	>slr0427 putative competence-damage protein;>sp|Q55760|CINAL_SYNY3 CinA-like protein OS=Synechocystis sp. (strain PCC 6803 / Kazusa) GN=slr0427 PE=3 SV=1;>tr|F7USU6|F7USU6_SYNYG CinA-like protein OS=Synechocystis sp. (strain PCC 6803 / GT-S) GN=slr0427 PE=	2	1	1	+		2	1	+		2	1	+		44.707	0	7	2.6	7	7	61270000	359960	38540000	4729300	8
slr0431	Q55113	>slr0431 hypothetical protein;>tr|Q55113|Q55113_SYNY3 Slr0431 protein OS=Synechocystis sp. (strain PCC 6803 / Kazusa) GN=slr0431 PE=4 SV=1;>tr|F7USB5|F7USB5_SYNYG Putative uncharacterized protein slr0431 OS=Synechocystis sp. (strain PCC 6803 / GT-S) GN=slr	7	5	1	+		5	2	+		4	2	+		27.011	0	40	24	24	20.4	1224600000	438740000	662810000	90499000	33
slr0434	Q55119	>slr0434 elongation factor P;>sp|Q55119|EFP_SYNY3 Elongation factor P OS=Synechocystis sp. (strain PCC 6803 / Kazusa) GN=efp PE=3 SV=1;>tr|F7USC3|F7USC3_SYNYG Elongation factor P OS=Synechocystis sp. (strain PCC 6803 / GT-S) GN=efp PE=3 SV=1	9	4	6	+		5	7	+		5	6	+		20.406	0	52.9	23	28.3	28.3	5376900000	211730000	283190000	110570000	88
slr0435	Q55120	>slr0435 biotin carboxyl carrier protein of acetyl-CoA carboxylase;>tr|Q55120|Q55120_SYNY3 Biotin carboxyl carrier protein of acetyl-CoA carboxylase OS=Synechocystis sp. (strain PCC 6803 / Kazusa) GN=accB PE=4 SV=1;>tr|F7USC4|F7USC4_SYNYG Biotin carboxyl c	7	3	2	+		5	4	+		5	3	+		16.313	0	59.1	22.7	32.5	32.5	3648500000	148650000	209310000	110890000	70
slr0436	Q55121	>slr0436 carbon dioxide concentrating mechanism protein CcmO;>sp|Q55121|Y436_SYNY3 Uncharacterized protein slr0436 OS=Synechocystis sp. (strain PCC 6803 / Kazusa) GN=slr0436 PE=3 SV=1;>tr|F7USC5|F7USC5_SYNYG Carbon dioxide concentrating mechanism protein C	2	2	1	+		2	1	+		1	1	+		32.296	0	7.7	7.7	7.7	5.1	451720000	16371000	26159000	17313000	11
slr0439	Q55127	>slr0439 unknown protein;>tr|Q55127|Q55127_SYNY3 Slr0439 protein OS=Synechocystis sp. (strain PCC 6803 / Kazusa) GN=slr0439 PE=4 SV=1;>tr|F7USD1|F7USD1_SYNYG Putative uncharacterized protein slr0439 OS=Synechocystis sp. (strain PCC 6803 / GT-S) GN=slr0439	2	0	0			2	0	+		1	0	+		54.61	0	3.6	0	3.6	2	37158000	0	33451000	3707500	5
slr0440	Q55130	>slr0440 hypothetical protein;>tr|Q55130|Q55130_SYNY3 Slr0440 protein OS=Synechocystis sp. (strain PCC 6803 / Kazusa) GN=slr0440 PE=4 SV=1;>tr|F7USD6|F7USD6_SYNYG Putative uncharacterized protein slr0440 OS=Synechocystis sp. (strain PCC 6803 / GT-S) GN=slr	5	3	3	+		4	3	+		4	3	+		30.336	0	22.5	12	16.5	16.5	772010000	32816000	119270000	82212000	34
slr0442	P74375	>slr0442 unknown protein;>tr|P74375|P74375_SYNY3 Slr0442 protein OS=Synechocystis sp. (strain PCC 6803 / Kazusa) GN=slr0442 PE=4 SV=1;>tr|F7UR83|F7UR83_SYNYG Putative uncharacterized protein slr0442 OS=Synechocystis sp. (strain PCC 6803 / GT-S) GN=slr0442	11	1	3	+		4	4	+		4	6	+		62.907	0	22.4	2.1	7.5	8	1929400000	8265100	25933000	58558000	61
slr0443	P74379	>slr0443 hypothetical protein;>tr|P74379|P74379_SYNY3 Slr0443 protein OS=Synechocystis sp. (strain PCC 6803 / Kazusa) GN=slr0443 PE=4 SV=1;>tr|F7UR90|F7UR90_SYNYG Putative uncharacterized protein slr0443 OS=Synechocystis sp. (strain PCC 6803 / GT-S) GN=slr	5	3	3	+		4	2	+		4	2	+		14.608	0	45.6	25.6	32	32	3642600000	198660000	560810000	362710000	42
slr0444	Q59975	>sp|Q59975|AROA_SYNY3 3-phosphoshikimate 1-carboxyvinyltransferase OS=Synechocystis sp. (strain PCC 6803 / Kazusa) GN=aroA PE=3 SV=1;>tr|F7UR92|F7UR92_SYNYG 3-phosphoshikimate 1-carboxyvinyltransferase OS=Synechocystis sp. (strain PCC 6803 / GT-S) GN=aroA	6	3	2	+		3	4	+		6	4	+		47.046	0	27.5	9.6	9.6	21.3	1558500000	10932000	45416000	195650000	44
slr0445	P74385	>slr0445 hypothetical protein;>tr|P74385|P74385_SYNY3 Slr0445 protein OS=Synechocystis sp. (strain PCC 6803 / Kazusa) GN=slr0445 PE=4 SV=1;>tr|F7UR97|F7UR97_SYNYG Putative uncharacterized protein slr0445 OS=Synechocystis sp. (strain PCC 6803 / GT-S) GN=slr	1	1	0	+		1	0	+		1	0	+		23.796	0	8.1	8.1	8.1	8.1	66544000	3344800	53396000	9802600	2
slr0447	P74390	>slr0447 periplasmic protein, ABC-type urea transport system substrate-binding protein;>tr|P74390|P74390_SYNY3 Negative aliphatic amidase regulator OS=Synechocystis sp. (strain PCC 6803 / Kazusa) GN=amiC PE=4 SV=1;>tr|F7URA2|F7URA2_SYNYG Negative aliphatic	20	12	15	+		13	14	+		15	11	+		48.359	0	51.6	27.6	38.1	38.8	104670000000	4713100000	20601000000	1487800000	344
slr0448	P74391	>slr0448 DNA repair protein RadA;>sp|P74391|RADA_SYNY3 DNA repair protein RadA homolog OS=Synechocystis sp. (strain PCC 6803 / Kazusa) GN=radA PE=3 SV=1;>tr|F7URA3|F7URA3_SYNYG DNA repair protein radA OS=Synechocystis sp. (strain PCC 6803 / GT-S) GN=sms PE	1	1	0	+		1	0	+		1	0	+		54.191	0	2	2	2	2	19916000	8480300	6822700	4612600	2
slr0452	P74689	>slr0452 dihydroxyacid dehydratase;>sp|P74689|ILVD_SYNY3 Dihydroxy-acid dehydratase OS=Synechocystis sp. (strain PCC 6803 / Kazusa) GN=ilvD PE=3 SV=1;>tr|F7UMH2|F7UMH2_SYNYG Dihydroxy-acid dehydratase OS=Synechocystis sp. (strain PCC 6803 / GT-S) GN=ilvD P	20	10	7	+		13	11	+		15	11	+		58.646	0	44.2	17.3	24.1	30.8	25299000000	1512200000	4707400000	3208900000	204
slr0453	P74690	>sp|P74690|PHK_SYNY3 Probable phosphoketolase OS=Synechocystis sp. (strain PCC 6803 / Kazusa) GN=slr0453 PE=3 SV=2;>slr0453 hypothetical protein;>tr|F7UMH3|F7UMH3_SYNYG Probable phosphoketolase OS=Synechocystis sp. (strain PCC 6803 / GT-S) GN=slr0453 PE=3	20	11	6	+		15	10	+		15	8	+		90.878	0	31.4	14	21.4	21.4	4031800000	156110000	743190000	695470000	122
slr0454	P74693	>slr0454 RND multidrug efflux transporter;>tr|P74693|P74693_SYNY3 Cation or drug efflux system protein OS=Synechocystis sp. (strain PCC 6803 / Kazusa) GN=slr0454 PE=4 SV=1;>tr|F7UMH6|F7UMH6_SYNYG Cation or drug efflux system protein OS=Synechocystis sp. (s	1	0	0			1	0	+		1	0	+		95.545	0	1.8	0	1.8	1.8	3145400	0	2370400	775000	3
slr0455	P74694	>slr0455 hypothetical protein;>tr|P74694|P74694_SYNY3 Slr0455 protein OS=Synechocystis sp. (strain PCC 6803 / Kazusa) GN=slr0455 PE=4 SV=1;>tr|F7UMH7|F7UMH7_SYNYG Putative uncharacterized protein slr0455 OS=Synechocystis sp. (strain PCC 6803 / GT-S) GN=slr	14	11	9	+		11	11	+		12	10	+		14.5	0	67.7	67.7	65.4	67.7	12155000000	1136500000	2164700000	1744400000	175
slr0467	Q55164	>slr0467 conserved component of ABC transporter for natural amino acids;>tr|Q55164|Q55164_SYNY3 Conserved component of ABC transporter for natural amino acids OS=Synechocystis sp. (strain PCC 6803 / Kazusa) GN=natA PE=3 SV=1;>tr|F7USH5|F7USH5_SYNYG Conserv	2	0	1	+		1	1	+		1	1	+		29.062	0	12.4	0	6.7	6.7	337330000	0	4696400	12851000	11
slr0468	Q55165	>tr|F7USH6|F7USH6_SYNYG Putative uncharacterized protein slr0468 OS=Synechocystis sp. (strain PCC 6803 / GT-S) GN=slr0468 PE=4 SV=1;>slr0468 unknown protein;>tr|Q55165|Q55165_SYNY3 Slr0468 protein OS=Synechocystis sp. (strain PCC 6803 / Kazusa) GN=slr0468	5	2	2	+		3	3	+		2	3	+		51.294	0	16.5	6.7	8	6.2	209230000	1163100	34378000	14906000	15
slr0469	P48939	>slr0469 30S ribosomal protein S4;>sp|P48939|RS4_SYNY3 30S ribosomal protein S4 OS=Synechocystis sp. (strain PCC 6803 / Kazusa) GN=rpsD PE=3 SV=1;>tr|F7USH7|F7USH7_SYNYG 30S ribosomal protein S4 OS=Synechocystis sp. (strain PCC 6803 / GT-S) GN=rps4 PE=3 SV	8	5	5	+		8	5	+		5	5	+		23.183	0	40.1	20.3	40.1	24.8	2803400000	331380000	291970000	159670000	53
slr0473	Q55168	>slr0473 cyanobacterial phytochrome 1, two-component sensor histidine kinase;>sp|Q55168|PHY1_SYNY3 Phytochrome-like protein cph1 OS=Synechocystis sp. (strain PCC 6803 / Kazusa) GN=cph1 PE=1 SV=1;>tr|F7USI0|F7USI0_SYNYG Cyanobacterial phytochrome Cph1/Hik35	2	0	0			1	1	+		1	1	+		84.232	0	3.2	0	1.3	1.3	97148000	0	14780000	62680000	10
slr0476	Q55171	>slr0476 unknown protein;>tr|Q55171|Q55171_SYNY3 Slr0476 protein OS=Synechocystis sp. (strain PCC 6803 / Kazusa) GN=slr0476 PE=4 SV=1;>tr|F7USI3|F7USI3_SYNYG Putative uncharacterized protein slr0476 OS=Synechocystis sp. (strain PCC 6803 / GT-S) GN=slr0476	8	7	5	+		6	4	+		6	6	+		14.394	0	52.2	52.2	38.2	41.9	2346400000	269600000	167330000	140150000	118
slr0477	Q55172	>slr0477 phosphoribosylglycinamide formyltransferase;>tr|Q55172|Q55172_SYNY3 Phosphoribosylglycinamide formyltransferase OS=Synechocystis sp. (strain PCC 6803 / Kazusa) GN=purN PE=4 SV=1;>tr|F7USI5|F7USI5_SYNYG Phosphoribosylglycinamide formyltransferase O	4	2	1	+		3	2	+		3	2	+		23.538	0	25.8	13.4	19.4	19.4	671000000	8589000	139550000	112600000	31
slr0479	Q55173	>slr0479 hypothetical protein;>tr|Q55173|Q55173_SYNY3 Slr0479 protein OS=Synechocystis sp. (strain PCC 6803 / Kazusa) GN=slr0479 PE=4 SV=1;>tr|F7USI6|F7USI6_SYNYG Putative uncharacterized protein slr0479 OS=Synechocystis sp. (strain PCC 6803 / GT-S) GN=slr	3	1	0	+		2	0	+		3	0	+		28.179	0	15.4	4.2	9.6	15.4	34154000	4332600	13699000	16123000	12
slr0480	Q55174	>slr0480 hypothetical protein YCF46;>tr|Q55174|Q55174_SYNY3 Ycf46 protein OS=Synechocystis sp. (strain PCC 6803 / Kazusa) GN=ycf46 PE=4 SV=1;>tr|F7USI7|F7USI7_SYNYG Putative uncharacterized protein ycf46 OS=Synechocystis sp. (strain PCC 6803 / GT-S) GN=ycf	2	1	0	+		2	0	+		2	0	+		55.974	0	5	2.8	5	5	2498500	174660	1656800	667020	2
slr0483	Q55176	>slr0483 hypothetical protein;>tr|Q55176|Q55176_SYNY3 Slr0483 protein OS=Synechocystis sp. (strain PCC 6803 / Kazusa) GN=slr0483 PE=4 SV=1;>tr|F7USI9|F7USI9_SYNYG Putative uncharacterized protein slr0483 OS=Synechocystis sp. (strain PCC 6803 / GT-S) GN=slr	4	4	4	+		4	2	+		4	4	+		16.885	0	25.5	25.5	25.5	25.5	6447000000	463250000	1195500000	1406100000	86
slr0484	Q55177	>slr0484 two-component sensor histidine kinase;>tr|Q55177|Q55177_SYNY3 Sensory transduction histidine kinase OS=Synechocystis sp. (strain PCC 6803 / Kazusa) GN=slr0484 PE=4 SV=1;>tr|F7USJ0|F7USJ0_SYNYG Sensory transduction histidine kinase Hik26 OS=Synecho	7	1	1	+		4	3	+		4	3	+		75.884	0	12.4	1.3	7.4	7.4	69973000	717060	14995000	10271000	11
slr0487	Q55178	>slr0487 hypothetical protein;>tr|Q55178|Q55178_SYNY3 Slr0487 protein OS=Synechocystis sp. (strain PCC 6803 / Kazusa) GN=slr0487 PE=4 SV=1;>tr|F7USJ1|F7USJ1_SYNYG Putative uncharacterized protein slr0487 OS=Synechocystis sp. (strain PCC 6803 / GT-S) GN=slr	1	0	0			1	0	+		1	0	+		18.601	0	9.2	0	9.2	9.2	76840000	0	53694000	23146000	2
slr0489	Q55180	>slr0489 unknown protein;>tr|Q55180|Q55180_SYNY3 Slr0489 protein OS=Synechocystis sp. (strain PCC 6803 / Kazusa) GN=slr0489 PE=4 SV=1;>tr|F7USJ3|F7USJ3_SYNYG Putative uncharacterized protein slr0489 OS=Synechocystis sp. (strain PCC 6803 / GT-S) GN=slr0489	2	0	1	+		0	2	+		0	2	+		17.517	0	7.3	0	0	0	3515200	0	0	0	6
slr0493	Q55183	>slr0493 similar to mannose-1-phosphate guanylyltransferase;>tr|Q55183|Q55183_SYNY3 Phosphomannose isomerase OS=Synechocystis sp. (strain PCC 6803 / Kazusa) GN=rfbM PE=4 SV=1;>tr|F7USJ6|F7USJ6_SYNYG Phosphomannose isomerase OS=Synechocystis sp. (strain PCC	3	1	1	+		2	1	+		2	2	+		14.427	0	13.3	5.5	6.2	6.2	69561000	13170000	16527000	17579000	9
slr0500	P48054	>slr0500 imidazoleglycerol-phosphate dehydratase;>sp|P48054|HIS7_SYNY3 Imidazoleglycerol-phosphate dehydratase OS=Synechocystis sp. (strain PCC 6803 / Kazusa) GN=hisB PE=3 SV=1;>tr|F7UTS2|F7UTS2_SYNYG Imidazoleglycerol-phosphate dehydratase OS=Synechocysti	4	2	0	+		3	0	+		2	1	+		23.063	0	23.8	12.4	20	12.4	490130000	17243000	55090000	409500000	13
slr0502	Q55822	>slr0502 cobalamin synthesis protein cobW homolog;>tr|Q55822|Q55822_SYNY3 CobW protein OS=Synechocystis sp. (strain PCC 6803 / Kazusa) GN=cobW PE=4 SV=1;>tr|F7UTS8|F7UTS8_SYNYG Cobalamin synthesis protein CobW homolog OS=Synechocystis sp. (strain PCC 6803	8	6	3	+		7	2	+		5	2	+		38.955	0	25.9	16.8	22.7	18.8	694930000	144260000	235160000	71104000	35
slr0503	Q55823	>slr0503 hypothetical protein YCF66;>sp|Q55823|YC66L_SYNY3 Ycf66-like protein OS=Synechocystis sp. (strain PCC 6803 / Kazusa) GN=slr0503 PE=3 SV=1;>tr|F7UTS9|F7UTS9_SYNYG Putative uncharacterized protein slr0503 OS=Synechocystis sp. (strain PCC 6803 / GT-S	8	2	6	+		3	6	+		3	6	+		37.633	0	27	11.6	12.2	12.2	1082800000	8239300	139010000	170760000	41
slr0505	Q55824	>slr0505 hypothetical protein;>tr|Q55824|Q55824_SYNY3 Slr0505 protein OS=Synechocystis sp. (strain PCC 6803 / Kazusa) GN=slr0505 PE=4 SV=1;>tr|F7UTT0|F7UTT0_SYNYG Putative uncharacterized protein slr0505 OS=Synechocystis sp. (strain PCC 6803 / GT-S) GN=slr	1	0	1	+		0	1	+		0	1	+		21.535	0	6.8	0	0	0	70166000	0	0	0	5
slr0506	Q59987	>slr0506 light-dependent NADPH-protochlorophyllide oxidoreductase;>sp|Q59987|POR_SYNY3 Light-dependent protochlorophyllide reductase OS=Synechocystis sp. (strain PCC 6803 / Kazusa) GN=por PE=3 SV=2;>tr|F7UTT1|F7UTT1_SYNYG Protochlorophyllide oxido-reductas	15	10	6	+		11	6	+		13	6	+		36.061	0	43.2	27.3	30.4	34.8	9240600000	497490000	1388600000	1979000000	142
slr0513	Q55835	>slr0513 iron transport system substrate-binding protein, periplasmic protein;>sp|Q55835|FUTA2_SYNY3 Iron uptake protein A2 OS=Synechocystis sp. (strain PCC 6803 / Kazusa) GN=futA2 PE=1 SV=1;>tr|F7UTU2|F7UTU2_SYNYG Periplasmic iron-binding protein OS=Synec	12	6	2	+		8	4	+		7	4	+		38.155	0	44.8	18.5	26.6	23.1	649990000	168430000	224860000	44320000	46
slr0514	Q55836	>slr0514 unknown protein;>tr|Q55836|Q55836_SYNY3 Slr0514 protein OS=Synechocystis sp. (strain PCC 6803 / Kazusa) GN=slr0514 PE=4 SV=1;>tr|F7UTU3|F7UTU3_SYNYG Putative uncharacterized protein slr0514 OS=Synechocystis sp. (strain PCC 6803 / GT-S) GN=slr0514	3	0	1	+		0	3	+		0	3	+		28.832	0	11.7	0	0	0	37601000	0	0	0	3
slr0516	Q55837	>slr0516 hypothetical protein;>sp|Q55837|Y516_SYNY3 Uncharacterized protein slr0516 OS=Synechocystis sp. (strain PCC 6803 / Kazusa) GN=slr0516 PE=4 SV=1;>tr|F7UTU4|F7UTU4_SYNYG Putative uncharacterized protein slr0516 OS=Synechocystis sp. (strain PCC 6803	4	1	3	+		1	3	+		0	2	+		17.867	0	41.6	8.4	8.4	0	421530000	15296000	5105900	0	20
slr0518	Q55841	>slr0518 similar to alpha-L-arabinofuranosidase B;>tr|Q55841|Q55841_SYNY3 Arabinofuranosidase OS=Synechocystis sp. (strain PCC 6803 / Kazusa) GN=abfB PE=4 SV=1;>tr|F7UTU8|F7UTU8_SYNYG Similar to alpha-L-arabinofuranosidase B OS=Synechocystis sp. (strain PC	2	1	1	+		1	1	+		0	1	+		20.485	0	13.6	6.2	6.2	0	845160000	3785900	38998000	0	11
[truncated: 934 more rows]
