# Supplementary material for: Phosphoproteome of the cyanobacterium Synechocystis sp. PCC 6803 and its dynamics during nitrogen starvation
Source: Front Microbiol. 2015 Mar 31;6:248. doi: 10.3389/fmicb.2015.00248 (PMC4379935; doi:10.3389/fmicb.2015.00248)
Supplement: Supplementary file 1 [file DataSheet1.ZIP › data sheet 1 (1)/Supplementary Table 2.XLSX]

## Sheet: Supplementary table 2
Cyanobase Kazusa ID	Uniprot ID	Fasta.headers	phosphorylation site	localized phosphorylation site	Localization probability	Posterior error probability (PEP)	Andromeda Score	identified in Method A	exclusively identified in Method A	identified in Method B	exclusively identified in Method B	identified in Method C	exclusively identified in Method C	identified in N methods	Number of Phospho S/T/Y	modified amino acid	peptide sequence	PhosphoS/T/Y. probabilities	Charge	Mass.error..ppm.	Best.localization.raw.file	MSMS Spectrum	q.val	GOBP name	GOMF name	GOCC name	KEGG name	Pfam	Interpro	Interpro name
none	F7UKK4	Nitrilase OS=Synechocystis sp. (strain PCC 6803 / GT-S) GN=merR PE=4 SV=1	5	+	1	0.0162039	84.687	+		+				2	1;2	T	MLNYTKNIR	MLNY(1)T(1)KNIR	2	-0.14899	20130708_PS_Phosphotest_6803wt_FASP03	2081	0.00296736
none	F7UKK4	Nitrilase OS=Synechocystis sp. (strain PCC 6803 / GT-S) GN=merR PE=4 SV=1	4	+	1	0.0162039	61.344	+	+					1	2	Y	MLNYTKNIR	MLNY(1)T(1)KNIR	2	-0.14899	20130708_PS_Phosphotest_6803wt_FASP03	2081	0.00296736
sll0017	Q55665	glutamate-1-semialdehyde aminomutase;>sp|Q55665|GSA_SYNY3 Glutamate-1-semialdehyde 2,1-aminomutase OS=Synechocystis sp. (strain PCC 6803 / Kazusa) GN=hemL PE=3 SV=2;>tr|F7US56|F7US56_SYNYG Glutamate-1-semialdehyde 2,1-aminomutase OS=Synechocystis	12	+	1	9.45904e-18	169.8			+	+			1	1	S	SEEIFAAAQHLMPGGVSSPVR	S(1)EEIFAAAQHLMPGGVSSPVR	2	0.2175	20130708_PS_Phosphotest_6803wt_SDS01	12741	0	biosynthetic process;cellular aromatic compound metabolic process;cellular biosynthetic process;cellular metabolic process;cellular nitrogen compound biosynthetic process;cellular nitrogen compound metabolic process;cellular process;chlorophyll biosynthetic process;chlorophyll metabolic process;cofactor biosynthetic process;cofactor metabolic process;heterocycle biosynthetic process;heterocycle m…	binding;catalytic activity;cofactor binding;glutamate-1-semialdehyde 2,1-aminomutase activity;intramolecular transferase activity;intramolecular transferase activity, transferring amino groups;isomerase activity;pyridoxal phosphate binding;transaminase activity;transferase activity;transferase activity, transferring nitrogenous groups;vitamin B6 binding;vitamin binding	cell part;cytoplasm;intracellular part		Aminotran_3	IPR004639;IPR005814;IPR015421;IPR015422;IPR015424	4pyrrol_synth_GluAld_NH2Trfase;Aminotrans_3;PyrdxlP-dep_Trfase;PyrdxlP-dep_Trfase_major_sub1;PyrdxlP-dep_Trfase_major_sub2
sll0018	Q55664	fructose-bisphosphate aldolase, class II;>sp|Q55664|ALF2_SYNY3 Fructose-bisphosphate aldolase class 2 OS=Synechocystis sp. (strain PCC 6803 / Kazusa) GN=fbaA PE=1 SV=3;>tr|F7US55|F7US55_SYNYG Fructose-1,6-bisphosphate aldolase, class II OS=Synecho	55	+	1	2.49338e-05	149.23			+	+			1	1	S	SYAGENFLR	S(1)YAGENFLR	2	-0.15438	20130708_PS_Phosphotest_6803wt_SDS01	8447	0	alcohol catabolic process;alcohol metabolic process;carbohydrate catabolic process;carbohydrate metabolic process;catabolic process;cellular carbohydrate catabolic process;cellular carbohydrate metabolic process;cellular metabolic process;cellular process;generation of precursor metabolites and energy;glucose catabolic process;glucose metabolic process;glycolysis;hexose catabolic process;hexose m…	aldehyde-lyase activity;binding;carbon-carbon lyase activity;catalytic activity;cation binding;fructose-bisphosphate aldolase activity;ion binding;lyase activity;metal ion binding;transition metal ion binding;zinc ion binding		Carbon fixation in photosynthetic organisms;Fructose and mannose metabolism;Glycolysis / Gluconeogenesis;Methane metabolism;Pentose phosphate pathway	F_bP_aldolase	IPR000771;IPR006412;IPR013785	Aldolase_TIM;Fruct_bisP_Calv;Ketose_bisP_aldolase_II
sll0018	Q55664	fructose-bisphosphate aldolase, class II;>sp|Q55664|ALF2_SYNY3 Fructose-bisphosphate aldolase class 2 OS=Synechocystis sp. (strain PCC 6803 / Kazusa) GN=fbaA PE=1 SV=3;>tr|F7US55|F7US55_SYNYG Fructose-1,6-bisphosphate aldolase, class II OS=Synecho	278	+	1	6.53522e-07	128.95			+		+		2	1	T	VNIDTDNRLAITAAFR	VNIDT(1)DNRLAITAAFR	3	0.43725	20130708_PS_Phosphotest_6803wt_SDS01	10572	0	alcohol catabolic process;alcohol metabolic process;carbohydrate catabolic process;carbohydrate metabolic process;catabolic process;cellular carbohydrate catabolic process;cellular carbohydrate metabolic process;cellular metabolic process;cellular process;generation of precursor metabolites and energy;glucose catabolic process;glucose metabolic process;glycolysis;hexose catabolic process;hexose m…	aldehyde-lyase activity;binding;carbon-carbon lyase activity;catalytic activity;cation binding;fructose-bisphosphate aldolase activity;ion binding;lyase activity;metal ion binding;transition metal ion binding;zinc ion binding		Carbon fixation in photosynthetic organisms;Fructose and mannose metabolism;Glycolysis / Gluconeogenesis;Methane metabolism;Pentose phosphate pathway	F_bP_aldolase	IPR000771;IPR006412;IPR013785	Aldolase_TIM;Fruct_bisP_Calv;Ketose_bisP_aldolase_II
sll0039	Q55447	positive phototaxis protein, two-component response regulator CheY subfamily;>tr|Q55447|Q55447_SYNY3 CheY subfamily OS=Synechocystis sp. (strain PCC 6803 / Kazusa) GN=sll0039 PE=4 SV=1;>tr|F7UKS6|F7UKS6_SYNYG CheY subfamily protein PixH/PisH/Rre35	75	+	1	0.00392281	98.902			+	+			1	1	S	SIPIILCSTK	S(1)IPIILCSTK	2	-0.13835	20130708_PS_Phosphotest_6803wt_SDS01	9803	0	biological regulation;cellular process;cellular response to stimulus;intracellular signal transduction;regulation of biological process;regulation of biosynthetic process;regulation of cellular biosynthetic process;regulation of cellular macromolecule biosynthetic process;regulation of cellular metabolic process;regulation of cellular process;regulation of gene expression;regulation of macromolec…	molecular transducer activity;signal transducer activity;two-component response regulator activity		Two-component system	Response_reg	IPR001789;IPR011006	CheY-like_superfamily;Sig_transdc_resp-reg_receiver
sll0043	Q55443	positive phototaxis protein, homologous to chemotaxis protein CheA, two-component hybrid histidine kinase;>tr|Q55443|Q55443_SYNY3 CheA like protein OS=Synechocystis sp. (strain PCC 6803 / Kazusa) GN=sll0043 PE=4 SV=1;>tr|F7UKS2|F7UKS2_SYNYG CheA l	376	+	1	0.00105877	113.61			+	+			1	1	S	SAAVVHGIMR	S(1)AAVVHGIMR	2	0.39891	20130708_PS_Phosphotest_6803wt_SDS01	5829	0	biological regulation;cellular process;cellular response to stimulus;chemotaxis;intracellular signal transduction;locomotion;regulation of biological process;regulation of biosynthetic process;regulation of cellular biosynthetic process;regulation of cellular macromolecule biosynthetic process;regulation of cellular metabolic process;regulation of cellular process;regulation of gene expression;re…	adenyl nucleotide binding;adenyl ribonucleotide binding;ATP binding;binding;catalytic activity;kinase activity;molecular transducer activity;nucleotide binding;phosphotransferase activity, alcohol group as acceptor;phosphotransferase activity, nitrogenous group as acceptor;protein histidine kinase activity;protein kinase activity;purine nucleotide binding;purine ribonucleoside triphosphate bindin…	cell part;cytoplasm;intracellular part	Two-component system	CheW;HATPase_c;H-kinase_dim;Hpt;Response_reg	IPR001789;IPR002545;IPR003594;IPR004105;IPR004358;IPR005467;IPR008207;IPR009082;IPR011006	CheW;CheY-like_superfamily;HATPase_ATP-bd;Sig_transdc_His_kin_Hpt_dom;Sig_transdc_His_kin_subgr_dim;Sig_transdc_His_kinase_core;Sig_transdc_His_kinase_dimeric;Sig_transdc_His_kin-like_C;Sig_transdc_resp-reg_receiver
sll0068	Q55138	unknown protein;>tr|Q55138|Q55138_SYNY3 Sll0068 protein OS=Synechocystis sp. (strain PCC 6803 / Kazusa) GN=sll0068 PE=4 SV=1;>tr|F7USE5|F7USE5_SYNYG Putative uncharacterized protein sll0068 OS=Synechocystis sp. (strain PCC 6803 / GT-S) GN=sll0068	49	+	1	2.02e-24	231.39			+	+			1	1	T	ALPCTSVQTQPEWVVK	ALPCTSVQT(1)QPEWVVK	2	-0.052293	20130708_PS_Phosphotest_6803wt_SDS01	9685	0						IPR004155;IPR007111;IPR011989;IPR016024;IPR027417	ARM-like;ARM-type_fold;NACHT_NTPase;PBS_lyase_HEAT;P-loop_NTPase
sll0103	Q55874	hypothetical protein;>sp|Q55874|Y103_SYNY3 Uncharacterized protein sll0103 OS=Synechocystis sp. (strain PCC 6803 / Kazusa) GN=sll0103 PE=4 SV=1;>tr|F7UTY6|F7UTY6_SYNYG Putative uncharacterized protein sll0103 OS=Synechocystis sp. (strain PCC 6803	380	+	1	0.00190759	132.25			+		+		2	1	T	NGATILQTNATR	NGAT(1)ILQTNATR	2	0.00054611	20130708_PS_Phosphotest_6803wt_YPER01	5865	0					VWA	IPR002035	VWF_A
sll0103	Q55874	hypothetical protein;>sp|Q55874|Y103_SYNY3 Uncharacterized protein sll0103 OS=Synechocystis sp. (strain PCC 6803 / Kazusa) GN=sll0103 PE=4 SV=1;>tr|F7UTY6|F7UTY6_SYNYG Putative uncharacterized protein sll0103 OS=Synechocystis sp. (strain PCC 6803	unknown			0.0250244	62.077			+	+			1	1	unknown	MVSKTTLQPPSAPSEH	MVS(0.09)KT(0.247)T(0.663)LQPPSAPSEH	3	-0.12299	20130708_PS_Phosphotest_6803wt_SDS01	6403
sll0135	P0DJF9	putative 5'-methylthioadenosine phosphorylase;>sp|P0DJF9|MTAP_SYNYG S-methyl-5'-thioadenosine phosphorylase OS=Synechocystis sp. (strain PCC 6803 / GT-S) GN=mtnP PE=3 SV=1;>sp|P0DJF8|MTAP_SYNY3 S-methyl-5'-thioadenosine phosphorylase OS=Synechocys	204	+	0.995575	9.33437e-07	130.09			+	+			1	1	S	SWGGTVIGMTNLPEAK	S(0.996)WGGT(0.004)VIGMTNLPEAK	2	1.004	20130708_PS_Phosphotest_6803wt_SDS01	12029	0
sll0185	Q55770	hypothetical protein;>tr|Q55770|Q55770_SYNY3 Sll0185 protein OS=Synechocystis sp. (strain PCC 6803 / Kazusa) GN=sll0185 PE=4 SV=1;>tr|F7USV6|F7USV6_SYNYG Putative uncharacterized protein sll0185 OS=Synechocystis sp. (strain PCC 6803 / GT-S) GN=sll	129	+	1	2.25041e-14	208.51			+	+			1	1	S	SQGGQQLALR	S(1)QGGQQLALR	2	0.38414	20130708_PS_Phosphotest_6803wt_SDS01	5522	0	biosynthetic process;cellular biosynthetic process;cellular macromolecule metabolic process;cellular metabolic process;cellular nitrogen compound metabolic process;cellular process;macromolecule metabolic process;metabolic process;nitrogen compound metabolic process;nucleic acid metabolic process;nucleobase-containing compound metabolic process;primary metabolic process;RNA biosynthetic process;R…				Rho_N	IPR011112;IPR012340	NA-bd_OB-fold;Rho_N
sll0199	P21697	plastocyanin;>sp|P21697|PLAS_SYNY3 Plastocyanin OS=Synechocystis sp. (strain PCC 6803 / Kazusa) GN=petE PE=1 SV=1;>tr|F7US99|F7US99_SYNYG Plastocyanin OS=Synechocystis sp. (strain PCC 6803 / GT-S) GN=petE PE=3 SV=1	65	+	1	1.49932e-06	117			+	+			1	1	S	LSPHNIVFAADGVDADTAAK	LS(1)PHNIVFAADGVDADTAAK	2	0.17335	20130708_PS_Phosphotest_6803wt_SDS01	9513	0	cellular metabolic process;cellular process;electron transport chain;generation of precursor metabolites and energy;metabolic process;oxidation-reduction process	binding;cation binding;copper ion binding;electron carrier activity;ion binding;metal ion binding;transition metal ion binding		Photosynthesis	Copper-bind	IPR000923;IPR001235;IPR002387;IPR008972;IPR023511	BlueCu_1;Copper_blue;Cupredoxin;Plastocyanin;Plastocyanin_cyanobac
sll0199	P21697	plastocyanin;>sp|P21697|PLAS_SYNY3 Plastocyanin OS=Synechocystis sp. (strain PCC 6803 / Kazusa) GN=petE PE=1 SV=1;>tr|F7US99|F7US99_SYNYG Plastocyanin OS=Synechocystis sp. (strain PCC 6803 / GT-S) GN=petE PE=3 SV=1	unknown			2.88608e-05	109.85			+	+			1	1	unknown	MGSDSGALVFEPSTVTIK	MGS(0.846)DS(0.154)GALVFEPSTVTIK	2	-0.54135	20130708_PS_Phosphotest_6803wt_SDS01	11652
sll0205	Q55691	hypothetical protein;>tr|Q55691|Q55691_SYNY3 Sll0205 protein OS=Synechocystis sp. (strain PCC 6803 / Kazusa) GN=sll0205 PE=4 SV=1;>tr|F7US91|F7US91_SYNYG Putative uncharacterized protein sll0205 OS=Synechocystis sp. (strain PCC 6803 / GT-S) GN=sll	24	+	1	0.00966759	104.22			+		+		2	1	S	SLIEAKPK	S(1)LIEAKPK	2	-0.14267	20130708_PS_Phosphotest_6803wt_YPER01	3292	0					PIN	IPR002716	PIN_dom
sll0207	Q55689	Glucose-1-phosphate thymidylyltransferase OS=Synechocystis sp. (strain PCC 6803 / GT-S) GN=rfbA PE=4 SV=1;>sll0207 glucose-1-phosphate thymidylyltransferase;>tr|Q55689|Q55689_SYNY3 Glucose-1-phosphate thymidylyltransferase OS=Synech	154	+	0.985021	0.0409006	73.9			+	+			1	1	S	SLDSLILLR	S(0.985)LDS(0.015)LILLR	2	0.0039886	20130708_PS_Phosphotest_6803wt_SDS01	13188	0.00561798	biosynthetic process;metabolic process	catalytic activity;nucleotidyltransferase activity;transferase activity;transferase activity, transferring phosphorus-containing groups		Polyketide sugar unit biosynthesis;Streptomycin biosynthesis	NTP_transferase	IPR005835;IPR005908	G1P_thy_trans_l;NTP_transferase
sll0245	P73886	probable GTP binding protein;>tr|P73886|P73886_SYNY3 Sll0245 protein OS=Synechocystis sp. (strain PCC 6803 / Kazusa) GN=sll0245 PE=4 SV=1;>tr|F7UPR0|F7UPR0_SYNYG Putative uncharacterized protein ychF OS=Synechocystis sp. (strain PCC 6803 / GT-S) G	unknown			5.40441e-05	159.18			+	+			1	1	unknown	STLFNALVANAK	S(0.839)T(0.161)LFNALVANAK	2	0.65732	20130708_PS_Phosphotest_6803wt_SDS01	11827
sll0258	Q55013	cytochrome c550;>sp|Q55013|CY550_SYNY3 Cytochrome c-550 OS=Synechocystis sp. (strain PCC 6803 / Kazusa) GN=psbV PE=1 SV=2;>tr|F7URC7|F7URC7_SYNYG Cytochrome c-550 OS=Synechocystis sp. (strain PCC 6803 / GT-S) GN=psbV PE=3 SV=1	34	+	1	6.21342e-06	128.1			+	+			1	1	T	TIPLDEAGGTTTLTAR	T(1)IPLDEAGGTTTLTAR	2	-0.25931	20130708_PS_Phosphotest_6803wt_SDS01	8612	0	cellular component assembly;cellular component assembly at cellular level;cellular component organization;cellular component organization at cellular level;cellular component organization or biogenesis;cellular component organization or biogenesis at cellular level;cellular macromolecular complex assembly;cellular macromolecular complex subunit organization;cellular macromolecule metabolic proces…	binding;cation binding;electron carrier activity;heme binding;ion binding;iron ion binding;metal ion binding;tetrapyrrole binding;transition metal ion binding	cell part;cytoplasmic part;intracellular part;macromolecular complex;membrane;membrane part;organelle part;photosynthetic membrane;photosystem;photosystem II;plasma membrane part;plasma membrane-derived thylakoid photosystem II;protein complex;thylakoid membrane;thylakoid part	Photosynthesis		IPR009056;IPR016003;IPR017851	Cyt_c_dom;PSII_cyt_c550;PSII_PsbV_cyt_c550
sll0258	Q55013	cytochrome c550;>sp|Q55013|CY550_SYNY3 Cytochrome c-550 OS=Synechocystis sp. (strain PCC 6803 / Kazusa) GN=psbV PE=1 SV=2;>tr|F7URC7|F7URC7_SYNYG Cytochrome c-550 OS=Synechocystis sp. (strain PCC 6803 / GT-S) GN=psbV PE=3 SV=1	73	+	0.99984	0.00735428	87.72			+	+			1	1	T	TNNNVSLGLADLAGAEPR	T(1)NNNVSLGLADLAGAEPR	2	0.21134	20130708_PS_Phosphotest_6803wt_SDS01	11435	0	cellular component assembly;cellular component assembly at cellular level;cellular component organization;cellular component organization at cellular level;cellular component organization or biogenesis;cellular component organization or biogenesis at cellular level;cellular macromolecular complex assembly;cellular macromolecular complex subunit organization;cellular macromolecule metabolic proces…	binding;cation binding;electron carrier activity;heme binding;ion binding;iron ion binding;metal ion binding;tetrapyrrole binding;transition metal ion binding	cell part;cytoplasmic part;intracellular part;macromolecular complex;membrane;membrane part;organelle part;photosynthetic membrane;photosystem;photosystem II;plasma membrane part;plasma membrane-derived thylakoid photosystem II;protein complex;thylakoid membrane;thylakoid part	Photosynthesis		IPR009056;IPR016003;IPR017851	Cyt_c_dom;PSII_cyt_c550;PSII_PsbV_cyt_c550
sll0260	P74409	hypothetical protein;>sp|P74409|Y260_SYNY3 UPF0053 protein sll0260 OS=Synechocystis sp. (strain PCC 6803 / Kazusa) GN=sll0260 PE=3 SV=1;>tr|F7URC2|F7URC2_SYNYG Hemolysin OS=Synechocystis sp. (strain PCC 6803 / GT-S) GN=sll0260 PE=4 SV=1	299	+	1	0.00108871	114.76			+	+			1	1	S	SLHVLEMFR	S(1)LHVLEMFR	2	-0.14572	20130708_PS_Phosphotest_6803wt_SDS01	11462	0		binding;coenzyme binding;cofactor binding;flavin adenine dinucleotide binding	cell part;integral to membrane;intrinsic to membrane;membrane;membrane part;plasma membrane		CBS;CorC_HlyC;DUF21	IPR000644;IPR002550;IPR005170;IPR016169	CO_DH_flavot_FAD-bd_sub2;Cysta_beta_synth_core;DUF21;Transptr-assoc_dom
sll0301	Q55531	hypothetical protein;>tr|Q55531|Q55531_SYNY3 Sll0301 protein OS=Synechocystis sp. (strain PCC 6803 / Kazusa) GN=sll0301 PE=4 SV=1;>tr|F7URP9|F7URP9_SYNYG Putative uncharacterized protein sll0301 OS=Synechocystis sp. (strain PCC 6803 / GT-S) GN=sll	47	+	0.999984	0.000303939	139.19			+	+			1	1	S	SDFSHQDLNK	S(1)DFSHQDLNK	2	0.099779	20130708_PS_Phosphotest_6803wt_SDS01	4140	0					Pentapeptide	IPR001646	5peptide_repeat
sll0329	P52208	6-phosphogluconate dehydrogenase, decarboxylating OS=Synechocystis sp. (strain PCC 6803 / GT-S) GN=gnd PE=3 SV=1;>sll0329 6-phosphogluconate dehydrogenase;>sp|P52208|6PGD_SYNY3 6-phosphogluconate dehydrogenase, decarboxylating OS=Sy	42	+	1	0.0246551	78.902					+	+	1	1	S	GFPIAVFNRSPNK	GFPIAVFNRS(1)PNK	2	-0.018105	20130708_PS_Phosphotest_6803wt_YPER01	9442	0.004662	alcohol catabolic process;alcohol metabolic process;aldonic acid metabolic process;carbohydrate catabolic process;carbohydrate metabolic process;carboxylic acid metabolic process;catabolic process;cellular carbohydrate catabolic process;cellular carbohydrate metabolic process;cellular ketone metabolic process;cellular metabolic process;cellular nitrogen compound metabolic process;cellular process…	binding;catalytic activity;coenzyme binding;cofactor binding;NADP binding;nucleotide binding;oxidoreductase activity;oxidoreductase activity, acting on CH-OH group of donors;oxidoreductase activity, acting on the CH-OH group of donors, NAD or NADP as acceptor;phosphogluconate dehydrogenase (decarboxylating) activity		Glutathione metabolism;Pentose phosphate pathway	6PGD;NAD_binding_2	IPR006113;IPR006114;IPR006115;IPR006184;IPR008927;IPR012284;IPR013328;IPR016040	6PGDH_C;6PGDH_decarbox;6PGDH_NADP-bd;6PGdom_BS;6-PGluconate_DH_C-like;DH_multihelical;Fibritin/6PGD_C-extension;NAD(P)-bd_dom
sll0329	P52208	6-phosphogluconate dehydrogenase, decarboxylating OS=Synechocystis sp. (strain PCC 6803 / GT-S) GN=gnd PE=3 SV=1;>sll0329 6-phosphogluconate dehydrogenase;>sp|P52208|6PGD_SYNY3 6-phosphogluconate dehydrogenase, decarboxylating OS=Sy	319	+	0.999558	0.000255313	140.68			+	+			1	1	S	VAASGQLSGPSK	VAASGQLSGPS(1)K	2	0.16292	20130708_PS_Phosphotest_6803wt_SDS01	3747	0	alcohol catabolic process;alcohol metabolic process;aldonic acid metabolic process;carbohydrate catabolic process;carbohydrate metabolic process;carboxylic acid metabolic process;catabolic process;cellular carbohydrate catabolic process;cellular carbohydrate metabolic process;cellular ketone metabolic process;cellular metabolic process;cellular nitrogen compound metabolic process;cellular process…	binding;catalytic activity;coenzyme binding;cofactor binding;NADP binding;nucleotide binding;oxidoreductase activity;oxidoreductase activity, acting on CH-OH group of donors;oxidoreductase activity, acting on the CH-OH group of donors, NAD or NADP as acceptor;phosphogluconate dehydrogenase (decarboxylating) activity		Glutathione metabolism;Pentose phosphate pathway	6PGD;NAD_binding_2	IPR006113;IPR006114;IPR006115;IPR006184;IPR008927;IPR012284;IPR013328;IPR016040	6PGDH_C;6PGDH_decarbox;6PGDH_NADP-bd;6PGdom_BS;6-PGluconate_DH_C-like;DH_multihelical;Fibritin/6PGD_C-extension;NAD(P)-bd_dom
sll0359	P74426	hypothetical protein;>tr|P74426|P74426_SYNY3 Sll0359 protein OS=Synechocystis sp. (strain PCC 6803 / Kazusa) GN=sll0359 PE=1 SV=1;>tr|F7URE1|F7URE1_SYNYG Putative uncharacterized protein sll0359 OS=Synechocystis sp. (strain PCC 6803 / GT-S) GN=sll	5	+	0.961725	0.0268093	77.192					+	+	1	1	S	PNASTALTGK	PNAS(0.962)T(0.038)ALTGK	2	0.39412	20130708_PS_Phosphotest_6803wt_YPER01	3795	0.004662					AbrB-like	IPR027360	AbrB-like
sll0359	P74426	hypothetical protein;>tr|P74426|P74426_SYNY3 Sll0359 protein OS=Synechocystis sp. (strain PCC 6803 / Kazusa) GN=sll0359 PE=1 SV=1;>tr|F7URE1|F7URE1_SYNYG Putative uncharacterized protein sll0359 OS=Synechocystis sp. (strain PCC 6803 / GT-S) GN=sll	101	+	1	0.0334632	80.24			+	+			1	1	S	SGDEFEIK	S(1)GDEFEIK	2	-0.041239	20130708_PS_Phosphotest_6803wt_SDS01	6954	0.004662					AbrB-like	IPR027360	AbrB-like
sll0370	Q55756	Carbamoyl-phosphate synthase large chain OS=Synechocystis sp. (strain PCC 6803 / Kazusa) GN=carB PE=3 SV=2;>tr|F7USU2|F7USU2_SYNYG Carbamoyl-phosphate synthase large chain OS=Synechocystis sp. (strain PCC 6803 / GT-S) GN=carB PE=3 SV=	404	+	1	0.0102298	86.772			+	+			1	1	S	SVGEAMAIGR	S(1)VGEAMAIGR	2	0.12935	20130708_PS_Phosphotest_6803wt_SDS01	6884	0	amine biosynthetic process;amine metabolic process;arginine biosynthetic process;arginine metabolic process;biosynthetic process;carboxylic acid biosynthetic process;carboxylic acid metabolic process;cellular amine metabolic process;cellular amino acid biosynthetic process;cellular amino acid metabolic process;cellular biosynthetic process;cellular ketone metabolic process;cellular metabolic proc…	adenyl nucleotide binding;adenyl ribonucleotide binding;ATP binding;binding;carbamoyl-phosphate synthase (glutamine-hydrolyzing) activity;carbon-nitrogen ligase activity, with glutamine as amido-N-donor;catalytic activity;cation binding;ion binding;ligase activity;ligase activity, forming carbon-nitrogen bonds;magnesium ion binding;manganese ion binding;metal ion binding;nucleotide binding;purine…			CPSase_L_chain;CPSase_L_D2;CPSase_L_D3;MGS	IPR005479;IPR005480;IPR005481;IPR005483;IPR006275;IPR011607;IPR011761;IPR013815;IPR013816;IPR016185	ATP_grasp_subdomain_1;ATP_grasp_subdomain_2;ATP-grasp;CarbamoylP_synth_lsu;CarbamoylP_synth_lsu_N;CarbamoylP_synth_lsu_oligo;CbamoylP_synth_lsu_CPSase_dom;CbamoylP_synth_lsu-like_ATP-bd;MGS-like_dom;PreATP-grasp_dom
sll0370	Q55756	Carbamoyl-phosphate synthase large chain OS=Synechocystis sp. (strain PCC 6803 / Kazusa) GN=carB PE=3 SV=2;>tr|F7USU2|F7USU2_SYNYG Carbamoyl-phosphate synthase large chain OS=Synechocystis sp. (strain PCC 6803 / GT-S) GN=carB PE=3 SV=	542	+	0.999999	0.0129047	86.463			+	+			1	1	S	SLGITPVYK	S(1)LGITPVYK	2	0.51395	20130708_PS_Phosphotest_6803wt_SDS01	8034	0	amine biosynthetic process;amine metabolic process;arginine biosynthetic process;arginine metabolic process;biosynthetic process;carboxylic acid biosynthetic process;carboxylic acid metabolic process;cellular amine metabolic process;cellular amino acid biosynthetic process;cellular amino acid metabolic process;cellular biosynthetic process;cellular ketone metabolic process;cellular metabolic proc…	adenyl nucleotide binding;adenyl ribonucleotide binding;ATP binding;binding;carbamoyl-phosphate synthase (glutamine-hydrolyzing) activity;carbon-nitrogen ligase activity, with glutamine as amido-N-donor;catalytic activity;cation binding;ion binding;ligase activity;ligase activity, forming carbon-nitrogen bonds;magnesium ion binding;manganese ion binding;metal ion binding;nucleotide binding;purine…			CPSase_L_chain;CPSase_L_D2;CPSase_L_D3;MGS	IPR005479;IPR005480;IPR005481;IPR005483;IPR006275;IPR011607;IPR011761;IPR013815;IPR013816;IPR016185	ATP_grasp_subdomain_1;ATP_grasp_subdomain_2;ATP-grasp;CarbamoylP_synth_lsu;CarbamoylP_synth_lsu_N;CarbamoylP_synth_lsu_oligo;CbamoylP_synth_lsu_CPSase_dom;CbamoylP_synth_lsu-like_ATP-bd;MGS-like_dom;PreATP-grasp_dom
sll0370	Q55756	Carbamoyl-phosphate synthase large chain OS=Synechocystis sp. (strain PCC 6803 / Kazusa) GN=carB PE=3 SV=2;>tr|F7USU2|F7USU2_SYNYG Carbamoyl-phosphate synthase large chain OS=Synechocystis sp. (strain PCC 6803 / GT-S) GN=carB PE=3 SV=	1089	+	1	0.0067428	93.478			+	+			1	1	S	SLQDHPLDVK	S(1)LQDHPLDVK	2	0.05937	20130708_PS_Phosphotest_6803wt_SDS01	5791	0	amine biosynthetic process;amine metabolic process;arginine biosynthetic process;arginine metabolic process;biosynthetic process;carboxylic acid biosynthetic process;carboxylic acid metabolic process;cellular amine metabolic process;cellular amino acid biosynthetic process;cellular amino acid metabolic process;cellular biosynthetic process;cellular ketone metabolic process;cellular metabolic proc…	adenyl nucleotide binding;adenyl ribonucleotide binding;ATP binding;binding;carbamoyl-phosphate synthase (glutamine-hydrolyzing) activity;carbon-nitrogen ligase activity, with glutamine as amido-N-donor;catalytic activity;cation binding;ion binding;ligase activity;ligase activity, forming carbon-nitrogen bonds;magnesium ion binding;manganese ion binding;metal ion binding;nucleotide binding;purine…			CPSase_L_chain;CPSase_L_D2;CPSase_L_D3;MGS	IPR005479;IPR005480;IPR005481;IPR005483;IPR006275;IPR011607;IPR011761;IPR013815;IPR013816;IPR016185	ATP_grasp_subdomain_1;ATP_grasp_subdomain_2;ATP-grasp;CarbamoylP_synth_lsu;CarbamoylP_synth_lsu_N;CarbamoylP_synth_lsu_oligo;CbamoylP_synth_lsu_CPSase_dom;CbamoylP_synth_lsu-like_ATP-bd;MGS-like_dom;PreATP-grasp_dom
sll0379	Q55746	Acyl-[acyl-carrier-protein]--UDP-N-acetylglucosamine O-acyltransferase OS=Synechocystis sp. (strain PCC 6803 / Kazusa) GN=lpxA PE=3 SV=2;>sll0379 acyl-[acyl-carrier-protein]--UDP-N-acetylglucosamine o-acyltransferase;>tr|F7UST0|F7UST0	222	+	1	0.0124271	87.216			+	+			1	1	S	SLNLIGLQR	S(1)LNLIGLQR	2	0.20244	20130708_PS_Phosphotest_6803wt_SDS01	10230	0	biosynthetic process;cellular biosynthetic process;cellular lipid metabolic process;cellular metabolic process;cellular process;glycolipid biosynthetic process;glycolipid metabolic process;lipid A biosynthetic process;lipid A metabolic process;lipid biosynthetic process;lipid metabolic process;membrane lipid biosynthetic process;membrane lipid metabolic process;metabolic process;organophosphate m…	acyl-[acyl-carrier-protein]-UDP-N-acetylglucosamine O-acyltransferase activity;catalytic activity;O-acyltransferase activity;transferase activity;transferase activity, transferring acyl groups;transferase activity, transferring acyl groups other than amino-acyl groups	cell part;cytoplasm;intracellular part	Lipopolysaccharide biosynthesis	Hexapep	IPR001451;IPR010137;IPR011004	Hexapep_transf;Lipid_A_LpxA;Trimer_LpxA-like
sll0416	P22034	60 kDa chaperonin 2, GroEL2, molecular chaperone;>sp|P22034|CH602_SYNY3 60 kDa chaperonin 2 OS=Synechocystis sp. (strain PCC 6803 / Kazusa) GN=groL2 PE=1 SV=4;>tr|F7USB2|F7USB2_SYNYG 60 kDa chaperonin OS=Synechocystis sp. (strain PCC 6803 / GT-S)	14	+	1	0.0431871	69.986			+	+			1	1	S	SLEAGINALADAVR	S(1)LEAGINALADAVR	2	0.40424	20130708_PS_Phosphotest_6803wt_SDS01	12920	0.00561798	cellular macromolecule metabolic process;cellular metabolic process;cellular process;cellular protein metabolic process;macromolecule metabolic process;metabolic process;primary metabolic process;protein folding;protein metabolic process;protein refolding;response to stimulus;response to stress	adenyl nucleotide binding;adenyl ribonucleotide binding;ATP binding;binding;nucleotide binding;purine nucleotide binding;purine ribonucleoside triphosphate binding;purine ribonucleotide binding;ribonucleotide binding	cell part;cytoplasm;intracellular part	ko05152;RNA degradation;Type I diabetes mellitus	Cpn60_TCP1	IPR001844;IPR002423;IPR018370;IPR027409;IPR027413	Chaperonin_Cpn60_CS;Chaprnin_Cpn60;Cpn60/TCP-1;GroEL-like_apical_dom;GROEL-like_equatorial
sll0430	P74702	HtpG, heat shock protein 90, molecular chaperone;>tr|P74702|P74702_SYNY3 Heat shock protein OS=Synechocystis sp. (strain PCC 6803 / Kazusa) GN=htpG PE=3 SV=1;>tr|F7UMI6|F7UMI6_SYNYG Heat shock protein OS=Synechocystis sp. (strain PCC 6803 / GT-S)	366	+	1	0.0223588	87.713			+	+			1	1	S	FGSLREDK	FGS(1)LREDK	2	1.1987	20130708_PS_Phosphotest_6803wt_SDS01	4307	0.004662	cellular macromolecule metabolic process;cellular metabolic process;cellular process;cellular protein metabolic process;macromolecule metabolic process;metabolic process;primary metabolic process;protein folding;protein metabolic process;response to stimulus;response to stress	adenyl nucleotide binding;adenyl ribonucleotide binding;ATP binding;binding;nucleotide binding;purine nucleotide binding;purine ribonucleoside triphosphate binding;purine ribonucleotide binding;ribonucleotide binding	cell part;cytoplasm;intracellular part	Antigen processing and presentation;NOD-like receptor signaling pathway;Pathways in cancer;Plant-pathogen interaction;Progesterone-mediated oocyte maturation;Prostate cancer;Protein processing in endoplasmic reticulum	HATPase_c;HSP90	IPR001404;IPR003594;IPR019805;IPR020568;IPR020575	HATPase_ATP-bd;Heat_shock_protein_90_CS;Hsp90;Hsp90_N;Ribosomal_S5_D2-typ_fold
sll0505	Q55483	hypothetical protein;>tr|Q55483|Q55483_SYNY3 Sll0505 protein OS=Synechocystis sp. (strain PCC 6803 / Kazusa) GN=sll0505 PE=4 SV=1;>tr|F7UKW7|F7UKW7_SYNYG Putative uncharacterized protein sll0505 OS=Synechocystis sp. (strain PCC 6803 / GT-S) GN=sll	unknown			0.00572854	80.746			+		+		2	1	unknown	LVAAGVILPLSERSASR	LVAAGVILPLS(0.688)ERS(0.062)AS(0.25)R	3	0.16009	20130708_PS_Phosphotest_6803wt_SDS01	9899
sll0513	Q55474	hypothetical protein;>tr|Q55474|Q55474_SYNY3 Sll0513 protein OS=Synechocystis sp. (strain PCC 6803 / Kazusa) GN=sll0513 PE=4 SV=1;>tr|F7UKV7|F7UKV7_SYNYG Putative uncharacterized protein sll0513 OS=Synechocystis sp. (strain PCC 6803 / GT-S) GN=sll	176	+	1	0.0430871	77.533			+	+			1	1	S	SHAIGFGR	S(1)HAIGFGR	2	0.97937	20130708_PS_Phosphotest_6803wt_SDS01	4652	0.00561798	biosynthetic process;metabolic process	catalytic activity;transferase activity		Steroid biosynthesis	SQS_PSY	IPR002060;IPR008949	Squ/phyt_synthse;Terpenoid_synth
sll0529	Q55517	hypothetical protein;>tr|Q55517|Q55517_SYNY3 Sll0529 protein OS=Synechocystis sp. (strain PCC 6803 / Kazusa) GN=sll0529 PE=4 SV=1;>tr|F7ULH3|F7ULH3_SYNYG Putative uncharacterized protein sll0529 OS=Synechocystis sp. (strain PCC 6803 / GT-S) GN=sll	314	+	0.999995	0.00459539	98.552			+	+			1	1	S	SHNLYPGDSLDK	S(1)HNLYPGDSLDK	2	0.46125	20130708_PS_Phosphotest_6803wt_SDS01	6217	0	carbohydrate metabolic process;metabolic process;primary metabolic process	aldehyde-lyase activity;carbon-carbon lyase activity;catalytic activity;lyase activity			XFP;XFP_N	IPR005593;IPR009014;IPR015941;IPR018970	Transketo_C/Pyr-ferredox_oxred;Transketolase-like_C;Xul5P/Fru6P_PKetolase;Xul5P/Fru6P_PKetolase_N
sll0541	Q55406	acyl-lipid desaturase (delta 9);>tr|Q55406|Q55406_SYNY3 Acyl-CoA desaturase 1 OS=Synechocystis sp. (strain PCC 6803 / Kazusa) GN=desC(des9) PE=4 SV=1;>tr|F7UT40|F7UT40_SYNYG Delta-9 desaturase OS=Synechocystis sp. (strain PCC 6803 / GT-S) GN=desC	298	+	1	4.60438e-05	139.76			+	+			1	1	S	FLSLLGLAK	FLS(1)LLGLAK	2	-0.011758	20130708_PS_Phosphotest_6803wt_SDS03	15392	0	lipid metabolic process;metabolic process;primary metabolic process	catalytic activity;oxidoreductase activity;oxidoreductase activity, acting on paired donors, with incorporation or reduction of molecular oxygen;oxidoreductase activity, acting on paired donors, with oxidation of a pair of donors resulting in the reduction of molecular oxygen to two molecules of water		Biosynthesis of unsaturated fatty acids;PPAR signaling pathway	FA_desaturase	IPR005804;IPR015876	Fatty_acid_desaturase-1;Fatty_acid_desaturase-1_core
sll0563	P74749	unknown protein;>tr|P74749|P74749_SYNY3 Sll0563 protein OS=Synechocystis sp. (strain PCC 6803 / Kazusa) GN=sll0563 PE=4 SV=1;>tr|F7UMN4|F7UMN4_SYNYG Putative uncharacterized protein sll0563 OS=Synechocystis sp. (strain PCC 6803 / GT-S) GN=sll0563	198	+	0.999979	0.00166307	75.224	+		+		+		3	2	S	HLPTATEDLESLIMLGK	HLPT(0.934)AT(0.066)EDLES(1)LIMLGK	2	0.26935	20130708_PS_Phosphotest_6803wt_SDS05	3410	0
sll0563	P74749	unknown protein;>tr|P74749|P74749_SYNY3 Sll0563 protein OS=Synechocystis sp. (strain PCC 6803 / Kazusa) GN=sll0563 PE=4 SV=1;>tr|F7UMN4|F7UMN4_SYNYG Putative uncharacterized protein sll0563 OS=Synechocystis sp. (strain PCC 6803 / GT-S) GN=sll0563	191	+	0.986494	0.00166307	75.224	+		+		+		3	2	T	HLPTATEDLESLIMLGK	HLPT(0.986)AT(0.014)EDLES(1)LIMLGK	2	0.82374	20130708_PS_Phosphotest_6803wt_YPER01	3587	0
sll0569	P74737	RecA gene product;>sp|P74737|RECA_SYNY3 Protein RecA OS=Synechocystis sp. (strain PCC 6803 / Kazusa) GN=recA PE=3 SV=1;>tr|F7UMM2|F7UMM2_SYNYG Protein RecA OS=Synechocystis sp. (strain PCC 6803 / GT-S) GN=recA PE=3 SV=1	3	+	0.993738	0.00533807	78.964					+	+	1	1	S	ASTNISDREK	AS(0.994)T(0.006)NISDREK	2	-0.38426	20130708_PS_Phosphotest_6803wt_YPER01	2170	0	cell communication;cellular macromolecule metabolic process;cellular metabolic process;cellular nitrogen compound metabolic process;cellular process;cellular response to external stimulus;cellular response to extracellular stimulus;cellular response to stimulus;cellular response to stress;DNA metabolic process;DNA recombination;DNA repair;macromolecule metabolic process;metabolic process;nitrogen…	adenyl nucleotide binding;adenyl ribonucleotide binding;ATP binding;ATPase activity;ATPase activity, coupled;binding;catalytic activity;damaged DNA binding;DNA binding;DNA-dependent ATPase activity;hydrolase activity;hydrolase activity, acting on acid anhydrides;hydrolase activity, acting on acid anhydrides, in phosphorus-containing anhydrides;nucleic acid binding;nucleoside-triphosphatase activi…	cell part;cytoplasm;intracellular part	Homologous recombination	RecA	IPR003593;IPR013765;IPR020584;IPR020587;IPR020588;IPR023400;IPR027417	AAA+_ATPase;DNA_recomb/repair_RecA;DNA_recomb/repair_RecA_CS;DNA_recomb_RecA/RadB_ATP-bd;P-loop_NTPase;RecA_C;RecA_monomer-monomer_interface
sll0576	P74729	putative sugar-nucleotide epimerase/dehydratease;>tr|P74729|P74729_SYNY3 HrEpiB OS=Synechocystis sp. (strain PCC 6803 / Kazusa) GN=sll0576 PE=4 SV=1;>tr|F7UML4|F7UML4_SYNYG Putative sugar-nucleotide epimerase/dehydratase OS=Synechocystis sp. (stra	281	+	0.975107	7.05044e-09	181.51			+	+			1	1	S	ILSTGFTPDWSLGR	ILS(0.975)T(0.025)GFTPDWSLGR	2	0.05781	20130708_PS_Phosphotest_6803wt_SDS01	13932	0	cellular metabolic process;cellular process;metabolic process	binding;catalytic activity;coenzyme binding;cofactor binding			Epimerase	IPR001509;IPR016040	Epimerase_deHydtase;NAD(P)-bd_dom
sll0726	P74643	phosphoglucomutase;>tr|P74643|P74643_SYNY3 Phosphoglucomutase OS=Synechocystis sp. (strain PCC 6803 / Kazusa) GN=pgm PE=1 SV=1;>tr|F7UMC4|F7UMC4_SYNYG Phosphoglucomutase OS=Synechocystis sp. (strain PCC 6803 / GT-S) GN=pgm PE=3 SV=1	168	+	0.996089	2.06789e-11	139.47	+		+		+		3	1	S	EGLADGIIITPSHNPPTDGGFK	EGLADGIIIT(0.004)PS(0.996)HNPPTDGGFK	2	0.34595	20130708_PS_Phosphotest_6803wt_YPER01	10258	0	carbohydrate metabolic process;metabolic process;primary metabolic process	binding;catalytic activity;cation binding;intramolecular transferase activity;intramolecular transferase activity, phosphotransferases;ion binding;isomerase activity;magnesium ion binding;metal ion binding;phosphoglucomutase activity		Amino sugar and nucleotide sugar metabolism;Galactose metabolism;Glycolysis / Gluconeogenesis;Pentose phosphate pathway;Purine metabolism;Starch and sucrose metabolism;Streptomycin biosynthesis	PGM_PMM_I;PGM_PMM_II;PGM_PMM_III;PGM_PMM_IV	IPR005843;IPR005844;IPR005845;IPR005846;IPR005852;IPR016055;IPR016066	A-D-PHexomutase_a/b/a-I;A-D-PHexomutase_a/b/a-I/II/III;A-D-PHexomutase_a/b/a-II;A-D-PHexomutase_a/b/a-III;A-D-PHexomutase_C;A-D-PHexomutase_CS;PGlcMutase_a-D-Glc-sp
sll0726	P74643	phosphoglucomutase;>tr|P74643|P74643_SYNY3 Phosphoglucomutase OS=Synechocystis sp. (strain PCC 6803 / Kazusa) GN=pgm PE=1 SV=1;>tr|F7UMC4|F7UMC4_SYNYG Phosphoglucomutase OS=Synechocystis sp. (strain PCC 6803 / GT-S) GN=pgm PE=3 SV=1	unknown			0.000984143	73.918					+	+	1	1	unknown	EGLADGIIITPSHNPPTDGGFK	EGLADGIIIT(0.597)PS(0.403)HNPPT(0.001)DGGFK	3	-0.29911	20130708_PS_Phosphotest_6803wt_YPER01	10250
sll0813	P74044	cytochrome c oxidase subunit II;>tr|P74044|P74044_SYNY3 Cytochrome c oxidase subunit 2 OS=Synechocystis sp. (strain PCC 6803 / Kazusa) GN=ctaC PE=3 SV=1;>tr|F7UQ80|F7UQ80_SYNYG Cytochrome c oxidase subunit 2 OS=Synechocystis sp. (strain PCC 6803 /	unknown			0.00014868	107.41			+	+			1	1	unknown	SLTPGELPNPALDEFK	S(0.863)LT(0.137)PGELPNPALDEFK	2	-0.24513	20130708_PS_Phosphotest_6803wt_SDS01	11876
sll0822	Q55432	hypothetical protein;>tr|Q55432|Q55432_SYNY3 Sll0822 protein OS=Synechocystis sp. (strain PCC 6803 / Kazusa) GN=sll0822 PE=1 SV=1;>tr|F7UTN5|F7UTN5_SYNYG Putative uncharacterized protein sll0822 OS=Synechocystis sp. (strain PCC 6803 / GT-S) GN=sll	4	+	0.999878	0.00198327	99.273			+	+			1	1	S	SNATKPLTGEALLEK	S(1)NATKPLTGEALLEK	2	-0.0030033	20130708_PS_Phosphotest_6803wt_SDS01	7176	0					AbrB-like	IPR027360	AbrB-like
sll0851	P09193	photosystem II CP43 protein;>sp|P09193|PSBC_SYNY3 Photosystem II 44 kDa reaction center protein OS=Synechocystis sp. (strain PCC 6803 / Kazusa) GN=psbC PE=1 SV=3;>tr|F7UPA9|F7UPA9_SYNYG Photosystem II CP43 protein OS=Synechocystis sp. (strain PCC	33	+	1	0.0274402	109.83			+	+			1	1	S	LINLSGK	LINLS(1)GK	2	-0.16511	20130708_PS_Phosphotest_6803wt_SDS01	6185	0.004662	cellular macromolecule metabolic process;cellular metabolic process;cellular process;cellular protein metabolic process;electron transport chain;generation of precursor metabolites and energy;macromolecule metabolic process;macromolecule modification;metabolic process;oxidation-reduction process;photosynthetic electron transport chain;photosynthetic electron transport in photosystem II;primary me…	binding;chlorophyll binding;electron carrier activity;electron transporter, transferring electrons within the cyclic electron transport pathway of photosynthesis activity;tetrapyrrole binding	cell part;cytoplasmic part;integral to membrane;intracellular part;intrinsic to membrane;light-harvesting complex;macromolecular complex;membrane;membrane part;organelle part;photosynthetic membrane;photosystem;photosystem II;plasma membrane part;plasma membrane-derived thylakoid photosystem II;protein complex;thylakoid membrane;thylakoid part		PSII	IPR000932;IPR005869	PS_antenna-like;PSII_PsbC
sll0851	P09193	photosystem II CP43 protein;>sp|P09193|PSBC_SYNY3 Photosystem II 44 kDa reaction center protein OS=Synechocystis sp. (strain PCC 6803 / Kazusa) GN=psbC PE=1 SV=3;>tr|F7UPA9|F7UPA9_SYNYG Photosystem II CP43 protein OS=Synechocystis sp. (strain PCC	unknown			1.89096e-08	177.66			+	+			1	1	unknown	SPSGEIIFGGETMR	S(0.976)PS(0.024)GEIIFGGETMR	2	0.30508	20130708_PS_Phosphotest_6803wt_SDS02	10086
sll0854	P73746	hypothetical protein;>tr|P73746|P73746_SYNY3 Sll0854 protein OS=Synechocystis sp. (strain PCC 6803 / Kazusa) GN=sll0854 PE=4 SV=1;>tr|F7UPA5|F7UPA5_SYNYG Putative uncharacterized protein sll0854 OS=Synechocystis sp. (strain PCC 6803 / GT-S) GN=sll	216	+	1	0.00559038	98			+	+			1	1	S	SQQMMQLLK	S(1)QQMMQLLK	2	-0.1209	20130708_PS_Phosphotest_6803wt_SDS01	9245	0						IPR012338	Beta-lactam/transpept-like
sll0865	P73580	excinuclease ABC subunit C;>sp|P73580|UVRC_SYNY3 UvrABC system protein C OS=Synechocystis sp. (strain PCC 6803 / Kazusa) GN=uvrC PE=3 SV=1;>tr|F7UNT2|F7UNT2_SYNYG UvrABC system protein C OS=Synechocystis sp. (strain PCC 6803 / GT-S) GN=uvrC PE=3 S	355	+	1	0.00181845	90.793	+		+		+		3	2	T	KVTFNLPQRQTK	KVT(1)FNLPQRQT(1)K	2	-1.018	20130708_PS_Phosphotest_6803wt_YPER02	9727	0	cell communication;cellular macromolecule metabolic process;cellular metabolic process;cellular nitrogen compound metabolic process;cellular process;cellular response to external stimulus;cellular response to extracellular stimulus;cellular response to stimulus;cellular response to stress;DNA metabolic process;DNA repair;macromolecule metabolic process;metabolic process;nitrogen compound metaboli…	binding;catalytic activity;deoxyribonuclease activity;DNA binding;endodeoxyribonuclease activity;endonuclease activity;excinuclease ABC activity;hydrolase activity;hydrolase activity, acting on ester bonds;nuclease activity;nucleic acid binding	cell part;cytoplasm;excinuclease repair complex;intracellular part;macromolecular complex;protein complex	Nucleotide excision repair	GIY-YIG;HHH;UVR;UvrC_HhH_N	IPR000305;IPR000445;IPR001162;IPR001943;IPR003583;IPR004791;IPR010994;IPR027299	GIY-YIG_dom;GIY-YIG_SF;HhH_motif;Hlx-hairpin-Hlx_DNA-bd_motif;RuvA_2-like;UVR_dom;UvrC;UvrC_homol_region
sll0865	P73580	excinuclease ABC subunit C;>sp|P73580|UVRC_SYNY3 UvrABC system protein C OS=Synechocystis sp. (strain PCC 6803 / Kazusa) GN=uvrC PE=3 SV=1;>tr|F7UNT2|F7UNT2_SYNYG UvrABC system protein C OS=Synechocystis sp. (strain PCC 6803 / GT-S) GN=uvrC PE=3 S	363	+	1	0.00181845	90.793	+		+		+		3	2	T	KVTFNLPQRQTK	KVT(1)FNLPQRQT(1)K	2	-1.018	20130708_PS_Phosphotest_6803wt_YPER02	9727	0	cell communication;cellular macromolecule metabolic process;cellular metabolic process;cellular nitrogen compound metabolic process;cellular process;cellular response to external stimulus;cellular response to extracellular stimulus;cellular response to stimulus;cellular response to stress;DNA metabolic process;DNA repair;macromolecule metabolic process;metabolic process;nitrogen compound metaboli…	binding;catalytic activity;deoxyribonuclease activity;DNA binding;endodeoxyribonuclease activity;endonuclease activity;excinuclease ABC activity;hydrolase activity;hydrolase activity, acting on ester bonds;nuclease activity;nucleic acid binding	cell part;cytoplasm;excinuclease repair complex;intracellular part;macromolecular complex;protein complex	Nucleotide excision repair	GIY-YIG;HHH;UVR;UvrC_HhH_N	IPR000305;IPR000445;IPR001162;IPR001943;IPR003583;IPR004791;IPR010994;IPR027299	GIY-YIG_dom;GIY-YIG_SF;HhH_motif;Hlx-hairpin-Hlx_DNA-bd_motif;RuvA_2-like;UVR_dom;UvrC;UvrC_homol_region
sll0897	Q55505	DnaJ protein, heat shock protein 40, molecular chaperone;>sp|Q55505|DNAJ1_SYNY3 Chaperone protein DnaJ 1 OS=Synechocystis sp. (strain PCC 6803 / Kazusa) GN=dnaJ1 PE=3 SV=1;>tr|F7ULF8|F7ULF8_SYNYG Chaperone protein DnaJ OS=Synechocystis sp. (strain	345	+	1	0.000445701	123.95			+	+			1	1	S	INSEERELLER	INS(1)EERELLER	2	-0.25657	20130708_PS_Phosphotest_6803wt_SDS01	7044	0	biosynthetic process;cellular biosynthetic process;cellular macromolecule biosynthetic process;cellular macromolecule metabolic process;cellular metabolic process;cellular nitrogen compound metabolic process;cellular process;cellular protein metabolic process;DNA metabolic process;DNA replication;macromolecule biosynthetic process;macromolecule metabolic process;metabolic process;nitrogen compoun…	adenyl nucleotide binding;adenyl ribonucleotide binding;ATP binding;binding;cation binding;ion binding;metal ion binding;nucleotide binding;purine nucleotide binding;purine ribonucleoside triphosphate binding;purine ribonucleotide binding;ribonucleotide binding;transition metal ion binding;zinc ion binding	cell part;cytoplasm;intracellular part		DnaJ;DnaJ_C;DnaJ_CXXCXGXG	IPR001305;IPR001623;IPR002939;IPR008971;IPR012724	DnaJ;DnaJ_C;DnaJ_domain;HSP_DnaJ_Cys-rich_dom;HSP40/DnaJ_pept-bd
sll0920	P74299	phosphoenolpyruvate carboxylase;>sp|P74299|CAPP_SYNY3 Phosphoenolpyruvate carboxylase OS=Synechocystis sp. (strain PCC 6803 / Kazusa) GN=ppc PE=3 SV=1;>tr|F7UR04|F7UR04_SYNYG Phosphoenolpyruvate carboxylase OS=Synechocystis sp. (strain PCC 6803 /	697	+	1	0.000807681	116.98			+	+			1	1	S	SLQAVAQSHR	S(1)LQAVAQSHR	2	-0.98962	20130708_PS_Phosphotest_6803wt_SDS01	4039	0	acetyl-CoA catabolic process;acetyl-CoA metabolic process;carbon fixation;carboxylic acid metabolic process;catabolic process;cellular catabolic process;cellular ketone metabolic process;cellular metabolic process;cellular process;coenzyme catabolic process;coenzyme metabolic process;cofactor catabolic process;cofactor metabolic process;dicarboxylic acid metabolic process;metabolic process;organi…	binding;carbon-carbon lyase activity;carboxy-lyase activity;catalytic activity;cation binding;ion binding;lyase activity;magnesium ion binding;metal ion binding;phosphoenolpyruvate carboxykinase activity;phosphoenolpyruvate carboxylase activity		Carbon fixation in photosynthetic organisms;Carbon fixation pathways in prokaryotes;Methane metabolism;Pyruvate metabolism	PEPcase	IPR015813;IPR018129;IPR021135;IPR022805	PEP_COase;PEP_COase_AS;PEP_COase_bac/pln-type;Pyrv/PenolPyrv_Kinase-like_dom
sll0920	P74299	phosphoenolpyruvate carboxylase;>sp|P74299|CAPP_SYNY3 Phosphoenolpyruvate carboxylase OS=Synechocystis sp. (strain PCC 6803 / Kazusa) GN=ppc PE=3 SV=1;>tr|F7UR04|F7UR04_SYNYG Phosphoenolpyruvate carboxylase OS=Synechocystis sp. (strain PCC 6803 /	411	+	0.956134	0.00234485	107.69	+	+					1	1	T	MKLAYVTKR	MKLAY(0.044)VT(0.956)KR	2	0.4696	20130708_PS_Phosphotest_6803wt_FASP01	3434	0	acetyl-CoA catabolic process;acetyl-CoA metabolic process;carbon fixation;carboxylic acid metabolic process;catabolic process;cellular catabolic process;cellular ketone metabolic process;cellular metabolic process;cellular process;coenzyme catabolic process;coenzyme metabolic process;cofactor catabolic process;cofactor metabolic process;dicarboxylic acid metabolic process;metabolic process;organi…	binding;carbon-carbon lyase activity;carboxy-lyase activity;catalytic activity;cation binding;ion binding;lyase activity;magnesium ion binding;metal ion binding;phosphoenolpyruvate carboxykinase activity;phosphoenolpyruvate carboxylase activity		Carbon fixation in photosynthetic organisms;Carbon fixation pathways in prokaryotes;Methane metabolism;Pyruvate metabolism	PEPcase	IPR015813;IPR018129;IPR021135;IPR022805	PEP_COase;PEP_COase_AS;PEP_COase_bac/pln-type;Pyrv/PenolPyrv_Kinase-like_dom
sll0923	P72877	unknown protein;>tr|P72877|P72877_SYNY3 Exopolysaccharide export protein OS=Synechocystis sp. (strain PCC 6803 / Kazusa) GN=epsB PE=4 SV=1;>tr|F7UKG3|F7UKG3_SYNYG Exopolysaccharide export protein OS=Synechocystis sp. (strain PCC 6803 / GT-S) GN=ep	529	+	1	3.87288e-05	142.1			+	+			1	1	S	LYSNLFFLK	LYS(1)NLFFLK	2	0.14739	20130708_PS_Phosphotest_6803wt_SDS01	15025	0	biosynthetic process;carbohydrate biosynthetic process;carbohydrate metabolic process;cellular biosynthetic process;cellular carbohydrate biosynthetic process;cellular carbohydrate metabolic process;cellular lipid metabolic process;cellular macromolecule biosynthetic process;cellular macromolecule metabolic process;cellular metabolic process;cellular polysaccharide biosynthetic process;cellular p…		cell part;membrane		CbiA;Wzz	IPR002586;IPR003856;IPR027417	CobQ/CobB/MinD/ParA_Nub-bd_dom;LipoPS_biosynth;P-loop_NTPase
sll0923	P72877	unknown protein;>tr|P72877|P72877_SYNY3 Exopolysaccharide export protein OS=Synechocystis sp. (strain PCC 6803 / Kazusa) GN=epsB PE=4 SV=1;>tr|F7UKG3|F7UKG3_SYNYG Exopolysaccharide export protein OS=Synechocystis sp. (strain PCC 6803 / GT-S) GN=ep	511	+	0.991776	1.14395e-43	272.72			+		+		2	1	Y	YGSPLPNEAMQESYAR	Y(0.992)GS(0.008)PLPNEAMQESYAR	2	-0.22219	20130708_PS_Phosphotest_6803wt_SDS01	6944	0	biosynthetic process;carbohydrate biosynthetic process;carbohydrate metabolic process;cellular biosynthetic process;cellular carbohydrate biosynthetic process;cellular carbohydrate metabolic process;cellular lipid metabolic process;cellular macromolecule biosynthetic process;cellular macromolecule metabolic process;cellular metabolic process;cellular polysaccharide biosynthetic process;cellular p…		cell part;membrane		CbiA;Wzz	IPR002586;IPR003856;IPR027417	CobQ/CobB/MinD/ParA_Nub-bd_dom;LipoPS_biosynth;P-loop_NTPase
sll0927	P72871	S-adenosylmethionine synthase OS=Synechocystis sp. (strain PCC 6803 / GT-S) GN=metX PE=3 SV=1;>sp|P72871|METK_SYNY3 S-adenosylmethionine synthase OS=Synechocystis sp. (strain PCC 6803 / Kazusa) GN=metK PE=3 SV=2;>sll0927 S-adenosylm	155	+	1	3.97328e-06	167.18			+	+			1	1	S	SGQLAYLRPDGK	S(1)GQLAYLRPDGK	2	-0.13713	20130708_PS_Phosphotest_6803wt_SDS01	6716	0	amine biosynthetic process;amine metabolic process;biosynthetic process;carboxylic acid biosynthetic process;carboxylic acid metabolic process;cellular amine metabolic process;cellular amino acid biosynthetic process;cellular amino acid metabolic process;cellular biosynthetic process;cellular ketone metabolic process;cellular metabolic process;cellular modified amino acid biosynthetic process;cel…	adenyl nucleotide binding;adenyl ribonucleotide binding;ATP binding;binding;catalytic activity;cation binding;ion binding;magnesium ion binding;metal ion binding;methionine adenosyltransferase activity;nucleotide binding;purine nucleotide binding;purine ribonucleoside triphosphate binding;purine ribonucleotide binding;ribonucleotide binding;transferase activity;transferase activity, transferring …	cell part;cytoplasm;intracellular part		S-AdoMet_synt_C;S-AdoMet_synt_M;S-AdoMet_synt_N	IPR002133;IPR022628;IPR022629;IPR022630;IPR022631;IPR022636	ADOMET_SYNTHASE_CS;S-AdoMet_synt_C;S-AdoMet_synt_central;S-AdoMet_synt_N;S-AdoMet_synthetase;S-AdoMet_synthetase_sfam
sll0934	P72864	carboxysome formation protein CcmA;>tr|P72864|P72864_SYNY3 Carboxysome formation protein OS=Synechocystis sp. (strain PCC 6803 / Kazusa) GN=ccmA PE=4 SV=1;>tr|F7UKF0|F7UKF0_SYNYG 3-deoxy-7-phosphoheptulonate synthase OS=Synechocystis sp. (strain P	unknown			3.00934e-06	120.71			+	+			1	1	unknown	SLTHLPIMIDPSHGTGK	S(0.559)LT(0.441)HLPIMIDPSHGTGK	3	0.19885	20130708_PS_Phosphotest_6803wt_SDS01	8379
sll0981	P73153	unknown protein;>tr|P73153|P73153_SYNY3 Sll0981 protein OS=Synechocystis sp. (strain PCC 6803 / Kazusa) GN=sll0981 PE=4 SV=1;>tr|F7UM65|F7UM65_SYNYG Putative uncharacterized protein sll0981 OS=Synechocystis sp. (strain PCC 6803 / GT-S) GN=sll0981	64	+	0.999797	0.0323444	75.102					+	+	1	1	S	LTLSAQGGNK	LTLS(1)AQGGNK	2	0.067881	20130708_PS_Phosphotest_6803wt_YPER01	4032	0.004662
sll1028	P72761	carbon dioxide concentrating mechanism protein CcmK;>sp|P72761|CCMK2_SYNY3 Carbon dioxide-concentrating mechanism protein CcmK homolog 2 OS=Synechocystis sp. (strain PCC 6803 / Kazusa) GN=ccmK2 PE=1 SV=3;>tr|F7UK46|F7UK46_SYNYG Carbon dioxide conc	2	+	1	0.000754507	129.76			+	+			1	1	S	SIAVGMIETR	S(1)IAVGMIETR	2	-0.032366	20130708_PS_Phosphotest_6803wt_SDS01	8355	0					BMC	IPR000249;IPR020808	Bact_microcomp_CS;Microcompartment_bac
sll1031	P72758	Carbon dioxide concentrating mechanism protein CcmM OS=Synechocystis sp. (strain PCC 6803 / GT-S) GN=ccmM PE=4 SV=1;>sll1031 carbon dioxide concentrating mechanism protein CcmM, putative carboxysome structural protein;>tr|P72758|P72	352	+	1	2.19514e-33	242.86			+		+		2	1	S	SAVAHQTGNLAGDSANQLR	S(1)AVAHQTGNLAGDSANQLR	2	0.63861	20130708_PS_Phosphotest_6803wt_SDS01	5867	0		catalytic activity;transferase activity			Hexapep;RuBisCO_small	IPR000894;IPR001451;IPR011004;IPR017156	CO2_concentrating_prot_CcmM;Hexapep_transf;RuBisCO_sc_dom;Trimer_LpxA-like
sll1031	P72758	Carbon dioxide concentrating mechanism protein CcmM OS=Synechocystis sp. (strain PCC 6803 / GT-S) GN=ccmM PE=4 SV=1;>sll1031 carbon dioxide concentrating mechanism protein CcmM, putative carboxysome structural protein;>tr|P72758|P72	606	+	0.996464	0.000692856	118.52			+		+		2	1	S	LDNSVVTQVR	LDNS(0.996)VVT(0.004)QVR	2	0.16912	20130708_PS_Phosphotest_6803wt_SDS01	6327	0		catalytic activity;transferase activity			Hexapep;RuBisCO_small	IPR000894;IPR001451;IPR011004;IPR017156	CO2_concentrating_prot_CcmM;Hexapep_transf;RuBisCO_sc_dom;Trimer_LpxA-like
sll1031	P72758	Carbon dioxide concentrating mechanism protein CcmM OS=Synechocystis sp. (strain PCC 6803 / GT-S) GN=ccmM PE=4 SV=1;>sll1031 carbon dioxide concentrating mechanism protein CcmM, putative carboxysome structural protein;>tr|P72758|P72	464	+	0.888012	1.54683e-08	121.75			+	+			1	1	S	SAPVSSAGGSSAGGLTPEVIATVR	S(0.888)APVS(0.056)S(0.056)AGGSSAGGLTPEVIATVR	2	0.24261	20130708_PS_Phosphotest_6803wt_SDS01	10221	0		catalytic activity;transferase activity			Hexapep;RuBisCO_small	IPR000894;IPR001451;IPR011004;IPR017156	CO2_concentrating_prot_CcmM;Hexapep_transf;RuBisCO_sc_dom;Trimer_LpxA-like
sll1031	P72758	Carbon dioxide concentrating mechanism protein CcmM OS=Synechocystis sp. (strain PCC 6803 / GT-S) GN=ccmM PE=4 SV=1;>sll1031 carbon dioxide concentrating mechanism protein CcmM, putative carboxysome structural protein;>tr|P72758|P72	609	+	1	1.05271e-05	177.93	+		+		+		3	1	T	LDNSVVTQVR	LDNSVVT(1)QVR	2	0.35906	20130708_PS_Phosphotest_6803wt_SDS01	6221	0		catalytic activity;transferase activity			Hexapep;RuBisCO_small	IPR000894;IPR001451;IPR011004;IPR017156	CO2_concentrating_prot_CcmM;Hexapep_transf;RuBisCO_sc_dom;Trimer_LpxA-like
sll1031	P72758	Carbon dioxide concentrating mechanism protein CcmM OS=Synechocystis sp. (strain PCC 6803 / GT-S) GN=ccmM PE=4 SV=1;>sll1031 carbon dioxide concentrating mechanism protein CcmM, putative carboxysome structural protein;>tr|P72758|P72	682	+	1	0.00142909	99.5			+		+		2	1	T	VLETIIQRP	VLET(1)IIQRP	2	0.35991	20130708_PS_Phosphotest_6803wt_YPER01	9478	0		catalytic activity;transferase activity			Hexapep;RuBisCO_small	IPR000894;IPR001451;IPR011004;IPR017156	CO2_concentrating_prot_CcmM;Hexapep_transf;RuBisCO_sc_dom;Trimer_LpxA-like
sll1031	P72758	Carbon dioxide concentrating mechanism protein CcmM OS=Synechocystis sp. (strain PCC 6803 / GT-S) GN=ccmM PE=4 SV=1;>sll1031 carbon dioxide concentrating mechanism protein CcmM, putative carboxysome structural protein;>tr|P72758|P72	358	+	0.931645	0.000138517	98.062					+	+	1	1;2	T	ALSSGGSGRSAVAHQTGNLAGDSANQLR	ALS(0.214)S(0.251)GGS(0.19)GRS(0.349)AVAHQT(0.932)GNLAGDS(0.066)ANQLR	3	0.13883	20130708_PS_Phosphotest_6803wt_YPER01	6154 / 5235	0		catalytic activity;transferase activity			Hexapep;RuBisCO_small	IPR000894;IPR001451;IPR011004;IPR017156	CO2_concentrating_prot_CcmM;Hexapep_transf;RuBisCO_sc_dom;Trimer_LpxA-like
sll1039	P72738	hypothetical protein;>tr|P72738|P72738_SYNY3 Sll1039 protein OS=Synechocystis sp. (strain PCC 6803 / Kazusa) GN=sll1039 PE=4 SV=1;>tr|F7UTN3|F7UTN3_SYNYG Putative uncharacterized protein sll1039 OS=Synechocystis sp. (strain PCC 6803 / GT-S) GN=sll	246	+	1	1.62715e-12	202.63			+	+			1	1	S	SLHEVTGTPLGSWR	S(1)LHEVTGTPLGSWR	2	-0.47074	20130708_PS_Phosphotest_6803wt_SDS01	8941	0					Alpha-E	IPR007296	DUF403
sll1043	P72659	polyribonucleotide nucleotidyltransferase;>sp|P72659|PNP_SYNY3 Polyribonucleotide nucleotidyltransferase OS=Synechocystis sp. (strain PCC 6803 / Kazusa) GN=pnp PE=3 SV=1;>tr|F7UTD9|F7UTD9_SYNYG Polyribonucleotide nucleotidyltransferase OS=Synechoc	350	+	1	2.05264e-05	164.92			+	+			1	1	S	RVHGSGLFNR	RVHGS(1)GLFNR	3	-0.23877	20130708_PS_Phosphotest_6803wt_SDS02	3576	0	catabolic process;cellular catabolic process;cellular macromolecule catabolic process;cellular macromolecule metabolic process;cellular metabolic process;cellular nitrogen compound metabolic process;cellular process;macromolecule catabolic process;macromolecule metabolic process;metabolic process;mRNA catabolic process;mRNA metabolic process;nitrogen compound metabolic process;nucleic acid metabo…	3'-5' exonuclease activity;3'-5'-exoribonuclease activity;binding;catalytic activity;exonuclease activity;exonuclease activity, active with either ribo- or deoxyribonucleic acids and producing 5'-phosphomonoesters;exoribonuclease activity;exoribonuclease activity, producing 5'-phosphomonoesters;hydrolase activity;hydrolase activity, acting on ester bonds;nuclease activity;nucleic acid binding;nuc…	cell part;cytoplasm;intracellular part	Purine metabolism;Pyrimidine metabolism;RNA degradation	KH_1;PNPase;RNase_PH;RNase_PH_C;S1	IPR001247;IPR003029;IPR004087;IPR004088;IPR012162;IPR012340;IPR015847;IPR015848;IPR020568;IPR022967;IPR027408	ExoRNase_PH_dom1;ExoRNase_PH_dom2;KH_dom;KH_dom_type_1;NA-bd_OB-fold;PNPase;PNPase/RNase_PH_dom;PNPase_PH_RNA-bd_bac/org-type;Rbsml_prot_S1_RNA-bd_dom;Ribosomal_S5_D2-typ_fold;RNA-binding_domain_S1
sll1059	P72641	adenylate kinase;>sp|P72641|KAD2_SYNY3 Adenylate kinase 2 OS=Synechocystis sp. (strain PCC 6803 / Kazusa) GN=adk2 PE=3 SV=1;>tr|F7UTC1|F7UTC1_SYNYG Adenylate kinase OS=Synechocystis sp. (strain PCC 6803 / GT-S) GN=adk PE=3 SV=1	128	+	1	0.000119338	140.27			+	+			1	1	S	SLFDDHPEAITTR	S(1)LFDDHPEAITTR	2	0.08339	20130708_PS_Phosphotest_6803wt_SDS01	8187	0	AMP biosynthetic process;AMP metabolic process;AMP salvage;biosynthetic process;cellular biosynthetic process;cellular metabolic compound salvage;cellular metabolic process;cellular nitrogen compound biosynthetic process;cellular nitrogen compound metabolic process;cellular process;heterocycle biosynthetic process;heterocycle metabolic process;metabolic process;nitrogen compound metabolic process…	adenyl nucleotide binding;adenyl ribonucleotide binding;adenylate kinase activity;ATP binding;binding;catalytic activity;kinase activity;nucleobase-containing compound kinase activity;nucleotide binding;nucleotide kinase activity;phosphotransferase activity, phosphate group as acceptor;purine nucleotide binding;purine ribonucleoside triphosphate binding;purine ribonucleotide binding;ribonucleotid…	cell part;cytoplasm;intracellular part	Purine metabolism	ADK	IPR000850;IPR027417	Adenylate_kin;P-loop_NTPase
sll1070	P73282	transketolase;>tr|P73282|P73282_SYNY3 Transketolase OS=Synechocystis sp. (strain PCC 6803 / Kazusa) GN=tktA PE=4 SV=1;>tr|F7UMX2|F7UMX2_SYNYG Transketolase OS=Synechocystis sp. (strain PCC 6803 / GT-S) GN=tktA PE=4 SV=1	29	+	1	3.48929e-05	93.388			+	+			1	1	S	SGHPGLPMGAAPMAFTLWNK	S(1)GHPGLPMGAAPMAFTLWNK	2	-0.076303	20130708_PS_Phosphotest_6803wt_SDS01	10656	0		binding;catalytic activity;cation binding;ion binding;metal ion binding;transferase activity;transferase activity, transferring aldehyde or ketonic groups;transketolase activity		Biosynthesis of ansamycins;Carbon fixation in photosynthetic organisms;Pentose phosphate pathway	Transket_pyr;Transketolase_C;Transketolase_N	IPR005474;IPR005475;IPR005476;IPR005478;IPR009014;IPR015941;IPR020826	Transketo_C/Pyr-ferredox_oxred;Transketolase_bac-like;Transketolase_BS;Transketolase_C;Transketolase_N;Transketolase-like_C;Transketolase-like_Pyr-bd
sll1070	P73282	transketolase;>tr|P73282|P73282_SYNY3 Transketolase OS=Synechocystis sp. (strain PCC 6803 / Kazusa) GN=tktA PE=4 SV=1;>tr|F7UMX2|F7UMX2_SYNYG Transketolase OS=Synechocystis sp. (strain PCC 6803 / GT-S) GN=tktA PE=4 SV=1	338	+	1	0.0106212	86.539			+	+			1	1	S	QLSGALPEGWDK	QLS(1)GALPEGWDK	2	0.19772	20130708_PS_Phosphotest_6803wt_SDS01	9503	0		binding;catalytic activity;cation binding;ion binding;metal ion binding;transferase activity;transferase activity, transferring aldehyde or ketonic groups;transketolase activity		Biosynthesis of ansamycins;Carbon fixation in photosynthetic organisms;Pentose phosphate pathway	Transket_pyr;Transketolase_C;Transketolase_N	IPR005474;IPR005475;IPR005476;IPR005478;IPR009014;IPR015941;IPR020826	Transketo_C/Pyr-ferredox_oxred;Transketolase_bac-like;Transketolase_BS;Transketolase_C;Transketolase_N;Transketolase-like_C;Transketolase-like_Pyr-bd
sll1070	P73282	transketolase;>tr|P73282|P73282_SYNY3 Transketolase OS=Synechocystis sp. (strain PCC 6803 / Kazusa) GN=tktA PE=4 SV=1;>tr|F7UMX2|F7UMX2_SYNYG Transketolase OS=Synechocystis sp. (strain PCC 6803 / GT-S) GN=tktA PE=4 SV=1	unknown			2.05501e-18	165.88			+	+			1	1	unknown	SDTAGIHGAALGTDEVAATRK	S(0.857)DT(0.143)AGIHGAALGTDEVAATRK	3	0.56342	20130708_PS_Phosphotest_6803wt_SDS02	5742
sll1074	P73274	leucyl-tRNA synthetase;>sp|P73274|SYL_SYNY3 Leucine--tRNA ligase OS=Synechocystis sp. (strain PCC 6803 / Kazusa) GN=leuS PE=3 SV=1;>tr|F7UMW3|F7UMW3_SYNYG Leucine--tRNA ligase OS=Synechocystis sp. (strain PCC 6803 / GT-S) GN=leuS PE=3 SV=1	228	+	1	0.00161991	107.53			+	+			1	1	S	SVGAYLEFPIK	S(1)VGAYLEFPIK	2	-0.086098	20130708_PS_Phosphotest_6803wt_SDS01	12573	0	amine metabolic process;amino acid activation;biological regulation;carboxylic acid metabolic process;cellular amine metabolic process;cellular amino acid metabolic process;cellular ketone metabolic process;cellular macromolecule metabolic process;cellular metabolic process;cellular nitrogen compound metabolic process;cellular process;leucyl-tRNA aminoacylation;macromolecule metabolic process;met…	adenyl nucleotide binding;adenyl ribonucleotide binding;aminoacyl-tRNA editing activity;aminoacyl-tRNA ligase activity;ATP binding;binding;carboxylic ester hydrolase activity;catalytic activity;hydrolase activity;hydrolase activity, acting on ester bonds;leucine-tRNA ligase activity;ligase activity;ligase activity, forming aminoacyl-tRNA and related compounds;ligase activity, forming carbon-oxyge…	cell part;cytoplasm;intracellular part	Aminoacyl-tRNA biosynthesis;Valine, leucine and isoleucine biosynthesis	Anticodon_1;tRNA-synt_1;tRNA-synt_1_2	IPR001412;IPR002300;IPR002302;IPR009008;IPR009080;IPR013155;IPR014729;IPR025709	aa-tRNA-synth_I_CS;aa-tRNA-synth_Ia;Leu_tRNA-synth_edit;Leu-tRNA-ligase_bac/mito;Rossmann-like_a/b/a_fold;tRNAsynth_1a_anticodon-bd;V/L/I-tRNA-synth_anticodon-bd;Val/Leu/Ile-tRNA-synth_edit
sll1089	P74251	periplasmic protein, function unknown;>tr|P74251|P74251_SYNY3 Sll1089 protein OS=Synechocystis sp. (strain PCC 6803 / Kazusa) GN=sll1089 PE=4 SV=1;>tr|F7UQV6|F7UQV6_SYNYG Putative uncharacterized protein sll1089 OS=Synechocystis sp. (strain PCC 68	34	+	0.999658	0.042799	66.264			+	+			1	1	S	SFFETGRPQSQDTLR	S(1)FFETGRPQSQDTLR	2	1.1325	20130708_PS_Phosphotest_6803wt_SDS01	7418	0.00561798			cell part;external encapsulating structure part;outer membrane-bounded periplasmic space;periplasmic space
sll1099	P74227	elongation factor Tu;>sp|P74227|EFTU_SYNY3 Elongation factor Tu OS=Synechocystis sp. (strain PCC 6803 / Kazusa) GN=tuf PE=1 SV=1;>tr|F7UQT2|F7UQT2_SYNYG Elongation factor Tu OS=Synechocystis sp. (strain PCC 6803 / GT-S) GN=tufA PE=3 SV=1	265	+	1	6.99582e-10	174.7			+	+			1	1	T	TLEEGMAGDNVGLLLR	T(1)LEEGMAGDNVGLLLR	2	-0.33615	20130708_PS_Phosphotest_6803wt_SDS01	10905	0	catabolic process;cellular catabolic process;cellular metabolic process;cellular nitrogen compound catabolic process;cellular nitrogen compound metabolic process;cellular process;GTP catabolic process;GTP metabolic process;heterocycle catabolic process;heterocycle metabolic process;metabolic process;nitrogen compound metabolic process;nucleobase-containing compound catabolic process;nucleobase-co…	binding;catalytic activity;GTP binding;GTPase activity;guanyl nucleotide binding;guanyl ribonucleotide binding;hydrolase activity;hydrolase activity, acting on acid anhydrides;hydrolase activity, acting on acid anhydrides, in phosphorus-containing anhydrides;nucleic acid binding;nucleoside-triphosphatase activity;nucleotide binding;purine nucleotide binding;purine ribonucleoside triphosphate bind…	cell part;cytoplasm;intracellular part	Plant-pathogen interaction	GTP_EFTU;GTP_EFTU_D2;GTP_EFTU_D3	IPR000795;IPR004160;IPR004161;IPR004541;IPR005225;IPR009000;IPR009001;IPR027417	EF_GTP-bd_dom;P-loop_NTPase;Small_GTP-bd_dom;Transl_elong_EF1A/Init_IF2_C;Transl_elong_EFTu/EF1A_2;Transl_elong_EFTu/EF1A_bac/org;Transl_elong_EFTu/EF1A_C;Transl_elong_init/rib_B-barrel
sll1130	P73488	unknown protein;>tr|P73488|P73488_SYNY3 Sll1130 protein OS=Synechocystis sp. (strain PCC 6803 / Kazusa) GN=sll1130 PE=4 SV=1;>tr|F7UNJ0|F7UNJ0_SYNYG Putative uncharacterized protein sll1130 OS=Synechocystis sp. (strain PCC 6803 / GT-S) GN=sll1130	68	+	1	0.000423327	123.28			+	+			1	1	S	SAGLFTPSVVR	S(1)AGLFTPSVVR	2	-0.179	20130708_PS_Phosphotest_6803wt_SDS02	9205	0		binding;DNA binding;nucleic acid binding	cell part;cytoplasmic part;intracellular part;macromolecular complex;membrane part;organelle part;photosystem;photosystem II;plasma membrane part;plasma membrane-derived thylakoid photosystem II;protein complex;thylakoid part		PemK	IPR003477;IPR011067	PemK;Plasmid_toxin/cell-grow_inhib
sll1130	P73488	unknown protein;>tr|P73488|P73488_SYNY3 Sll1130 protein OS=Synechocystis sp. (strain PCC 6803 / Kazusa) GN=sll1130 PE=4 SV=1;>tr|F7UNJ0|F7UNJ0_SYNYG Putative uncharacterized protein sll1130 OS=Synechocystis sp. (strain PCC 6803 / GT-S) GN=sll1130	106	+	1	0.0204632	88.495			+	+			1	1	S	SAFPHVFK	S(1)AFPHVFK	2	-0.13781	20130708_PS_Phosphotest_6803wt_SDS01	7338	0.00296736		binding;DNA binding;nucleic acid binding	cell part;cytoplasmic part;intracellular part;macromolecular complex;membrane part;organelle part;photosystem;photosystem II;plasma membrane part;plasma membrane-derived thylakoid photosystem II;protein complex;thylakoid part		PemK	IPR003477;IPR011067	PemK;Plasmid_toxin/cell-grow_inhib
sll1184	P72849	heme oxygenase;>sp|P72849|HO1_SYNY3 Heme oxygenase 1 OS=Synechocystis sp. (strain PCC 6803 / Kazusa) GN=pbsA1 PE=1 SV=1;>tr|F7UKD4|F7UKD4_SYNYG Heme oxygenase OS=Synechocystis sp. (strain PCC 6803 / GT-S) GN=ho1 PE=4 SV=1	2	+	1	0.00722757	95.417			+	+			1	1	S	SVNLASQLR	S(1)VNLASQLR	2	-0.37292	20130708_PS_Phosphotest_6803wt_SDS01	7457	0	cellular metabolic process;cellular process;cofactor metabolic process;heme metabolic process;heme oxidation;heterocycle metabolic process;metabolic process;nitrogen compound metabolic process;oxidation-reduction process;photosynthesis;pigment metabolic process;porphyrin-containing compound metabolic process;tetrapyrrole metabolic process	binding;catalytic activity;cation binding;heme oxygenase (decyclizing) activity;ion binding;metal ion binding;oxidoreductase activity;oxidoreductase activity, acting on paired donors, with incorporation or reduction of molecular oxygen		Mineral absorption;Porphyrin and chlorophyll metabolism	Heme_oxygenase	IPR002051;IPR016053;IPR016084;IPR018207	Haem_Oase;Haem_Oase-like;Haem_Oase-like_multi-hlx;Haem_oxygenase_CS
sll1184	P72849	heme oxygenase;>sp|P72849|HO1_SYNY3 Heme oxygenase 1 OS=Synechocystis sp. (strain PCC 6803 / Kazusa) GN=pbsA1 PE=1 SV=1;>tr|F7UKD4|F7UKD4_SYNYG Heme oxygenase OS=Synechocystis sp. (strain PCC 6803 / GT-S) GN=ho1 PE=4 SV=1	16	+	0.997387	2.63659e-06	172.09			+	+			1	1	S	SHSMAENVGFVK	S(0.997)HS(0.003)MAENVGFVK	2	-0.25374	20130708_PS_Phosphotest_6803wt_SDS01	6665	0	cellular metabolic process;cellular process;cofactor metabolic process;heme metabolic process;heme oxidation;heterocycle metabolic process;metabolic process;nitrogen compound metabolic process;oxidation-reduction process;photosynthesis;pigment metabolic process;porphyrin-containing compound metabolic process;tetrapyrrole metabolic process	binding;catalytic activity;cation binding;heme oxygenase (decyclizing) activity;ion binding;metal ion binding;oxidoreductase activity;oxidoreductase activity, acting on paired donors, with incorporation or reduction of molecular oxygen		Mineral absorption;Porphyrin and chlorophyll metabolism	Heme_oxygenase	IPR002051;IPR016053;IPR016084;IPR018207	Haem_Oase;Haem_Oase-like;Haem_Oase-like_multi-hlx;Haem_oxygenase_CS
sll1188	P72845	hypothetical protein;>tr|P72845|P72845_SYNY3 Sll1188 protein OS=Synechocystis sp. (strain PCC 6803 / Kazusa) GN=sll1188 PE=4 SV=1;>tr|F7UKD0|F7UKD0_SYNYG Putative uncharacterized protein sll1188 OS=Synechocystis sp. (strain PCC 6803 / GT-S) GN=sll	154	+	1	0.00172249	104.7			+	+			1	1	S	SAEIINQLTR	S(1)AEIINQLTR	2	0.11289	20130708_PS_Phosphotest_6803wt_SDS01	8813	0					Cupin_5	IPR009327;IPR011051;IPR014710	DUF985;RmlC_Cupin;RmlC-like_jellyroll
sll1213	P72585	GDP-fucose synthetase;>tr|P72585|P72585_SYNY3 Sll1213 protein OS=Synechocystis sp. (strain PCC 6803 / Kazusa) GN=sll1213 PE=4 SV=1;>tr|F7USQ2|F7USQ2_SYNYG Putative uncharacterized protein sll1213 OS=Synechocystis sp. (strain PCC 6803 / GT-S) GN=sl	unknown			0.00888924	73.082			+	+			1	1	unknown	SSHVIPALIHK	S(0.5)S(0.5)HVIPALIHK	3	-0.10218	20130708_PS_Phosphotest_6803wt_SDS01	6645
sll1214	P72584	hypothetical protein YCF59;>sp|P72584|ACSF1_SYNY3 Magnesium-protoporphyrin IX monomethyl ester [oxidative] cyclase 1 OS=Synechocystis sp. (strain PCC 6803 / Kazusa) GN=acsF1 PE=3 SV=1;>tr|F7USQ1|F7USQ1_SYNYG Magnesium-protoporphyrin IX monomethyl	75	+	1	5.65381e-06	160.67			+	+			1	1	S	SWDHIDGEK	S(1)WDHIDGEK	2	0.32317	20130708_PS_Phosphotest_6803wt_SDS01	5874	0	cellular metabolic process;cellular process;metabolic process;photosynthesis	binding;catalytic activity;cation binding;ion binding;iron ion binding;magnesium-protoporphyrin IX monomethyl ester (oxidative) cyclase activity;metal ion binding;monooxygenase activity;oxidoreductase activity;oxidoreductase activity, acting on paired donors, with incorporation or reduction of molecular oxygen;oxidoreductase activity, acting on paired donors, with incorporation or reduction of mo…		Porphyrin and chlorophyll metabolism	Rubrerythrin	IPR003251;IPR008434;IPR009078	AcsF;Ferritin-like_SF;Rubrerythrin
sll1244	P42352	50S ribosomal protein L9;>sp|P42352|RL9_SYNY3 50S ribosomal protein L9 OS=Synechocystis sp. (strain PCC 6803 / Kazusa) GN=rplI PE=3 SV=2;>tr|F7UQD4|F7UQD4_SYNYG 50S ribosomal protein L9 OS=Synechocystis sp. (strain PCC 6803 / GT-S) GN=rplI PE=3 SV	12	+	1	0.00901989	110.92					+	+	1	1	T	VVLNETINK	VVLNET(1)INK	2	-0.019394	20130708_PS_Phosphotest_6803wt_YPER01	5469	0	biosynthetic process;cellular biosynthetic process;cellular macromolecule biosynthetic process;cellular macromolecule metabolic process;cellular metabolic process;cellular process;cellular protein metabolic process;macromolecule biosynthetic process;macromolecule metabolic process;metabolic process;primary metabolic process;protein metabolic process;translation	binding;nucleic acid binding;RNA binding;rRNA binding;structural constituent of ribosome;structural molecule activity	cell part;cytoplasmic part;intracellular non-membrane-bounded organelle;intracellular organelle;intracellular part;macromolecular complex;non-membrane-bounded organelle;organelle;ribonucleoprotein complex;ribosome		Ribosomal_L9_C;Ribosomal_L9_N	IPR000244;IPR009027;IPR020069;IPR020070;IPR020594	Ribosomal_L9;Ribosomal_L9/RNase_H1_N;Ribosomal_L9_bac/chp;Ribosomal_L9_C;Ribosomal_L9_N
sll1283	P73193	similar to stage II sporulation protein D;>tr|P73193|P73193_SYNY3 Sporulation protein SpoIID OS=Synechocystis sp. (strain PCC 6803 / Kazusa) GN=spoIID PE=4 SV=1;>tr|F7UMA5|F7UMA5_SYNYG Sporulation protein SpoIID homolog OS=Synechocystis sp. (strai	333	+	0.887095	0.0139773	63.076			+	+			1	1	S	STLFTVSR	S(0.887)T(0.111)LFT(0.001)VSR	1	3.2347	20130708_PS_Phosphotest_6803wt_SDS01	7681	0	anatomical structure formation involved in morphogenesis;cell differentiation;cellular developmental process;cellular process;developmental process;sporulation;sporulation resulting in formation of a cellular spore				SpoIID	IPR013486;IPR013693	SpoIID/LytB;SpoIID/LytB_N
sll1294	P73173	methyl-accepting chemotaxis protein;>tr|P73173|P73173_SYNY3 PilJ protein OS=Synechocystis sp. (strain PCC 6803 / Kazusa) GN=pilJ PE=4 SV=1;>tr|F7UM85|F7UM85_SYNYG Methyl-accepting chemotaxis protein(MCP) homolog OS=Synechocystis sp. (strain PCC 68	926	+	0.999999	0.000453128	119.68			+	+			1	1	S	SQLVSQSLQSLAK	S(1)QLVSQSLQSLAK	2	0.44255	20130708_PS_Phosphotest_6803wt_SDS01	9308	0	chemotaxis;locomotion;response to chemical stimulus;response to external stimulus;response to stimulus;taxis	molecular transducer activity;signal transducer activity	cell part;integral to membrane;intrinsic to membrane;membrane part	Two-component system	HAMP;MCPsignal	IPR003660;IPR004089;IPR004090;IPR011990	Chemotax_Me-accpt_rcpt;HAMP_linker_domain;MCPsignal_dom;TPR-like_helical
sll1306	P73597	periplasmic protein, function unknown;>tr|P73597|P73597_SYNY3 Sll1306 protein OS=Synechocystis sp. (strain PCC 6803 / Kazusa) GN=sll1306 PE=4 SV=1;>tr|F7UNV3|F7UNV3_SYNYG Putative uncharacterized protein sll1306 OS=Synechocystis sp. (strain PCC 68	240	+	0.92638	1.32093e-14	205.66			+	+			1	1	S	FFSSGQYLTELK	FFS(0.926)S(0.074)GQYLTELK	2	1.0197	20130708_PS_Phosphotest_6803wt_SDS01	12413	0	carbohydrate metabolic process;metabolic process;primary metabolic process	catalytic activity;hydrolase activity;hydrolase activity, acting on carbon-nitrogen (but not peptide) bonds	cell part;external encapsulating structure part;outer membrane-bounded periplasmic space;periplasmic space		Polysacc_deac_1	IPR002509;IPR011330	Glyco_hydro/deAcase_b/a-brl;Polysac_deacetylase
sll1307	P73596	periplasmic protein, function unknown;>tr|P73596|P73596_SYNY3 Sll1307 protein OS=Synechocystis sp. (strain PCC 6803 / Kazusa) GN=sll1307 PE=4 SV=1;>tr|F7UNV2|F7UNV2_SYNYG Putative uncharacterized protein sll1307 OS=Synechocystis sp. (strain PCC 68	71	+	0.999995	0.00756209	82.877			+	+			1	1	S	SDGALVHTVQTSFNK	S(1)DGALVHTVQTSFNK	2	0.24988	20130708_PS_Phosphotest_6803wt_SDS01	8443	0			cell part;external encapsulating structure part;outer membrane-bounded periplasmic space;periplasmic space		DUF336	IPR005624	DUF336
sll1324	P27181	ATP synthase B chain (subunit I) of CF(0);>sp|P27181|ATPF_SYNY3 ATP synthase subunit b OS=Synechocystis sp. (strain PCC 6803 / Kazusa) GN=atpF PE=3 SV=2;>tr|F7UTL7|F7UTL7_SYNYG ATP synthase subunit b OS=Synechocystis sp. (strain PCC 6803 / GT-S) G	74	+	1	0.000326336	131.66			+	+			1	1	S	SAQILAEEEK	S(1)AQILAEEEK	2	0.22912	20130708_PS_Phosphotest_6803wt_SDS01	5834	0	ATP biosynthetic process;ATP metabolic process;ATP synthesis coupled proton transport;biosynthetic process;cation transport;cellular biosynthetic process;cellular metabolic process;cellular nitrogen compound biosynthetic process;cellular nitrogen compound metabolic process;cellular process;energy coupled proton transport, down electrochemical gradient;establishment of localization;heterocycle bio…	cation transmembrane transporter activity;hydrogen ion transmembrane transporter activity;hydrogen ion transporting ATP synthase activity, rotational mechanism;inorganic cation transmembrane transporter activity;ion transmembrane transporter activity;monovalent inorganic cation transmembrane transporter activity;substrate-specific transmembrane transporter activity;substrate-specific transporter …	cell part;integral to membrane;intracellular part;intrinsic to membrane;macromolecular complex;membrane;membrane part;photosynthetic membrane;plasma membrane part;plasma membrane proton-transporting ATP synthase complex;protein complex;proton-transporting ATP synthase complex;proton-transporting ATP synthase complex, coupling factor F(o);proton-transporting two-sector ATPase complex;proton-transp…	Oxidative phosphorylation;Photosynthesis	ATP-synt_B	IPR002146;IPR005864	ATPase_F0-cplx_b/b'su_bac;ATPase_F0-cplx_bsu_bac
sll1324	P27181	ATP synthase B chain (subunit I) of CF(0);>sp|P27181|ATPF_SYNY3 ATP synthase subunit b OS=Synechocystis sp. (strain PCC 6803 / Kazusa) GN=atpF PE=3 SV=2;>tr|F7UTL7|F7UTL7_SYNYG ATP synthase subunit b OS=Synechocystis sp. (strain PCC 6803 / GT-S) G	172	+	1	0.0203866	88.596			+	+			1	1	S	SIAQLGGR	S(1)IAQLGGR	2	-0.081189	20130708_PS_Phosphotest_6803wt_SDS01	5339	0.00296736	ATP biosynthetic process;ATP metabolic process;ATP synthesis coupled proton transport;biosynthetic process;cation transport;cellular biosynthetic process;cellular metabolic process;cellular nitrogen compound biosynthetic process;cellular nitrogen compound metabolic process;cellular process;energy coupled proton transport, down electrochemical gradient;establishment of localization;heterocycle bio…	cation transmembrane transporter activity;hydrogen ion transmembrane transporter activity;hydrogen ion transporting ATP synthase activity, rotational mechanism;inorganic cation transmembrane transporter activity;ion transmembrane transporter activity;monovalent inorganic cation transmembrane transporter activity;substrate-specific transmembrane transporter activity;substrate-specific transporter …	cell part;integral to membrane;intracellular part;intrinsic to membrane;macromolecular complex;membrane;membrane part;photosynthetic membrane;plasma membrane part;plasma membrane proton-transporting ATP synthase complex;protein complex;proton-transporting ATP synthase complex;proton-transporting ATP synthase complex, coupling factor F(o);proton-transporting two-sector ATPase complex;proton-transp…	Oxidative phosphorylation;Photosynthesis	ATP-synt_B	IPR002146;IPR005864	ATPase_F0-cplx_b/b'su_bac;ATPase_F0-cplx_bsu_bac
sll1325	P27180	ATP synthase delta chain of CF(1);>sp|P27180|ATPD_SYNY3 ATP synthase subunit delta OS=Synechocystis sp. (strain PCC 6803 / Kazusa) GN=atpH PE=3 SV=1;>tr|F7UTL6|F7UTL6_SYNYG ATP synthase subunit delta OS=Synechocystis sp. (strain PCC 6803 / GT-S) G	163	+	1	0.0010435	115.04			+	+			1	1	S	VGSQVFDSSLR	VGS(1)QVFDSSLR	2	0.13203	20130708_PS_Phosphotest_6803wt_SDS01	8798	0	ATP biosynthetic process;ATP metabolic process;ATP synthesis coupled proton transport;biosynthetic process;cation transport;cellular biosynthetic process;cellular metabolic process;cellular nitrogen compound biosynthetic process;cellular nitrogen compound metabolic process;cellular process;energy coupled proton transport, down electrochemical gradient;establishment of localization;heterocycle bio…	cation transmembrane transporter activity;hydrogen ion transmembrane transporter activity;hydrogen ion transporting ATP synthase activity, rotational mechanism;inorganic cation transmembrane transporter activity;ion transmembrane transporter activity;monovalent inorganic cation transmembrane transporter activity;substrate-specific transmembrane transporter activity;substrate-specific transporter …	cell part;intracellular part;macromolecular complex;membrane;membrane part;photosynthetic membrane;plasma membrane part;plasma membrane proton-transporting ATP synthase complex;protein complex;proton-transporting ATP synthase complex;proton-transporting ATP synthase complex, catalytic core F(1);proton-transporting two-sector ATPase complex;proton-transporting two-sector ATPase complex, catalytic …	Oxidative phosphorylation;Photosynthesis	OSCP	IPR000711;IPR020781;IPR026015	ATPase_F1-cplx_OSCP/dsu;ATPase_F1-cplx_OSCP/dsu_CS;ATPase_OSCP/delta_N
sll1326	P27179	ATP synthase alpha chain;>sp|P27179|ATPA_SYNY3 ATP synthase subunit alpha OS=Synechocystis sp. (strain PCC 6803 / Kazusa) GN=atpA PE=3 SV=1;>tr|F7UTL5|F7UTL5_SYNYG ATP synthase subunit alpha OS=Synechocystis sp. (strain PCC 6803 / GT-S) GN=atpA PE	111	+	1	0.00206169	107.73			+	+			1	1	S	VVDSLGRPIDGK	VVDS(1)LGRPIDGK	2	0.0072056	20130708_PS_Phosphotest_6803wt_SDS01	5966	0	ATP biosynthetic process;ATP hydrolysis coupled proton transport;ATP metabolic process;ATP synthesis coupled proton transport;biosynthetic process;cation transport;cellular biosynthetic process;cellular metabolic process;cellular nitrogen compound biosynthetic process;cellular nitrogen compound metabolic process;cellular process;energy coupled proton transport, against electrochemical gradient;en…	active transmembrane transporter activity;adenyl nucleotide binding;adenyl ribonucleotide binding;ATP binding;ATPase activity;ATPase activity, coupled;ATPase activity, coupled to movement of substances;ATPase activity, coupled to transmembrane movement of ions;ATPase activity, coupled to transmembrane movement of substances;binding;catalytic activity;cation transmembrane transporter activity;cati…	cell part;intracellular part;macromolecular complex;membrane;membrane part;photosynthetic membrane;plasma membrane part;plasma membrane proton-transporting ATP synthase complex;protein complex;proton-transporting ATP synthase complex;proton-transporting ATP synthase complex, catalytic core F(1);proton-transporting two-sector ATPase complex;proton-transporting two-sector ATPase complex, catalytic …	Oxidative phosphorylation;Photosynthesis	ATP-synt_ab;ATP-synt_ab_C;ATP-synt_ab_N	IPR000194;IPR000793;IPR004100;IPR005294;IPR020003;IPR023366;IPR027417	ATPase_a/bsu_AS;ATPase_a/bsu_N;ATPase_F1/A1-cplx_a_su_N;ATPase_F1/V1/A1_a/bsu_nucl-bd;ATPase_F1/V1/A1-cplx_a/bsu_C;ATPase_F1-cplx_asu;P-loop_NTPase
sll1326	P27179	ATP synthase alpha chain;>sp|P27179|ATPA_SYNY3 ATP synthase subunit alpha OS=Synechocystis sp. (strain PCC 6803 / Kazusa) GN=atpA PE=3 SV=1;>tr|F7UTL5|F7UTL5_SYNYG ATP synthase subunit alpha OS=Synechocystis sp. (strain PCC 6803 / GT-S) GN=atpA PE	unknown			0.0150485	83.081			+	+			1	3	unknown	GPISSTATR	GPIS(0.324)S(0.324)T(0.324)AT(0.027)R	2	0.87897	20130708_PS_Phosphotest_6803wt_SDS01	3954
sll1326	P27179	ATP synthase alpha chain;>sp|P27179|ATPA_SYNY3 ATP synthase subunit alpha OS=Synechocystis sp. (strain PCC 6803 / Kazusa) GN=atpA PE=3 SV=1;>tr|F7UTL5|F7UTL5_SYNYG ATP synthase subunit alpha OS=Synechocystis sp. (strain PCC 6803 / GT-S) GN=atpA PE	unknown			0.0150485	83.081			+	+			1	3	unknown	GPISSTATR	GPIS(0.324)S(0.324)T(0.324)AT(0.027)R	2	0.87897	20130708_PS_Phosphotest_6803wt_SDS01	3954
sll1326	P27179	ATP synthase alpha chain;>sp|P27179|ATPA_SYNY3 ATP synthase subunit alpha OS=Synechocystis sp. (strain PCC 6803 / Kazusa) GN=atpA PE=3 SV=1;>tr|F7UTL5|F7UTL5_SYNYG ATP synthase subunit alpha OS=Synechocystis sp. (strain PCC 6803 / GT-S) GN=atpA PE	unknown			0.0150485	83.081			+	+			1	3	unknown	GPISSTATR	GPIS(0.324)S(0.324)T(0.324)AT(0.027)R	2	0.87897	20130708_PS_Phosphotest_6803wt_SDS01	3954
sll1326	P27179	ATP synthase alpha chain;>sp|P27179|ATPA_SYNY3 ATP synthase subunit alpha OS=Synechocystis sp. (strain PCC 6803 / Kazusa) GN=atpA PE=3 SV=1;>tr|F7UTL5|F7UTL5_SYNYG ATP synthase subunit alpha OS=Synechocystis sp. (strain PCC 6803 / GT-S) GN=atpA PE	unknown			2.04178e-06	130.07			+	+			1	1	unknown	TTGQIAQIPIGDAMVGR	T(0.748)T(0.252)GQIAQIPIGDAMVGR	2	1.1551	20130708_PS_Phosphotest_6803wt_SDS01	11072
sll1330	P74541	two-component system response regulator OmpR subfamily;>tr|P74541|P74541_SYNY3 OmpR subfamily OS=Synechocystis sp. (strain PCC 6803 / Kazusa) GN=sll1330 PE=4 SV=1;>tr|F7ULK4|F7ULK4_SYNYG OmpR subfamily protein Rre37 OS=Synechocystis sp. (strain PC	215	+	0.919595	0.0105292	56.335					+	+	1	2	T	IETDPRQPSLIQTVRNVGYR	IET(0.057)DPRQPS(0.023)LIQT(0.92)VRNVGY(1)R	2	-0.62865	20130708_PS_Phosphotest_6803wt_YPER03	13142	0	biological regulation;cellular process;cellular response to stimulus;intracellular signal transduction;regulation of biological process;regulation of biosynthetic process;regulation of cellular biosynthetic process;regulation of cellular macromolecule biosynthetic process;regulation of cellular metabolic process;regulation of cellular process;regulation of gene expression;regulation of macromolec…	binding;DNA binding;molecular transducer activity;nucleic acid binding;signal transducer activity;two-component response regulator activity			Response_reg;Trans_reg_C	IPR001789;IPR001867;IPR011006;IPR011991	CheY-like_superfamily;Sig_transdc_resp-reg_C;Sig_transdc_resp-reg_receiver;WHTH_DNA-bd_dom
sll1330	P74541	two-component system response regulator OmpR subfamily;>tr|P74541|P74541_SYNY3 OmpR subfamily OS=Synechocystis sp. (strain PCC 6803 / Kazusa) GN=sll1330 PE=4 SV=1;>tr|F7ULK4|F7ULK4_SYNYG OmpR subfamily protein Rre37 OS=Synechocystis sp. (strain PC	221	+	0.999984	0.00266142	61.985			+		+		2	2	Y	IETDPRQPSLIQTVRNVGYR	IET(0.057)DPRQPS(0.023)LIQT(0.92)VRNVGY(1)R	2	-0.62865	20130708_PS_Phosphotest_6803wt_YPER03	13142	0	biological regulation;cellular process;cellular response to stimulus;intracellular signal transduction;regulation of biological process;regulation of biosynthetic process;regulation of cellular biosynthetic process;regulation of cellular macromolecule biosynthetic process;regulation of cellular metabolic process;regulation of cellular process;regulation of gene expression;regulation of macromolec…	binding;DNA binding;molecular transducer activity;nucleic acid binding;signal transducer activity;two-component response regulator activity			Response_reg;Trans_reg_C	IPR001789;IPR001867;IPR011006;IPR011991	CheY-like_superfamily;Sig_transdc_resp-reg_C;Sig_transdc_resp-reg_receiver;WHTH_DNA-bd_dom
sll1338	P74534	unknown protein;>tr|P74534|P74534_SYNY3 Sll1338 protein OS=Synechocystis sp. (strain PCC 6803 / Kazusa) GN=sll1338 PE=4 SV=1;>tr|F7ULJ7|F7ULJ7_SYNYG Putative uncharacterized protein sll1338 OS=Synechocystis sp. (strain PCC 6803 / GT-S) GN=sll1338	167	+	1	0.0108708	72.568			+	+			1	1	S	SAPAPVAPAPAPAPMPIR	S(1)APAPVAPAPAPAPMPIR	2	0.21799	20130708_PS_Phosphotest_6803wt_SDS01	8521	0
sll1342	P80505	NAD(P)-dependent glyceraldehyde-3-phosphate dehydrogenase;>tr|F7ULJ0|F7ULJ0_SYNYG Glyceraldehyde-3-phosphate dehydrogenase (NADP+)(Phosphorylating) OS=Synechocystis sp. (strain PCC 6803 / GT-S) GN=gap2 PE=3 SV=1;>sp|P80505|G3P2_SYNY3 Glyceraldehyd	193	+	1	0.0366016	93.667			+	+			1	1	S	ILDASHR	ILDAS(1)HR	2	0.77378	20130708_PS_Phosphotest_6803wt_SDS01	2702	0.00561798	alcohol catabolic process;alcohol metabolic process;carbohydrate catabolic process;carbohydrate metabolic process;catabolic process;cellular carbohydrate catabolic process;cellular carbohydrate metabolic process;cellular metabolic process;cellular process;generation of precursor metabolites and energy;glucose catabolic process;glucose metabolic process;glycolysis;hexose catabolic process;hexose m…	binding;catalytic activity;coenzyme binding;cofactor binding;glyceraldehyde-3-phosphate dehydrogenase (NAD(P)+) (phosphorylating) activity;NAD binding;NADP binding;nucleotide binding;oxidoreductase activity;oxidoreductase activity, acting on the aldehyde or oxo group of donors;oxidoreductase activity, acting on the aldehyde or oxo group of donors, NAD or NADP as acceptor	cell part;cytoplasm;intracellular part	Carbon fixation in photosynthetic organisms;Glycolysis / Gluconeogenesis	Gp_dh_C;Gp_dh_N	IPR006424;IPR016040;IPR020828;IPR020829;IPR020830;IPR020831	GlycerAld/Erythrose_P_DH;GlycerAld_3-P_DH_AS;GlycerAld_3-P_DH_cat;GlycerAld_3-P_DH_NAD(P)-bd;Glyceraldehyde-3-P_DH_1;NAD(P)-bd_dom
sll1363	P29107	Ketol-acid reductoisomerase OS=Synechocystis sp. (strain PCC 6803 / Kazusa) GN=ilvC PE=1 SV=3;>tr|F7ULM3|F7ULM3_SYNYG Ketol-acid reductoisomerase OS=Synechocystis sp. (strain PCC 6803 / GT-S) GN=ilvC PE=3 SV=1;>sll1363 ketol-acid redu	102	+	1	0.0129047	86.463			+	+			1	1	S	VLSVAEAAK	VLS(1)VAEAAK	2	0.44629	20130708_PS_Phosphotest_6803wt_SDS01	6457	0	amine biosynthetic process;amine metabolic process;biosynthetic process;branched chain family amino acid biosynthetic process;branched chain family amino acid metabolic process;carboxylic acid biosynthetic process;carboxylic acid metabolic process;cellular amine metabolic process;cellular amino acid biosynthetic process;cellular amino acid metabolic process;cellular biosynthetic process;cellular …	binding;catalytic activity;coenzyme binding;cofactor binding;ketol-acid reductoisomerase activity;oxidoreductase activity;oxidoreductase activity, acting on CH-OH group of donors;oxidoreductase activity, acting on the CH-OH group of donors, NAD or NADP as acceptor		Pantothenate and CoA biosynthesis;Valine, leucine and isoleucine biosynthesis	IlvC;IlvN	IPR000506;IPR008927;IPR013023;IPR013116;IPR013328	6-PGluconate_DH_C-like;AcH_isomrdctse;AcH_isomrdctse_C;DH_multihelical;IlvN
sll1396	P72619	unknown protein;>tr|P72619|P72619_SYNY3 Sll1396 protein OS=Synechocystis sp. (strain PCC 6803 / Kazusa) GN=sll1396 PE=4 SV=1;>tr|F7UT99|F7UT99_SYNYG Putative uncharacterized protein sll1396 OS=Synechocystis sp. (strain PCC 6803 / GT-S) GN=sll1396	23	+	1	7.66852e-05	124.73			+	+			1	1	T	VESLVQQGLDTILNR	VESLVQQGLDT(1)ILNR	2	0.38089	20130708_PS_Phosphotest_6803wt_SDS01	12753	0
sll1450	P73452	nitrate/nitrite transport system substrate-binding protein;>sp|P73452|NRTA_SYNY3 Nitrate transport protein NrtA OS=Synechocystis sp. (strain PCC 6803 / Kazusa) GN=nrtA PE=1 SV=1;>tr|F7UNF4|F7UNF4_SYNYG Nitrate transport 45kD protein OS=Synechocyst	362	+	0.999939	0.000519194	121.95			+	+			1	1	S	SHDQWFLTENIR	S(1)HDQWFLTENIR	2	-0.13726	20130708_PS_Phosphotest_6803wt_SDS01	10154	0	establishment of localization;metabolic process;nitrate assimilation;nitrate metabolic process;nitrogen compound metabolic process;nitrogen cycle metabolic process;transport		cell part;membrane;plasma membrane	ABC transporters		IPR006311	TAT_signal
sll1499	P55038	ferredoxin-dependent glutamate synthase;>sp|P55038|GLTS_SYNY3 Ferredoxin-dependent glutamate synthase 2 OS=Synechocystis sp. (strain PCC 6803 / Kazusa) GN=gltS PE=1 SV=2;>tr|F7ULQ0|F7ULQ0_SYNYG Ferredoxin-dependent glutamate synthase OS=Synechocys	925	+	0.996918	1.81972e-21	229.02			+	+			1	1	S	SNSGEGGEDVVR	S(0.997)NS(0.003)GEGGEDVVR	2	0.26702	20130708_PS_Phosphotest_6803wt_SDS01	3722	0	amine biosynthetic process;amine metabolic process;biosynthetic process;carboxylic acid biosynthetic process;carboxylic acid metabolic process;cellular amine metabolic process;cellular amino acid biosynthetic process;cellular amino acid metabolic process;cellular biosynthetic process;cellular ketone metabolic process;cellular metabolic process;cellular nitrogen compound biosynthetic process;cellu…	3 iron, 4 sulfur cluster binding;binding;catalytic activity;cation binding;glutamate synthase (ferredoxin) activity;glutamate synthase activity;ion binding;iron-sulfur cluster binding;metal cluster binding;metal ion binding;oxidoreductase activity;oxidoreductase activity, acting on the CH-NH2 group of donors;oxidoreductase activity, acting on the CH-NH2 group of donors, iron-sulfur protein as acc…		Nitrogen metabolism	GATase_2;Glu_syn_central;Glu_synthase;GXGXG	IPR000583;IPR002489;IPR002932;IPR006982;IPR013785;IPR017932	Aldolase_TIM;GATase_2_dom;GATase_dom;Glu_synth_asu_C;Glu_synth_centr_C;Glu_synth_centr_N
sll1499	P55038	ferredoxin-dependent glutamate synthase;>sp|P55038|GLTS_SYNY3 Ferredoxin-dependent glutamate synthase 2 OS=Synechocystis sp. (strain PCC 6803 / Kazusa) GN=gltS PE=1 SV=2;>tr|F7ULQ0|F7ULQ0_SYNYG Ferredoxin-dependent glutamate synthase OS=Synechocys	1489	+	0.962878	0.0222959	59.15			+	+			1	1	S	SLITAHVEHTGSPK	S(0.963)LIT(0.037)AHVEHTGSPK	3	0.2003	20130708_PS_Phosphotest_6803wt_SDS01	5307	0.004662	amine biosynthetic process;amine metabolic process;biosynthetic process;carboxylic acid biosynthetic process;carboxylic acid metabolic process;cellular amine metabolic process;cellular amino acid biosynthetic process;cellular amino acid metabolic process;cellular biosynthetic process;cellular ketone metabolic process;cellular metabolic process;cellular nitrogen compound biosynthetic process;cellu…	3 iron, 4 sulfur cluster binding;binding;catalytic activity;cation binding;glutamate synthase (ferredoxin) activity;glutamate synthase activity;ion binding;iron-sulfur cluster binding;metal cluster binding;metal ion binding;oxidoreductase activity;oxidoreductase activity, acting on the CH-NH2 group of donors;oxidoreductase activity, acting on the CH-NH2 group of donors, iron-sulfur protein as acc…		Nitrogen metabolism	GATase_2;Glu_syn_central;Glu_synthase;GXGXG	IPR000583;IPR002489;IPR002932;IPR006982;IPR013785;IPR017932	Aldolase_TIM;GATase_2_dom;GATase_dom;Glu_synth_asu_C;Glu_synth_centr_C;Glu_synth_centr_N
sll1525	P37101	phosphoribulokinase;>tr|F7UR70|F7UR70_SYNYG Phosphoribulokinase OS=Synechocystis sp. (strain PCC 6803 / GT-S) GN=prk PE=3 SV=1;>sp|P37101|KPPR_SYNY3 Phosphoribulokinase OS=Synechocystis sp. (strain PCC 6803 / Kazusa) GN=prk PE=2 SV=1	17	+	1	5.71286e-08	165.24			+		+		2	1	S	VVLIGVAGDSGCGK	VVLIGVAGDS(1)GCGK	2	-0.20024	20130708_PS_Phosphotest_6803wt_YPER01	7916	0	biosynthetic process;carbohydrate biosynthetic process;carbohydrate metabolic process;metabolic process;photosynthesis, dark reaction;primary metabolic process;reductive pentose-phosphate cycle	adenyl nucleotide binding;adenyl ribonucleotide binding;ATP binding;binding;catalytic activity;kinase activity;nucleotide binding;phosphoribulokinase activity;phosphotransferase activity, alcohol group as acceptor;purine nucleotide binding;purine ribonucleoside triphosphate binding;purine ribonucleotide binding;ribonucleotide binding;transferase activity;transferase activity, transferring phospho…		Carbon fixation in photosynthetic organisms	PRK	IPR006082;IPR006083;IPR027417	P-loop_NTPase;PRK;PRK/URK
sll1547	P74662	hypothetical protein;>sp|P74662|RUVX_SYNY3 Putative Holliday junction resolvase OS=Synechocystis sp. (strain PCC 6803 / Kazusa) GN=sll1547 PE=3 SV=1;>tr|F7UME5|F7UME5_SYNYG Putative Holliday junction resolvase OS=Synechocystis sp. (strain PCC 6803	141	+	1	0.035155	56.872			+	+			1	1	S	SHLQEGGDNLHR	S(1)HLQEGGDNLHR	3	0.34293	20130708_PS_Phosphotest_6803wt_SDS01	2943	0.004662	cellular macromolecule metabolic process;cellular metabolic process;cellular nitrogen compound metabolic process;cellular process;cellular response to stimulus;cellular response to stress;DNA metabolic process;DNA recombination;DNA repair;macromolecule metabolic process;metabolic process;nitrogen compound metabolic process;nucleic acid metabolic process;nucleic acid phosphodiester bond hydrolysis…	binding;catalytic activity;hydrolase activity;hydrolase activity, acting on ester bonds;nuclease activity;nucleic acid binding	cell part;cytoplasm;intracellular part		UPF0081	IPR005227;IPR006641;IPR012337	Resolv_Hlld_junc_YqgF-like;RNaseH-like_dom;YqgF/RNaseH-like_dom
sll1577	Q54714	phycocyanin beta subunit;>sp|Q54714|PHCB_SYNY3 C-phycocyanin beta chain OS=Synechocystis sp. (strain PCC 6803 / Kazusa) GN=cpcB PE=1 SV=2;>tr|F7UMB8|F7UMB8_SYNYG Phycocyanin b subunit OS=Synechocystis sp. (strain PCC 6803 / GT-S) GN=cpcB PE=3 SV=1	10	+	1	0.00626892	113.67	+		+		+		3	1	S	VVSQADAR	VVS(1)QADAR	2	-0.031594	20130708_PS_Phosphotest_6803wt_YPER01	1983	0	carbohydrate transport;cellular macromolecule metabolic process;cellular metabolic process;cellular process;cellular protein metabolic process;electron transport chain;establishment of localization;generation of precursor metabolites and energy;macromolecule metabolic process;macromolecule modification;mannitol transport;metabolic process;organic alcohol transport;organic substance transport;oxid…		cell part;intracellular part;light-harvesting complex;macromolecular complex;membrane part;phycobilisome;protein complex;thylakoid part	Photosynthesis - antenna proteins	Phycobilisome	IPR006247;IPR009050;IPR012128	Globin-like;Phycobilisome_asu/bsu;Phycocyanin_b
sll1577	Q54714	phycocyanin beta subunit;>sp|Q54714|PHCB_SYNY3 C-phycocyanin beta chain OS=Synechocystis sp. (strain PCC 6803 / Kazusa) GN=cpcB PE=1 SV=2;>tr|F7UMB8|F7UMB8_SYNYG Phycocyanin b subunit OS=Synechocystis sp. (strain PCC 6803 / GT-S) GN=cpcB PE=3 SV=1	49	+	0.999997	3.66183e-06	142.97	+		+		+		3	1	S	ITGNASAIVSNAAR	ITGNAS(1)AIVSNAAR	2	0.56669	20130708_PS_Phosphotest_6803wt_YPER02	6792	0	carbohydrate transport;cellular macromolecule metabolic process;cellular metabolic process;cellular process;cellular protein metabolic process;electron transport chain;establishment of localization;generation of precursor metabolites and energy;macromolecule metabolic process;macromolecule modification;mannitol transport;metabolic process;organic alcohol transport;organic substance transport;oxid…		cell part;intracellular part;light-harvesting complex;macromolecular complex;membrane part;phycobilisome;protein complex;thylakoid part	Photosynthesis - antenna proteins	Phycobilisome	IPR006247;IPR009050;IPR012128	Globin-like;Phycobilisome_asu/bsu;Phycocyanin_b
sll1577	Q54714	phycocyanin beta subunit;>sp|Q54714|PHCB_SYNY3 C-phycocyanin beta chain OS=Synechocystis sp. (strain PCC 6803 / Kazusa) GN=cpcB PE=1 SV=2;>tr|F7UMB8|F7UMB8_SYNYG Phycocyanin b subunit OS=Synechocystis sp. (strain PCC 6803 / GT-S) GN=cpcB PE=3 SV=1	22	+	0.948937	8.22256e-18	171.63			+		+		2	1	S	GEYLSGSQLDALSATVAEGNK	GEYLS(0.051)GS(0.949)QLDALSATVAEGNK	2	0.1383	20130708_PS_Phosphotest_6803wt_YPER03	12317	0	carbohydrate transport;cellular macromolecule metabolic process;cellular metabolic process;cellular process;cellular protein metabolic process;electron transport chain;establishment of localization;generation of precursor metabolites and energy;macromolecule metabolic process;macromolecule modification;mannitol transport;metabolic process;organic alcohol transport;organic substance transport;oxid…		cell part;intracellular part;light-harvesting complex;macromolecular complex;membrane part;phycobilisome;protein complex;thylakoid part	Photosynthesis - antenna proteins	Phycobilisome	IPR006247;IPR009050;IPR012128	Globin-like;Phycobilisome_asu/bsu;Phycocyanin_b
sll1577	Q54714	phycocyanin beta subunit;>sp|Q54714|PHCB_SYNY3 C-phycocyanin beta chain OS=Synechocystis sp. (strain PCC 6803 / Kazusa) GN=cpcB PE=1 SV=2;>tr|F7UMB8|F7UMB8_SYNYG Phycocyanin b subunit OS=Synechocystis sp. (strain PCC 6803 / GT-S) GN=cpcB PE=3 SV=1	53	+	0.997057	0.000856042	107.09			+		+		2	1	S	ITGNASAIVSNAAR	ITGNAS(0.003)AIVS(0.997)NAAR	2	0.020085	20130708_PS_Phosphotest_6803wt_YPER01	6296	0	carbohydrate transport;cellular macromolecule metabolic process;cellular metabolic process;cellular process;cellular protein metabolic process;electron transport chain;establishment of localization;generation of precursor metabolites and energy;macromolecule metabolic process;macromolecule modification;mannitol transport;metabolic process;organic alcohol transport;organic substance transport;oxid…		cell part;intracellular part;light-harvesting complex;macromolecular complex;membrane part;phycobilisome;protein complex;thylakoid part	Photosynthesis - antenna proteins	Phycobilisome	IPR006247;IPR009050;IPR012128	Globin-like;Phycobilisome_asu/bsu;Phycocyanin_b
sll1577	Q54714	phycocyanin beta subunit;>sp|Q54714|PHCB_SYNY3 C-phycocyanin beta chain OS=Synechocystis sp. (strain PCC 6803 / Kazusa) GN=cpcB PE=1 SV=2;>tr|F7UMB8|F7UMB8_SYNYG Phycocyanin b subunit OS=Synechocystis sp. (strain PCC 6803 / GT-S) GN=cpcB PE=3 SV=1	20	+	0.922398	2.43924e-10	138.95					+	+	1	1	S	GEYLSGSQLDALSATVAEGNK	GEYLS(0.922)GS(0.077)QLDALSATVAEGNK	2	0.13133	20130708_PS_Phosphotest_6803wt_YPER01	12047	0	carbohydrate transport;cellular macromolecule metabolic process;cellular metabolic process;cellular process;cellular protein metabolic process;electron transport chain;establishment of localization;generation of precursor metabolites and energy;macromolecule metabolic process;macromolecule modification;mannitol transport;metabolic process;organic alcohol transport;organic substance transport;oxid…		cell part;intracellular part;light-harvesting complex;macromolecular complex;membrane part;phycobilisome;protein complex;thylakoid part	Photosynthesis - antenna proteins	Phycobilisome	IPR006247;IPR009050;IPR012128	Globin-like;Phycobilisome_asu/bsu;Phycocyanin_b
sll1577	Q54714	phycocyanin beta subunit;>sp|Q54714|PHCB_SYNY3 C-phycocyanin beta chain OS=Synechocystis sp. (strain PCC 6803 / Kazusa) GN=cpcB PE=1 SV=2;>tr|F7UMB8|F7UMB8_SYNYG Phycocyanin b subunit OS=Synechocystis sp. (strain PCC 6803 / GT-S) GN=cpcB PE=3 SV=1	45	+	0.999993	0.00382335	110.98			+	+			1	1	T	ITGNASAIVSNAAR	IT(1)GNASAIVSNAAR	2	-0.20371	20130708_PS_Phosphotest_6803wt_SDS01	7050	0	carbohydrate transport;cellular macromolecule metabolic process;cellular metabolic process;cellular process;cellular protein metabolic process;electron transport chain;establishment of localization;generation of precursor metabolites and energy;macromolecule metabolic process;macromolecule modification;mannitol transport;metabolic process;organic alcohol transport;organic substance transport;oxid…		cell part;intracellular part;light-harvesting complex;macromolecular complex;membrane part;phycobilisome;protein complex;thylakoid part	Photosynthesis - antenna proteins	Phycobilisome	IPR006247;IPR009050;IPR012128	Globin-like;Phycobilisome_asu/bsu;Phycocyanin_b
sll1578	Q54715	phycocyanin alpha subunit;>sp|Q54715|PHCA_SYNY3 C-phycocyanin alpha chain OS=Synechocystis sp. (strain PCC 6803 / Kazusa) GN=cpcA PE=1 SV=1;>tr|F7UMB7|F7UMB7_SYNYG Phycocyanin a subunit OS=Synechocystis sp. (strain PCC 6803 / GT-S) GN=cpcA PE=3 SV	20	+	0.977708	0.000131303	137.61			+		+		2	1	S	FLSSTELQIAFGR	FLS(0.978)S(0.019)T(0.003)ELQIAFGR	2	0.92801	20130708_PS_Phosphotest_6803wt_SDS01	16652	0	cellular macromolecule metabolic process;cellular metabolic process;cellular process;cellular protein metabolic process;electron transport chain;generation of precursor metabolites and energy;macromolecule metabolic process;macromolecule modification;metabolic process;oxidation-reduction process;photosynthesis;primary metabolic process;protein metabolic process;protein modification process;protei…		cell part;intracellular part;light-harvesting complex;macromolecular complex;membrane part;phycobilisome;protein complex;thylakoid part	Photosynthesis - antenna proteins	Phycobilisome	IPR006246;IPR009050;IPR012128	Globin-like;Phycobilisome_asu/bsu;Phycocyanin_a
sll1578	Q54715	phycocyanin alpha subunit;>sp|Q54715|PHCA_SYNY3 C-phycocyanin alpha chain OS=Synechocystis sp. (strain PCC 6803 / Kazusa) GN=cpcA PE=1 SV=1;>tr|F7UMB7|F7UMB7_SYNYG Phycocyanin a subunit OS=Synechocystis sp. (strain PCC 6803 / GT-S) GN=cpcA PE=3 SV	50	+	0.999983	5.0811e-10	140.2			+		+		2	1	S	ALTDNAQSLVNGAAQAVYNK	ALTDNAQS(1)LVNGAAQAVYNK	2	-0.16001	20130708_PS_Phosphotest_6803wt_YPER01	12044	0	cellular macromolecule metabolic process;cellular metabolic process;cellular process;cellular protein metabolic process;electron transport chain;generation of precursor metabolites and energy;macromolecule metabolic process;macromolecule modification;metabolic process;oxidation-reduction process;photosynthesis;primary metabolic process;protein metabolic process;protein modification process;protei…		cell part;intracellular part;light-harvesting complex;macromolecular complex;membrane part;phycobilisome;protein complex;thylakoid part	Photosynthesis - antenna proteins	Phycobilisome	IPR006246;IPR009050;IPR012128	Globin-like;Phycobilisome_asu/bsu;Phycocyanin_a
sll1578	Q54715	phycocyanin alpha subunit;>sp|Q54715|PHCA_SYNY3 C-phycocyanin alpha chain OS=Synechocystis sp. (strain PCC 6803 / Kazusa) GN=cpcA PE=1 SV=1;>tr|F7UMB7|F7UMB7_SYNYG Phycocyanin a subunit OS=Synechocystis sp. (strain PCC 6803 / GT-S) GN=cpcA PE=3 SV	14	+	0.999384	0.000263448	114.75					+	+	1	1	S	TPLTEAVSTADSQGR	TPLTEAVST(0.001)ADS(0.999)QGR	2	-0.080649	20130708_PS_Phosphotest_6803wt_YPER01	7204	0	cellular macromolecule metabolic process;cellular metabolic process;cellular process;cellular protein metabolic process;electron transport chain;generation of precursor metabolites and energy;macromolecule metabolic process;macromolecule modification;metabolic process;oxidation-reduction process;photosynthesis;primary metabolic process;protein metabolic process;protein modification process;protei…		cell part;intracellular part;light-harvesting complex;macromolecular complex;membrane part;phycobilisome;protein complex;thylakoid part	Photosynthesis - antenna proteins	Phycobilisome	IPR006246;IPR009050;IPR012128	Globin-like;Phycobilisome_asu/bsu;Phycocyanin_a
sll1578	Q54715	phycocyanin alpha subunit;>sp|Q54715|PHCA_SYNY3 C-phycocyanin alpha chain OS=Synechocystis sp. (strain PCC 6803 / Kazusa) GN=cpcA PE=1 SV=1;>tr|F7UMB7|F7UMB7_SYNYG Phycocyanin a subunit OS=Synechocystis sp. (strain PCC 6803 / GT-S) GN=cpcA PE=3 SV	10	+	0.849042	8.99888e-17	204.78			+	+			1	1	S	TPLTEAVSTADSQGR	TPLTEAVS(0.849)T(0.151)ADSQGR	2	0.38958	20130708_PS_Phosphotest_6803wt_SDS01	7857	0	cellular macromolecule metabolic process;cellular metabolic process;cellular process;cellular protein metabolic process;electron transport chain;generation of precursor metabolites and energy;macromolecule metabolic process;macromolecule modification;metabolic process;oxidation-reduction process;photosynthesis;primary metabolic process;protein metabolic process;protein modification process;protei…		cell part;intracellular part;light-harvesting complex;macromolecular complex;membrane part;phycobilisome;protein complex;thylakoid part	Photosynthesis - antenna proteins	Phycobilisome	IPR006246;IPR009050;IPR012128	Globin-like;Phycobilisome_asu/bsu;Phycocyanin_a
sll1578	Q54715	phycocyanin alpha subunit;>sp|Q54715|PHCA_SYNY3 C-phycocyanin alpha chain OS=Synechocystis sp. (strain PCC 6803 / Kazusa) GN=cpcA PE=1 SV=1;>tr|F7UMB7|F7UMB7_SYNYG Phycocyanin a subunit OS=Synechocystis sp. (strain PCC 6803 / GT-S) GN=cpcA PE=3 SV	22	+	0.766997	9.47879e-05	130.47	+		+		+		3	1	T	FLSSTELQIAFGR	FLS(0.011)S(0.222)T(0.767)ELQIAFGR	2	0.41301	20130708_PS_Phosphotest_6803wt_YPER03	13343	0	cellular macromolecule metabolic process;cellular metabolic process;cellular process;cellular protein metabolic process;electron transport chain;generation of precursor metabolites and energy;macromolecule metabolic process;macromolecule modification;metabolic process;oxidation-reduction process;photosynthesis;primary metabolic process;protein metabolic process;protein modification process;protei…		cell part;intracellular part;light-harvesting complex;macromolecular complex;membrane part;phycobilisome;protein complex;thylakoid part	Photosynthesis - antenna proteins	Phycobilisome	IPR006246;IPR009050;IPR012128	Globin-like;Phycobilisome_asu/bsu;Phycocyanin_a
sll1578	Q54715	phycocyanin alpha subunit;>sp|Q54715|PHCA_SYNY3 C-phycocyanin alpha chain OS=Synechocystis sp. (strain PCC 6803 / Kazusa) GN=cpcA PE=1 SV=1;>tr|F7UMB7|F7UMB7_SYNYG Phycocyanin a subunit OS=Synechocystis sp. (strain PCC 6803 / GT-S) GN=cpcA PE=3 SV	67	+	0.940503	4.70775e-10	161.2			+		+		2	1	T	FPYTTQTQGNNFAADQR	FPYT(0.03)T(0.941)QT(0.03)QGNNFAADQR	2	0.32646	20130708_PS_Phosphotest_6803wt_SDS01	8153	0	cellular macromolecule metabolic process;cellular metabolic process;cellular process;cellular protein metabolic process;electron transport chain;generation of precursor metabolites and energy;macromolecule metabolic process;macromolecule modification;metabolic process;oxidation-reduction process;photosynthesis;primary metabolic process;protein metabolic process;protein modification process;protei…		cell part;intracellular part;light-harvesting complex;macromolecular complex;membrane part;phycobilisome;protein complex;thylakoid part	Photosynthesis - antenna proteins	Phycobilisome	IPR006246;IPR009050;IPR012128	Globin-like;Phycobilisome_asu/bsu;Phycocyanin_a
sll1578	Q54715	phycocyanin alpha subunit;>sp|Q54715|PHCA_SYNY3 C-phycocyanin alpha chain OS=Synechocystis sp. (strain PCC 6803 / Kazusa) GN=cpcA PE=1 SV=1;>tr|F7UMB7|F7UMB7_SYNYG Phycocyanin a subunit OS=Synechocystis sp. (strain PCC 6803 / GT-S) GN=cpcA PE=3 SV	45	+	0.995095	1.68761e-17	170.16					+	+	1	1	T	ALTDNAQSLVNGAAQAVYNK	ALT(0.995)DNAQS(0.005)LVNGAAQAVYNK	3	-0.28704	20130708_PS_Phosphotest_6803wt_YPER01	12041	0	cellular macromolecule metabolic process;cellular metabolic process;cellular process;cellular protein metabolic process;electron transport chain;generation of precursor metabolites and energy;macromolecule metabolic process;macromolecule modification;metabolic process;oxidation-reduction process;photosynthesis;primary metabolic process;protein metabolic process;protein modification process;protei…		cell part;intracellular part;light-harvesting complex;macromolecular complex;membrane part;phycobilisome;protein complex;thylakoid part	Photosynthesis - antenna proteins	Phycobilisome	IPR006246;IPR009050;IPR012128	Globin-like;Phycobilisome_asu/bsu;Phycocyanin_a
sll1578	Q54715	phycocyanin alpha subunit;>sp|Q54715|PHCA_SYNY3 C-phycocyanin alpha chain OS=Synechocystis sp. (strain PCC 6803 / Kazusa) GN=cpcA PE=1 SV=1;>tr|F7UMB7|F7UMB7_SYNYG Phycocyanin a subunit OS=Synechocystis sp. (strain PCC 6803 / GT-S) GN=cpcA PE=3 SV	3	+	0.999641	8.52169e-08	174.19			+	+			1	1	T	TPLTEAVSTADSQGR	T(1)PLTEAVSTADSQGR	2	-0.071133	20130708_PS_Phosphotest_6803wt_SDS01	8348	0	cellular macromolecule metabolic process;cellular metabolic process;cellular process;cellular protein metabolic process;electron transport chain;generation of precursor metabolites and energy;macromolecule metabolic process;macromolecule modification;metabolic process;oxidation-reduction process;photosynthesis;primary metabolic process;protein metabolic process;protein modification process;protei…		cell part;intracellular part;light-harvesting complex;macromolecular complex;membrane part;phycobilisome;protein complex;thylakoid part	Photosynthesis - antenna proteins	Phycobilisome	IPR006246;IPR009050;IPR012128	Globin-like;Phycobilisome_asu/bsu;Phycocyanin_a
sll1578	Q54715	phycocyanin alpha subunit;>sp|Q54715|PHCA_SYNY3 C-phycocyanin alpha chain OS=Synechocystis sp. (strain PCC 6803 / Kazusa) GN=cpcA PE=1 SV=1;>tr|F7UMB7|F7UMB7_SYNYG Phycocyanin a subunit OS=Synechocystis sp. (strain PCC 6803 / GT-S) GN=cpcA PE=3 SV	121	+	1	1.12007e-10	187.56			+	+			1	1	T	TFDLSPSWYVEALK	T(1)FDLSPSWYVEALK	2	0.32322	20130708_PS_Phosphotest_6803wt_SDS05	15157	0	cellular macromolecule metabolic process;cellular metabolic process;cellular process;cellular protein metabolic process;electron transport chain;generation of precursor metabolites and energy;macromolecule metabolic process;macromolecule modification;metabolic process;oxidation-reduction process;photosynthesis;primary metabolic process;protein metabolic process;protein modification process;protei…		cell part;intracellular part;light-harvesting complex;macromolecular complex;membrane part;phycobilisome;protein complex;thylakoid part	Photosynthesis - antenna proteins	Phycobilisome	IPR006246;IPR009050;IPR012128	Globin-like;Phycobilisome_asu/bsu;Phycocyanin_a
sll1578	Q54715	phycocyanin alpha subunit;>sp|Q54715|PHCA_SYNY3 C-phycocyanin alpha chain OS=Synechocystis sp. (strain PCC 6803 / Kazusa) GN=cpcA PE=1 SV=1;>tr|F7UMB7|F7UMB7_SYNYG Phycocyanin a subunit OS=Synechocystis sp. (strain PCC 6803 / GT-S) GN=cpcA PE=3 SV	unknown			4.23277e-07	179.66			+		+		3	1	unknown	FLSSTELQIAFGR	FLS(0.064)S(0.721)T(0.215)ELQIAFGR	2	-0.40766	20130708_PS_Phosphotest_6803wt_SDS01	13554
sll1578	Q54715	phycocyanin alpha subunit;>sp|Q54715|PHCA_SYNY3 C-phycocyanin alpha chain OS=Synechocystis sp. (strain PCC 6803 / Kazusa) GN=cpcA PE=1 SV=1;>tr|F7UMB7|F7UMB7_SYNYG Phycocyanin a subunit OS=Synechocystis sp. (strain PCC 6803 / GT-S) GN=cpcA PE=3 SV	unknown			0.000130196	100.23					+	+	1	1	unknown	FPYTTQTQGNNFAADQR	FPY(0.713)T(0.128)T(0.128)QT(0.031)QGNNFAADQR	3	0.33709	20130708_PS_Phosphotest_6803wt_YPER03	7804
sll1579	P73204	phycobilisome rod linker polypeptide;>sp|P73204|PYR2_SYNY3 Phycobilisome 32.1 kDa linker polypeptide, phycocyanin-associated, rod 2 OS=Synechocystis sp. (strain PCC 6803 / Kazusa) GN=cpcC2 PE=1 SV=1;>tr|F7UMB6|F7UMB6_SYNYG Phycocyanin associated l	57	+	0.999857	7.74113e-05	129.74			+	+			1	1	S	LTSAESLLR	LTS(1)AESLLR	2	0.063446	20130708_PS_Phosphotest_6803wt_SDS03	8108	0	cellular metabolic process;cellular process;metabolic process;photosynthesis		cell part;intracellular part;light-harvesting complex;macromolecular complex;membrane part;phycobilisome;protein complex;thylakoid part	Photosynthesis - antenna proteins	CpcD;PBS_linker_poly	IPR001297;IPR008213;IPR016470	CpcD-like_dom;PBS_linker_dom;Phycobilisome_CpeC/CpcI
sll1579	P73204	phycobilisome rod linker polypeptide;>sp|P73204|PYR2_SYNY3 Phycobilisome 32.1 kDa linker polypeptide, phycocyanin-associated, rod 2 OS=Synechocystis sp. (strain PCC 6803 / Kazusa) GN=cpcC2 PE=1 SV=1;>tr|F7UMB6|F7UMB6_SYNYG Phycocyanin associated l	89	+	1	0.00144306	96.756			+	+			1	1	S	FFHSNPQNR	FFHS(1)NPQNR	2	-0.23582	20130708_PS_Phosphotest_6803wt_SDS01	3900	0	cellular metabolic process;cellular process;metabolic process;photosynthesis		cell part;intracellular part;light-harvesting complex;macromolecular complex;membrane part;phycobilisome;protein complex;thylakoid part	Photosynthesis - antenna proteins	CpcD;PBS_linker_poly	IPR001297;IPR008213;IPR016470	CpcD-like_dom;PBS_linker_dom;Phycobilisome_CpeC/CpcI
sll1621	P73728	AhpC/TSA family protein;>sp|P73728|Y1621_SYNY3 Putative peroxiredoxin sll1621 OS=Synechocystis sp. (strain PCC 6803 / Kazusa) GN=sll1621 PE=1 SV=1;>tr|F7UP86|F7UP86_SYNYG Membrane protein OS=Synechocystis sp. (strain PCC 6803 / GT-S) GN=sll1621 PE	122	+	1	0.00296414	127.87			+	+			1	1	S	SNLGFGMR	S(1)NLGFGMR	2	-0.45943	20130708_PS_Phosphotest_6803wt_SDS01	7463	0		antioxidant activity;catalytic activity;oxidoreductase activity;oxidoreductase activity, acting on paired donors, with incorporation or reduction of molecular oxygen;oxidoreductase activity, acting on peroxide as acceptor;peroxidase activity;peroxiredoxin activity			Redoxin	IPR012336;IPR013740	Redoxin;Thioredoxin-like_fold
sll1626	P73722	LexA repressor;>tr|P73722|P73722_SYNY3 SOS function regulatory protein OS=Synechocystis sp. (strain PCC 6803 / Kazusa) GN=lexA PE=3 SV=1;>tr|F7UP80|F7UP80_SYNYG SOS function regulatory protein LexA OS=Synechocystis sp. (strain PCC 6803 / GT-S) GN=	77	+	1	0.037796	74.962			+	+			1	1	S	GVSVIGELK	GVS(1)VIGELK	2	0.26263	20130708_PS_Phosphotest_6803wt_SDS01	9005	0.00561798	biological regulation;biosynthetic process;cell communication;cellular biosynthetic process;cellular macromolecule biosynthetic process;cellular macromolecule metabolic process;cellular metabolic process;cellular nitrogen compound metabolic process;cellular process;cellular response to external stimulus;cellular response to extracellular stimulus;cellular response to stimulus;cellular response to…	binding;catalytic activity;DNA binding;endopeptidase activity;hydrolase activity;nucleic acid binding;peptidase activity;peptidase activity, acting on L-amino acid peptides;serine hydrolase activity;serine-type endopeptidase activity;serine-type peptidase activity			LexA_DNA_bind;Peptidase_S24	IPR006199;IPR006200;IPR011056;IPR011991;IPR015927;IPR019759	LexA_DNA-bd_dom;Pept_S24_LexA;Peptidase_S24_S26;Peptidase_S24_S26A/B/C;Peptidase_S24_S26A/B/C_b-rbn;WHTH_DNA-bd_dom
sll1626	P73722	LexA repressor;>tr|P73722|P73722_SYNY3 SOS function regulatory protein OS=Synechocystis sp. (strain PCC 6803 / Kazusa) GN=lexA PE=3 SV=1;>tr|F7UP80|F7UP80_SYNYG SOS function regulatory protein LexA OS=Synechocystis sp. (strain PCC 6803 / GT-S) GN=	unknown			0.025913	112.11			+		+		2	1	unknown	SSVFALR	S(0.921)S(0.079)VFALR	2	0.22436	20130708_PS_Phosphotest_6803wt_YPER01	7990
sll1665	P72805	unknown protein;>tr|P72805|P72805_SYNY3 Sll1665 protein OS=Synechocystis sp. (strain PCC 6803 / Kazusa) GN=sll1665 PE=4 SV=1;>tr|F7UK90|F7UK90_SYNYG Putative uncharacterized protein sll1665 OS=Synechocystis sp. (strain PCC 6803 / GT-S) GN=sll1665	73	+	0.983849	0.0010951	114.71			+	+			1	1	S	LESLESSHR	LES(0.984)LES(0.016)SHR	2	-0.36565	20130708_PS_Phosphotest_6803wt_SDS01	3989	0
sll1693	P73705	hypothetical protein;>tr|P73705|P73705_SYNY3 Sll1693 protein OS=Synechocystis sp. (strain PCC 6803 / Kazusa) GN=sll1693 PE=4 SV=1;>tr|F7UP62|F7UP62_SYNYG Putative uncharacterized protein sll1693 OS=Synechocystis sp. (strain PCC 6803 / GT-S) GN=sll	229	+	1	0.000272495	146.27			+	+			1	1	S	LLSNHLLQNDK	LLS(1)NHLLQNDK	2	-0.029444	20130708_PS_Phosphotest_6803wt_SDS01	7230	0					Methyltransf_31	IPR025714	Methyltranfer_dom
sll1694	P73704	pilin polypeptide PilA1;>tr|P73704|P73704_SYNY3 General secretion pathway protein G OS=Synechocystis sp. (strain PCC 6803 / Kazusa) GN=hofG PE=4 SV=1;>tr|F7UP61|F7UP61_SYNYG General secretion pathway protein G OS=Synechocystis sp. (strain PCC 6803	unknown			0.0165236	93.667			+	+			1	1	unknown	STIGALNR	S(0.973)T(0.027)IGALNR	2	-0.028194	20130708_PS_Phosphotest_6803wt_SDS01	5082
sll1694	P73704	pilin polypeptide PilA1;>tr|P73704|P73704_SYNY3 General secretion pathway protein G OS=Synechocystis sp. (strain PCC 6803 / Kazusa) GN=hofG PE=4 SV=1;>tr|F7UP61|F7UP61_SYNYG General secretion pathway protein G OS=Synechocystis sp. (strain PCC 6803	unknown			4.57127e-10	192.4			+	+			1	1	unknown	SMSGGTFYDSGTR	S(0.988)MS(0.012)GGTFYDSGTR	2	0.19387	20130708_PS_Phosphotest_6803wt_SDS01	6911
sll1712	P73418	DNA binding protein HU;>sp|P73418|DBH_SYNY3 DNA-binding protein HU OS=Synechocystis sp. (strain PCC 6803 / Kazusa) GN=hup PE=3 SV=2;>tr|F7UNC0|F7UNC0_SYNYG DNA binding protein HU OS=Synechocystis sp. (strain PCC 6803 / GT-S) GN=hupA PE=3 SV=1	21	+	0.799521	0.0260721	92.295					+	+	1	1	S	EQLGESITKK	EQLGES(0.8)IT(0.2)KK	2	0.37513	20130708_PS_Phosphotest_6803wt_YPER01	4113	0.004662	cellular component organization;cellular component organization at cellular level;cellular component organization or biogenesis;cellular component organization or biogenesis at cellular level;cellular macromolecule metabolic process;cellular metabolic process;cellular nitrogen compound metabolic process;cellular process;chromosome condensation;chromosome organization;DNA conformation change;DNA m…	binding;DNA binding;nucleic acid binding			Bac_DNA_binding	IPR000119;IPR010992;IPR020816;IPR023630	DNA-bd_HU/IHF;Hist_DNA-bd_bac;Histone-like_DNA-bd_CS;IHF-like_DNA-bd_dom
sll1742	P36265	transcription antitermination protein NusG;>sp|P36265|NUSG_SYNY3 Transcription termination/antitermination protein NusG OS=Synechocystis sp. (strain PCC 6803 / Kazusa) GN=nusG PE=3 SV=1;>tr|F7UN82|F7UN82_SYNYG Transcription termination/antitermina	unknown			1.37343e-11	192.23					+	+	1	1	unknown	SFTDDQSPVAEQNK	S(0.966)FT(0.034)DDQSPVAEQNK	2	0.29882	20130708_PS_Phosphotest_6803wt_YPER01	5445
sll1746	P23349	50S ribosomal protein L12;>sp|P23349|RL7_SYNY3 50S ribosomal protein L7/L12 OS=Synechocystis sp. (strain PCC 6803 / Kazusa) GN=rplL PE=1 SV=3;>tr|F7UN78|F7UN78_SYNYG 50S ribosomal protein L7/L12 OS=Synechocystis sp. (strain PCC 6803 / GT-S) GN=rpl	2	+	0.999933	1.27492e-06	178.14			+	+			1	1	S	SAATDQILEQLK	S(1)AATDQILEQLK	2	-0.34631	20130708_PS_Phosphotest_6803wt_SDS01	10337	0	biosynthetic process;cellular biosynthetic process;cellular macromolecule biosynthetic process;cellular macromolecule metabolic process;cellular metabolic process;cellular process;cellular protein metabolic process;macromolecule biosynthetic process;macromolecule metabolic process;metabolic process;primary metabolic process;protein metabolic process;translation	structural constituent of ribosome;structural molecule activity	cell part;cytoplasmic part;intracellular non-membrane-bounded organelle;intracellular organelle;intracellular part;macromolecular complex;non-membrane-bounded organelle;organelle;ribonucleoprotein complex;ribosome	Ribosome	Ribosomal_L12	IPR000206;IPR008932;IPR013823;IPR014719	Ribosomal_L7/12;Ribosomal_L7/12_C/ClpS-like;Ribosomal_L7/L12_C;Ribosomal_L7/L12_oligo
sll1746	P23349	50S ribosomal protein L12;>sp|P23349|RL7_SYNY3 50S ribosomal protein L7/L12 OS=Synechocystis sp. (strain PCC 6803 / Kazusa) GN=rplL PE=1 SV=3;>tr|F7UN78|F7UN78_SYNYG 50S ribosomal protein L7/L12 OS=Synechocystis sp. (strain PCC 6803 / GT-S) GN=rpl	14	+	0.979416	0.00036856	127.32			+	+			1	1	S	SLSLLEASELVK	S(0.979)LS(0.021)LLEASELVK	2	-0.49624	20130708_PS_Phosphotest_6803wt_SDS01	12809	0	biosynthetic process;cellular biosynthetic process;cellular macromolecule biosynthetic process;cellular macromolecule metabolic process;cellular metabolic process;cellular process;cellular protein metabolic process;macromolecule biosynthetic process;macromolecule metabolic process;metabolic process;primary metabolic process;protein metabolic process;translation	structural constituent of ribosome;structural molecule activity	cell part;cytoplasmic part;intracellular non-membrane-bounded organelle;intracellular organelle;intracellular part;macromolecular complex;non-membrane-bounded organelle;organelle;ribonucleoprotein complex;ribosome	Ribosome	Ribosomal_L12	IPR000206;IPR008932;IPR013823;IPR014719	Ribosomal_L7/12;Ribosomal_L7/12_C/ClpS-like;Ribosomal_L7/L12_C;Ribosomal_L7/L12_oligo
sll1757	P73652	hypothetical protein;>tr|P73652|P73652_SYNY3 Sll1757 protein OS=Synechocystis sp. (strain PCC 6803 / Kazusa) GN=sll1757 PE=4 SV=1;>tr|F7UP07|F7UP07_SYNYG Putative uncharacterized protein sll1757 OS=Synechocystis sp. (strain PCC 6803 / GT-S) GN=sll	243	+	1	0.000282632	145.61			+	+			1	1	S	VESQASNQALK	VES(1)QASNQALK	2	-0.23852	20130708_PS_Phosphotest_6803wt_SDS01	3685	0
sll1787	P77965	RNA polymerase beta subunit;>sp|P77965|RPOB_SYNY3 DNA-directed RNA polymerase subunit beta OS=Synechocystis sp. (strain PCC 6803 / Kazusa) GN=rpoB PE=3 SV=1;>tr|F7UN27|F7UN27_SYNYG DNA-directed RNA polymerase subunit beta OS=Synechocystis sp. (str	309	+	1	0.000239691	148.41			+	+			1	1	S	SVGELLQNQIR	S(1)VGELLQNQIR	2	-2.6429	20130708_PS_Phosphotest_6803wt_SDS01	9535	0	biosynthetic process;cellular biosynthetic process;cellular macromolecule biosynthetic process;cellular macromolecule metabolic process;cellular metabolic process;cellular nitrogen compound metabolic process;cellular process;macromolecule biosynthetic process;macromolecule metabolic process;metabolic process;nitrogen compound metabolic process;nucleic acid metabolic process;nucleobase-containing …	binding;catalytic activity;DNA binding;DNA-directed RNA polymerase activity;nucleic acid binding;nucleoside binding;nucleotidyltransferase activity;ribonucleoside binding;RNA polymerase activity;transferase activity;transferase activity, transferring phosphorus-containing groups		Purine metabolism;Pyrimidine metabolism;RNA polymerase	RNA_pol_Rpb2_1;RNA_pol_Rpb2_2;RNA_pol_Rpb2_3;RNA_pol_Rpb2_45;RNA_pol_Rpb2_6;RNA_pol_Rpb2_7	IPR007120;IPR007121;IPR007641;IPR007642;IPR007644;IPR007645;IPR010243;IPR014724;IPR015712;IPR019462	DNA-dir_RNA_pol_bsu;DNA-dir_RNA_pol_bsu_external_1;DNA-dir_RNA_pol_su2;DNA-dir_RNA_pol_su2_6;RNA_pol_bsu_CS;RNA_pol_bsu_protrusion;RNA_pol_Rpb2_2;RNA_pol_Rpb2_3;RNA_pol_Rpb2_7;RNA_pol_RPB2_OB-fold
sll1787	P77965	RNA polymerase beta subunit;>sp|P77965|RPOB_SYNY3 DNA-directed RNA polymerase subunit beta OS=Synechocystis sp. (strain PCC 6803 / Kazusa) GN=rpoB PE=3 SV=1;>tr|F7UN27|F7UN27_SYNYG DNA-directed RNA polymerase subunit beta OS=Synechocystis sp. (str	1030	+	1	0.000208189	146.59			+	+			1	1	S	SIPRPGTPESFK	S(1)IPRPGTPESFK	2	-0.064004	20130708_PS_Phosphotest_6803wt_SDS01	6565	0	biosynthetic process;cellular biosynthetic process;cellular macromolecule biosynthetic process;cellular macromolecule metabolic process;cellular metabolic process;cellular nitrogen compound metabolic process;cellular process;macromolecule biosynthetic process;macromolecule metabolic process;metabolic process;nitrogen compound metabolic process;nucleic acid metabolic process;nucleobase-containing …	binding;catalytic activity;DNA binding;DNA-directed RNA polymerase activity;nucleic acid binding;nucleoside binding;nucleotidyltransferase activity;ribonucleoside binding;RNA polymerase activity;transferase activity;transferase activity, transferring phosphorus-containing groups		Purine metabolism;Pyrimidine metabolism;RNA polymerase	RNA_pol_Rpb2_1;RNA_pol_Rpb2_2;RNA_pol_Rpb2_3;RNA_pol_Rpb2_45;RNA_pol_Rpb2_6;RNA_pol_Rpb2_7	IPR007120;IPR007121;IPR007641;IPR007642;IPR007644;IPR007645;IPR010243;IPR014724;IPR015712;IPR019462	DNA-dir_RNA_pol_bsu;DNA-dir_RNA_pol_bsu_external_1;DNA-dir_RNA_pol_su2;DNA-dir_RNA_pol_su2_6;RNA_pol_bsu_CS;RNA_pol_bsu_protrusion;RNA_pol_Rpb2_2;RNA_pol_Rpb2_3;RNA_pol_Rpb2_7;RNA_pol_RPB2_OB-fold
sll1787	P77965	RNA polymerase beta subunit;>sp|P77965|RPOB_SYNY3 DNA-directed RNA polymerase subunit beta OS=Synechocystis sp. (strain PCC 6803 / Kazusa) GN=rpoB PE=3 SV=1;>tr|F7UN27|F7UN27_SYNYG DNA-directed RNA polymerase subunit beta OS=Synechocystis sp. (str	965	+	0.756982	8.86296e-13	197.28			+	+			1	1	T	STGPYSLVTQQPLGGK	S(0.206)T(0.757)GPYS(0.037)LVTQQPLGGK	2	0.26337	20130708_PS_Phosphotest_6803wt_SDS01	9537	0	biosynthetic process;cellular biosynthetic process;cellular macromolecule biosynthetic process;cellular macromolecule metabolic process;cellular metabolic process;cellular nitrogen compound metabolic process;cellular process;macromolecule biosynthetic process;macromolecule metabolic process;metabolic process;nitrogen compound metabolic process;nucleic acid metabolic process;nucleobase-containing …	binding;catalytic activity;DNA binding;DNA-directed RNA polymerase activity;nucleic acid binding;nucleoside binding;nucleotidyltransferase activity;ribonucleoside binding;RNA polymerase activity;transferase activity;transferase activity, transferring phosphorus-containing groups		Purine metabolism;Pyrimidine metabolism;RNA polymerase	RNA_pol_Rpb2_1;RNA_pol_Rpb2_2;RNA_pol_Rpb2_3;RNA_pol_Rpb2_45;RNA_pol_Rpb2_6;RNA_pol_Rpb2_7	IPR007120;IPR007121;IPR007641;IPR007642;IPR007644;IPR007645;IPR010243;IPR014724;IPR015712;IPR019462	DNA-dir_RNA_pol_bsu;DNA-dir_RNA_pol_bsu_external_1;DNA-dir_RNA_pol_su2;DNA-dir_RNA_pol_su2_6;RNA_pol_bsu_CS;RNA_pol_bsu_protrusion;RNA_pol_Rpb2_2;RNA_pol_Rpb2_3;RNA_pol_Rpb2_7;RNA_pol_RPB2_OB-fold
sll1802	P73317	50S ribosomal protein L2;>sp|P73317|RL2_SYNY3 50S ribosomal protein L2 OS=Synechocystis sp. (strain PCC 6803 / Kazusa) GN=rplB PE=3 SV=1;>tr|F7UN08|F7UN08_SYNYG 50S ribosomal protein L2 OS=Synechocystis sp. (strain PCC 6803 / GT-S) GN=rpl2 PE=3 SV	157	+	1	0.00114177	113.76			+	+			1	1	S	SAGAFAQVVAK	S(1)AGAFAQVVAK	2	0.62415	20130708_PS_Phosphotest_6803wt_SDS01	7407	0	biosynthetic process;cellular biosynthetic process;cellular macromolecule biosynthetic process;cellular macromolecule metabolic process;cellular metabolic process;cellular process;cellular protein metabolic process;macromolecule biosynthetic process;macromolecule metabolic process;metabolic process;primary metabolic process;protein metabolic process;translation	binding;catalytic activity;nucleic acid binding;RNA binding;rRNA binding;structural constituent of ribosome;structural molecule activity;transferase activity	cell part;intracellular organelle part;intracellular part;large ribosomal subunit;macromolecular complex;organelle part;ribonucleoprotein complex	Ribosome	Ribosomal_L2;Ribosomal_L2_C	IPR002171;IPR005880;IPR008991;IPR012340;IPR014722;IPR014726;IPR022666;IPR022669;IPR022671	NA-bd_OB-fold;Rbsml_prot_L2_RNA-bd_dom;Rib_L2_dom2;Ribosomal_L2;Ribosomal_L2_bac/org-type;Ribosomal_L2_C;Ribosomal_L2_CS;Ribosomal_L2_dom3;Translation_prot_SH3-like
sll1802	P73317	50S ribosomal protein L2;>sp|P73317|RL2_SYNY3 50S ribosomal protein L2 OS=Synechocystis sp. (strain PCC 6803 / Kazusa) GN=rplB PE=3 SV=1;>tr|F7UN08|F7UN08_SYNYG 50S ribosomal protein L2 OS=Synechocystis sp. (strain PCC 6803 / GT-S) GN=rpl2 PE=3 SV	unknown			0.0404134	85.862			+	+			1	1	unknown	SSALIVR	S(0.856)S(0.144)ALIVR	2	0.276	20130708_PS_Phosphotest_6803wt_SDS01	5587
sll1803	P73315	50S ribosomal protein L22;>sp|P73315|RL22_SYNY3 50S ribosomal protein L22 OS=Synechocystis sp. (strain PCC 6803 / Kazusa) GN=rplV PE=3 SV=1;>tr|F7UN06|F7UN06_SYNYG 50S ribosomal protein L22 OS=Synechocystis sp. (strain PCC 6803 / GT-S) GN=rpl22 PE	60	+	0.998034	4.12575e-06	79.304			+	+			1	1	S	SAVANAEHNEGLEPADLVVSQAFADGGPSLR	S(0.998)AVANAEHNEGLEPADLVVS(0.002)QAFADGGPSLR	3	0.21211	20130708_PS_Phosphotest_6803wt_SDS01	13237	0	biosynthetic process;cellular biosynthetic process;cellular macromolecule biosynthetic process;cellular macromolecule metabolic process;cellular metabolic process;cellular process;cellular protein metabolic process;macromolecule biosynthetic process;macromolecule metabolic process;metabolic process;primary metabolic process;protein metabolic process;translation	binding;nucleic acid binding;RNA binding;rRNA binding;structural constituent of ribosome;structural molecule activity	cell part;intracellular organelle part;intracellular part;large ribosomal subunit;macromolecular complex;organelle part;ribonucleoprotein complex	Ribosome	Ribosomal_L22	IPR001063;IPR005727;IPR018260	Ribosomal_L22;Ribosomal_L22/L17_CS;Ribosomal_L22_bac/chlpt-type
sll1803	P73315	50S ribosomal protein L22;>sp|P73315|RL22_SYNY3 50S ribosomal protein L22 OS=Synechocystis sp. (strain PCC 6803 / Kazusa) GN=rplV PE=3 SV=1;>tr|F7UN06|F7UN06_SYNYG 50S ribosomal protein L22 OS=Synechocystis sp. (strain PCC 6803 / GT-S) GN=rpl22 PE	2	+	0.999997	0.00617228	109.6			+	+			1	1	T	TKLDTTAEVK	T(1)KLDTTAEVK	2	-0.11826	20130708_PS_Phosphotest_6803wt_SDS01	3422	0	biosynthetic process;cellular biosynthetic process;cellular macromolecule biosynthetic process;cellular macromolecule metabolic process;cellular metabolic process;cellular process;cellular protein metabolic process;macromolecule biosynthetic process;macromolecule metabolic process;metabolic process;primary metabolic process;protein metabolic process;translation	binding;nucleic acid binding;RNA binding;rRNA binding;structural constituent of ribosome;structural molecule activity	cell part;intracellular organelle part;intracellular part;large ribosomal subunit;macromolecular complex;organelle part;ribonucleoprotein complex	Ribosome	Ribosomal_L22	IPR001063;IPR005727;IPR018260	Ribosomal_L22;Ribosomal_L22/L17_CS;Ribosomal_L22_bac/chlpt-type
sll1808	P73308	50S ribosomal protein L5 OS=Synechocystis sp. (strain PCC 6803 / Kazusa) GN=rplE PE=3 SV=2;>tr|F7UMZ9|F7UMZ9_SYNYG 50S ribosomal protein L5 OS=Synechocystis sp. (strain PCC 6803 / GT-S) GN=rplE PE=3 SV=1;>sll1808 50S ribosomal protein	unknown			0.00702162	62.781			+	+			1	1	unknown	ALESSLTELATITGQKPVVTR	ALES(0.465)S(0.533)LT(0.002)ELATITGQKPVVTR	3	-0.74464	20130708_PS_Phosphotest_6803wt_SDS01	13733
sll1811	P73305	50S ribosomal protein L18;>sp|P73305|RL18_SYNY3 50S ribosomal protein L18 OS=Synechocystis sp. (strain PCC 6803 / Kazusa) GN=rplR PE=3 SV=1;>tr|F7UMZ6|F7UMZ6_SYNYG 50S ribosomal protein L18 OS=Synechocystis sp. (strain PCC 6803 / GT-S) GN=rpl18 PE	unknown			1.76078e-08	158.15			+	+			1	1	unknown	SLSSTATQEASAEVGK	S(0.962)LS(0.035)S(0.003)TATQEASAEVGK	2	0.052097	20130708_PS_Phosphotest_6803wt_SDS01	6992
sll1812	P73304	30S ribosomal protein S5;>sp|P73304|RS5_SYNY3 30S ribosomal protein S5 OS=Synechocystis sp. (strain PCC 6803 / Kazusa) GN=rpsE PE=3 SV=1;>tr|F7UMZ5|F7UMZ5_SYNYG 30S ribosomal protein S5 OS=Synechocystis sp. (strain PCC 6803 / GT-S) GN=rpsE PE=3 SV	85	+	0.963075	1.55606e-18	215.65			+	+			1	1	S	SNSITHITNGVSGGAK	S(0.963)NS(0.037)ITHITNGVSGGAK	2	0.22914	20130708_PS_Phosphotest_6803wt_SDS01	6503	0	biosynthetic process;cellular biosynthetic process;cellular macromolecule biosynthetic process;cellular macromolecule metabolic process;cellular metabolic process;cellular process;cellular protein metabolic process;macromolecule biosynthetic process;macromolecule metabolic process;metabolic process;primary metabolic process;protein metabolic process;translation	binding;nucleic acid binding;RNA binding;rRNA binding;structural constituent of ribosome;structural molecule activity	cell part;intracellular organelle part;intracellular part;macromolecular complex;organelle part;ribonucleoprotein complex;small ribosomal subunit	Ribosome	Ribosomal_S5;Ribosomal_S5_C	IPR000851;IPR005324;IPR005712;IPR013810;IPR014720;IPR014721;IPR018192;IPR020568	dsRNA-bd-like_dom;Ribosomal_S5;Ribosomal_S5_bac-type;Ribosomal_S5_C;Ribosomal_S5_D2-typ_fold;Ribosomal_S5_D2-typ_fold_subgr;Ribosomal_S5_N;Ribosomal_S5_N_CS
sll1812	P73304	30S ribosomal protein S5;>sp|P73304|RS5_SYNY3 30S ribosomal protein S5 OS=Synechocystis sp. (strain PCC 6803 / Kazusa) GN=rpsE PE=3 SV=1;>tr|F7UMZ5|F7UMZ5_SYNYG 30S ribosomal protein S5 OS=Synechocystis sp. (strain PCC 6803 / GT-S) GN=rpsE PE=3 SV	87	+	0.843341	2.58091e-05	112.58			+	+			1	1	S	SNSITHITNGVSGGAK	S(0.155)NS(0.843)IT(0.002)HITNGVSGGAK	3	-0.102	20130708_PS_Phosphotest_6803wt_SDS02	5818	0	biosynthetic process;cellular biosynthetic process;cellular macromolecule biosynthetic process;cellular macromolecule metabolic process;cellular metabolic process;cellular process;cellular protein metabolic process;macromolecule biosynthetic process;macromolecule metabolic process;metabolic process;primary metabolic process;protein metabolic process;translation	binding;nucleic acid binding;RNA binding;rRNA binding;structural constituent of ribosome;structural molecule activity	cell part;intracellular organelle part;intracellular part;macromolecular complex;organelle part;ribonucleoprotein complex;small ribosomal subunit	Ribosome	Ribosomal_S5;Ribosomal_S5_C	IPR000851;IPR005324;IPR005712;IPR013810;IPR014720;IPR014721;IPR018192;IPR020568	dsRNA-bd-like_dom;Ribosomal_S5;Ribosomal_S5_bac-type;Ribosomal_S5_C;Ribosomal_S5_D2-typ_fold;Ribosomal_S5_D2-typ_fold_subgr;Ribosomal_S5_N;Ribosomal_S5_N_CS
sll1816	P73299	30S ribosomal protein S13;>sp|P73299|RS13_SYNY3 30S ribosomal protein S13 OS=Synechocystis sp. (strain PCC 6803 / Kazusa) GN=rpsM PE=3 SV=1;>tr|F7UMY9|F7UMY9_SYNYG 30S ribosomal protein S13 OS=Synechocystis sp. (strain PCC 6803 / GT-S) GN=rpsM PE=	30	+	1	3.94886e-32	245.04			+	+			1	1	S	SHEILDATGVSPDVR	S(1)HEILDATGVSPDVR	2	0.082398	20130708_PS_Phosphotest_6803wt_SDS01	7777	0	biosynthetic process;cellular biosynthetic process;cellular macromolecule biosynthetic process;cellular macromolecule metabolic process;cellular metabolic process;cellular process;cellular protein metabolic process;macromolecule biosynthetic process;macromolecule metabolic process;metabolic process;primary metabolic process;protein metabolic process;translation	binding;nucleic acid binding;RNA binding;rRNA binding;structural constituent of ribosome;structural molecule activity;tRNA binding	cell part;cytoplasmic part;intracellular non-membrane-bounded organelle;intracellular organelle;intracellular part;macromolecular complex;non-membrane-bounded organelle;organelle;ribonucleoprotein complex;ribosome	Ribosome	Ribosomal_S13	IPR001892;IPR010979;IPR018269;IPR019980;IPR027437	30s_Rbsml_prot_S13_C;Ribosomal_S13;Ribosomal_S13_bac-type;Ribosomal_S13_CS;Ribosomal_S13-like_H2TH
sll1821	P73294	50S ribosomal protein L13;>sp|P73294|RL13_SYNY3 50S ribosomal protein L13 OS=Synechocystis sp. (strain PCC 6803 / Kazusa) GN=rplM PE=3 SV=1;>tr|F7UMY4|F7UMY4_SYNYG 50S ribosomal protein L13 OS=Synechocystis sp. (strain PCC 6803 / GT-S) GN=rpl13 PE	104	+	1	0.0149986	132.01			+	+			1	1	S	IVESAVR	IVES(1)AVR	2	0.78056	20130708_PS_Phosphotest_6803wt_SDS01	4200	0	biosynthetic process;cellular biosynthetic process;cellular macromolecule biosynthetic process;cellular macromolecule metabolic process;cellular metabolic process;cellular process;cellular protein metabolic process;macromolecule biosynthetic process;macromolecule metabolic process;metabolic process;primary metabolic process;protein metabolic process;translation	structural constituent of ribosome;structural molecule activity	cell part;cytoplasmic part;intracellular non-membrane-bounded organelle;intracellular organelle;intracellular part;macromolecular complex;non-membrane-bounded organelle;organelle;ribonucleoprotein complex;ribosome	Ribosome	Ribosomal_L13	IPR005822;IPR005823;IPR023563;IPR023564	Ribosomal_L13;Ribosomal_L13_bac-type;Ribosomal_L13_CS;Ribosomal_L13_dom
sll1821	P73294	50S ribosomal protein L13;>sp|P73294|RL13_SYNY3 50S ribosomal protein L13 OS=Synechocystis sp. (strain PCC 6803 / Kazusa) GN=rplM PE=3 SV=1;>tr|F7UMY4|F7UMY4_SYNYG 50S ribosomal protein L13 OS=Synechocystis sp. (strain PCC 6803 / GT-S) GN=rpl13 PE	31	+	1	7.55145e-06	179.59			+	+			1	1	T	LATEVATILR	LAT(1)EVATILR	2	-0.3216	20130708_PS_Phosphotest_6803wt_SDS01	11487	0	biosynthetic process;cellular biosynthetic process;cellular macromolecule biosynthetic process;cellular macromolecule metabolic process;cellular metabolic process;cellular process;cellular protein metabolic process;macromolecule biosynthetic process;macromolecule metabolic process;metabolic process;primary metabolic process;protein metabolic process;translation	structural constituent of ribosome;structural molecule activity	cell part;cytoplasmic part;intracellular non-membrane-bounded organelle;intracellular organelle;intracellular part;macromolecular complex;non-membrane-bounded organelle;organelle;ribonucleoprotein complex;ribosome	Ribosome	Ribosomal_L13	IPR005822;IPR005823;IPR023563;IPR023564	Ribosomal_L13;Ribosomal_L13_bac-type;Ribosomal_L13_CS;Ribosomal_L13_dom
sll1823	P73290	adenylosuccinate synthetase;>tr|F7UMY0|F7UMY0_SYNYG Adenylosuccinate synthetase OS=Synechocystis sp. (strain PCC 6803 / GT-S) GN=purA PE=3 SV=1;>sp|P73290|PURA_SYNY3 Adenylosuccinate synthetase OS=Synechocystis sp. (strain PCC 6803 / Kazusa) GN=pu	298	+	0.831023	0.00199495	126.5					+	+	1	1	T	GAEFGTTTGR	GAEFGT(0.831)T(0.155)T(0.014)GR	2	1.2655	20130708_PS_Phosphotest_6803wt_YPER01	3617	0	AMP biosynthetic process;AMP metabolic process;biosynthetic process;cellular biosynthetic process;cellular metabolic process;cellular nitrogen compound biosynthetic process;cellular nitrogen compound metabolic process;cellular process;'de novo' AMP biosynthetic process;heterocycle biosynthetic process;heterocycle metabolic process;metabolic process;nitrogen compound metabolic process;nucleobase-c…	adenylosuccinate synthase activity;binding;catalytic activity;cation binding;GTP binding;guanyl nucleotide binding;guanyl ribonucleotide binding;ion binding;ligase activity;ligase activity, forming carbon-nitrogen bonds;magnesium ion binding;metal ion binding;nucleotide binding;purine nucleotide binding;purine ribonucleoside triphosphate binding;purine ribonucleotide binding;ribonucleotide binding	cell part;cytoplasm;intracellular part		Adenylsucc_synt	IPR001114;IPR018220;IPR027417	Adenylosuccinate_synthase_AS;Adenylosuccinate_synthetase;P-loop_NTPase
sll1830	P73120	unknown protein;>tr|P73120|P73120_SYNY3 Sll1830 protein OS=Synechocystis sp. (strain PCC 6803 / Kazusa) GN=sll1830 PE=4 SV=1;>tr|F7UM32|F7UM32_SYNYG Putative uncharacterized protein sll1830 OS=Synechocystis sp. (strain PCC 6803 / GT-S) GN=sll1830	273	+	0.992678	0.000114563	155.88			+	+			1	1	S	FVSTVGEAWR	FVS(0.993)T(0.007)VGEAWR	2	-0.41895	20130708_PS_Phosphotest_6803wt_SDS01	9882	0
sll1852	P74494	nucleoside diphosphate kinase;>sp|P74494|NDK_SYNY3 Nucleoside diphosphate kinase OS=Synechocystis sp. (strain PCC 6803 / Kazusa) GN=ndk PE=1 SV=1;>tr|F7URL1|F7URL1_SYNYG Nucleoside diphosphate kinase OS=Synechocystis sp. (strain PCC 6803 / GT-S) G	49	+	1	0.0245043	128.12					+	+	1	1	Y	HYEALNDK	HY(1)EALNDK	2	0.11111	20130708_PS_Phosphotest_6803wt_YPER01	1367	0.004662	biosynthetic process;cellular biosynthetic process;cellular metabolic process;cellular nitrogen compound biosynthetic process;cellular nitrogen compound metabolic process;cellular process;CTP biosynthetic process;CTP metabolic process;GTP biosynthetic process;GTP metabolic process;heterocycle biosynthetic process;heterocycle metabolic process;metabolic process;nitrogen compound metabolic process;…	adenyl nucleotide binding;adenyl ribonucleotide binding;ATP binding;binding;catalytic activity;cation binding;ion binding;kinase activity;metal ion binding;nucleobase-containing compound kinase activity;nucleoside diphosphate kinase activity;nucleotide binding;phosphotransferase activity, phosphate group as acceptor;purine nucleotide binding;purine ribonucleoside triphosphate binding;purine ribon…	cell part;cytoplasm;intracellular part	Purine metabolism;Pyrimidine metabolism	NDK	IPR001564;IPR023005	Nucleoside_diP_kinase;Nucleoside_diP_kinase_AS
sll1863	P74485	unknown protein;>tr|P74485|P74485_SYNY3 Sll1863 protein OS=Synechocystis sp. (strain PCC 6803 / Kazusa) GN=sll1863 PE=4 SV=1;>tr|F7URK1|F7URK1_SYNYG Putative uncharacterized protein sll1863 OS=Synechocystis sp. (strain PCC 6803 / GT-S) GN=sll1863	92	+	1	1.81166e-43	222.3			+	+			1	1	S	SWNELSNTFEQVEK	S(1)WNELSNTFEQVEK	2	-0.10297	20130708_PS_Phosphotest_6803wt_SDS01	11899	0
sll1908	P73821	D-3-phosphoglycerate dehydrogenase;>sp|P73821|SERA_SYNY3 D-3-phosphoglycerate dehydrogenase OS=Synechocystis sp. (strain PCC 6803 / Kazusa) GN=serA PE=3 SV=1;>tr|F7UPI8|F7UPI8_SYNYG Phosphoglycerate dehydrogenase OS=Synechocystis sp. (strain PCC 6	152	+	1	0.0355773	73.881			+	+			1	1	S	IGSHVAGVAK	IGS(1)HVAGVAK	2	0.95544	20130708_PS_Phosphotest_6803wt_SDS04	4164	0.00561798	amine biosynthetic process;amine metabolic process;biosynthetic process;carboxylic acid biosynthetic process;carboxylic acid metabolic process;cellular amine metabolic process;cellular amino acid biosynthetic process;cellular amino acid metabolic process;cellular biosynthetic process;cellular ketone metabolic process;cellular metabolic process;cellular nitrogen compound biosynthetic process;cellu…	amine binding;amino acid binding;binding;carboxylic acid binding;catalytic activity;coenzyme binding;cofactor binding;NAD binding;nucleotide binding;oxidoreductase activity;oxidoreductase activity, acting on CH-OH group of donors;oxidoreductase activity, acting on the CH-OH group of donors, NAD or NADP as acceptor;phosphoglycerate dehydrogenase activity		Glycine, serine and threonine metabolism;Methane metabolism	2-Hacid_dh;2-Hacid_dh_C;ACT	IPR002912;IPR006139;IPR006140;IPR006236;IPR016040	ACT_dom;D-3-Phosphoglycerate_DH;D-isomer_2_OHA_DH_cat_dom;D-isomer_2_OHA_DH_NAD-bd;NAD(P)-bd_dom
sll1921	P73240	hypothetical protein;>tr|P73240|P73240_SYNY3 Sll1921 protein OS=Synechocystis sp. (strain PCC 6803 / Kazusa) GN=sll1921 PE=4 SV=1;>tr|F7UMS8|F7UMS8_SYNYG Putative uncharacterized protein sll1921 OS=Synechocystis sp. (strain PCC 6803 / GT-S) GN=sll	153	+	0.99999	1.63637e-20	234.87			+		+		2	1	T	LQTETGYETK	LQT(1)ETGYETK	2	0.41657	20130708_PS_Phosphotest_6803wt_YPER01	3620	0
sll1921	P73240	hypothetical protein;>tr|P73240|P73240_SYNY3 Sll1921 protein OS=Synechocystis sp. (strain PCC 6803 / Kazusa) GN=sll1921 PE=4 SV=1;>tr|F7UMS8|F7UMS8_SYNYG Putative uncharacterized protein sll1921 OS=Synechocystis sp. (strain PCC 6803 / GT-S) GN=sll	139	+	0.999999	9.44475e-07	183.28					+	+	1	1	T	NTQSNIAFVR	NT(1)QSNIAFVR	2	0.44053	20130708_PS_Phosphotest_6803wt_YPER01	6850	0
sll1921	P73240	hypothetical protein;>tr|P73240|P73240_SYNY3 Sll1921 protein OS=Synechocystis sp. (strain PCC 6803 / Kazusa) GN=sll1921 PE=4 SV=1;>tr|F7UMS8|F7UMS8_SYNYG Putative uncharacterized protein sll1921 OS=Synechocystis sp. (strain PCC 6803 / GT-S) GN=sll	unknown			5.01272e-06	141.86			+		+		2	1	unknown	IILNPFASNSGNGK	IILNPFAS(0.706)NS(0.294)GNGK	2	0.028353	20130708_PS_Phosphotest_6803wt_SDS01	10513
sll1931	P77962	serine hydroxymethyltransferase;>sp|P77962|GLYA_SYNY3 Serine hydroxymethyltransferase OS=Synechocystis sp. (strain PCC 6803 / Kazusa) GN=glyA PE=3 SV=1;>tr|F7UM10|F7UM10_SYNYG Serine hydroxymethyltransferase OS=Synechocystis sp. (strain PCC 6803 /	255	+	0.999986	1.87782e-08	141.36			+	+			1	1	S	SVFPGTQGGPLEHVITAK	S(1)VFPGTQGGPLEHVITAK	2	0.25952	20130708_PS_Phosphotest_6803wt_SDS01	10399	0	amine biosynthetic process;amine metabolic process;biosynthetic process;carboxylic acid biosynthetic process;carboxylic acid metabolic process;cellular amine metabolic process;cellular amino acid biosynthetic process;cellular amino acid metabolic process;cellular aromatic compound metabolic process;cellular biosynthetic process;cellular ketone metabolic process;cellular metabolic process;cellular…	binding;catalytic activity;cofactor binding;glycine hydroxymethyltransferase activity;hydroxymethyl-, formyl- and related transferase activity;pyridoxal phosphate binding;transferase activity;transferase activity, transferring one-carbon groups;vitamin B6 binding;vitamin binding	cell part;cytoplasm;intracellular part	Cyanoamino acid metabolism;Glycine, serine and threonine metabolism;Methane metabolism;One carbon pool by folate	SHMT	IPR001085;IPR015421;IPR015422;IPR015424;IPR019798	PyrdxlP-dep_Trfase;PyrdxlP-dep_Trfase_major_sub1;PyrdxlP-dep_Trfase_major_sub2;Ser_HO-MeTrfase;Ser_HO-MeTrfase_PLP_BS
sll1973	P73933	hypothetical protein;>sp|P73933|PLSY_SYNY3 Glycerol-3-phosphate acyltransferase OS=Synechocystis sp. (strain PCC 6803 / Kazusa) GN=plsY PE=3 SV=1;>tr|F7UPV9|F7UPV9_SYNYG Glycerol-3-phosphate acyltransferase OS=Synechocystis sp. (strain PCC 6803 /	43	+	0.908579	7.97304e-05	129			+	+			1	1	S	STGATNVFR	S(0.909)T(0.091)GATNVFR	2	0.30266	20130708_PS_Phosphotest_6803wt_SDS01	5904	0	biosynthetic process;cellular biosynthetic process;cellular lipid metabolic process;cellular metabolic process;cellular process;lipid biosynthetic process;lipid metabolic process;metabolic process;organophosphate metabolic process;phospholipid biosynthetic process;phospholipid metabolic process;primary metabolic process	acyl-phosphate glycerol-3-phosphate acyltransferase activity;catalytic activity;transferase activity;transferase activity, transferring acyl groups;transferase activity, transferring acyl groups other than amino-acyl groups	cell part;integral to membrane;intrinsic to membrane;membrane;membrane part;plasma membrane	Glycerolipid metabolism;Glycerophospholipid metabolism	G3P_acyltransf	IPR003811	G3P_acylTferase
sll5042	Q6ZET8	probable sulfotransferase;>tr|Q6ZET8|Q6ZET8_SYNY3 Sll5042 protein OS=Synechocystis sp. (strain PCC 6803 / Kazusa) GN=sll5042 PE=4 SV=1	97	+	1	0.000134262	152.07			+	+			1	1	S	LVSQYIHEWTQR	LVS(1)QYIHEWTQR	2	0.11978	20130708_PS_Phosphotest_6803wt_SDS01	12032	0		catalytic activity;sulfotransferase activity;transferase activity;transferase activity, transferring sulfur-containing groups			Sulfotransfer_1	IPR000863;IPR027417	P-loop_NTPase;Sulfotransferase_dom
slr0009	P54205	ribulose bisphosphate carboxylase large subunit;>sp|P54205|RBL_SYNY3 Ribulose bisphosphate carboxylase large chain OS=Synechocystis sp. (strain PCC 6803 / Kazusa) GN=cbbL PE=1 SV=1;>tr|F7US61|F7US61_SYNYG Ribulose bisphosphate carboxylase large ch	316	+	0.999996	0.000515291	106.31			+	+			1	1	S	LSGGDHLHSGTVVGK	LS(1)GGDHLHSGTVVGK	2	-0.11772	20130708_PS_Phosphotest_6803wt_SDS01	4601	0	biosynthetic process;carbohydrate biosynthetic process;carbohydrate metabolic process;cellular biosynthetic process;cellular metabolic compound salvage;cellular metabolic process;cellular process;metabolic process;photorespiration;photosynthesis, dark reaction;primary metabolic process;reductive pentose-phosphate cycle	binding;carbon-carbon lyase activity;carboxy-lyase activity;catalytic activity;cation binding;ion binding;lyase activity;magnesium ion binding;metal ion binding;monooxygenase activity;oxidoreductase activity;ribulose-bisphosphate carboxylase activity		Carbon fixation in photosynthetic organisms;Glyoxylate and dicarboxylate metabolism	RuBisCO_large;RuBisCO_large_N	IPR000685;IPR017443;IPR017444;IPR020878;IPR020888	RuBisCo_large_chain_AS;RuBisCO_lsu;RuBisCO_lsu_C;RuBisCO_lsu_fd_N;RuBisCO_lsu_N
slr0009	P54205	ribulose bisphosphate carboxylase large subunit;>sp|P54205|RBL_SYNY3 Ribulose bisphosphate carboxylase large chain OS=Synechocystis sp. (strain PCC 6803 / Kazusa) GN=cbbL PE=1 SV=1;>tr|F7US61|F7US61_SYNYG Ribulose bisphosphate carboxylase large ch	unknown			0.0111694	62.287			+	+			1	1	unknown	LSGGDHLHSGTVVGK	LSGGDHLHS(0.99)GT(0.01)VVGK	3	0.22432	20130708_PS_Phosphotest_6803wt_SDS01	4362
slr0012	P54206	ribulose bisphosphate carboxylase small subunit;>sp|P54206|RBS_SYNY3 Ribulose bisphosphate carboxylase small chain OS=Synechocystis sp. (strain PCC 6803 / Kazusa) GN=cbbS PE=3 SV=1;>tr|F7US63|F7US63_SYNYG Ribulose bisphosphate carboxylase small su	78	+	1	3.87288e-05	142.1			+	+			1	1	S	SENPNCYIR	S(1)ENPNCYIR	2	0.058783	20130708_PS_Phosphotest_6803wt_SDS01	5964	0	biosynthetic process;carbohydrate biosynthetic process;carbohydrate metabolic process;metabolic process;photosynthesis, dark reaction;primary metabolic process;reductive pentose-phosphate cycle	carbon-carbon lyase activity;carboxy-lyase activity;catalytic activity;lyase activity;monooxygenase activity;oxidoreductase activity;ribulose-bisphosphate carboxylase activity		Carbon fixation in photosynthetic organisms;Glyoxylate and dicarboxylate metabolism	RuBisCO_small	IPR000894	RuBisCO_sc_dom
slr0032	P54691	probable branched-chain amino acid aminotransferase;>sp|P54691|ILVE_SYNY3 Probable branched-chain-amino-acid aminotransferase OS=Synechocystis sp. (strain PCC 6803 / Kazusa) GN=ilvE PE=3 SV=1;>tr|F7UKS9|F7UKS9_SYNYG Branched-chain amino acid amino	281	+	0.999527	0.000173518	130.47			+	+			1	1	S	SVLTAVTENREPK	S(1)VLTAVTENREPK	2	0.34889	20130708_PS_Phosphotest_6803wt_SDS01	6620	0	amine biosynthetic process;amine metabolic process;biosynthetic process;branched chain family amino acid biosynthetic process;branched chain family amino acid metabolic process;carboxylic acid biosynthetic process;carboxylic acid metabolic process;cellular amine metabolic process;cellular amino acid biosynthetic process;cellular amino acid metabolic process;cellular biosynthetic process;cellular …	branched-chain-amino-acid transaminase activity;catalytic activity;L-isoleucine transaminase activity;L-leucine transaminase activity;L-valine transaminase activity;transaminase activity;transferase activity;transferase activity, transferring nitrogenous groups		Pantothenate and CoA biosynthesis;Valine, leucine and isoleucine biosynthesis;Valine, leucine and isoleucine degradation	Aminotran_4	IPR001544;IPR005785;IPR018300	Aminotrans_IV;Aminotrans_IV_CS;B_amino_transI
slr0067	P53383	MRP protein homolog;>sp|P53383|MRP_SYNY3 Protein mrp homolog OS=Synechocystis sp. (strain PCC 6803 / Kazusa) GN=mrp PE=3 SV=1;>tr|F7USH0|F7USH0_SYNYG ATP-binding protein involved in chromosome partitioning MRP OS=Synechocystis sp. (strain PCC 6803	22	+	1	3.54083e-06	161.93			+	+			1	1	S	SLVELNMIR	S(1)LVELNMIR	2	0.30677	20130708_PS_Phosphotest_6803wt_SDS01	10721	0		adenyl nucleotide binding;adenyl ribonucleotide binding;ATP binding;binding;nucleotide binding;purine nucleotide binding;purine ribonucleoside triphosphate binding;purine ribonucleotide binding;ribonucleotide binding			AAA_31;DUF59;ParA	IPR000808;IPR002744;IPR019591;IPR025669;IPR027417	AAA_dom;ATPase-like_ParA/MinD;DUF59;Mrp_CS;P-loop_NTPase
slr0075	Q55791	ABC transporter ATP-binding protein;>sp|Q55791|Y075_SYNY3 Probable ATP-dependent transporter slr0075 OS=Synechocystis sp. (strain PCC 6803 / Kazusa) GN=slr0075 PE=3 SV=1;>tr|F7UTP4|F7UTP4_SYNYG ABC transporter subunit Ycf16 OS=Synechocystis sp. (s	189	+	1	0.000275058	144.51			+	+			1	1	S	IVSEGVNFLK	IVS(1)EGVNFLK	2	0.75291	20130708_PS_Phosphotest_6803wt_SDS02	10309	0	ATP catabolic process;ATP metabolic process;catabolic process;cellular catabolic process;cellular metabolic process;cellular nitrogen compound catabolic process;cellular nitrogen compound metabolic process;cellular process;establishment of localization;heterocycle catabolic process;heterocycle metabolic process;metabolic process;nitrogen compound metabolic process;nucleobase-containing compound c…	adenyl nucleotide binding;adenyl ribonucleotide binding;ATP binding;ATPase activity;binding;catalytic activity;hydrolase activity;hydrolase activity, acting on acid anhydrides;hydrolase activity, acting on acid anhydrides, in phosphorus-containing anhydrides;nucleoside-triphosphatase activity;nucleotide binding;purine nucleotide binding;purine ribonucleoside triphosphate binding;purine ribonucleo…			ABC_tran	IPR003439;IPR010230;IPR017871;IPR027417	ABC_transporter_CS;ABC_transporter-like;FeS-cluster_ATPase_SufC;P-loop_NTPase
slr0145	P74444	unknown protein;>tr|P74444|P74444_SYNY3 Slr0145 protein OS=Synechocystis sp. (strain PCC 6803 / Kazusa) GN=slr0145 PE=4 SV=1;>tr|F7URG0|F7URG0_SYNYG Putative uncharacterized protein slr0145 OS=Synechocystis sp. (strain PCC 6803 / GT-S) GN=slr0145	116	+	1	0.00726859	92.939			+	+			1	1	S	APVQSREPVAK	APVQS(1)REPVAK	2	0.38442	20130708_PS_Phosphotest_6803wt_SDS01	2912	0
slr0148	P74447	hypothetical protein;>tr|F7URG3|F7URG3_SYNYG Probable ferredoxin OS=Synechocystis sp. (strain PCC 6803 / GT-S) GN=slr0148 PE=4 SV=1;>tr|P74447|P74447_SYNY3 Ferredoxin OS=Synechocystis sp. (strain PCC 6803 / Kazusa) GN=slr0148 PE=4 SV=1	18	+	1	3.6834e-91	330.73	+		+		+		3	1	T	VAIETNDNLLSGLLGQDLR	VAIET(1)NDNLLSGLLGQDLR	2	0.26589	20130708_PS_Phosphotest_6803wt_YPER03	15951	0		binding;cation binding;electron carrier activity;ion binding;iron-sulfur cluster binding;metal cluster binding;metal ion binding			Fer2	IPR001041;IPR012675	2Fe-2S_ferredoxin-type;Beta-grasp_dom
slr0149	P74448	hypothetical protein;>tr|P74448|P74448_SYNY3 Slr0149 protein OS=Synechocystis sp. (strain PCC 6803 / Kazusa) GN=slr0149 PE=3 SV=1;>tr|F7URG4|F7URG4_SYNYG Putative uncharacterized protein slr0149 OS=Synechocystis sp. (strain PCC 6803 / GT-S) GN=slr	unknown			0.0461252	76.679			+	+			1	1	unknown	LDHTILSS	LDHTILS(0.013)S(0.987)	2	0.2825	20130708_PS_Phosphotest_6803wt_SDS01	6619
slr0161	P74463	twitching motility protein PilT;>tr|P74463|P74463_SYNY3 Twitching motility protein OS=Synechocystis sp. (strain PCC 6803 / Kazusa) GN=pilT PE=4 SV=1;>tr|F7URH9|F7URH9_SYNYG Twitching motility protein OS=Synechocystis sp. (strain PCC 6803 / GT-S) G	347	+	1	0.0117534	89.356			+	+			1	1	S	SGKPDELQR	S(1)GKPDELQR	2	0.39283	20130708_PS_Phosphotest_6803wt_SDS01	2481	0	establishment of localization;transport	adenyl nucleotide binding;adenyl ribonucleotide binding;ATP binding;binding;catalytic activity;hydrolase activity;hydrolase activity, acting on acid anhydrides;hydrolase activity, acting on acid anhydrides, in phosphorus-containing anhydrides;nucleoside-triphosphatase activity;nucleotide binding;purine nucleotide binding;purine ribonucleoside triphosphate binding;purine ribonucleotide binding;pyr…	cell part;intracellular		T2SE	IPR001482;IPR003593;IPR006321;IPR027417	AAA+_ATPase;PilT;P-loop_NTPase;T2SS_protein-E
slr0171	Q55551	photosystem I assembly related protein Ycf37;>tr|Q55551|Q55551_SYNY3 Ycf37 gene product OS=Synechocystis sp. (strain PCC 6803 / Kazusa) GN=ycf37 PE=4 SV=1;>tr|F7URS2|F7URS2_SYNYG Photosystem I assembly protein Ycf37 OS=Synechocystis sp. (strain PC	69	+	0.999917	0.000374702	132.51			+	+			1	1	S	LYSQSINLFQK	LYS(1)QSINLFQK	2	1.4087	20130708_PS_Phosphotest_6803wt_SDS01	11156	0					TPR_1	IPR001440;IPR011990;IPR013026;IPR019734	TPR_repeat;TPR-1;TPR-contain_dom;TPR-like_helical
slr0186	P48576	2-isopropylmalate synthase;>sp|P48576|LEU1_SYNY3 2-isopropylmalate synthase OS=Synechocystis sp. (strain PCC 6803 / Kazusa) GN=leuA PE=3 SV=1;>tr|F7URV2|F7URV2_SYNYG 2-isopropylmalate synthase OS=Synechocystis sp. (strain PCC 6803 / GT-S) GN=leuA	291	+	0.999834	2.81924e-06	145.94			+	+			1	1	S	LVSELTGMMVQPNK	LVS(1)ELTGMMVQPNK	2	-2.2349	20130708_PS_Phosphotest_6803wt_SDS01	13383	0	amine biosynthetic process;amine metabolic process;biosynthetic process;branched chain family amino acid biosynthetic process;branched chain family amino acid metabolic process;carboxylic acid biosynthetic process;carboxylic acid metabolic process;cellular amine metabolic process;cellular amino acid biosynthetic process;cellular amino acid metabolic process;cellular biosynthetic process;cellular …	2-isopropylmalate synthase activity;catalytic activity;transferase activity;transferase activity, transferring acyl groups;transferase activity, transferring acyl groups, acyl groups converted into alkyl on transfer		Pyruvate metabolism;Valine, leucine and isoleucine biosynthesis	HMGL-like;LeuA_dimer	IPR000891;IPR002034;IPR005671;IPR013709;IPR013785	2-isopropylmalate_synth_dimer;AIPM/Hcit_synth_CS;Aldolase_TIM;LeuA_bact_synth;PYR_CT
slr0192	Q55764	hypothetical protein;>tr|Q55764|Q55764_SYNY3 Slr0192 protein OS=Synechocystis sp. (strain PCC 6803 / Kazusa) GN=slr0192 PE=4 SV=1;>tr|F7USV0|F7USV0_SYNYG Putative uncharacterized protein slr0192 OS=Synechocystis sp. (strain PCC 6803 / GT-S) GN=slr	78	+	1	4.23691e-08	163.41			+	+			1	1	S	SDQMAHWLVDQGFSK	S(1)DQMAHWLVDQGFSK	2	0.141	20130708_PS_Phosphotest_6803wt_SDS01	11385	0					Rhodanese	IPR001763	Rhodanese-like_dom
slr0193	Q55765	RNA-binding protein;>tr|Q55765|Q55765_SYNY3 RNA-binding protein OS=Synechocystis sp. (strain PCC 6803 / Kazusa) GN=slr0193 PE=4 SV=1;>tr|F7USV1|F7USV1_SYNYG RNA-binding protein OS=Synechocystis sp. (strain PCC 6803 / GT-S) GN=slr0193 PE=4 SV=1	84	+	0.998185	1.71256e-10	149.93			+	+			1	1	S	SKDDEEGGSETPVASGEK	S(0.998)KDDEEGGS(0.002)ETPVASGEK	3	-0.1122	20130708_PS_Phosphotest_6803wt_SDS01	3289	0		binding;nucleic acid binding;nucleotide binding			RRM_1	IPR000504;IPR012677	Nucleotide-bd_a/b_plait;RRM_dom
slr0213	P49057	GMP synthetase;>sp|P49057|GUAA_SYNY3 GMP synthase [glutamine-hydrolyzing] OS=Synechocystis sp. (strain PCC 6803 / Kazusa) GN=guaA PE=3 SV=1;>tr|F7US81|F7US81_SYNYG GMP synthase [glutamine-hydrolyzing] OS=Synechocystis sp. (strain PCC 6803 / GT-S)	374	+	1	0.000825865	116.74			+	+			1	1	S	SHHNVGGLPK	S(1)HHNVGGLPK	2	0.30382	20130708_PS_Phosphotest_6803wt_SDS02	1662	0	amine biosynthetic process;amine metabolic process;asparagine biosynthetic process;asparagine metabolic process;aspartate family amino acid biosynthetic process;aspartate family amino acid metabolic process;biosynthetic process;carboxylic acid biosynthetic process;carboxylic acid metabolic process;cellular amine metabolic process;cellular amino acid biosynthetic process;cellular amino acid metabo…	adenyl nucleotide binding;adenyl ribonucleotide binding;asparagine synthase (glutamine-hydrolyzing) activity;ATP binding;binding;carbon-nitrogen ligase activity, with glutamine as amido-N-donor;catalytic activity;GMP synthase (glutamine-hydrolyzing) activity;hydrolase activity;hydrolase activity, acting on acid anhydrides;hydrolase activity, acting on acid anhydrides, in phosphorus-containing anh…		Drug metabolism - other enzymes;Purine metabolism	Asn_synthase;GATase;GMP_synt_C	IPR001674;IPR001962;IPR004739;IPR014729;IPR017926;IPR022955;IPR025777	Asn_synthase;GATASE;GMP_synth_C;GMP_synth_N;GMP_synthase;GMPS_ATP_PPase_dom;Rossmann-like_a/b/a_fold
slr0213	P49057	GMP synthetase;>sp|P49057|GUAA_SYNY3 GMP synthase [glutamine-hydrolyzing] OS=Synechocystis sp. (strain PCC 6803 / Kazusa) GN=guaA PE=3 SV=1;>tr|F7US81|F7US81_SYNYG GMP synthase [glutamine-hydrolyzing] OS=Synechocystis sp. (strain PCC 6803 / GT-S)	407	+	1	0.000306875	138.2			+	+			1	1	S	SIGLPEEIVR	S(1)IGLPEEIVR	2	-0.02475	20130708_PS_Phosphotest_6803wt_SDS01	10134	0	amine biosynthetic process;amine metabolic process;asparagine biosynthetic process;asparagine metabolic process;aspartate family amino acid biosynthetic process;aspartate family amino acid metabolic process;biosynthetic process;carboxylic acid biosynthetic process;carboxylic acid metabolic process;cellular amine metabolic process;cellular amino acid biosynthetic process;cellular amino acid metabo…	adenyl nucleotide binding;adenyl ribonucleotide binding;asparagine synthase (glutamine-hydrolyzing) activity;ATP binding;binding;carbon-nitrogen ligase activity, with glutamine as amido-N-donor;catalytic activity;GMP synthase (glutamine-hydrolyzing) activity;hydrolase activity;hydrolase activity, acting on acid anhydrides;hydrolase activity, acting on acid anhydrides, in phosphorus-containing anh…		Drug metabolism - other enzymes;Purine metabolism	Asn_synthase;GATase;GMP_synt_C	IPR001674;IPR001962;IPR004739;IPR014729;IPR017926;IPR022955;IPR025777	Asn_synthase;GATASE;GMP_synth_C;GMP_synth_N;GMP_synthase;GMPS_ATP_PPase_dom;Rossmann-like_a/b/a_fold
slr0228	Q55700	cell division protein FtsH;>sp|Q55700|FTSH2_SYNY3 ATP-dependent zinc metalloprotease FtsH 2 OS=Synechocystis sp. (strain PCC 6803 / Kazusa) GN=ftsH2 PE=1 SV=1;>tr|F7USA2|F7USA2_SYNYG ATP-dependent zinc metalloprotease FtsH OS=Synechocystis sp. (st	84	+	0.999999	9.24823e-06	131.86			+	+			1	1	S	SRVDLPTNAPELIAR	S(1)RVDLPTNAPELIAR	2	0.72909	20130708_PS_Phosphotest_6803wt_SDS01	8991	0	ATP catabolic process;ATP metabolic process;catabolic process;cellular catabolic process;cellular macromolecule metabolic process;cellular metabolic process;cellular nitrogen compound catabolic process;cellular nitrogen compound metabolic process;cellular process;cellular protein metabolic process;heterocycle catabolic process;heterocycle metabolic process;macromolecule catabolic process;macromol…	adenyl nucleotide binding;adenyl ribonucleotide binding;ATP binding;ATPase activity;binding;catalytic activity;cation binding;endopeptidase activity;hydrolase activity;hydrolase activity, acting on acid anhydrides;hydrolase activity, acting on acid anhydrides, in phosphorus-containing anhydrides;ion binding;metal ion binding;metalloendopeptidase activity;metallopeptidase activity;nucleoside-triph…	cell part;integral to membrane;intracellular part;intrinsic to membrane;membrane;membrane part;photosynthetic membrane;thylakoid membrane;thylakoid part		AAA;FtsH_ext;Peptidase_M41	IPR000642;IPR003593;IPR003959;IPR003960;IPR005936;IPR011546;IPR027417	AAA+_ATPase;ATPase_AAA_core;ATPase_AAA_CS;FtsH;Pept_M41_FtsH_extracell;Peptidase_M41;P-loop_NTPase
slr0242	P72697	bacterioferritin comigratory protein homolog;>tr|P72697|P72697_SYNY3 Bacterioferritin comigratory protein OS=Synechocystis sp. (strain PCC 6803 / Kazusa) GN=bcp PE=4 SV=1;>tr|F7UTI4|F7UTI4_SYNYG Bacterioferritin comigratory protein OS=Synechocysti	unknown			0.0193714	54.008			+	+			1	1	unknown	STFLINPQGNIAHIWPNVR	S(0.5)T(0.5)FLINPQGNIAHIWPNVR	3	0.045508	20130708_PS_Phosphotest_6803wt_SDS01	13093
slr0261	P27724	NADH dehydrogenase subunit 7;>sp|P27724|NDHH_SYNY3 NAD(P)H-quinone oxidoreductase subunit H OS=Synechocystis sp. (strain PCC 6803 / Kazusa) GN=ndhH PE=1 SV=3;>tr|F7UPP9|F7UPP9_SYNYG NAD(P)H-quinone oxidoreductase subunit H OS=Synechocystis sp. (st	347	+	1	0.00160096	100.04			+	+			1	1	S	SADFNNLQILPHILK	S(1)ADFNNLQILPHILK	2	0.51995	20130708_PS_Phosphotest_6803wt_SDS01	12981	0	cellular metabolic process;cellular process;establishment of localization;generation of precursor metabolites and energy;metabolic process;photosynthesis, light reaction;transport	binding;catalytic activity;coenzyme binding;cofactor binding;NAD binding;nucleotide binding;oxidoreductase activity;oxidoreductase activity, acting on NADH or NADPH;oxidoreductase activity, acting on NADH or NADPH, quinone or similar compound as acceptor;quinone binding	cell part;intracellular part;membrane;photosynthetic membrane;thylakoid membrane;thylakoid part	Oxidative phosphorylation	Complex1_49kDa	IPR001135;IPR014029;IPR022885	NADH_Q_OxRdtase_suD;NADH_UbQ_OxRdtase_49kDa_CS;NDH1_su_D/H
slr0322	Q55527	two-component hybrid sensor and regulator;>tr|Q55527|Q55527_SYNY3 CheA like protein OS=Synechocystis sp. (strain PCC 6803 / Kazusa) GN=slr0322 PE=4 SV=1;>tr|F7URP5|F7URP5_SYNYG CheA-like protein PilL/TaxAY3/Hik43 OS=Synechocystis sp. (strain PCC 6	214	+	0.999991	0.00450668	97.779			+	+			1	1	S	SFATISHPFR	S(1)FATISHPFR	2	0.052044	20130708_PS_Phosphotest_6803wt_SDS01	7626	0	biological regulation;cellular process;cellular response to stimulus;chemotaxis;intracellular signal transduction;locomotion;regulation of biological process;regulation of biosynthetic process;regulation of cellular biosynthetic process;regulation of cellular macromolecule biosynthetic process;regulation of cellular metabolic process;regulation of cellular process;regulation of gene expression;re…	adenyl nucleotide binding;adenyl ribonucleotide binding;ATP binding;binding;catalytic activity;kinase activity;molecular transducer activity;nucleotide binding;phosphotransferase activity, alcohol group as acceptor;phosphotransferase activity, nitrogenous group as acceptor;protein histidine kinase activity;protein kinase activity;purine nucleotide binding;purine ribonucleoside triphosphate bindin…	cell part;cytoplasm;intracellular part	Two-component system	CheW;HATPase_c;H-kinase_dim;Response_reg	IPR001789;IPR002545;IPR003594;IPR004105;IPR004358;IPR005467;IPR009082;IPR011006	CheW;CheY-like_superfamily;HATPase_ATP-bd;Sig_transdc_His_kin_subgr_dim;Sig_transdc_His_kinase_core;Sig_transdc_His_kinase_dimeric;Sig_transdc_His_kin-like_C;Sig_transdc_resp-reg_receiver
slr0322	Q55527	two-component hybrid sensor and regulator;>tr|Q55527|Q55527_SYNY3 CheA like protein OS=Synechocystis sp. (strain PCC 6803 / Kazusa) GN=slr0322 PE=4 SV=1;>tr|F7URP5|F7URP5_SYNYG CheA-like protein PilL/TaxAY3/Hik43 OS=Synechocystis sp. (strain PCC 6	511	+	1	9.69132e-05	123.51			+	+			1	1	S	SPEGHLAVR	S(1)PEGHLAVR	2	0.64323	20130708_PS_Phosphotest_6803wt_SDS01	3708	0	biological regulation;cellular process;cellular response to stimulus;chemotaxis;intracellular signal transduction;locomotion;regulation of biological process;regulation of biosynthetic process;regulation of cellular biosynthetic process;regulation of cellular macromolecule biosynthetic process;regulation of cellular metabolic process;regulation of cellular process;regulation of gene expression;re…	adenyl nucleotide binding;adenyl ribonucleotide binding;ATP binding;binding;catalytic activity;kinase activity;molecular transducer activity;nucleotide binding;phosphotransferase activity, alcohol group as acceptor;phosphotransferase activity, nitrogenous group as acceptor;protein histidine kinase activity;protein kinase activity;purine nucleotide binding;purine ribonucleoside triphosphate bindin…	cell part;cytoplasm;intracellular part	Two-component system	CheW;HATPase_c;H-kinase_dim;Response_reg	IPR001789;IPR002545;IPR003594;IPR004105;IPR004358;IPR005467;IPR009082;IPR011006	CheW;CheY-like_superfamily;HATPase_ATP-bd;Sig_transdc_His_kin_subgr_dim;Sig_transdc_His_kinase_core;Sig_transdc_His_kinase_dimeric;Sig_transdc_His_kin-like_C;Sig_transdc_resp-reg_receiver
slr0335	Q55544	phycobilisome core-membrane linker polypeptide;>sp|Q55544|APCE_SYNY3 Phycobiliprotein ApcE OS=Synechocystis sp. (strain PCC 6803 / Kazusa) GN=apcE PE=1 SV=1;>tr|F7URR5|F7URR5_SYNYG Phycobilisome LCM core-membrane linker polypeptide ApcE OS=Synecho	152	+	0.999908	0.0456848	76.01			+	+			1	1	S	SLRDMSWFLR	S(1)LRDMSWFLR	2	-0.20753	20130708_PS_Phosphotest_6803wt_SDS01	10121	0.00561798	cellular macromolecule metabolic process;cellular metabolic process;cellular process;cellular protein metabolic process;electron transport chain;generation of precursor metabolites and energy;macromolecule metabolic process;macromolecule modification;metabolic process;oxidation-reduction process;photosynthesis;primary metabolic process;protein metabolic process;protein modification process;protei…	catalytic activity;lyase activity	cell part;intracellular part;light-harvesting complex;macromolecular complex;membrane part;phycobilisome;protein complex;thylakoid part	Photosynthesis - antenna proteins	PBS_linker_poly;Phycobilisome	IPR001297;IPR009050;IPR012128	Globin-like;PBS_linker_dom;Phycobilisome_asu/bsu
slr0335	Q55544	phycobilisome core-membrane linker polypeptide;>sp|Q55544|APCE_SYNY3 Phycobiliprotein ApcE OS=Synechocystis sp. (strain PCC 6803 / Kazusa) GN=apcE PE=1 SV=1;>tr|F7URR5|F7URR5_SYNYG Phycobilisome LCM core-membrane linker polypeptide ApcE OS=Synecho	274	+	1	0.0211699	87.568			+	+			1	1	S	PGLSALEK	PGLS(1)ALEK	2	-0.044036	20130708_PS_Phosphotest_6803wt_SDS01	7615	0.004662	cellular macromolecule metabolic process;cellular metabolic process;cellular process;cellular protein metabolic process;electron transport chain;generation of precursor metabolites and energy;macromolecule metabolic process;macromolecule modification;metabolic process;oxidation-reduction process;photosynthesis;primary metabolic process;protein metabolic process;protein modification process;protei…	catalytic activity;lyase activity	cell part;intracellular part;light-harvesting complex;macromolecular complex;membrane part;phycobilisome;protein complex;thylakoid part	Photosynthesis - antenna proteins	PBS_linker_poly;Phycobilisome	IPR001297;IPR009050;IPR012128	Globin-like;PBS_linker_dom;Phycobilisome_asu/bsu
slr0335	Q55544	phycobilisome core-membrane linker polypeptide;>sp|Q55544|APCE_SYNY3 Phycobiliprotein ApcE OS=Synechocystis sp. (strain PCC 6803 / Kazusa) GN=apcE PE=1 SV=1;>tr|F7URR5|F7URR5_SYNYG Phycobilisome LCM core-membrane linker polypeptide ApcE OS=Synecho	674	+	1	0.00124386	113.37			+	+			1	1	S	VGSLREDIGQR	VGS(1)LREDIGQR	2	0.097638	20130708_PS_Phosphotest_6803wt_SDS01	5847	0	cellular macromolecule metabolic process;cellular metabolic process;cellular process;cellular protein metabolic process;electron transport chain;generation of precursor metabolites and energy;macromolecule metabolic process;macromolecule modification;metabolic process;oxidation-reduction process;photosynthesis;primary metabolic process;protein metabolic process;protein modification process;protei…	catalytic activity;lyase activity	cell part;intracellular part;light-harvesting complex;macromolecular complex;membrane part;phycobilisome;protein complex;thylakoid part	Photosynthesis - antenna proteins	PBS_linker_poly;Phycobilisome	IPR001297;IPR009050;IPR012128	Globin-like;PBS_linker_dom;Phycobilisome_asu/bsu
slr0335	Q55544	phycobilisome core-membrane linker polypeptide;>sp|Q55544|APCE_SYNY3 Phycobiliprotein ApcE OS=Synechocystis sp. (strain PCC 6803 / Kazusa) GN=apcE PE=1 SV=1;>tr|F7URR5|F7URR5_SYNYG Phycobilisome LCM core-membrane linker polypeptide ApcE OS=Synecho	77	+	0.999986	0.000265996	155.06			+	+			1	1	T	IFTGGSPLSYLEK	IFT(1)GGSPLSYLEK	2	-0.034483	20130708_PS_Phosphotest_6803wt_SDS01	13752	0	cellular macromolecule metabolic process;cellular metabolic process;cellular process;cellular protein metabolic process;electron transport chain;generation of precursor metabolites and energy;macromolecule metabolic process;macromolecule modification;metabolic process;oxidation-reduction process;photosynthesis;primary metabolic process;protein metabolic process;protein modification process;protei…	catalytic activity;lyase activity	cell part;intracellular part;light-harvesting complex;macromolecular complex;membrane part;phycobilisome;protein complex;thylakoid part	Photosynthesis - antenna proteins	PBS_linker_poly;Phycobilisome	IPR001297;IPR009050;IPR012128	Globin-like;PBS_linker_dom;Phycobilisome_asu/bsu
slr0394	P74421	phosphoglycerate kinase;>tr|F7URD6|F7URD6_SYNYG Phosphoglycerate kinase OS=Synechocystis sp. (strain PCC 6803 / GT-S) GN=pgk PE=3 SV=1;>sp|P74421|PGK_SYNY3 Phosphoglycerate kinase OS=Synechocystis sp. (strain PCC 6803 / Kazusa) GN=pgk PE=3 SV=2	200	+	1	0.00159039	122.78			+		+		2	1	S	RPLVAIVGGSK	RPLVAIVGGS(1)K	2	-0.30736	20130708_PS_Phosphotest_6803wt_YPER01	6760	0	alcohol catabolic process;alcohol metabolic process;carbohydrate catabolic process;carbohydrate metabolic process;catabolic process;cellular carbohydrate catabolic process;cellular carbohydrate metabolic process;cellular metabolic process;cellular process;generation of precursor metabolites and energy;glucose catabolic process;glucose metabolic process;glycolysis;hexose catabolic process;hexose m…	adenyl nucleotide binding;adenyl ribonucleotide binding;ATP binding;binding;catalytic activity;kinase activity;nucleotide binding;phosphoglycerate kinase activity;phosphotransferase activity, carboxyl group as acceptor;purine nucleotide binding;purine ribonucleoside triphosphate binding;purine ribonucleotide binding;ribonucleotide binding;transferase activity;transferase activity, transferring ph…	cell part;cytoplasm;intracellular part		PGK	IPR001576;IPR015824;IPR015901;IPR015911	Phosphoglycerate_kinase;Phosphoglycerate_kinase_C;Phosphoglycerate_kinase_CS;Phosphoglycerate_kinase_N
slr0394	P74421	phosphoglycerate kinase;>tr|F7URD6|F7URD6_SYNYG Phosphoglycerate kinase OS=Synechocystis sp. (strain PCC 6803 / GT-S) GN=pgk PE=3 SV=1;>sp|P74421|PGK_SYNY3 Phosphoglycerate kinase OS=Synechocystis sp. (strain PCC 6803 / Kazusa) GN=pgk PE=3 SV=2	61	+	1	0.00705588	93.348			+	+			1	1	S	VILGSHFGRPK	VILGS(1)HFGRPK	2	-0.39305	20130708_PS_Phosphotest_6803wt_SDS02	5165	0	alcohol catabolic process;alcohol metabolic process;carbohydrate catabolic process;carbohydrate metabolic process;catabolic process;cellular carbohydrate catabolic process;cellular carbohydrate metabolic process;cellular metabolic process;cellular process;generation of precursor metabolites and energy;glucose catabolic process;glucose metabolic process;glycolysis;hexose catabolic process;hexose m…	adenyl nucleotide binding;adenyl ribonucleotide binding;ATP binding;binding;catalytic activity;kinase activity;nucleotide binding;phosphoglycerate kinase activity;phosphotransferase activity, carboxyl group as acceptor;purine nucleotide binding;purine ribonucleoside triphosphate binding;purine ribonucleotide binding;ribonucleotide binding;transferase activity;transferase activity, transferring ph…	cell part;cytoplasm;intracellular part		PGK	IPR001576;IPR015824;IPR015901;IPR015911	Phosphoglycerate_kinase;Phosphoglycerate_kinase_C;Phosphoglycerate_kinase_CS;Phosphoglycerate_kinase_N
slr0394	P74421	phosphoglycerate kinase;>tr|F7URD6|F7URD6_SYNYG Phosphoglycerate kinase OS=Synechocystis sp. (strain PCC 6803 / GT-S) GN=pgk PE=3 SV=1;>sp|P74421|PGK_SYNY3 Phosphoglycerate kinase OS=Synechocystis sp. (strain PCC 6803 / Kazusa) GN=pgk PE=3 SV=2	108	+	1	7.97891e-05	114.75			+	+			1	1	S	IASLPNGGVALLENLR	IAS(1)LPNGGVALLENLR	2	0.53243	20130708_PS_Phosphotest_6803wt_SDS01	14021	0	alcohol catabolic process;alcohol metabolic process;carbohydrate catabolic process;carbohydrate metabolic process;catabolic process;cellular carbohydrate catabolic process;cellular carbohydrate metabolic process;cellular metabolic process;cellular process;generation of precursor metabolites and energy;glucose catabolic process;glucose metabolic process;glycolysis;hexose catabolic process;hexose m…	adenyl nucleotide binding;adenyl ribonucleotide binding;ATP binding;binding;catalytic activity;kinase activity;nucleotide binding;phosphoglycerate kinase activity;phosphotransferase activity, carboxyl group as acceptor;purine nucleotide binding;purine ribonucleoside triphosphate binding;purine ribonucleotide binding;ribonucleotide binding;transferase activity;transferase activity, transferring ph…	cell part;cytoplasm;intracellular part		PGK	IPR001576;IPR015824;IPR015901;IPR015911	Phosphoglycerate_kinase;Phosphoglycerate_kinase_C;Phosphoglycerate_kinase_CS;Phosphoglycerate_kinase_N
slr0394	P74421	phosphoglycerate kinase;>tr|F7URD6|F7URD6_SYNYG Phosphoglycerate kinase OS=Synechocystis sp. (strain PCC 6803 / GT-S) GN=pgk PE=3 SV=1;>sp|P74421|PGK_SYNY3 Phosphoglycerate kinase OS=Synechocystis sp. (strain PCC 6803 / Kazusa) GN=pgk PE=3 SV=2	240	+	1	0.0123586	84.508			+	+			1	1	S	SLVEEDKLDLAK	S(1)LVEEDKLDLAK	2	0.33357	20130708_PS_Phosphotest_6803wt_SDS01	7592	0	alcohol catabolic process;alcohol metabolic process;carbohydrate catabolic process;carbohydrate metabolic process;catabolic process;cellular carbohydrate catabolic process;cellular carbohydrate metabolic process;cellular metabolic process;cellular process;generation of precursor metabolites and energy;glucose catabolic process;glucose metabolic process;glycolysis;hexose catabolic process;hexose m…	adenyl nucleotide binding;adenyl ribonucleotide binding;ATP binding;binding;catalytic activity;kinase activity;nucleotide binding;phosphoglycerate kinase activity;phosphotransferase activity, carboxyl group as acceptor;purine nucleotide binding;purine ribonucleoside triphosphate binding;purine ribonucleotide binding;ribonucleotide binding;transferase activity;transferase activity, transferring ph…	cell part;cytoplasm;intracellular part		PGK	IPR001576;IPR015824;IPR015901;IPR015911	Phosphoglycerate_kinase;Phosphoglycerate_kinase_C;Phosphoglycerate_kinase_CS;Phosphoglycerate_kinase_N
slr0434	Q55119	elongation factor P;>sp|Q55119|EFP_SYNY3 Elongation factor P OS=Synechocystis sp. (strain PCC 6803 / Kazusa) GN=efp PE=3 SV=1;>tr|F7USC3|F7USC3_SYNYG Elongation factor P OS=Synechocystis sp. (strain PCC 6803 / GT-S) GN=efp PE=3 SV=1	68	+	1	0.00143818	143.24			+	+			1	1	S	SVMQHTYK	S(1)VMQHTYK	2	0.22442	20130708_PS_Phosphotest_6803wt_SDS01	3210	0	biosynthetic process;cellular biosynthetic process;cellular metabolic process;cellular process;metabolic process;peptide biosynthetic process;peptide metabolic process	binding;nucleic acid binding;RNA binding;translation elongation factor activity;translation factor activity, nucleic acid binding	cell part;cytoplasm;intracellular part		EFP;EFP_N;Elong-fact-P_C	IPR001059;IPR008991;IPR011768;IPR012340;IPR013185;IPR013852;IPR014722;IPR015365;IPR020599	Elong-fact-P_C;NA-bd_OB-fold;Rib_L2_dom2;Transl_elong_fac_P/YeiP;Transl_elong_KOW-like;Transl_elong_P/YeiP_cen;Transl_elong_P/YeiP_CS;Transl_elongation_fac_P;Translation_prot_SH3-like
slr0447	P74390	periplasmic protein, ABC-type urea transport system substrate-binding protein;>tr|P74390|P74390_SYNY3 Negative aliphatic amidase regulator OS=Synechocystis sp. (strain PCC 6803 / Kazusa) GN=amiC PE=4 SV=1;>tr|F7URA2|F7URA2_SYNYG Negative aliphatic	196	+	1	5.68913e-05	158.93			+	+			1	1	S	FFLVGSDYVFPR	FFLVGS(1)DYVFPR	2	0.83082	20130708_PS_Phosphotest_6803wt_SDS01	15132	0	amine transport;amino acid transport;carboxylic acid transport;establishment of localization;nitrogen compound transport;organic acid transport;organic substance transport;transport		cell part;external encapsulating structure part;outer membrane-bounded periplasmic space;periplasmic space	ABC transporters		IPR000709;IPR017777	ABC_transptr_urea_sub-bd_UrtA;Leu_Ile_Val-bd
slr0452	P74689	dihydroxyacid dehydratase;>sp|P74689|ILVD_SYNY3 Dihydroxy-acid dehydratase OS=Synechocystis sp. (strain PCC 6803 / Kazusa) GN=ilvD PE=3 SV=1;>tr|F7UMH2|F7UMH2_SYNYG Dihydroxy-acid dehydratase OS=Synechocystis sp. (strain PCC 6803 / GT-S) GN=ilvD P	7	+	1	7.86659e-10	198.48			+	+			1	1	S	SQVITQGTQR	S(1)QVITQGTQR	2	-0.28253	20130708_PS_Phosphotest_6803wt_SDS01	3305	0	amine biosynthetic process;amine metabolic process;biosynthetic process;branched chain family amino acid biosynthetic process;branched chain family amino acid metabolic process;carboxylic acid biosynthetic process;carboxylic acid metabolic process;cellular amine metabolic process;cellular amino acid biosynthetic process;cellular amino acid metabolic process;cellular biosynthetic process;cellular …	4 iron, 4 sulfur cluster binding;binding;carbon-oxygen lyase activity;catalytic activity;cation binding;dihydroxy-acid dehydratase activity;hydro-lyase activity;ion binding;iron-sulfur cluster binding;lyase activity;metal cluster binding;metal ion binding		Pantothenate and CoA biosynthesis;Valine, leucine and isoleucine biosynthesis	ILVD_EDD	IPR000581;IPR004404;IPR015928;IPR020558	Aconitase/3IPM_dehydase_swvl;DihydroxyA_deHydtase;DiOHA_6PGluconate_deHydtase;DiOHA_6PGluconate_deHydtase_CS
slr0453	P74690	Probable phosphoketolase OS=Synechocystis sp. (strain PCC 6803 / Kazusa) GN=slr0453 PE=3 SV=2;>slr0453 hypothetical protein;>tr|F7UMH3|F7UMH3_SYNYG Probable phosphoketolase OS=Synechocystis sp. (strain PCC 6803 / GT-S) GN=slr0453 PE=3	301	+	0.923091	9.22762e-05	126.71			+	+			1	1	S	STGIAVRPR	S(0.923)T(0.077)GIAVRPR	2	0.010852	20130708_PS_Phosphotest_6803wt_SDS01	3949	0	carbohydrate metabolic process;metabolic process;primary metabolic process	aldehyde-lyase activity;carbon-carbon lyase activity;catalytic activity;lyase activity			XFP;XFP_C;XFP_N	IPR005593;IPR009014;IPR018969;IPR018970;IPR019789;IPR019790;IPR023962	Phosphoketolase;Transketo_C/Pyr-ferredox_oxred;Xul5P/Fru6P_PKetolase;Xul5P/Fru6P_PKetolase_C;Xul5P/Fru6P_PKetolase_CS;Xul5P/Fru6P_PKetolase_N;Xul5P/Fru6P_PKetolase_ThDP_BS
slr0453	P74690	Probable phosphoketolase OS=Synechocystis sp. (strain PCC 6803 / Kazusa) GN=slr0453 PE=3 SV=2;>slr0453 hypothetical protein;>tr|F7UMH3|F7UMH3_SYNYG Probable phosphoketolase OS=Synechocystis sp. (strain PCC 6803 / GT-S) GN=slr0453 PE=3	687	+	1	0.005491	98.156			+	+			1	1	S	FVSVIDLLK	FVS(1)VIDLLK	2	0.17392	20130708_PS_Phosphotest_6803wt_SDS02	15006	0	carbohydrate metabolic process;metabolic process;primary metabolic process	aldehyde-lyase activity;carbon-carbon lyase activity;catalytic activity;lyase activity			XFP;XFP_C;XFP_N	IPR005593;IPR009014;IPR018969;IPR018970;IPR019789;IPR019790;IPR023962	Phosphoketolase;Transketo_C/Pyr-ferredox_oxred;Xul5P/Fru6P_PKetolase;Xul5P/Fru6P_PKetolase_C;Xul5P/Fru6P_PKetolase_CS;Xul5P/Fru6P_PKetolase_N;Xul5P/Fru6P_PKetolase_ThDP_BS
slr0549	Q55512	Aspartate-semialdehyde dehydrogenase OS=Synechocystis sp. (strain PCC 6803 / Kazusa) GN=asd PE=3 SV=2;>tr|F7ULG7|F7ULG7_SYNYG Aspartate-semialdehyde dehydrogenase OS=Synechocystis sp. (strain PCC 6803 / GT-S) GN=asd PE=3 SV=1;>slr0549	29	+	0.931969	8.02522e-05	157.07					+	+	1	1	S	AGAVMVDNSSAFR	AGAVMVDNS(0.068)S(0.932)AFR	2	0.48473	20130708_PS_Phosphotest_6803wt_YPER01	6198	0	amine biosynthetic process;amine metabolic process;aspartate family amino acid biosynthetic process;aspartate family amino acid metabolic process;biosynthetic process;branched chain family amino acid biosynthetic process;branched chain family amino acid metabolic process;carboxylic acid biosynthetic process;carboxylic acid metabolic process;cellular amine metabolic process;cellular amino acid bio…	aspartate-semialdehyde dehydrogenase activity;binding;catalytic activity;coenzyme binding;cofactor binding;N-acetyl-gamma-glutamyl-phosphate reductase activity;NAD binding;NADP binding;nucleotide binding;oxidoreductase activity;oxidoreductase activity, acting on the aldehyde or oxo group of donors;oxidoreductase activity, acting on the aldehyde or oxo group of donors, NAD or NADP as acceptor	cell part;cytoplasm;intracellular part		Semialdhyde_dh;Semialdhyde_dhC	IPR000534;IPR005986;IPR012080;IPR012280;IPR016040	Asp_semialdehyde_DH;Asp_semialdehyde_DH_beta;NAD(P)-bd_dom;Semialdehyde_DH_NAD-bd;Semialdhyde_DH_dimer_dom
slr0551	P54123	hypothetical protein;>sp|P54123|RNJ_SYNY3 Ribonuclease J OS=Synechocystis sp. (strain PCC 6803 / Kazusa) GN=slr0551 PE=3 SV=1;>tr|F7ULG9|F7ULG9_SYNYG Putative uncharacterized protein slr0551 OS=Synechocystis sp. (strain PCC 6803 / GT-S) GN=slr0551	262	+	1	0.0338397	74.537			+	+			1	1	S	SMLNVIAHAR	S(1)MLNVIAHAR	2	0.70098	20130708_PS_Phosphotest_6803wt_SDS01	7602	0.004662	cellular metabolic process;cellular nitrogen compound metabolic process;cellular process;metabolic process;nitrogen compound metabolic process;nucleic acid metabolic process;nucleic acid phosphodiester bond hydrolysis;nucleobase-containing compound metabolic process;primary metabolic process	binding;catalytic activity;cation binding;endonuclease activity;hydrolase activity;hydrolase activity, acting on ester bonds;ion binding;metal ion binding;nuclease activity;nucleic acid binding;RNA binding	cell part;cytoplasm;intracellular part	RNA degradation	Lactamase_B;RMMBL	IPR001279;IPR001587;IPR004613;IPR011108	Beta-lactamas-like;RMMBL;RNase_J;RNase_J_CS
slr0552	Q55514	hypothetical protein;>tr|Q55514|Q55514_SYNY3 Slr0552 protein OS=Synechocystis sp. (strain PCC 6803 / Kazusa) GN=slr0552 PE=4 SV=1;>tr|F7ULH0|F7ULH0_SYNYG Putative uncharacterized protein slr0552 OS=Synechocystis sp. (strain PCC 6803 / GT-S) GN=slr	63	+	1	0.00919933	103.91			+	+			1	1	S	AGSQLVFK	AGS(1)QLVFK	2	0.051747	20130708_PS_Phosphotest_6803wt_SDS01	7086	0
slr0552	Q55514	hypothetical protein;>tr|Q55514|Q55514_SYNY3 Slr0552 protein OS=Synechocystis sp. (strain PCC 6803 / Kazusa) GN=slr0552 PE=4 SV=1;>tr|F7ULH0|F7ULH0_SYNYG Putative uncharacterized protein slr0552 OS=Synechocystis sp. (strain PCC 6803 / GT-S) GN=slr	unknown			0.000338009	139.48			+	+			1	1	unknown	SLTFLEGMNDK	S(0.989)LT(0.011)FLEGMNDK	2	0.87116	20130708_PS_Phosphotest_6803wt_SDS01	11304
slr0557	Q55522	valyl-tRNA synthetase;>sp|Q55522|SYV_SYNY3 Valine--tRNA ligase OS=Synechocystis sp. (strain PCC 6803 / Kazusa) GN=valS PE=1 SV=1;>tr|F7ULH9|F7ULH9_SYNYG Valine--tRNA ligase OS=Synechocystis sp. (strain PCC 6803 / GT-S) GN=valS PE=3 SV=1	543	+	1	0.000300056	117.84			+	+			1	1	S	SANNGIDPLLLINK	S(1)ANNGIDPLLLINK	2	0.24548	20130708_PS_Phosphotest_6803wt_SDS01	12815	0	amine metabolic process;amino acid activation;biological regulation;carboxylic acid metabolic process;cellular amine metabolic process;cellular amino acid metabolic process;cellular ketone metabolic process;cellular macromolecule metabolic process;cellular metabolic process;cellular nitrogen compound metabolic process;cellular process;macromolecule metabolic process;metabolic process;ncRNA metabo…	adenyl nucleotide binding;adenyl ribonucleotide binding;aminoacyl-tRNA editing activity;aminoacyl-tRNA ligase activity;ATP binding;binding;carboxylic ester hydrolase activity;catalytic activity;hydrolase activity;hydrolase activity, acting on ester bonds;ligase activity;ligase activity, forming aminoacyl-tRNA and related compounds;ligase activity, forming carbon-oxygen bonds;nucleotide binding;pu…	cell part;cytoplasm;intracellular part	Aminoacyl-tRNA biosynthesis;Valine, leucine and isoleucine biosynthesis	Anticodon_1;tRNA-synt_1;Val_tRNA-synt_C	IPR001412;IPR002300;IPR002303;IPR009008;IPR009080;IPR010978;IPR013155;IPR014729;IPR019499	aa-tRNA-synth_I_CS;aa-tRNA-synth_Ia;Rossmann-like_a/b/a_fold;tRNA-bd_arm;tRNAsynth_1a_anticodon-bd;V/L/I-tRNA-synth_anticodon-bd;Val/Leu/Ile-tRNA-synth_edit;Val-tRNA_synth_tRNA-bd;Valyl-tRNA_ligase
slr0559	Q55387	periplasmic binding protein of ABC transporter for natural amino acids;>tr|Q55387|Q55387_SYNY3 Periplasmic binding protein of ABC transporter for natural amino acids OS=Synechocystis sp. (strain PCC 6803 / Kazusa) GN=natB PE=4 SV=1;>tr|F7UT15|F7UT	333	+	0.999948	0.0355883	73.877			+	+			1	1	S	SLEAFTAQWK	S(1)LEAFTAQWK	2	0.28149	20130708_PS_Phosphotest_6803wt_SDS01	10745	0.00561798				ABC transporters	ANF_receptor	IPR001828	ANF_lig-bd_rcpt
slr0623	P52231	thioredoxin;>sp|P52231|THIO_SYNY3 Thioredoxin OS=Synechocystis sp. (strain PCC 6803 / Kazusa) GN=trxA PE=1 SV=3;>tr|F7UTX4|F7UTX4_SYNYG Thioredoxin OS=Synechocystis sp. (strain PCC 6803 / GT-S) GN=trxA PE=3 SV=1	74	+	0.99997	0.00178483	108.9			+	+			1	1	S	SIPTLMIFK	S(1)IPTLMIFK	2	-0.34971	20130708_PS_Phosphotest_6803wt_SDS01	13527	0	biological regulation;cell redox homeostasis;cellular homeostasis;cellular metabolic process;cellular process;electron transport chain;generation of precursor metabolites and energy;glycerol ether metabolic process;homeostatic process;metabolic process;organic ether metabolic process;oxidation-reduction process;regulation of biological process;regulation of biological quality;regulation of cellul…	catalytic activity;disulfide oxidoreductase activity;electron carrier activity;oxidoreductase activity;oxidoreductase activity, acting on a sulfur group of donors;protein disulfide oxidoreductase activity			Thioredoxin	IPR005746;IPR012336;IPR013766;IPR017937	Thioredoxin;Thioredoxin_CS;Thioredoxin_domain;Thioredoxin-like_fold
slr0654	P74566	unknown protein;>tr|P74566|P74566_SYNY3 Slr0654 protein OS=Synechocystis sp. (strain PCC 6803 / Kazusa) GN=slr0654 PE=4 SV=1;>tr|F7ULN0|F7ULN0_SYNYG Putative uncharacterized protein slr0654 OS=Synechocystis sp. (strain PCC 6803 / GT-S) GN=slr0654	171	+	0.997677	1.52053e-42	279.12			+	+			1	1	S	YQSSLENLAQALLK	YQS(0.998)S(0.002)LENLAQALLK	2	-0.8262	20130708_PS_Phosphotest_6803wt_SDS01	15374	0
slr0670	P72937	hypothetical protein;>tr|P72937|P72937_SYNY3 Slr0670 protein OS=Synechocystis sp. (strain PCC 6803 / Kazusa) GN=slr0670 PE=4 SV=1;>tr|F7UL34|F7UL34_SYNYG Putative uncharacterized protein slr0670 OS=Synechocystis sp. (strain PCC 6803 / GT-S) GN=slr	117	+	0.991946	7.45274e-09	133.98			+	+			1	1	S	LFGSHTLSLAK	LFGS(0.992)HT(0.008)LSLAK	2	-0.1774	20130708_PS_Phosphotest_6803wt_SDS01	8376	0	response to stimulus;response to stress				Usp	IPR006016;IPR014729	Rossmann-like_a/b/a_fold;UspA
slr0670	P72937	hypothetical protein;>tr|P72937|P72937_SYNY3 Slr0670 protein OS=Synechocystis sp. (strain PCC 6803 / Kazusa) GN=slr0670 PE=4 SV=1;>tr|F7UL34|F7UL34_SYNYG Putative uncharacterized protein slr0670 OS=Synechocystis sp. (strain PCC 6803 / GT-S) GN=slr	280	+	1	0.000184522	151.99			+	+			1	1	S	SWFPLLFFSPK	S(1)WFPLLFFSPK	2	0.35292	20130708_PS_Phosphotest_6803wt_SDS01	15843	0	response to stimulus;response to stress				Usp	IPR006016;IPR014729	Rossmann-like_a/b/a_fold;UspA
slr0676	P72940	adenylylsulfate kinase;>sp|P72940|CYSC_SYNY3 Probable adenylyl-sulfate kinase OS=Synechocystis sp. (strain PCC 6803 / Kazusa) GN=cysC PE=3 SV=1;>tr|F7UL37|F7UL37_SYNYG Adenylyl-sulfate kinase OS=Synechocystis sp. (strain PCC 6803 / GT-S) GN=cysC P	70	+	0.999916	0.00540099	96.059			+	+			1	1	S	IGFVSHLLTR	IGFVS(1)HLLTR	2	0.18233	20130708_PS_Phosphotest_6803wt_SDS01	10952	0	biosynthetic process;cellular biosynthetic process;cellular metabolic process;cellular process;hydrogen sulfide biosynthetic process;hydrogen sulfide metabolic process;metabolic process;sulfate assimilation;sulfur compound biosynthetic process;sulfur compound metabolic process	adenyl nucleotide binding;adenyl ribonucleotide binding;adenylylsulfate kinase activity;ATP binding;binding;catalytic activity;kinase activity;nucleotide binding;phosphotransferase activity, alcohol group as acceptor;purine nucleotide binding;purine ribonucleoside triphosphate binding;purine ribonucleotide binding;ribonucleotide binding;transferase activity;transferase activity, transferring phos…		Purine metabolism;Sulfur metabolism	APS_kinase	IPR002891;IPR027417	APS_kinase;P-loop_NTPase
slr0708	Q55972	periplasmic protein, function unknown;>tr|Q55972|Q55972_SYNY3 Slr0708 protein OS=Synechocystis sp. (strain PCC 6803 / Kazusa) GN=slr0708 PE=4 SV=1;>tr|F7UKN6|F7UKN6_SYNYG Putative uncharacterized protein slr0708 OS=Synechocystis sp. (strain PCC 68	65	+	0.999975	0.00163963	107.09			+	+			1	1	S	SLDRYTGEFR	S(1)LDRYTGEFR	2	-0.90234	20130708_PS_Phosphotest_6803wt_SDS01	7079	0			cell part;external encapsulating structure part;outer membrane-bounded periplasmic space;periplasmic space
slr0721	P72661	malic enzyme;>tr|P72661|P72661_SYNY3 Malic enzyme OS=Synechocystis sp. (strain PCC 6803 / Kazusa) GN=me PE=3 SV=1;>tr|F7UTE1|F7UTE1_SYNYG Malic enzyme OS=Synechocystis sp. (strain PCC 6803 / GT-S) GN=me PE=3 SV=1	422	+	0.970887	0.000121721	76.762			+	+			1	1	S	AIASLVHSNTLDSEHIIPSVFDNR	AIAS(0.971)LVHS(0.012)NT(0.017)LDSEHIIPSVFDNR	3	0.20028	20130708_PS_Phosphotest_6803wt_SDS01	12830	0	carboxylic acid metabolic process;cellular ketone metabolic process;cellular metabolic process;cellular process;dicarboxylic acid metabolic process;malate metabolic process;metabolic process;organic acid metabolic process;oxoacid metabolic process;small molecule metabolic process	amine binding;amino acid binding;binding;carboxylic acid binding;catalytic activity;cation binding;coenzyme binding;cofactor binding;ion binding;malate dehydrogenase (oxaloacetate-decarboxylating) activity;malate dehydrogenase activity;malic enzyme activity;metal ion binding;NAD binding;nucleotide binding;oxidoreductase activity;oxidoreductase activity, acting on CH-OH group of donors;oxidoreduct…		Pyruvate metabolism;Two-component system	ACT;malic;Malic_M	IPR001891;IPR002912;IPR012301;IPR012302;IPR015884;IPR016040	ACT_dom;Malic_enzyme_CS;Malic_N;Malic_NAD-bd;Malic_OxRdtase;NAD(P)-bd_dom
slr0729	P72673	hypothetical protein;>sp|P72673|Y729_SYNY3 Thylakoid-associated protein slr0729 OS=Synechocystis sp. (strain PCC 6803 / Kazusa) GN=slr0729 PE=4 SV=1;>tr|F7UTF3|F7UTF3_SYNYG Putative uncharacterized protein slr0729 OS=Synechocystis sp. (strain PCC	91	+	1	0.00396917	119.77			+	+			1	1	T	LLTLLEEYQSK	LLT(1)LLEEYQSK	2	0.69622	20130708_PS_Phosphotest_6803wt_SDS01	14341	0			cell part;intracellular part;membrane;photosynthetic membrane;thylakoid membrane;thylakoid part		DUF3181	IPR021518	DUF3181
slr0737	P19569	photosystem I subunit II;>sp|P19569|PSAD_SYNY3 Photosystem I reaction center subunit II OS=Synechocystis sp. (strain PCC 6803 / Kazusa) GN=psaD PE=1 SV=2;>tr|F7UTG7|F7UTG7_SYNYG Photosystem I subunit II OS=Synechocystis sp. (strain PCC 6803 / GT-S	20	+	0.997794	0.00181878	104.94	+		+		+		3	1	S	FGGSTGGLLSK	FGGST(0.002)GGLLS(0.998)K	2	-0.30029	20130708_PS_Phosphotest_6803wt_SDS01	7442	0	cellular metabolic process;cellular process;metabolic process;photosynthesis		cell part;cytoplasmic part;intracellular part;macromolecular complex;membrane part;organelle part;photosystem;photosystem I;photosystem I reaction center;plasma membrane part;plasma membrane-derived photosystem I;protein complex;thylakoid part	Photosynthesis	PsaD	IPR003685	PSI_PsaD
slr0737	P19569	photosystem I subunit II;>sp|P19569|PSAD_SYNY3 Photosystem I reaction center subunit II OS=Synechocystis sp. (strain PCC 6803 / Kazusa) GN=psaD PE=1 SV=2;>tr|F7UTG7|F7UTG7_SYNYG Photosystem I subunit II OS=Synechocystis sp. (strain PCC 6803 / GT-S	14	+	0.97287	6.79161e-05	159.58			+		+		2	1;2	S	FGGSTGGLLSK	FGGS(0.973)T(0.027)GGLLSK	2	0.16812	20130708_PS_Phosphotest_6803wt_SDS03	7311	0	cellular metabolic process;cellular process;metabolic process;photosynthesis		cell part;cytoplasmic part;intracellular part;macromolecular complex;membrane part;organelle part;photosystem;photosystem I;photosystem I reaction center;plasma membrane part;plasma membrane-derived photosystem I;protein complex;thylakoid part	Photosynthesis	PsaD	IPR003685	PSI_PsaD
slr0737	P19569	photosystem I subunit II;>sp|P19569|PSAD_SYNY3 Photosystem I reaction center subunit II OS=Synechocystis sp. (strain PCC 6803 / Kazusa) GN=psaD PE=1 SV=2;>tr|F7UTG7|F7UTG7_SYNYG Photosystem I subunit II OS=Synechocystis sp. (strain PCC 6803 / GT-S	15	+	0.815855	0.00852947	109.6	+		+		+		3	1	T	FGGSTGGLLSK	FGGS(0.184)T(0.816)GGLLSK	2	0.21207	20130708_PS_Phosphotest_6803wt_YPER01	7208	0	cellular metabolic process;cellular process;metabolic process;photosynthesis		cell part;cytoplasmic part;intracellular part;macromolecular complex;membrane part;organelle part;photosystem;photosystem I;photosystem I reaction center;plasma membrane part;plasma membrane-derived photosystem I;protein complex;thylakoid part	Photosynthesis	PsaD	IPR003685	PSI_PsaD
slr0737	P19569	photosystem I subunit II;>sp|P19569|PSAD_SYNY3 Photosystem I reaction center subunit II OS=Synechocystis sp. (strain PCC 6803 / Kazusa) GN=psaD PE=1 SV=2;>tr|F7UTG7|F7UTG7_SYNYG Photosystem I subunit II OS=Synechocystis sp. (strain PCC 6803 / GT-S	2	+	1	0.000534504	125.23			+		+		2	1;2	T	TELSGQPPK	T(1)ELSGQPPK	2	-0.35691	20130708_PS_Phosphotest_6803wt_SDS01	3287	0	cellular metabolic process;cellular process;metabolic process;photosynthesis		cell part;cytoplasmic part;intracellular part;macromolecular complex;membrane part;organelle part;photosystem;photosystem I;photosystem I reaction center;plasma membrane part;plasma membrane-derived photosystem I;protein complex;thylakoid part	Photosynthesis	PsaD	IPR003685	PSI_PsaD
slr0755	P74640	hypothetical protein;>tr|P74640|P74640_SYNY3 Slr0755 protein OS=Synechocystis sp. (strain PCC 6803 / Kazusa) GN=slr0755 PE=4 SV=1;>tr|F7UMC1|F7UMC1_SYNYG Putative uncharacterized protein slr0755 OS=Synechocystis sp. (strain PCC 6803 / GT-S) GN=slr	2	+	0.993152	0.00271753	102.53			+	+			1	1	S	SIHSGIPFR	S(0.993)IHS(0.007)GIPFR	2	0.18984	20130708_PS_Phosphotest_6803wt_SDS01	6921	0					NYN	IPR021139	NYN_limkain-b1
slr0891	P73581	N-acetylmuramoyl-L-alanine amidase;>tr|P73581|P73581_SYNY3 N-acetylmuramoyl-L-alanine amidase OS=Synechocystis sp. (strain PCC 6803 / Kazusa) GN=amiA PE=4 SV=1;>tr|F7UNT3|F7UNT3_SYNYG N-acetylmuramoyl-L-alanine amidase OS=Synechocystis sp. (strain	451	+	1	0.000324414	132.31			+	+			1	1	S	SQGANVHLTR	S(1)QGANVHLTR	2	-0.51637	20130708_PS_Phosphotest_6803wt_SDS01	3632	0	amine metabolic process;aminoglycan catabolic process;aminoglycan metabolic process;carbohydrate catabolic process;carbohydrate metabolic process;catabolic process;glycosaminoglycan catabolic process;glycosaminoglycan metabolic process;macromolecule catabolic process;macromolecule metabolic process;metabolic process;nitrogen compound metabolic process;peptidoglycan catabolic process;peptidoglycan…	catalytic activity;hydrolase activity;hydrolase activity, acting on carbon-nitrogen (but not peptide) bonds;hydrolase activity, acting on carbon-nitrogen (but not peptide) bonds, in linear amides;N-acetylmuramoyl-L-alanine amidase activity			Amidase_3;SH3_3	IPR002508;IPR003646	CW_Hdrlase/autolysin_cat;SH3-like_bac
slr0925	Q55499	single-stranded DNA-binding protein;>sp|Q55499|SSB_SYNY3 Single-stranded DNA-binding protein OS=Synechocystis sp. (strain PCC 6803 / Kazusa) GN=ssb PE=3 SV=1;>tr|F7UKY6|F7UKY6_SYNYG Single-stranded DNA-binding protein OS=Synechocystis sp. (strain	2	+	0.999968	0.000516189	120.9			+	+			1	1	S	SVNSIHLVGR	S(1)VNSIHLVGR	2	-0.046673	20130708_PS_Phosphotest_6803wt_SDS01	6305	0	biosynthetic process;cellular biosynthetic process;cellular macromolecule biosynthetic process;cellular macromolecule metabolic process;cellular metabolic process;cellular nitrogen compound metabolic process;cellular process;cellular response to stimulus;cellular response to stress;DNA metabolic process;DNA repair;DNA replication;macromolecule biosynthetic process;macromolecule metabolic process;…	binding;DNA binding;nucleic acid binding;single-stranded DNA binding;structure-specific DNA binding		DNA replication;Homologous recombination;Mismatch repair	SSB	IPR000424;IPR011344;IPR012340	NA-bd_OB-fold;Primosome_PriB/ssb;ssDNA-bd
slr0929	Q55501	chromosome partitioning protein, ParA family;>tr|Q55501|Q55501_SYNY3 Slr0929 protein OS=Synechocystis sp. (strain PCC 6803 / Kazusa) GN=slr0929 PE=4 SV=1;>tr|F7UKY9|F7UKY9_SYNYG Putative uncharacterized protein slr0929 OS=Synechocystis sp. (strain	41	+	1	0.0289526	107.57			+	+			1	1	S	SALIWAR	S(1)ALIWAR	2	0.0028145	20130708_PS_Phosphotest_6803wt_SDS01	8385	0.004662					CbiA	IPR002586;IPR027417	CobQ/CobB/MinD/ParA_Nub-bd_dom;P-loop_NTPase
slr0947	P74314	response regulator for energy transfer from phycobilisomes to photosystems;>tr|P74314|P74314_SYNY3 OmpR subfamily OS=Synechocystis sp. (strain PCC 6803 / Kazusa) GN=slr0947 PE=4 SV=1;>tr|F7UR20|F7UR20_SYNYG OmpR subfamily protein Ycf27/Rre26 OS=Sy	198	+	1	0.00873373	105.46			+	+			1	1	S	VVDVHISR	VVDVHIS(1)R	2	0.37627	20130708_PS_Phosphotest_6803wt_SDS02	4278	0	biological regulation;cellular process;cellular response to stimulus;intracellular signal transduction;regulation of biological process;regulation of biosynthetic process;regulation of cellular biosynthetic process;regulation of cellular macromolecule biosynthetic process;regulation of cellular metabolic process;regulation of cellular process;regulation of gene expression;regulation of macromolec…	binding;DNA binding;molecular transducer activity;nucleic acid binding;signal transducer activity;two-component response regulator activity			Response_reg;Trans_reg_C	IPR001789;IPR001867;IPR011006;IPR011991	CheY-like_superfamily;Sig_transdc_resp-reg_C;Sig_transdc_resp-reg_receiver;WHTH_DNA-bd_dom
slr1044	P73008	methyl-accepting chemotaxis protein, required for the biogenesis of thick pilli;>tr|P73008|P73008_SYNY3 Methyl-accepting chemotaxis protein OS=Synechocystis sp. (strain PCC 6803 / Kazusa) GN=mcpA PE=4 SV=1;>tr|F7ULA8|F7ULA8_SYNYG Methyl-accepting	140	+	0.999676	6.26581e-05	106.58	+		+		+		3	1	T	APSPTNPGMDHPFGR	APSPT(1)NPGMDHPFGR	3	0.11409	20130708_PS_Phosphotest_6803wt_SDS01	5721	0		molecular transducer activity;signal transducer activity	cell part;integral to membrane;intrinsic to membrane;membrane part	Two-component system	HAMP;MCPsignal	IPR003660;IPR004089;IPR011990;IPR013026	HAMP_linker_domain;MCPsignal_dom;TPR-contain_dom;TPR-like_helical
slr1055	P73020	magnesium protoporphyrin IX chelatase subunit H;>tr|P73020|P73020_SYNY3 Mg-chelatase subunit ChlH OS=Synechocystis sp. (strain PCC 6803 / Kazusa) GN=chlH PE=4 SV=1;>tr|F7ULC0|F7ULC0_SYNYG Mg-chelatase subunit OS=Synechocystis sp. (strain PCC 6803	1185	+	0.998291	0.00921899	89.747			+	+			1	1	S	LISTLRDDGK	LIS(0.998)T(0.002)LRDDGK	2	-0.32714	20130708_PS_Phosphotest_6803wt_SDS01	6608	0	biosynthetic process;cellular biosynthetic process;cellular metabolic process;cellular nitrogen compound biosynthetic process;cellular nitrogen compound metabolic process;cellular process;chlorophyll biosynthetic process;chlorophyll metabolic process;cofactor biosynthetic process;cofactor metabolic process;heterocycle biosynthetic process;heterocycle metabolic process;metabolic process;nitrogen c…	catalytic activity;ligase activity;ligase activity, forming nitrogen-metal bonds;ligase activity, forming nitrogen-metal bonds, forming coordination complexes;magnesium chelatase activity		Porphyrin and chlorophyll metabolism	CobN-Mg_chel;DUF3479	IPR003672;IPR011771;IPR022571	BchH;CobN/Mg_chltase;Mg_chelatase_H_N
slr1133	P73257	L-argininosuccinate lyase;>sp|P73257|ARLY_SYNY3 Argininosuccinate lyase OS=Synechocystis sp. (strain PCC 6803 / Kazusa) GN=argH PE=3 SV=1;>tr|F7UMU5|F7UMU5_SYNYG Argininosuccinate lyase OS=Synechocystis sp. (strain PCC 6803 / GT-S) GN=argH PE=3 SV	109	+	0.999997	0.0055677	96.208			+	+			1	1	S	SRNDQVGTDVR	S(1)RNDQVGTDVR	2	0.60478	20130708_PS_Phosphotest_6803wt_SDS01	2863	0	amine biosynthetic process;amine metabolic process;arginine biosynthetic process;arginine biosynthetic process via ornithine;arginine metabolic process;biosynthetic process;carboxylic acid biosynthetic process;carboxylic acid metabolic process;cellular amine metabolic process;cellular amino acid biosynthetic process;cellular amino acid metabolic process;cellular biosynthetic process;cellular keto…	amidine-lyase activity;argininosuccinate lyase activity;carbon-nitrogen lyase activity;catalytic activity;lyase activity	cell part;cytoplasm;intracellular part	Alanine, aspartate and glutamate metabolism;Arginine and proline metabolism	Lyase_1	IPR000362;IPR003031;IPR008948;IPR009049;IPR020557;IPR022761;IPR024083	Argininosuccinate_lyase;D_crystallin;Fumarase/histidase_N;Fumarate_lyase;Fumarate_lyase_CS;Fumarate_lyase_N;L-Aspartase-like
slr1161	P74236	hypothetical protein;>tr|P74236|P74236_SYNY3 Slr1161 protein OS=Synechocystis sp. (strain PCC 6803 / Kazusa) GN=slr1161 PE=4 SV=1;>tr|F7UQU1|F7UQU1_SYNYG Putative uncharacterized protein slr1161 OS=Synechocystis sp. (strain PCC 6803 / GT-S) GN=slr	14	+	1	0.0022959	104.2			+	+			1	1	S	LLSVIEQDIVPK	LLS(1)VIEQDIVPK	2	-0.04255	20130708_PS_Phosphotest_6803wt_SDS02	15468	0	metabolic process	binding;catalytic activity;cation binding;hydrolase activity;ion binding;metal ion binding;transition metal ion binding;zinc ion binding			dCMP_cyt_deam_1	IPR002125;IPR016193	CMP_dCMP_Zn-bd;Cytidine_deaminase-like
slr1270	P74182	periplasmic protein, function unknown;>tr|P74182|P74182_SYNY3 Slr1270 protein OS=Synechocystis sp. (strain PCC 6803 / Kazusa) GN=slr1270 PE=4 SV=1;>tr|F7UQN2|F7UQN2_SYNYG Putative uncharacterized protein slr1270 OS=Synechocystis sp. (strain PCC 68	unknown			0.00679479	85.087			+	+			1	1	unknown	SISNLPNNHLFDIQP	S(0.405)IS(0.595)NLPNNHLFDIQP	2	-0.0058068	20130708_PS_Phosphotest_6803wt_SDS01	12327
slr1274	P74186	probable fimbrial assembly protein PilM, required for motility;>tr|P74186|P74186_SYNY3 Membrane protein OS=Synechocystis sp. (strain PCC 6803 / Kazusa) GN=pilM PE=4 SV=1;>tr|F7UQN6|F7UQN6_SYNYG Membrane protein OS=Synechocystis sp. (strain PCC 680	7	+	0.973069	0.0354457	96.034			+	+			1	1	S	FTSLFGR	FT(0.027)S(0.973)LFGR	2	-0.54775	20130708_PS_Phosphotest_6803wt_SDS01	9590	0.00561798					Competence_A	IPR005883	PilM
slr1281	P19125	NADH dehydrogenase subunit I;>sp|P19125|NDHJ_SYNY3 NAD(P)H-quinone oxidoreductase subunit J OS=Synechocystis sp. (strain PCC 6803 / Kazusa) GN=ndhJ PE=1 SV=4;>tr|F7UQP6|F7UQP6_SYNYG NAD(P)H-quinone oxidoreductase subunit J OS=Synechocystis sp. (st	85	+	0.99997	0.000339694	127.17			+	+			1	1	S	SLVSFYHLVK	S(1)LVSFYHLVK	2	-0.1512	20130708_PS_Phosphotest_6803wt_SDS01	10319	0	cellular metabolic process;cellular process;establishment of localization;generation of precursor metabolites and energy;metabolic process;photosynthesis, light reaction;transport	binding;catalytic activity;cofactor binding;NADH dehydrogenase (quinone) activity;NADH dehydrogenase (ubiquinone) activity;NADH dehydrogenase activity;oxidoreductase activity;oxidoreductase activity, acting on NADH or NADPH;oxidoreductase activity, acting on NADH or NADPH, quinone or similar compound as acceptor;quinone binding	cell part;intracellular part;membrane;photosynthetic membrane;thylakoid membrane;thylakoid part	Oxidative phosphorylation	Complex1_30kDa	IPR001268;IPR010218;IPR020396	NADH_DH_suC;NADH_UbQ_OxRdtase_30kDa_su;NADH_UbQ_OxRdtase_CS
slr1289	P80046	isocitrate dehydrogenase (NADP+);>tr|F7UKA5|F7UKA5_SYNYG Isocitrate dehydrogenase [NADP] OS=Synechocystis sp. (strain PCC 6803 / GT-S) GN=icd PE=3 SV=1;>sp|P80046|IDH_SYNY3 Isocitrate dehydrogenase [NADP] OS=Synechocystis sp. (strain PCC 6803 / Ka	199	+	1	0.0112766	86.539			+	+			1	1	S	LDSGIGIKPISK	LDS(1)GIGIKPISK	2	0.19784	20130708_PS_Phosphotest_6803wt_SDS01	6951	0	acetyl-CoA catabolic process;acetyl-CoA metabolic process;carbohydrate metabolic process;carboxylic acid metabolic process;catabolic process;cellular aldehyde metabolic process;cellular carbohydrate metabolic process;cellular catabolic process;cellular ketone metabolic process;cellular metabolic process;cellular process;coenzyme catabolic process;coenzyme metabolic process;cofactor catabolic proc…	binding;catalytic activity;cation binding;coenzyme binding;cofactor binding;ion binding;isocitrate dehydrogenase (NADP+) activity;isocitrate dehydrogenase activity;magnesium ion binding;metal ion binding;NAD binding;nucleotide binding;oxidoreductase activity;oxidoreductase activity, acting on CH-OH group of donors;oxidoreductase activity, acting on the CH-OH group of donors, NAD or NADP as accept…	cell part;cytoplasm;intracellular part	Carbon fixation pathways in prokaryotes;Citrate cycle (TCA cycle);Glutathione metabolism;Peroxisome	Iso_dh	IPR001804;IPR004439;IPR019818;IPR024084	IsoCit/isopropylmalate_DH_CS;Isocitrate/isopropylmalate_DH;Isocitrate_DH_NADP_dimer_prok;IsoPropMal-DH-like_dom
slr1295	P72827	iron transport system substrate-binding protein;>sp|P72827|FUTA1_SYNY3 Iron uptake protein A1 OS=Synechocystis sp. (strain PCC 6803 / Kazusa) GN=futA1 PE=1 SV=1;>tr|F7UKB2|F7UKB2_SYNYG Iron transport protein OS=Synechocystis sp. (strain PCC 6803 /	134	+	1	0.0425878	71.933			+	+			1	1	S	SPDGMWFGFTK	S(1)PDGMWFGFTK	2	0.10281	20130708_PS_Phosphotest_6803wt_SDS01	12929	0.00561798	biological regulation;cation homeostasis;chemical homeostasis;establishment of localization;homeostatic process;ion homeostasis;ion transport;iron ion homeostasis;regulation of biological quality;transport	binding;cation binding;ion binding;metal ion binding	cell part;intracellular part;membrane;photosynthetic membrane;plasma membrane;thylakoid membrane;thylakoid part	ABC transporters		IPR026045	Ferric-bd
slr1325	P74007	GTP pyrophosphokinase;>sp|P74007|SPOT_SYNY3 Probable guanosine-3',5'-bis(diphosphate) 3'-pyrophosphohydrolase OS=Synechocystis sp. (strain PCC 6803 / Kazusa) GN=spoT PE=3 SV=1;>tr|F7UQ39|F7UQ39_SYNYG (P)ppGpp 3'-pyrophosphohydrolase OS=Synechocyst	310	+	1	0.00017513	118.5			+	+			1	1	S	ALSVVHDVFKPIPGR	ALS(1)VVHDVFKPIPGR	3	-0.045124	20130708_PS_Phosphotest_6803wt_SDS02	9864	0	biosynthetic process;cellular biosynthetic process;cellular metabolic process;cellular nitrogen compound biosynthetic process;cellular nitrogen compound metabolic process;cellular process;guanosine tetraphosphate biosynthetic process;guanosine tetraphosphate metabolic process;heterocycle biosynthetic process;heterocycle metabolic process;metabolic process;nitrogen compound metabolic process;nucle…	amine binding;amino acid binding;binding;carboxylic acid binding;catalytic activity;cation binding;diphosphoric monoester hydrolase activity;guanosine-3',5'-bis(diphosphate) 3'-diphosphatase activity;hydrolase activity;hydrolase activity, acting on ester bonds;ion binding;metal ion binding;phosphoric diester hydrolase activity;phosphoric ester hydrolase activity		Purine metabolism	ACT;HD;RelA_SpoT;TGS	IPR002912;IPR003607;IPR004095;IPR004811;IPR006674;IPR007685;IPR012675;IPR012676;IPR026020	(p)ppGpp_Synthase;ACT_dom;Beta-grasp_dom;HD/PDEase_dom;HD_domain;RelA/Spo_fam;RelA_SpoT;TGS;TGS-like
slr1338	P74074	hypothetical protein;>tr|P74074|P74074_SYNY3 Slr1338 protein OS=Synechocystis sp. (strain PCC 6803 / Kazusa) GN=slr1338 PE=4 SV=1;>tr|F7UQB3|F7UQB3_SYNYG Putative uncharacterized protein slr1338 OS=Synechocystis sp. (strain PCC 6803 / GT-S) GN=slr	16	+	0.891408	0.00091979	122.39			+	+			1	1	S	SGSMSIIEPK	S(0.108)GS(0.891)MSIIEPK	2	-0.42704	20130708_PS_Phosphotest_6803wt_SDS01	5421	0						IPR002035	VWF_A
slr1435	P73501	PmbA protein homolog;>tr|P73501|P73501_SYNY3 PmbA protein OS=Synechocystis sp. (strain PCC 6803 / Kazusa) GN=pmbA PE=4 SV=1;>tr|F7UNK3|F7UNK3_SYNYG PmbA protein OS=Synechocystis sp. (strain PCC 6803 / GT-S) GN=pmbA PE=4 SV=1	27	+	0.99752	0.000343365	132.65			+	+			1	1	S	SFSRPVFFEANR	S(0.998)FS(0.002)RPVFFEANR	2	0.12187	20130708_PS_Phosphotest_6803wt_SDS01	9061	0					PmbA_TldD	IPR002510	TldD/PmbA
slr1459	P74551	phycobilisome core component;>sp|P74551|APCF_SYNY3 Allophycocyanin subunit beta-18 OS=Synechocystis sp. (strain PCC 6803 / Kazusa) GN=apcF PE=3 SV=1;>tr|F7ULL5|F7ULL5_SYNYG Phycobilisome core component OS=Synechocystis sp. (strain PCC 6803 / GT-S)	35	+	0.868006	0.010786	89.805			+		+		2	1	S	AYFESGSAR	AYFES(0.132)GS(0.868)AR	2	-0.0039746	20130708_PS_Phosphotest_6803wt_SDS01	5353	0	cellular macromolecule metabolic process;cellular metabolic process;cellular process;cellular protein metabolic process;electron transport chain;generation of precursor metabolites and energy;macromolecule metabolic process;macromolecule modification;metabolic process;oxidation-reduction process;photosynthesis;primary metabolic process;protein metabolic process;protein modification process;protei…		cell part;intracellular part;light-harvesting complex;macromolecular complex;membrane part;phycobilisome;protein complex;thylakoid part	Photosynthesis - antenna proteins	Phycobilisome	IPR006245;IPR009050;IPR012128	ApcB;Globin-like;Phycobilisome_asu/bsu
slr1463	P28371	elongation factor EF-G;>sp|P28371|EFG1_SYNY3 Elongation factor G 1 OS=Synechocystis sp. (strain PCC 6803 / Kazusa) GN=fusA PE=1 SV=2;>tr|F7ULM0|F7ULM0_SYNYG Elongation factor G OS=Synechocystis sp. (strain PCC 6803 / GT-S) GN=fus PE=3 SV=1	630	+	0.999988	0.000330733	130.19			+	+			1	1	S	SQETGPMGVR	S(1)QETGPMGVR	2	0.52456	20130708_PS_Phosphotest_6803wt_SDS01	2867	0	catabolic process;cellular catabolic process;cellular metabolic process;cellular nitrogen compound catabolic process;cellular nitrogen compound metabolic process;cellular process;GTP catabolic process;GTP metabolic process;heterocycle catabolic process;heterocycle metabolic process;metabolic process;nitrogen compound metabolic process;nucleobase-containing compound catabolic process;nucleobase-co…	binding;catalytic activity;GTP binding;GTPase activity;guanyl nucleotide binding;guanyl ribonucleotide binding;hydrolase activity;hydrolase activity, acting on acid anhydrides;hydrolase activity, acting on acid anhydrides, in phosphorus-containing anhydrides;nucleic acid binding;nucleoside-triphosphatase activity;nucleotide binding;purine nucleotide binding;purine ribonucleoside triphosphate bind…	cell part;cytoplasm;intracellular part		EFG_C;EFG_IV;GTP_EFTU;GTP_EFTU_D2	IPR000640;IPR000795;IPR004161;IPR004540;IPR005225;IPR005517;IPR009000;IPR009022;IPR014721;IPR020568;IPR027417	EF_GTP-bd_dom;EFG_III-V;EFG_V;P-loop_NTPase;Ribosomal_S5_D2-typ_fold;Ribosomal_S5_D2-typ_fold_subgr;Small_GTP-bd_dom;Transl_elong_EFG/EF2;Transl_elong_EFG/EF2_IV;Transl_elong_EFTu/EF1A_2;Transl_elong_init/rib_B-barrel
slr1516	P77968	superoxide dismutase;>sp|P77968|SODF_SYNY3 Superoxide dismutase [Fe] OS=Synechocystis sp. (strain PCC 6803 / Kazusa) GN=sodB PE=1 SV=3;>tr|F7UPY7|F7UPY7_SYNYG Superoxide dismutase OS=Synechocystis sp. (strain PCC 6803 / GT-S) GN=sodB PE=3 SV=1	95	+	1	0.00043664	115.2					+	+	1	1	S	PGGGGQPSGALADK	PGGGGQPS(1)GALADK	2	-0.086525	20130708_PS_Phosphotest_6803wt_YPER01	3274	0	cellular metabolic process;cellular process;metabolic process;reactive oxygen species metabolic process;superoxide metabolic process	antioxidant activity;binding;catalytic activity;cation binding;ion binding;metal ion binding;oxidoreductase activity;oxidoreductase activity, acting on superoxide radicals as acceptor;superoxide dismutase activity		Huntington's disease;Peroxisome	Sod_Fe_C;Sod_Fe_N	IPR001189;IPR019831;IPR019832;IPR019833	Mn/Fe_SOD;Mn/Fe_SOD_BS;Mn/Fe_SOD_C;Mn/Fe_SOD_N
slr1516	P77968	superoxide dismutase;>sp|P77968|SODF_SYNY3 Superoxide dismutase [Fe] OS=Synechocystis sp. (strain PCC 6803 / Kazusa) GN=sodB PE=1 SV=3;>tr|F7UPY7|F7UPY7_SYNYG Superoxide dismutase OS=Synechocystis sp. (strain PCC 6803 / GT-S) GN=sodB PE=3 SV=1	unknown			0.0005457	119.34			+	+			1	1	unknown	STLEFHHDK	S(0.5)T(0.5)LEFHHDK	2	-0.14823	20130708_PS_Phosphotest_6803wt_SDS02	2430
slr1517	P73960	3-isopropylmalate dehydrogenase;>sp|P73960|LEU3_SYNY3 3-isopropylmalate dehydrogenase OS=Synechocystis sp. (strain PCC 6803 / Kazusa) GN=leuB PE=3 SV=1;>tr|F7UPY8|F7UPY8_SYNYG 3-isopropylmalate dehydrogenase OS=Synechocystis sp. (strain PCC 6803 /	87	+	0.999881	0.00904716	90.725			+	+			1	1	S	SQRPETGLLAIR	S(1)QRPETGLLAIR	2	0.39063	20130708_PS_Phosphotest_6803wt_SDS01	7430	0	amine biosynthetic process;amine metabolic process;biosynthetic process;branched chain family amino acid biosynthetic process;branched chain family amino acid metabolic process;carboxylic acid biosynthetic process;carboxylic acid metabolic process;cellular amine metabolic process;cellular amino acid biosynthetic process;cellular amino acid metabolic process;cellular biosynthetic process;cellular …	3-isopropylmalate dehydrogenase activity;binding;catalytic activity;cation binding;coenzyme binding;cofactor binding;ion binding;magnesium ion binding;metal ion binding;NAD binding;nucleotide binding;oxidoreductase activity;oxidoreductase activity, acting on CH-OH group of donors;oxidoreductase activity, acting on the CH-OH group of donors, NAD or NADP as acceptor	cell part;cytoplasm;intracellular part	Valine, leucine and isoleucine biosynthesis	Iso_dh	IPR001804;IPR004429;IPR019818;IPR024084	IsoCit/isopropylmalate_DH_CS;Isocitrate/isopropylmalate_DH;IsoPropMal-DH-like_dom;Isopropylmalate_DH
slr1517	P73960	3-isopropylmalate dehydrogenase;>sp|P73960|LEU3_SYNY3 3-isopropylmalate dehydrogenase OS=Synechocystis sp. (strain PCC 6803 / Kazusa) GN=leuB PE=3 SV=1;>tr|F7UPY8|F7UPY8_SYNYG 3-isopropylmalate dehydrogenase OS=Synechocystis sp. (strain PCC 6803 /	153	+	0.930348	0.00963747	105.66					+	+	1	1	T	GIFETETGEK	GIFET(0.93)ET(0.07)GEK	2	0.017593	20130708_PS_Phosphotest_6803wt_YPER01	6748	0	amine biosynthetic process;amine metabolic process;biosynthetic process;branched chain family amino acid biosynthetic process;branched chain family amino acid metabolic process;carboxylic acid biosynthetic process;carboxylic acid metabolic process;cellular amine metabolic process;cellular amino acid biosynthetic process;cellular amino acid metabolic process;cellular biosynthetic process;cellular …	3-isopropylmalate dehydrogenase activity;binding;catalytic activity;cation binding;coenzyme binding;cofactor binding;ion binding;magnesium ion binding;metal ion binding;NAD binding;nucleotide binding;oxidoreductase activity;oxidoreductase activity, acting on CH-OH group of donors;oxidoreductase activity, acting on the CH-OH group of donors, NAD or NADP as acceptor	cell part;cytoplasm;intracellular part	Valine, leucine and isoleucine biosynthesis	Iso_dh	IPR001804;IPR004429;IPR019818;IPR024084	IsoCit/isopropylmalate_DH_CS;Isocitrate/isopropylmalate_DH;IsoPropMal-DH-like_dom;Isopropylmalate_DH
slr1529	P74210	nitrogen assimilation regulatory protein;>tr|P74210|P74210_SYNY3 Nitrogen assimilation regulatory protein OS=Synechocystis sp. (strain PCC 6803 / Kazusa) GN=slr1529 PE=4 SV=1;>tr|F7UQR2|F7UQR2_SYNYG Nitrogen assimilation regulatory protein NtrX OS	304	+	0.999803	0.0115834	84.169			+	+			1	1	S	LTSLFTNTIK	LTS(1)LFTNTIK	2	0.15975	20130708_PS_Phosphotest_6803wt_SDS01	11443	0	biological regulation;regulation of biological process;regulation of biosynthetic process;regulation of cellular biosynthetic process;regulation of cellular macromolecule biosynthetic process;regulation of cellular metabolic process;regulation of cellular process;regulation of gene expression;regulation of macromolecule biosynthetic process;regulation of macromolecule metabolic process;regulation…	adenyl nucleotide binding;adenyl ribonucleotide binding;ATP binding;binding;electron carrier activity;iron-sulfur cluster binding;metal cluster binding;nucleotide binding;purine nucleotide binding;purine ribonucleoside triphosphate binding;purine ribonucleotide binding;ribonucleotide binding			cNMP_binding;Fer4_5;Sigma54_activat	IPR000595;IPR001450;IPR002078;IPR014710;IPR017896;IPR017900;IPR018490;IPR027417	4Fe4S_Fe_S_CS;4Fe4S_Fe-S-bd;4Fe4S-bd_dom;cNMP-bd_dom;cNMP-bd-like;P-loop_NTPase;RmlC-like_jellyroll;Sigma_54_int
slr1622	P80507	soluble inorganic pyrophosphatase;>sp|P80507|IPYR_SYNY3 Inorganic pyrophosphatase OS=Synechocystis sp. (strain PCC 6803 / Kazusa) GN=ppa PE=1 SV=2;>tr|F7UR43|F7UR43_SYNYG Inorganic pyrophosphatase OS=Synechocystis sp. (strain PCC 6803 / GT-S) GN=p	119	+	1	0.00333612	101.56			+	+			1	1	S	SINDLAGHRLDEIAEFFR	S(1)INDLAGHRLDEIAEFFR	3	0.0098402	20130708_PS_Phosphotest_6803wt_SDS01	14402	0	cellular metabolic process;cellular process;metabolic process;phosphate-containing compound metabolic process;phosphorus metabolic process	binding;catalytic activity;cation binding;hydrolase activity;hydrolase activity, acting on acid anhydrides;hydrolase activity, acting on acid anhydrides, in phosphorus-containing anhydrides;inorganic diphosphatase activity;ion binding;magnesium ion binding;metal ion binding;pyrophosphatase activity	cell part;cytoplasm;intracellular part		Pyrophosphatase	IPR008162	Pyrophosphatase
slr1634	P74350	hypothetical protein;>tr|P74350|P74350_SYNY3 Slr1634 protein OS=Synechocystis sp. (strain PCC 6803 / Kazusa) GN=slr1634 PE=4 SV=1;>tr|F7UR56|F7UR56_SYNYG Putative uncharacterized protein slr1634 OS=Synechocystis sp. (strain PCC 6803 / GT-S) GN=slr	99	+	0.999978	0.00172165	90.476			+	+			1	1	S	WLSWLHGETNLIHK	WLS(1)WLHGETNLIHK	3	0.42738	20130708_PS_Phosphotest_6803wt_SDS03	12404	0
slr1643	Q55318	ferredoxin-NADP oxidoreductase;>sp|Q55318|FENR_SYNY3 Ferredoxin--NADP reductase OS=Synechocystis sp. (strain PCC 6803 / Kazusa) GN=petH PE=1 SV=2;>tr|F7UR71|F7UR71_SYNYG Ferredoxin-NADP oxidoreductase OS=Synechocystis sp. (strain PCC 6803 / GT-S)	46	+	0.992376	0.000279255	145.83			+	+			1	1	S	SGSTFITVPLK	S(0.005)GS(0.992)T(0.003)FITVPLK	2	-0.24376	20130708_PS_Phosphotest_6803wt_SDS01	10224	0		binding;catalytic activity;coenzyme binding;cofactor binding;ferredoxin-NADP+ reductase activity;flavin adenine dinucleotide binding;NADP binding;nucleotide binding;oxidoreductase activity;oxidoreductase activity, acting on iron-sulfur proteins as donors;oxidoreductase activity, acting on iron-sulfur proteins as donors, NAD or NADP as acceptor	cell part;intracellular part;light-harvesting complex;macromolecular complex;membrane part;phycobilisome;protein complex;thylakoid part	Photosynthesis	CpcD;FAD_binding_6;NAD_binding_1	IPR001433;IPR001709;IPR008213;IPR008333;IPR012146;IPR015701;IPR017927;IPR017938	CpcD-like_dom;Fd_Rdtase_FAD-bd;Fd_Red;Flavoprot_Pyr_Nucl_cyt_Rdtase;FNR;OxRdtase_FAD/NAD-bd;OxRdtase_FAD-bd_dom;Riboflavin_synthase-like_b-brl
slr1643	Q55318	ferredoxin-NADP oxidoreductase;>sp|Q55318|FENR_SYNY3 Ferredoxin--NADP reductase OS=Synechocystis sp. (strain PCC 6803 / Kazusa) GN=petH PE=1 SV=2;>tr|F7UR71|F7UR71_SYNYG Ferredoxin-NADP oxidoreductase OS=Synechocystis sp. (strain PCC 6803 / GT-S)	195	+	0.999328	0.00565982	115.7			+	+			1	1	S	LYSIASTR	LYS(0.999)IAS(0.001)TR	2	0.27603	20130708_PS_Phosphotest_6803wt_SDS01	6733	0		binding;catalytic activity;coenzyme binding;cofactor binding;ferredoxin-NADP+ reductase activity;flavin adenine dinucleotide binding;NADP binding;nucleotide binding;oxidoreductase activity;oxidoreductase activity, acting on iron-sulfur proteins as donors;oxidoreductase activity, acting on iron-sulfur proteins as donors, NAD or NADP as acceptor	cell part;intracellular part;light-harvesting complex;macromolecular complex;membrane part;phycobilisome;protein complex;thylakoid part	Photosynthesis	CpcD;FAD_binding_6;NAD_binding_1	IPR001433;IPR001709;IPR008213;IPR008333;IPR012146;IPR015701;IPR017927;IPR017938	CpcD-like_dom;Fd_Rdtase_FAD-bd;Fd_Red;Flavoprot_Pyr_Nucl_cyt_Rdtase;FNR;OxRdtase_FAD/NAD-bd;OxRdtase_FAD-bd_dom;Riboflavin_synthase-like_b-brl
slr1643	Q55318	ferredoxin-NADP oxidoreductase;>sp|Q55318|FENR_SYNY3 Ferredoxin--NADP reductase OS=Synechocystis sp. (strain PCC 6803 / Kazusa) GN=petH PE=1 SV=2;>tr|F7UR71|F7UR71_SYNYG Ferredoxin-NADP oxidoreductase OS=Synechocystis sp. (strain PCC 6803 / GT-S)	unknown			0.00337451	100.02			+	+			1	1	unknown	SGSTFITVPLK	S(0.703)GS(0.231)T(0.065)FIT(0.001)VPLK	2	-0.09783	20130708_PS_Phosphotest_6803wt_SDS02	10253
slr1655	P37277	photosystem I subunit XI;>sp|P37277|PSAL_SYNY3 Photosystem I reaction center subunit XI OS=Synechocystis sp. (strain PCC 6803 / Kazusa) GN=psaL PE=3 SV=1;>tr|F7UMD8|F7UMD8_SYNYG Photosystem I reaction center subunit XI OS=Synechocystis sp. (strain	4	+	0.999963	9.30433e-06	70.281					+	+	1	1	S	AESNQVVQAYNGDPFVGHLSTPISDSAFTR	AES(1)NQVVQAYNGDPFVGHLSTPISDSAFTR	3	0.18787	20130708_PS_Phosphotest_6803wt_YPER01	13025	0	cellular metabolic process;cellular process;metabolic process;photosynthesis		cell part;cytoplasmic part;integral to membrane;intracellular part;intrinsic to membrane;macromolecular complex;membrane;membrane part;organelle part;photosynthetic membrane;photosystem;photosystem I;photosystem I reaction center;plasma membrane part;plasma membrane-derived photosystem I;protein complex;thylakoid membrane;thylakoid part	Photosynthesis	PsaL	IPR003757;IPR022980	PSI_PsaL;PSI_suXI
slr1657	P74658	hypothetical protein;>tr|P74658|P74658_SYNY3 PleD gene product OS=Synechocystis sp. (strain PCC 6803 / Kazusa) GN=slr1657 PE=4 SV=1;>tr|F7UME1|F7UME1_SYNYG Putative uncharacterized protein pleD OS=Synechocystis sp. (strain PCC 6803 / GT-S) GN=pleD	55	+	1	0.00828352	108.56			+	+			1	1	S	LRSEILER	LRS(1)EILER	2	0.16503	20130708_PS_Phosphotest_6803wt_SDS01	5681	0	biological regulation;biosynthetic process;cellular biosynthetic process;cellular metabolic process;cellular nitrogen compound biosynthetic process;cellular nitrogen compound metabolic process;cellular process;cellular response to stimulus;cyclic nucleotide biosynthetic process;cyclic nucleotide metabolic process;intracellular signal transduction;metabolic process;nitrogen compound metabolic proc…	catalytic activity;lyase activity;phosphorus-oxygen lyase activity		Cell cycle - Caulobacter;Two-component system	GGDEF	IPR000160;IPR001054	A/G_cyclase;GGDEF_dom
slr1686	P74282	hypothetical protein;>tr|P74282|P74282_SYNY3 Slr1686 protein OS=Synechocystis sp. (strain PCC 6803 / Kazusa) GN=slr1686 PE=4 SV=1;>tr|F7UQY7|F7UQY7_SYNYG Putative uncharacterized protein slr1686 OS=Synechocystis sp. (strain PCC 6803 / GT-S) GN=slr	138	+	0.992222	0.00392933	118.51					+	+	1	1	T	LHPGDSKETIIN	LHPGDS(0.008)KET(0.992)IIN	2	-0.60022	20130708_PS_Phosphotest_6803wt_YPER01	4772	0					FHA	IPR000253;IPR008984	FHA_dom;SMAD_FHA_domain
slr1697	P74297	serine/threonine kinase;>sp|P74297|SPKB_SYNY3 Serine/threonine-protein kinase B OS=Synechocystis sp. (strain PCC 6803 / Kazusa) GN=spkB PE=1 SV=1;>tr|F7UR02|F7UR02_SYNYG Eukaryotic protein kinase OS=Synechocystis sp. (strain PCC 6803 / GT-S) GN=pk	361	+	0.997278	0.0248201	99.238					+	+	1	1	T	DPSSTSLNTGIK	DPSST(0.001)S(0.002)LNT(0.997)GIK	2	-0.29059	20130708_PS_Phosphotest_6803wt_YPER01	4973	0.004662		adenyl nucleotide binding;adenyl ribonucleotide binding;ATP binding;binding;catalytic activity;kinase activity;nucleotide binding;phosphotransferase activity, alcohol group as acceptor;protein kinase activity;protein serine/threonine kinase activity;purine nucleotide binding;purine ribonucleoside triphosphate binding;purine ribonucleotide binding;ribonucleotide binding;transferase activity;transf…			Pentapeptide;Pkinase	IPR000719;IPR001646;IPR011009;IPR016252;IPR017441	5peptide_repeat;Kinase-like_dom;Prot_kinase_cat_dom;Protein_kinase_ATP_BS;Ser/Thr_kinase_SpkB
slr1718	P73849	hypothetical protein;>sp|P73849|COMB_SYNY3 Probable 2-phosphosulfolactate phosphatase OS=Synechocystis sp. (strain PCC 6803 / Kazusa) GN=comB PE=3 SV=1;>tr|F7UPL8|F7UPL8_SYNYG Probable 2-phosphosulfolactate phosphatase OS=Synechocystis sp. (strain	193	+	1	0.024779	82.831			+	+			1	1	S	SDLLNLFK	S(1)DLLNLFK	2	-0.19885	20130708_PS_Phosphotest_6803wt_SDS01	13200	0.004662	biosynthetic process;cellular biosynthetic process;cellular metabolic process;cellular process;coenzyme biosynthetic process;coenzyme M biosynthetic process;coenzyme M metabolic process;coenzyme metabolic process;cofactor biosynthetic process;cofactor metabolic process;metabolic process	2-phosphosulfolactate phosphatase activity;binding;catalytic activity;cation binding;hydrolase activity;hydrolase activity, acting on ester bonds;ion binding;magnesium ion binding;metal ion binding;phosphatase activity;phosphoric ester hydrolase activity		Methane metabolism	2-ph_phosp	IPR005238;IPR022995	2-PSlactate_phosphatase;Pase_ComB
slr1744	P73736	N-acetylmuramoyl-L-alanine amidase, periplasmic protein;>tr|P73736|P73736_SYNY3 N-acetylmuramoyl-L-alanine amidase OS=Synechocystis sp. (strain PCC 6803 / Kazusa) GN=amiA PE=4 SV=1;>tr|F7UP94|F7UP94_SYNYG N-acetylmuramoyl-L-alanine amidase OS=Syne	305	+	0.999505	0.0245878	83.081			+	+			1	1	S	LVSQASNR	LVS(1)QASNR	2	-0.035674	20130708_PS_Phosphotest_6803wt_SDS01	3311	0.004662	amine metabolic process;aminoglycan catabolic process;aminoglycan metabolic process;carbohydrate catabolic process;carbohydrate metabolic process;catabolic process;glycosaminoglycan catabolic process;glycosaminoglycan metabolic process;macromolecule catabolic process;macromolecule metabolic process;metabolic process;nitrogen compound metabolic process;peptidoglycan catabolic process;peptidoglycan…	catalytic activity;hydrolase activity;hydrolase activity, acting on carbon-nitrogen (but not peptide) bonds;hydrolase activity, acting on carbon-nitrogen (but not peptide) bonds, in linear amides;N-acetylmuramoyl-L-alanine amidase activity	cell part;external encapsulating structure part;outer membrane-bounded periplasmic space;periplasmic space		Amidase_3;AMIN	IPR002508;IPR021731	AMIN_dom;CW_Hdrlase/autolysin_cat
slr1751	P73458	periplasmic carboxyl-terminal protease;>tr|P73458|P73458_SYNY3 Carboxyl-terminal protease OS=Synechocystis sp. (strain PCC 6803 / Kazusa) GN=prc PE=3 SV=1;>tr|F7UNG0|F7UNG0_SYNYG Carboxyl-terminal protease OS=Synechocystis sp. (strain PCC 6803 / G	258	+	1	2.27912e-06	142.23			+	+			1	1	S	SNPGGLLYSSVDIAR	S(1)NPGGLLYSSVDIAR	2	0.188	20130708_PS_Phosphotest_6803wt_SDS01	10961	0	macromolecule metabolic process;metabolic process;primary metabolic process;protein metabolic process;proteolysis	catalytic activity;hydrolase activity;peptidase activity;peptidase activity, acting on L-amino acid peptides;serine hydrolase activity;serine-type peptidase activity	cell part;external encapsulating structure part;outer membrane-bounded periplasmic space;periplasmic space		PDZ_2;Peptidase_S41	IPR001478;IPR004447;IPR005151	Interphotoreceptor_retinol-bd;PDZ;Peptidase_S41A
slr1751	P73458	periplasmic carboxyl-terminal protease;>tr|P73458|P73458_SYNY3 Carboxyl-terminal protease OS=Synechocystis sp. (strain PCC 6803 / Kazusa) GN=prc PE=3 SV=1;>tr|F7UNG0|F7UNG0_SYNYG Carboxyl-terminal protease OS=Synechocystis sp. (strain PCC 6803 / G	unknown			0.00031632	133.48			+	+			1	1	unknown	STDGMEVDDAVK	S(0.5)T(0.5)DGMEVDDAVK	2	0.33776	20130708_PS_Phosphotest_6803wt_SDS01	6345
slr1763	P73040	probable methyltransferase;>tr|P73040|P73040_SYNY3 Slr1763 protein OS=Synechocystis sp. (strain PCC 6803 / Kazusa) GN=slr1763 PE=4 SV=1;>tr|F7ULE1|F7ULE1_SYNYG Putative uncharacterized protein slr1763 OS=Synechocystis sp. (strain PCC 6803 / GT-S)	75	+	0.933113	0.00803498	107.79			+	+			1	1	S	SLSDHFAR	S(0.933)LS(0.067)DHFAR	2	0.25596	20130708_PS_Phosphotest_6803wt_SDS01	5316	0					Methyltransf_13;Methyltransf_14	IPR013630;IPR013691	Methyltransf_Zn-bd_dom_put;MeTrfase_14
slr1835	P29255	P700 apoprotein subunit Ib;>sp|P29255|PSAB_SYNY3 Photosystem I P700 chlorophyll a apoprotein A2 OS=Synechocystis sp. (strain PCC 6803 / Kazusa) GN=psaB PE=1 SV=4;>tr|F7UNA0|F7UNA0_SYNYG Photosystem I P700 chlorophyll a apoprotein A2 OS=Synechocyst	293	+	0.983862	0.00506015	116.19			+	+			1	1	T	TNWGIGHSIK	T(0.984)NWGIGHS(0.016)IK	2	-0.01208	20130708_PS_Phosphotest_6803wt_SDS01	6657	0	cellular macromolecule metabolic process;cellular metabolic process;cellular process;cellular protein metabolic process;electron transport chain;generation of precursor metabolites and energy;macromolecule metabolic process;macromolecule modification;metabolic process;oxidation-reduction process;photosynthesis;primary metabolic process;protein metabolic process;protein modification process;protei…	4 iron, 4 sulfur cluster binding;binding;catalytic activity;cation binding;chlorophyll binding;electron carrier activity;ion binding;iron-sulfur cluster binding;magnesium ion binding;metal cluster binding;metal ion binding;oxidoreductase activity;tetrapyrrole binding	cell part;cytoplasmic part;integral to membrane;intracellular part;intrinsic to membrane;macromolecular complex;membrane;membrane part;organelle part;photosynthetic membrane;photosystem;photosystem I;plasma membrane part;plasma membrane-derived photosystem I;protein complex;thylakoid membrane;thylakoid part	Photosynthesis	PsaA_PsaB	IPR001280;IPR006244;IPR020586	PSI_PsaA/B;PSI_PsaA/B_CS;PSI_PsaB
slr1841	P73409	probable porin; major outer membrane protein;>tr|P73409|P73409_SYNY3 Slr1841 protein OS=Synechocystis sp. (strain PCC 6803 / Kazusa) GN=slr1841 PE=4 SV=1;>tr|F7UNB1|F7UNB1_SYNYG Putative uncharacterized protein slr1841 OS=Synechocystis sp. (strain	189	+	0.999999	2.0598e-12	188.34			+	+			1	1	T	TLNNQTDNNQAVFQNR	T(1)LNNQTDNNQAVFQNR	2	0.42612	20130708_PS_Phosphotest_6803wt_SDS01	6399	0		transporter activity	cell part;integral to membrane;intrinsic to membrane;membrane part		OprB;SLH	IPR001119;IPR007049	Carb-sel_porin_OprB;S-layer_homology_dom
slr1841	P73409	probable porin; major outer membrane protein;>tr|P73409|P73409_SYNY3 Slr1841 protein OS=Synechocystis sp. (strain PCC 6803 / Kazusa) GN=slr1841 PE=4 SV=1;>tr|F7UNB1|F7UNB1_SYNYG Putative uncharacterized protein slr1841 OS=Synechocystis sp. (strain	unknown			1.36265e-10	183.41			+	+			1	1	unknown	GGTQGIVGTTAANLNR	GGTQGIVGT(0.166)T(0.834)AANLNR	2	0.32635	20130708_PS_Phosphotest_6803wt_SDS01	6841
slr1856	P73607	phosphoprotein substrate of icfG gene cluster;>tr|P73607|P73607_SYNY3 Stage II sporulation protein OS=Synechocystis sp. (strain PCC 6803 / Kazusa) GN=slr1856 PE=3 SV=1;>tr|F7UNW3|F7UNW3_SYNYG Anti-sigma B factor antagonist OS=Synechocystis sp. (st	53	+	0.915742	5.80095e-08	126.14	+		+		+		3	1	S	ILLDMTAVPYMSSAGLR	ILLDMTAVPY(0.001)MS(0.916)S(0.083)AGLR	2	-0.15008	20130708_PS_Phosphotest_6803wt_SDS04	10023	0	biological regulation;regulation of biological process;regulation of biosynthetic process;regulation of cellular biosynthetic process;regulation of cellular macromolecule biosynthetic process;regulation of cellular metabolic process;regulation of cellular process;regulation of gene expression;regulation of macromolecule biosynthetic process;regulation of macromolecule metabolic process;regulation…				STAS	IPR002645;IPR003658	Anti-sigma_ant;STAS_dom
slr1856	P73607	phosphoprotein substrate of icfG gene cluster;>tr|P73607|P73607_SYNY3 Stage II sporulation protein OS=Synechocystis sp. (strain PCC 6803 / Kazusa) GN=slr1856 PE=3 SV=1;>tr|F7UNW3|F7UNW3_SYNYG Anti-sigma B factor antagonist OS=Synechocystis sp. (st	54	+	0.975786	1.556e-16	199.91	+		+		+		3	1	S	ILLDMTAVPYMSSAGLR	ILLDMTAVPYMS(0.024)S(0.976)AGLR	2	0.14818	20130708_PS_Phosphotest_6803wt_YPER01	13276	0	biological regulation;regulation of biological process;regulation of biosynthetic process;regulation of cellular biosynthetic process;regulation of cellular macromolecule biosynthetic process;regulation of cellular metabolic process;regulation of cellular process;regulation of gene expression;regulation of macromolecule biosynthetic process;regulation of macromolecule metabolic process;regulation…				STAS	IPR002645;IPR003658	Anti-sigma_ant;STAS_dom
slr1859	P73609	anti-sigma f factor antagonist;>tr|P73609|P73609_SYNY3 Stage II sporulation protein OS=Synechocystis sp. (strain PCC 6803 / Kazusa) GN=slr1859 PE=3 SV=1;>tr|F7UNW5|F7UNW5_SYNYG Putative uncharacterized protein slr1859 OS=Synechocystis sp. (strain	57	+	0.999962	3.10695e-28	203.75			+		+		2	1	S	LVLMMDQLEYMSSAGLR	LVLMMDQLEYMSS(1)AGLR	2	0.84865	20130708_PS_Phosphotest_6803wt_YPER01	14454	0	biological regulation;regulation of biological process;regulation of biosynthetic process;regulation of cellular biosynthetic process;regulation of cellular macromolecule biosynthetic process;regulation of cellular metabolic process;regulation of cellular process;regulation of gene expression;regulation of macromolecule biosynthetic process;regulation of macromolecule metabolic process;regulation…				STAS	IPR002645;IPR003658	Anti-sigma_ant;STAS_dom
slr1859	P73609	anti-sigma f factor antagonist;>tr|P73609|P73609_SYNY3 Stage II sporulation protein OS=Synechocystis sp. (strain PCC 6803 / Kazusa) GN=slr1859 PE=3 SV=1;>tr|F7UNW5|F7UNW5_SYNYG Putative uncharacterized protein slr1859 OS=Synechocystis sp. (strain	unknown			1.62229e-08	140.12			+		+		2	1	unknown	LVLMMDQLEYMSSAGLR	LVLMMDQLEYMS(0.848)S(0.152)AGLR	2	-0.46382	20130708_PS_Phosphotest_6803wt_SDS01	11269
slr1874	P73632	D-alanine--D-alanine ligase;>sp|P73632|DDL_SYNY3 D-alanine--D-alanine ligase OS=Synechocystis sp. (strain PCC 6803 / Kazusa) GN=ddl PE=3 SV=1;>tr|F7UNY7|F7UNY7_SYNYG D-alanine--D-alanine ligase OS=Synechocystis sp. (strain PCC 6803 / GT-S) GN=ddlA	259	+	1	0.0018214	104.9			+	+			1	1	S	SQMHIPANLPK	S(1)QMHIPANLPK	2	-1.0108	20130708_PS_Phosphotest_6803wt_SDS01	7089	0	amine metabolic process;aminoglycan biosynthetic process;aminoglycan metabolic process;biological regulation;biosynthetic process;carbohydrate biosynthetic process;carbohydrate metabolic process;cell wall macromolecule biosynthetic process;cell wall macromolecule metabolic process;cell wall organization or biogenesis;cellular biosynthetic process;cellular cell wall macromolecule metabolic process…	acid-amino acid ligase activity;adenyl nucleotide binding;adenyl ribonucleotide binding;ATP binding;binding;catalytic activity;cation binding;D-alanine-D-alanine ligase activity;ion binding;ligase activity;ligase activity, forming carbon-nitrogen bonds;magnesium ion binding;manganese ion binding;metal ion binding;nucleotide binding;purine nucleotide binding;purine ribonucleoside triphosphate bind…	cell part;cytoplasm;intracellular part	D-Alanine metabolism;Peptidoglycan biosynthesis	Dala_Dala_lig_C;Dala_Dala_lig_N	IPR000291;IPR005905;IPR011095;IPR011127;IPR011761;IPR013815;IPR013816;IPR016185	ATP_grasp_subdomain_1;ATP_grasp_subdomain_2;ATP-grasp;D_ala_D_ala;Dala_Dala_lig_C;Dala_Dala_lig_N;D-Ala_lig_Van_CS;PreATP-grasp_dom
slr1894	P73321	probable DNA-binding stress protein;>sp|P73321|Y1894_SYNY3 Uncharacterized protein slr1894 OS=Synechocystis sp. (strain PCC 6803 / Kazusa) GN=slr1894 PE=3 SV=1;>tr|F7UN12|F7UN12_SYNYG Putative uncharacterized protein slr1894 OS=Synechocystis sp. (	73	+	1	0.000356781	135.91			+	+			1	1	S	SLDVFAPGTYK	S(1)LDVFAPGTYK	2	-0.13771	20130708_PS_Phosphotest_6803wt_SDS01	10119	0	biological regulation;cation homeostasis;cellular cation homeostasis;cellular chemical homeostasis;cellular homeostasis;cellular ion homeostasis;cellular iron ion homeostasis;cellular metal ion homeostasis;cellular process;chemical homeostasis;homeostatic process;ion homeostasis;iron ion homeostasis;metal ion homeostasis;regulation of biological quality;response to stimulus;response to stress	binding;catalytic activity;cation binding;ferric iron binding;ion binding;iron ion binding;metal ion binding;oxidoreductase activity;oxidoreductase activity, oxidizing metal ions;transition metal ion binding			Ferritin	IPR002177;IPR008331;IPR009078;IPR012347;IPR023188	DPS_DNA-bd;DPS_DNA-bd_CS;Ferritin_DPS_dom;Ferritin-like_SF;Ferritin-rel
slr1924	P74474	D-alanyl-D-alanine carboxypeptidase, periplasmic protein;>tr|P74474|P74474_SYNY3 D-alanyl-D-alanine carboxypeptidase OS=Synechocystis sp. (strain PCC 6803 / Kazusa) GN=slr1924 PE=4 SV=1;>tr|F7URJ0|F7URJ0_SYNYG D-alanyl-D-alanine carboxypeptidase O	305	+	0.998558	0.039605	78.513			+	+			1	1	S	LVSLITGK	LVS(0.999)LIT(0.001)GK	2	-0.068056	20130708_PS_Phosphotest_6803wt_SDS02	10567	0.00561798		carboxypeptidase activity;catalytic activity;exopeptidase activity;hydrolase activity;peptidase activity;peptidase activity, acting on L-amino acid peptides	cell part;external encapsulating structure part;outer membrane-bounded periplasmic space;periplasmic space		Beta-lactamase	IPR001466;IPR012338	Beta-lactam/transpept-like;Beta-lactam-related
slr1986	Q01952	allophycocyanin beta subunit;>sp|Q01952|PHAB_SYNY3 Allophycocyanin beta chain OS=Synechocystis sp. (strain PCC 6803 / Kazusa) GN=apcB PE=1 SV=1;>tr|F7UPI5|F7UPI5_SYNYG Allophycocyanin b chain OS=Synechocystis sp. (strain PCC 6803 / GT-S) GN=apcB P	29	+	1	2.26979e-06	162.68			+		+		2	1	S	SYFASGELR	S(1)YFASGELR	2	0.12334	20130708_PS_Phosphotest_6803wt_YPER01	7354	0	cellular macromolecule metabolic process;cellular metabolic process;cellular process;cellular protein metabolic process;electron transport chain;generation of precursor metabolites and energy;macromolecule metabolic process;macromolecule modification;metabolic process;oxidation-reduction process;photosynthesis;primary metabolic process;protein metabolic process;protein modification process;protei…		cell part;intracellular part;light-harvesting complex;macromolecular complex;membrane part;phycobilisome;protein complex;thylakoid part	Photosynthesis - antenna proteins	Phycobilisome	IPR006245;IPR009050;IPR012128	ApcB;Globin-like;Phycobilisome_asu/bsu
slr1986	Q01952	allophycocyanin beta subunit;>sp|Q01952|PHAB_SYNY3 Allophycocyanin beta chain OS=Synechocystis sp. (strain PCC 6803 / Kazusa) GN=apcB PE=1 SV=1;>tr|F7UPI5|F7UPI5_SYNYG Allophycocyanin b chain OS=Synechocystis sp. (strain PCC 6803 / GT-S) GN=apcB P	11	+	1	7.18982e-15	185.09					+	+	1	1	S	MQDAITAVINSADVQGK	MQDAITAVINS(1)ADVQGK	2	-0.050496	20130708_PS_Phosphotest_6803wt_YPER01	9912	0	cellular macromolecule metabolic process;cellular metabolic process;cellular process;cellular protein metabolic process;electron transport chain;generation of precursor metabolites and energy;macromolecule metabolic process;macromolecule modification;metabolic process;oxidation-reduction process;photosynthesis;primary metabolic process;protein metabolic process;protein modification process;protei…		cell part;intracellular part;light-harvesting complex;macromolecular complex;membrane part;phycobilisome;protein complex;thylakoid part	Photosynthesis - antenna proteins	Phycobilisome	IPR006245;IPR009050;IPR012128	ApcB;Globin-like;Phycobilisome_asu/bsu
slr1986	Q01952	allophycocyanin beta subunit;>sp|Q01952|PHAB_SYNY3 Allophycocyanin beta chain OS=Synechocystis sp. (strain PCC 6803 / Kazusa) GN=apcB PE=1 SV=1;>tr|F7UPI5|F7UPI5_SYNYG Allophycocyanin b chain OS=Synechocystis sp. (strain PCC 6803 / GT-S) GN=apcB P	33	+	0.999982	0.00323703	101.71			+	+			1	1	S	SYFASGELR	SYFAS(1)GELR	2	0.22819	20130708_PS_Phosphotest_6803wt_SDS01	7723	0	cellular macromolecule metabolic process;cellular metabolic process;cellular process;cellular protein metabolic process;electron transport chain;generation of precursor metabolites and energy;macromolecule metabolic process;macromolecule modification;metabolic process;oxidation-reduction process;photosynthesis;primary metabolic process;protein metabolic process;protein modification process;protei…		cell part;intracellular part;light-harvesting complex;macromolecular complex;membrane part;phycobilisome;protein complex;thylakoid part	Photosynthesis - antenna proteins	Phycobilisome	IPR006245;IPR009050;IPR012128	ApcB;Globin-like;Phycobilisome_asu/bsu
slr1986	Q01952	allophycocyanin beta subunit;>sp|Q01952|PHAB_SYNY3 Allophycocyanin beta chain OS=Synechocystis sp. (strain PCC 6803 / Kazusa) GN=apcB PE=1 SV=1;>tr|F7UPI5|F7UPI5_SYNYG Allophycocyanin b chain OS=Synechocystis sp. (strain PCC 6803 / GT-S) GN=apcB P	unknown			0.00458086	115.26					+	+	1	1	unknown	EVTASLVGADAGK	EVT(0.568)AS(0.432)LVGADAGK	2	-0.23977	20130708_PS_Phosphotest_6803wt_YPER01	6387
slr1986	Q01952	allophycocyanin beta subunit;>sp|Q01952|PHAB_SYNY3 Allophycocyanin beta chain OS=Synechocystis sp. (strain PCC 6803 / Kazusa) GN=apcB PE=1 SV=1;>tr|F7UPI5|F7UPI5_SYNYG Allophycocyanin b chain OS=Synechocystis sp. (strain PCC 6803 / GT-S) GN=apcB P	unknown			0.00027304	84.947			+	+			1	2	unknown	ETYNSLGVPISSTVQAIQAIK	ETYNSLGVPIS(0.256)S(0.372)T(0.372)VQAIQAIK	2	-0.20413	20130708_PS_Phosphotest_6803wt_SDS01	14006
slr1986	Q01952	allophycocyanin beta subunit;>sp|Q01952|PHAB_SYNY3 Allophycocyanin beta chain OS=Synechocystis sp. (strain PCC 6803 / Kazusa) GN=apcB PE=1 SV=1;>tr|F7UPI5|F7UPI5_SYNYG Allophycocyanin b chain OS=Synechocystis sp. (strain PCC 6803 / GT-S) GN=apcB P	unknown			0.00027304	84.947			+	+			1	2	unknown	ETYNSLGVPISSTVQAIQAIK	ETYNSLGVPIS(0.256)S(0.372)T(0.372)VQAIQAIK	2	-0.20413	20130708_PS_Phosphotest_6803wt_SDS01	14006
slr1991	P73823	adenylate cyclase;>tr|P73823|P73823_SYNY3 Adenylate cyclase OS=Synechocystis sp. (strain PCC 6803 / Kazusa) GN=cyaA PE=4 SV=1;>tr|F7UPJ0|F7UPJ0_SYNYG Adenylate cyclase OS=Synechocystis sp. (strain PCC 6803 / GT-S) GN=cyaA PE=4 SV=1	120	+	0.999795	0.000206836	111.63					+	+	1	1	T	NPAEWDTQTNVLHER	NPAEWDT(1)QTNVLHER	3	-0.030454	20130708_PS_Phosphotest_6803wt_YPER01	7667	0	biological regulation;biosynthetic process;cellular biosynthetic process;cellular metabolic process;cellular nitrogen compound biosynthetic process;cellular nitrogen compound metabolic process;cellular process;cellular response to stimulus;cyclic nucleotide biosynthetic process;cyclic nucleotide metabolic process;intracellular signal transduction;metabolic process;nitrogen compound metabolic proc…	catalytic activity;lyase activity;phosphorus-oxygen lyase activity		Meiosis - yeast;Purine metabolism	FHA;Guanylate_cyc	IPR000253;IPR001054;IPR008984	A/G_cyclase;FHA_dom;SMAD_FHA_domain
slr2002	P73833	cyanophycin synthetase;>sp|P73833|CPHA_SYNY3 Cyanophycin synthetase OS=Synechocystis sp. (strain PCC 6803 / Kazusa) GN=cphA PE=3 SV=1;>tr|F7UPK0|F7UPK0_SYNYG Cyanophycin synthetase OS=Synechocystis sp. (strain PCC 6803 / GT-S) GN=cphA PE=4 SV=1	808	+	0.999999	3.96637e-06	171.62			+	+			1	1	S	SGGETADLIVK	S(1)GGETADLIVK	2	-1.225	20130708_PS_Phosphotest_6803wt_SDS01	7058	0	biosynthetic process;macromolecule biosynthetic process;macromolecule metabolic process;metabolic process	acid-amino acid ligase activity;adenyl nucleotide binding;adenyl ribonucleotide binding;ATP binding;binding;catalytic activity;cation binding;cyanophycin synthetase activity;cyanophycin synthetase activity (L-arginine-adding);cyanophycin synthetase activity (L-aspartate-adding);ion binding;ligase activity;ligase activity, forming carbon-nitrogen bonds;metal ion binding;nucleotide binding;purine n…			Mur_ligase_C;Mur_ligase_M	IPR004101;IPR011761;IPR011810;IPR013221;IPR013816	ATP_grasp_subdomain_2;ATP-grasp;Cya_phycin_syn;Mur_ligase_C;Mur_ligase_cen
slr2051	P73093	phycobilisome rod-core linker polypeptide;>tr|F7UM04|F7UM04_SYNYG Phycobilisome rod-core linker polypeptide CpcG1 OS=Synechocystis sp. (strain PCC 6803 / GT-S) GN=cpcG1 PE=4 SV=1;>tr|P73093|P73093_SYNY3 Phycobilisome rod-core linker polypeptide Cp	68	+	1	0.0208345	119.68			+	+			1	1	S	VLESQLR	VLES(1)QLR	2	0.24041	20130708_PS_Phosphotest_6803wt_SDS02	5183	0.00296736	cellular metabolic process;cellular process;metabolic process;photosynthesis		cell part;intracellular part;light-harvesting complex;macromolecular complex;membrane part;phycobilisome;protein complex;thylakoid part		PBS_linker_poly	IPR001297;IPR016470	PBS_linker_dom;Phycobilisome_CpeC/CpcI
slr2051	P73093	phycobilisome rod-core linker polypeptide;>tr|F7UM04|F7UM04_SYNYG Phycobilisome rod-core linker polypeptide CpcG1 OS=Synechocystis sp. (strain PCC 6803 / GT-S) GN=cpcG1 PE=4 SV=1;>tr|P73093|P73093_SYNY3 Phycobilisome rod-core linker polypeptide Cp	224	+	1	0.001533	108.66			+	+			1	1	S	SINPAANTIPK	S(1)INPAANTIPK	2	0.14281	20130708_PS_Phosphotest_6803wt_SDS02	5831	0	cellular metabolic process;cellular process;metabolic process;photosynthesis		cell part;intracellular part;light-harvesting complex;macromolecular complex;membrane part;phycobilisome;protein complex;thylakoid part		PBS_linker_poly	IPR001297;IPR016470	PBS_linker_dom;Phycobilisome_CpeC/CpcI
slr2067	Q01951	allophycocyanin alpha subunit;>sp|Q01951|PHAA_SYNY3 Allophycocyanin alpha chain OS=Synechocystis sp. (strain PCC 6803 / Kazusa) GN=apcA PE=1 SV=3;>tr|F7UPI4|F7UPI4_SYNYG Allophycocyanin a chain OS=Synechocystis sp. (strain PCC 6803 / GT-S) GN=apcA	7	+	1	1.99178e-09	189.99			+		+		2	1	S	SIVNADAEAR	S(1)IVNADAEAR	2	0.065084	20130708_PS_Phosphotest_6803wt_YPER01	4214	0	cellular macromolecule metabolic process;cellular metabolic process;cellular process;cellular protein metabolic process;electron transport chain;generation of precursor metabolites and energy;macromolecule metabolic process;macromolecule modification;metabolic process;oxidation-reduction process;photosynthesis;primary metabolic process;protein metabolic process;protein modification process;protei…		cell part;intracellular part;light-harvesting complex;macromolecular complex;membrane part;phycobilisome;protein complex;thylakoid part	Photosynthesis - antenna proteins	Phycobilisome	IPR009050;IPR012128	Globin-like;Phycobilisome_asu/bsu
slr2067	Q01951	allophycocyanin alpha subunit;>sp|Q01951|PHAA_SYNY3 Allophycocyanin alpha chain OS=Synechocystis sp. (strain PCC 6803 / Kazusa) GN=apcA PE=1 SV=3;>tr|F7UPI4|F7UPI4_SYNYG Allophycocyanin a chain OS=Synechocystis sp. (strain PCC 6803 / GT-S) GN=apcA	118	+	1	1.01692e-23	237.06			+		+		2	1	S	SLGTPIEAVAQSVR	S(1)LGTPIEAVAQSVR	2	-0.56104	20130708_PS_Phosphotest_6803wt_SDS01	11801	0	cellular macromolecule metabolic process;cellular metabolic process;cellular process;cellular protein metabolic process;electron transport chain;generation of precursor metabolites and energy;macromolecule metabolic process;macromolecule modification;metabolic process;oxidation-reduction process;photosynthesis;primary metabolic process;protein metabolic process;protein modification process;protei…		cell part;intracellular part;light-harvesting complex;macromolecular complex;membrane part;phycobilisome;protein complex;thylakoid part	Photosynthesis - antenna proteins	Phycobilisome	IPR009050;IPR012128	Globin-like;Phycobilisome_asu/bsu
slr2067	Q01951	allophycocyanin alpha subunit;>sp|Q01951|PHAA_SYNY3 Allophycocyanin alpha chain OS=Synechocystis sp. (strain PCC 6803 / Kazusa) GN=apcA PE=1 SV=3;>tr|F7UPI4|F7UPI4_SYNYG Allophycocyanin a chain OS=Synechocystis sp. (strain PCC 6803 / GT-S) GN=apcA	2	+	0.999975	6.28926e-12	193.72			+	+			1	1	S	SIVTKSIVNADAEAR	S(1)IVTKSIVNADAEAR	2	-0.15016	20130708_PS_Phosphotest_6803wt_SDS01	6938	0	cellular macromolecule metabolic process;cellular metabolic process;cellular process;cellular protein metabolic process;electron transport chain;generation of precursor metabolites and energy;macromolecule metabolic process;macromolecule modification;metabolic process;oxidation-reduction process;photosynthesis;primary metabolic process;protein metabolic process;protein modification process;protei…		cell part;intracellular part;light-harvesting complex;macromolecular complex;membrane part;phycobilisome;protein complex;thylakoid part	Photosynthesis - antenna proteins	Phycobilisome	IPR009050;IPR012128	Globin-like;Phycobilisome_asu/bsu
slr2067	Q01951	allophycocyanin alpha subunit;>sp|Q01951|PHAA_SYNY3 Allophycocyanin alpha chain OS=Synechocystis sp. (strain PCC 6803 / Kazusa) GN=apcA PE=1 SV=3;>tr|F7UPI4|F7UPI4_SYNYG Allophycocyanin a chain OS=Synechocystis sp. (strain PCC 6803 / GT-S) GN=apcA	46	+	0.962544	3.16689e-05	145.23			+	+			1	1	S	IAETLTGSR	IAETLT(0.037)GS(0.963)R	2	-0.82118	20130708_PS_Phosphotest_6803wt_SDS01	5162	0	cellular macromolecule metabolic process;cellular metabolic process;cellular process;cellular protein metabolic process;electron transport chain;generation of precursor metabolites and energy;macromolecule metabolic process;macromolecule modification;metabolic process;oxidation-reduction process;photosynthesis;primary metabolic process;protein metabolic process;protein modification process;protei…		cell part;intracellular part;light-harvesting complex;macromolecular complex;membrane part;phycobilisome;protein complex;thylakoid part	Photosynthesis - antenna proteins	Phycobilisome	IPR009050;IPR012128	Globin-like;Phycobilisome_asu/bsu
slr2067	Q01951	allophycocyanin alpha subunit;>sp|Q01951|PHAA_SYNY3 Allophycocyanin alpha chain OS=Synechocystis sp. (strain PCC 6803 / Kazusa) GN=apcA PE=1 SV=3;>tr|F7UPI4|F7UPI4_SYNYG Allophycocyanin a chain OS=Synechocystis sp. (strain PCC 6803 / GT-S) GN=apcA	31	+	1	0.00498807	116.74	+		+		+		3	1	T	AFVTGGAAR	AFVT(1)GGAAR	2	-0.78695	20130708_PS_Phosphotest_6803wt_YPER02	4337	0	cellular macromolecule metabolic process;cellular metabolic process;cellular process;cellular protein metabolic process;electron transport chain;generation of precursor metabolites and energy;macromolecule metabolic process;macromolecule modification;metabolic process;oxidation-reduction process;photosynthesis;primary metabolic process;protein metabolic process;protein modification process;protei…		cell part;intracellular part;light-harvesting complex;macromolecular complex;membrane part;phycobilisome;protein complex;thylakoid part	Photosynthesis - antenna proteins	Phycobilisome	IPR009050;IPR012128	Globin-like;Phycobilisome_asu/bsu
slr2067	Q01951	allophycocyanin alpha subunit;>sp|Q01951|PHAA_SYNY3 Allophycocyanin alpha chain OS=Synechocystis sp. (strain PCC 6803 / Kazusa) GN=apcA PE=1 SV=3;>tr|F7UPI4|F7UPI4_SYNYG Allophycocyanin a chain OS=Synechocystis sp. (strain PCC 6803 / GT-S) GN=apcA	49	+	0.999972	6.68242e-11	191.41			+		+		2	1	T	IAETLTGSRETIVK	IAETLTGSRET(1)IVK	2	-0.59009	20130708_PS_Phosphotest_6803wt_YPER01	6414	0	cellular macromolecule metabolic process;cellular metabolic process;cellular process;cellular protein metabolic process;electron transport chain;generation of precursor metabolites and energy;macromolecule metabolic process;macromolecule modification;metabolic process;oxidation-reduction process;photosynthesis;primary metabolic process;protein metabolic process;protein modification process;protei…		cell part;intracellular part;light-harvesting complex;macromolecular complex;membrane part;phycobilisome;protein complex;thylakoid part	Photosynthesis - antenna proteins	Phycobilisome	IPR009050;IPR012128	Globin-like;Phycobilisome_asu/bsu
slr2070	P73370	hypothetical protein;>tr|P73370|P73370_SYNY3 Slr2070 protein OS=Synechocystis sp. (strain PCC 6803 / Kazusa) GN=slr2070 PE=4 SV=1;>tr|F7UN63|F7UN63_SYNYG Putative uncharacterized protein slr2070 OS=Synechocystis sp. (strain PCC 6803 / GT-S) GN=slr	175	+	1	0.0397899	72.29			+	+			1	1	S	SLGVVLVPQR	S(1)LGVVLVPQR	2	0.074515	20130708_PS_Phosphotest_6803wt_SDS01	9258	0.00561798	cellular macromolecule metabolic process;cellular metabolic process;cellular nitrogen compound metabolic process;cellular process;macromolecule metabolic process;metabolic process;nitrogen compound metabolic process;nucleic acid metabolic process;nucleobase-containing compound metabolic process;primary metabolic process;RNA metabolic process	catalytic activity	cell part;intracellular			IPR009097	RNA_ligase/cNuc_Pdiesterase
slr2070	P73370	hypothetical protein;>tr|P73370|P73370_SYNY3 Slr2070 protein OS=Synechocystis sp. (strain PCC 6803 / Kazusa) GN=slr2070 PE=4 SV=1;>tr|F7UN63|F7UN63_SYNYG Putative uncharacterized protein slr2070 OS=Synechocystis sp. (strain PCC 6803 / GT-S) GN=slr	267	+	0.999387	0.00378804	99.161			+	+			1	1	S	YFSDMTQFTR	YFS(0.999)DMT(0.001)QFTR	2	-0.45049	20130708_PS_Phosphotest_6803wt_SDS01	11816	0	cellular macromolecule metabolic process;cellular metabolic process;cellular nitrogen compound metabolic process;cellular process;macromolecule metabolic process;metabolic process;nitrogen compound metabolic process;nucleic acid metabolic process;nucleobase-containing compound metabolic process;primary metabolic process;RNA metabolic process	catalytic activity	cell part;intracellular			IPR009097	RNA_ligase/cNuc_Pdiesterase
slr2072	P73375	L-threonine deaminase;>tr|P73375|P73375_SYNY3 L-threonine deaminase OS=Synechocystis sp. (strain PCC 6803 / Kazusa) GN=ilvA PE=4 SV=1;>tr|F7UN68|F7UN68_SYNYG L-threonine deaminase OS=Synechocystis sp. (strain PCC 6803 / GT-S) GN=ilvA PE=4 SV=1	273	+	1	7.44588e-06	133.9			+	+			1	1	S	SILEPAGALAIAGLK	S(1)ILEPAGALAIAGLK	2	-0.19743	20130708_PS_Phosphotest_6803wt_SDS01	13419	0	amine biosynthetic process;amine metabolic process;biosynthetic process;branched chain family amino acid biosynthetic process;branched chain family amino acid metabolic process;carboxylic acid biosynthetic process;carboxylic acid metabolic process;cellular amine metabolic process;cellular amino acid biosynthetic process;cellular amino acid metabolic process;cellular biosynthetic process;cellular …	ammonia-lyase activity;binding;carbon-nitrogen lyase activity;catalytic activity;cofactor binding;L-threonine ammonia-lyase activity;lyase activity;pyridoxal phosphate binding;vitamin B6 binding;vitamin binding		Glycine, serine and threonine metabolism;Valine, leucine and isoleucine biosynthesis	PALP;Thr_dehydrat_C	IPR000634;IPR001721;IPR001926;IPR005787	Ser/Thr_deHydtase_PyrdxlP-BS;Thr_deHydtase_biosynth;Thr_deHydtase_C_reg_dom;Trp_syn_b_sub_like_PLP_eny_SF
slr2076	Q05972	60kD chaperonin;>sp|Q05972|CH601_SYNY3 60 kDa chaperonin 1 OS=Synechocystis sp. (strain PCC 6803 / Kazusa) GN=groL1 PE=1 SV=4;>tr|F7UN73|F7UN73_SYNYG 60 kDa chaperonin OS=Synechocystis sp. (strain PCC 6803 / GT-S) GN=groL PE=3 SV=1	4	+	1	0.000227942	159.44			+	+			1	1	S	SIIYNDEARR	S(1)IIYNDEARR	2	0.60858	20130708_PS_Phosphotest_6803wt_SDS01	4917	0	cellular macromolecule metabolic process;cellular metabolic process;cellular process;cellular protein metabolic process;macromolecule metabolic process;metabolic process;primary metabolic process;protein folding;protein metabolic process;protein refolding;response to stimulus;response to stress	adenyl nucleotide binding;adenyl ribonucleotide binding;ATP binding;binding;nucleotide binding;purine nucleotide binding;purine ribonucleoside triphosphate binding;purine ribonucleotide binding;ribonucleotide binding	cell part;cytoplasm;intracellular part	ko05152;RNA degradation;Type I diabetes mellitus	Cpn60_TCP1	IPR001844;IPR002423;IPR018370;IPR027409;IPR027413	Chaperonin_Cpn60_CS;Chaprnin_Cpn60;Cpn60/TCP-1;GroEL-like_apical_dom;GROEL-like_equatorial
slr2094	P73922	fructose-1,6-/sedoheptulose-1,7-bisphosphatase;>sp|P73922|FBSB_SYNY3 D-fructose 1,6-bisphosphatase class 2/sedoheptulose 1,7-bisphosphatase OS=Synechocystis sp. (strain PCC 6803 / Kazusa) GN=slr2094 PE=1 SV=1;>tr|F7UPU8|F7UPU8_SYNYG D-fructose 1,6	269	+	1	0.0303298	105.52			+	+			1	1	S	LASMGIK	LAS(1)MGIK	2	-0.20758	20130708_PS_Phosphotest_6803wt_SDS03	6061	0.004662	alcohol biosynthetic process;alcohol metabolic process;alditol metabolic process;biosynthetic process;carbohydrate biosynthetic process;carbohydrate metabolic process;cellular biosynthetic process;cellular carbohydrate biosynthetic process;cellular carbohydrate metabolic process;cellular metabolic process;cellular process;gluconeogenesis;glucose metabolic process;glycerol metabolic process;hexose…	binding;carbohydrate phosphatase activity;catalytic activity;cation binding;fructose 1,6-bisphosphate 1-phosphatase activity;hydrolase activity;hydrolase activity, acting on ester bonds;ion binding;metal ion binding;phosphatase activity;phosphoric ester hydrolase activity;sedoheptulose-bisphosphatase activity;sugar-phosphatase activity		Carbon fixation in photosynthetic organisms;Fructose and mannose metabolism;Glycolysis / Gluconeogenesis;Pentose phosphate pathway	FBPase_glpX	IPR004464	FBPase_class-2/SBPase
slr2098	P73926	two-component hybrid sensor and regulator;>tr|P73926|P73926_SYNY3 Hybrid sensory kinase OS=Synechocystis sp. (strain PCC 6803 / Kazusa) GN=slr2098 PE=4 SV=1;>tr|F7UPV2|F7UPV2_SYNYG Hybrid sensory kinase Hik21 OS=Synechocystis sp. (strain PCC 6803	883	+	0.999999	3.18631e-05	157.74			+		+		2	1	S	PISPSVLFDSLAR	PISPS(1)VLFDSLAR	2	0.17443	20130708_PS_Phosphotest_6803wt_SDS01	15087	0	biological regulation;cellular process;cellular response to stimulus;intracellular signal transduction;regulation of biological process;regulation of biosynthetic process;regulation of cellular biosynthetic process;regulation of cellular macromolecule biosynthetic process;regulation of cellular metabolic process;regulation of cellular process;regulation of gene expression;regulation of macromolec…	adenyl nucleotide binding;adenyl ribonucleotide binding;ATP binding;binding;catalytic activity;kinase activity;molecular transducer activity;nucleotide binding;phosphotransferase activity, alcohol group as acceptor;phosphotransferase activity, nitrogenous group as acceptor;protein histidine kinase activity;protein kinase activity;purine nucleotide binding;purine ribonucleoside triphosphate bindin…	cell part;membrane		HATPase_c;HisKA;Hpt;MHYT;Response_reg	IPR000014;IPR000700;IPR001610;IPR001789;IPR003594;IPR003661;IPR004358;IPR005330;IPR005467;IPR008207;IPR009082;IPR011006	CheY-like_superfamily;HATPase_ATP-bd;MHYT;PAC;PAS;PAS-assoc_C;Sig_transdc_His_kin_Hpt_dom;Sig_transdc_His_kin_sub1_dim/P;Sig_transdc_His_kinase_core;Sig_transdc_His_kinase_dimeric;Sig_transdc_His_kin-like_C;Sig_transdc_resp-reg_receiver
slr2102	P73930	cell division protein FtsY;>sp|P73930|FTSY_SYNY3 Signal recognition particle receptor FtsY OS=Synechocystis sp. (strain PCC 6803 / Kazusa) GN=ftsY PE=3 SV=1;>tr|F7UPV6|F7UPV6_SYNYG Signal recognition particle receptor FtsY OS=Synechocystis sp. (st	144	+	1	0.0041273	121.6			+	+			1	1	S	SDRLEALK	S(1)DRLEALK	2	-0.64914	20130708_PS_Phosphotest_6803wt_SDS01	5087	0	cotranslational protein targeting to membrane;establishment of localization;establishment of localization in cell;establishment of protein localization;establishment of protein localization in endoplasmic reticulum;establishment of protein localization to organelle;intracellular protein transport;intracellular transport;protein targeting;protein targeting to ER;protein targeting to membrane;prote…	binding;catalytic activity;GTP binding;GTPase activity;guanyl nucleotide binding;guanyl ribonucleotide binding;hydrolase activity;hydrolase activity, acting on acid anhydrides;hydrolase activity, acting on acid anhydrides, in phosphorus-containing anhydrides;nucleoside-triphosphatase activity;nucleotide binding;purine nucleotide binding;purine ribonucleoside triphosphate binding;purine ribonucleo…	cell part;cytoplasm;intracellular part;intrinsic to membrane;intrinsic to plasma membrane;membrane part;plasma membrane part	Bacterial secretion system;Protein export	SRP54;SRP54_N	IPR000897;IPR003593;IPR004390;IPR013822;IPR027417	AAA+_ATPase;P-loop_NTPase;Signal_recog_particl_SRP54_hlx;SR_rcpt_FtsY;SRP54_GTPase_dom
slr6001	Q6YS03	two-component hybrid sensor and regulator;>tr|Q6YS03|Q6YS03_SYNY3 Two-component hybrid sensor and regulator OS=Synechocystis sp. (strain PCC 6803 / Kazusa) GN=slr6001 PE=4 SV=1	698	+	0.999972	9.66808e-09	190.66					+	+	1	1	Y	IYSELGEGTSIK	IY(1)SELGEGTSIK	2	0.081913	20130708_PS_Phosphotest_6803wt_YPER01	6696	0	biological regulation;cellular process;cellular response to stimulus;intracellular signal transduction;regulation of biological process;regulation of biosynthetic process;regulation of cellular biosynthetic process;regulation of cellular macromolecule biosynthetic process;regulation of cellular metabolic process;regulation of cellular process;regulation of gene expression;regulation of macromolec…	adenyl nucleotide binding;adenyl ribonucleotide binding;ATP binding;binding;catalytic activity;kinase activity;molecular transducer activity;nucleotide binding;phosphotransferase activity, alcohol group as acceptor;phosphotransferase activity, nitrogenous group as acceptor;protein histidine kinase activity;protein kinase activity;purine nucleotide binding;purine ribonucleoside triphosphate bindin…	cell part;membrane		HATPase_c;HisKA;PAS_3;Response_reg	IPR000014;IPR000700;IPR001610;IPR001789;IPR003594;IPR003661;IPR004358;IPR005467;IPR009082;IPR011006;IPR013655	CheY-like_superfamily;HATPase_ATP-bd;PAC;PAS;PAS_fold_3;PAS-assoc_C;Sig_transdc_His_kin_sub1_dim/P;Sig_transdc_His_kinase_core;Sig_transdc_His_kinase_dimeric;Sig_transdc_His_kin-like_C;Sig_transdc_resp-reg_receiver
ssl0563	P32422	photosystem I subunit VII;>sp|P32422|PSAC_SYNY3 Photosystem I iron-sulfur center OS=Synechocystis sp. (strain PCC 6803 / Kazusa) GN=psaC PE=1 SV=2;>tr|F7URQ9|F7URQ9_SYNYG Photosystem I iron-sulfur center OS=Synechocystis sp. (strain PCC 6803 / GT-	unknown			0.0262266	99.732			+		+		2	1	unknown	VYLGAETTR	VYLGAET(0.231)T(0.769)R	2	-0.53707	20130708_PS_Phosphotest_6803wt_YPER01	4982
ssl0707	Q55247	nitrogen regulatory protein P-II;>sp|Q55247|GLNB_SYNY3 Nitrogen regulatory protein P-II OS=Synechocystis sp. (strain PCC 6803 / Kazusa) GN=glnB PE=1 SV=1;>tr|F7URE8|F7URE8_SYNYG Nitrogen regulatory protein P-II OS=Synechocystis sp. (strain PCC 680	49	+	0.999949	5.15518e-11	202.79	+		+		+		3	1	S	YRGSEYTVEFLQK	YRGS(1)EYTVEFLQK	2	-0.18817	20130708_PS_Phosphotest_6803wt_YPER01	9020	0	biological regulation;biosynthetic process;cellular biosynthetic process;cellular macromolecule biosynthetic process;cellular macromolecule metabolic process;cellular metabolic process;cellular nitrogen compound metabolic process;cellular process;macromolecule biosynthetic process;macromolecule metabolic process;metabolic process;nitrogen compound metabolic process;nucleic acid metabolic process;…	binding;enzyme regulator activity;nucleotide binding		Two-component system	P-II	IPR002187;IPR002332;IPR011322;IPR015867;IPR017918	N-reg_PII;N-reg_PII/ATP_PRibTrfase_C;N-reg_PII_CS;N-reg_PII_urydylation_site;N-reg_PII-like_a/b
ssl0707	Q55247	nitrogen regulatory protein P-II;>sp|Q55247|GLNB_SYNY3 Nitrogen regulatory protein P-II OS=Synechocystis sp. (strain PCC 6803 / Kazusa) GN=glnB PE=1 SV=1;>tr|F7URE8|F7URE8_SYNYG Nitrogen regulatory protein P-II OS=Synechocystis sp. (strain PCC 680	98	+	0.999788	4.28655e-05	161.21	+	+					1	1	S	IFISPVDSVVR	IFISPVDS(1)VVR	2	-0.68379	20130708_PS_Phosphotest_6803wt_FASP01	10581	0	biological regulation;biosynthetic process;cellular biosynthetic process;cellular macromolecule biosynthetic process;cellular macromolecule metabolic process;cellular metabolic process;cellular nitrogen compound metabolic process;cellular process;macromolecule biosynthetic process;macromolecule metabolic process;metabolic process;nitrogen compound metabolic process;nucleic acid metabolic process;…	binding;enzyme regulator activity;nucleotide binding		Two-component system	P-II	IPR002187;IPR002332;IPR011322;IPR015867;IPR017918	N-reg_PII;N-reg_PII/ATP_PRibTrfase_C;N-reg_PII_CS;N-reg_PII_urydylation_site;N-reg_PII-like_a/b
ssl0707	Q55247	nitrogen regulatory protein P-II;>sp|Q55247|GLNB_SYNY3 Nitrogen regulatory protein P-II OS=Synechocystis sp. (strain PCC 6803 / Kazusa) GN=glnB PE=1 SV=1;>tr|F7URE8|F7URE8_SYNYG Nitrogen regulatory protein P-II OS=Synechocystis sp. (strain PCC 680	94	+	0.996895	0.000336458	139.77			+	+			1	1	S	IFISPVDSVVR	IFIS(0.997)PVDS(0.003)VVR	2	0.17028	20130708_PS_Phosphotest_6803wt_SDS01	10673	0	biological regulation;biosynthetic process;cellular biosynthetic process;cellular macromolecule biosynthetic process;cellular macromolecule metabolic process;cellular metabolic process;cellular nitrogen compound metabolic process;cellular process;macromolecule biosynthetic process;macromolecule metabolic process;metabolic process;nitrogen compound metabolic process;nucleic acid metabolic process;…	binding;enzyme regulator activity;nucleotide binding		Two-component system	P-II	IPR002187;IPR002332;IPR011322;IPR015867;IPR017918	N-reg_PII;N-reg_PII/ATP_PRibTrfase_C;N-reg_PII_CS;N-reg_PII_urydylation_site;N-reg_PII-like_a/b
ssl1707	P74781	hypothetical protein;>tr|P74781|P74781_SYNY3 Ssl1707 protein OS=Synechocystis sp. (strain PCC 6803 / Kazusa) GN=ssl1707 PE=4 SV=1;>tr|F7ULF7|F7ULF7_SYNYG Putative uncharacterized protein ssl1707 OS=Synechocystis sp. (strain PCC 6803 / GT-S) GN=ssl	2	+	1	2.56305e-06	172.42			+	+			1	1	S	SLDNESILLDLR	S(1)LDNESILLDLR	2	0.076155	20130708_PS_Phosphotest_6803wt_SDS01	12864	0					SirA	IPR001455	TusA-like
ssl1784	P72866	30S ribosomal protein S15;>sp|P72866|RS15_SYNY3 30S ribosomal protein S15 OS=Synechocystis sp. (strain PCC 6803 / Kazusa) GN=rpsO PE=3 SV=1;>tr|F7UKF2|F7UKF2_SYNYG 30S ribosomal protein S15 OS=Synechocystis sp. (strain PCC 6803 / GT-S) GN=rpsO PE=	68	+	1	9.22533e-06	162.49			+	+			1	1	S	RLLSFINAR	RLLS(1)FINAR	2	0.05423	20130708_PS_Phosphotest_6803wt_SDS01	9942	0	biosynthetic process;cellular biosynthetic process;cellular macromolecule biosynthetic process;cellular macromolecule metabolic process;cellular metabolic process;cellular process;cellular protein metabolic process;macromolecule biosynthetic process;macromolecule metabolic process;metabolic process;primary metabolic process;protein metabolic process;translation	binding;nucleic acid binding;RNA binding;rRNA binding;structural constituent of ribosome;structural molecule activity	cell part;cytoplasmic part;intracellular non-membrane-bounded organelle;intracellular organelle;intracellular part;macromolecular complex;non-membrane-bounded organelle;organelle;ribonucleoprotein complex;ribosome	Ribosome	Ribosomal_S15	IPR000589;IPR005290;IPR009068	Ribosomal_S15;Ribosomal_S15_bac-type;S15_NS1_RNA-bd
ssl2084	P20804	acyl carrier protein;>sp|P20804|ACP_SYNY3 Acyl carrier protein OS=Synechocystis sp. (strain PCC 6803 / Kazusa) GN=acpP PE=1 SV=2;>tr|F7UMX4|F7UMX4_SYNYG Acyl carrier protein OS=Synechocystis sp. (strain PCC 6803 / GT-S) GN=acpP PE=3 SV=1	76	+	1	0.0477293	76.228			+	+			1	1	S	AVEHIESK	AVEHIES(1)K	2	-0.15216	20130708_PS_Phosphotest_6803wt_SDS01	1974	0.00561798		acyl carrier activity;substrate-specific transporter activity;transporter activity	cell part;cytoplasm;intracellular part		PP-binding	IPR003231;IPR006162;IPR009081	Acyl_carrier;Acyl_carrier_prot-like;PPantetheine_attach_site
ssl2982	P74352	probable DNA-directed RNA polymerase omega subunit;>sp|P74352|RPOZ_SYNY3 DNA-directed RNA polymerase subunit omega OS=Synechocystis sp. (strain PCC 6803 / Kazusa) GN=rpoZ PE=3 SV=1;>tr|F7UR58|F7UR58_SYNYG DNA-directed RNA polymerase subunit omega	16	+	1	0.00173796	105.99			+	+			1	1	S	SEELLGAASNR	S(1)EELLGAASNR	2	0.0080615	20130708_PS_Phosphotest_6803wt_SDS01	6656	0	biosynthetic process;cellular biosynthetic process;cellular macromolecule biosynthetic process;cellular macromolecule metabolic process;cellular metabolic process;cellular nitrogen compound metabolic process;cellular process;macromolecule biosynthetic process;macromolecule metabolic process;metabolic process;nitrogen compound metabolic process;nucleic acid metabolic process;nucleobase-containing …	binding;catalytic activity;DNA binding;DNA-directed RNA polymerase activity;nucleic acid binding;nucleotidyltransferase activity;RNA polymerase activity;transferase activity;transferase activity, transferring phosphorus-containing groups		Purine metabolism;Pyrimidine metabolism;RNA polymerase	RNA_pol_Rpb6	IPR003716;IPR006110	DNA-dir_RNA_pol_omega;RNA_poly_omega/K/RPABC2
ssl3093	P73202	phycobilisome small rod linker polypeptide;>sp|P73202|PYS1_SYNY3 Phycobilisome 8.9 kDa linker polypeptide, phycocyanin-associated, rod OS=Synechocystis sp. (strain PCC 6803 / Kazusa) GN=cpcD PE=1 SV=1;>tr|F7UMB4|F7UMB4_SYNYG Phycocyanin associated	5	+	0.992195	6.8243e-13	179.42			+	+			1	1	S	MLGQSSLVGYSNTQAANR	MLGQS(0.992)S(0.008)LVGYSNTQAANR	2	0.098322	20130708_PS_Phosphotest_6803wt_SDS01	9084	0	cellular metabolic process;cellular process;metabolic process;photosynthesis		cell part;intracellular part;light-harvesting complex;macromolecular complex;membrane part;phycobilisome;protein complex;thylakoid part	Photosynthesis - antenna proteins	CpcD	IPR008213	CpcD-like_dom
ssl3093	P73202	phycobilisome small rod linker polypeptide;>sp|P73202|PYS1_SYNY3 Phycobilisome 8.9 kDa linker polypeptide, phycocyanin-associated, rod OS=Synechocystis sp. (strain PCC 6803 / Kazusa) GN=cpcD PE=1 SV=1;>tr|F7UMB4|F7UMB4_SYNYG Phycocyanin associated	6	+	0.782565	0.0152814	57.484			+	+			1	1	S	MLGQSSLVGYSNTQAANR	MLGQS(0.215)S(0.783)LVGY(0.002)S(0.001)NTQAANR	3	-0.0060845	20130708_PS_Phosphotest_6803wt_SDS01	9086	0	cellular metabolic process;cellular process;metabolic process;photosynthesis		cell part;intracellular part;light-harvesting complex;macromolecular complex;membrane part;phycobilisome;protein complex;thylakoid part	Photosynthesis - antenna proteins	CpcD	IPR008213	CpcD-like_dom
ssl3093	P73202	phycobilisome small rod linker polypeptide;>sp|P73202|PYS1_SYNY3 Phycobilisome 8.9 kDa linker polypeptide, phycocyanin-associated, rod OS=Synechocystis sp. (strain PCC 6803 / Kazusa) GN=cpcD PE=1 SV=1;>tr|F7UMB4|F7UMB4_SYNYG Phycocyanin associated	25	+	0.999999	0.000304823	138.89			+	+			1	1	S	VFVYEVSGLR	VFVYEVS(1)GLR	2	-0.14069	20130708_PS_Phosphotest_6803wt_SDS01	9987	0	cellular metabolic process;cellular process;metabolic process;photosynthesis		cell part;intracellular part;light-harvesting complex;macromolecular complex;membrane part;phycobilisome;protein complex;thylakoid part	Photosynthesis - antenna proteins	CpcD	IPR008213	CpcD-like_dom
ssl3093	P73202	phycobilisome small rod linker polypeptide;>sp|P73202|PYS1_SYNY3 Phycobilisome 8.9 kDa linker polypeptide, phycocyanin-associated, rod OS=Synechocystis sp. (strain PCC 6803 / Kazusa) GN=cpcD PE=1 SV=1;>tr|F7UMB4|F7UMB4_SYNYG Phycocyanin associated	43	+	0.875777	0.0407558	85.161			+	+			1	1	S	SGSVFIK	S(0.876)GS(0.124)VFIK	2	-0.10614	20130708_PS_Phosphotest_6803wt_SDS01	6023	0.00561798	cellular metabolic process;cellular process;metabolic process;photosynthesis		cell part;intracellular part;light-harvesting complex;macromolecular complex;membrane part;phycobilisome;protein complex;thylakoid part	Photosynthesis - antenna proteins	CpcD	IPR008213	CpcD-like_dom
ssl3093	P73202	phycobilisome small rod linker polypeptide;>sp|P73202|PYS1_SYNY3 Phycobilisome 8.9 kDa linker polypeptide, phycocyanin-associated, rod OS=Synechocystis sp. (strain PCC 6803 / Kazusa) GN=cpcD PE=1 SV=1;>tr|F7UMB4|F7UMB4_SYNYG Phycocyanin associated	45	+	0.995592	0.0342011	98.582			+	+			1	1	S	SGSVFIK	S(0.004)GS(0.996)VFIK	2	-0.10411	20130708_PS_Phosphotest_6803wt_SDS02	5080	0.004662	cellular metabolic process;cellular process;metabolic process;photosynthesis		cell part;intracellular part;light-harvesting complex;macromolecular complex;membrane part;phycobilisome;protein complex;thylakoid part	Photosynthesis - antenna proteins	CpcD	IPR008213	CpcD-like_dom
ssl3445	P73292	50S ribosomal protein L31;>sp|P73292|RL31_SYNY3 50S ribosomal protein L31 OS=Synechocystis sp. (strain PCC 6803 / Kazusa) GN=rpmE PE=3 SV=1;>tr|F7UMY2|F7UMY2_SYNYG 50S ribosomal protein L31 OS=Synechocystis sp. (strain PCC 6803 / GT-S) GN=rpmE PE=	54	+	1	0.00484385	113.52					+	+	1	1	T	IIDTEGRVDR	IIDT(1)EGRVDR	2	-0.17424	20130708_PS_Phosphotest_6803wt_YPER01	3888	0	biosynthetic process;cellular biosynthetic process;cellular macromolecule biosynthetic process;cellular macromolecule metabolic process;cellular metabolic process;cellular process;cellular protein metabolic process;macromolecule biosynthetic process;macromolecule metabolic process;metabolic process;primary metabolic process;protein metabolic process;translation	binding;nucleic acid binding;RNA binding;rRNA binding;structural constituent of ribosome;structural molecule activity	cell part;cytoplasmic part;intracellular non-membrane-bounded organelle;intracellular organelle;intracellular part;macromolecular complex;non-membrane-bounded organelle;organelle;ribonucleoprotein complex;ribosome	Ribosome	Ribosomal_L31	IPR002150;IPR027491	Ribosomal_L31;Ribosomal_L31_A
ssl5113	Q6ZEL7	unknown protein;>tr|Q6ZEL7|Q6ZEL7_SYNY3 Uncharacterized protein OS=Synechocystis sp. (strain PCC 6803 / Kazusa) GN=ssl5113 PE=4 SV=1	unknown			0.000582213	119.03			+	+			1	1	unknown	STVTESDLK	S(0.5)T(0.5)VTESDLK	2	0.41695	20130708_PS_Phosphotest_6803wt_SDS01	4400
ssr2723	P74335	hypothetical protein;>tr|P74335|P74335_SYNY3 Ssr2723 protein OS=Synechocystis sp. (strain PCC 6803 / Kazusa) GN=ssr2723 PE=4 SV=1;>tr|F7UR41|F7UR41_SYNYG Putative uncharacterized protein ssr2723 OS=Synechocystis sp. (strain PCC 6803 / GT-S) GN=ssr	85	+	0.942279	0.0061623	95.428			+	+			1	1	S	SHGLSSTIEPDE	S(0.942)HGLS(0.026)S(0.026)T(0.005)IEPDE	2	0.45717	20130708_PS_Phosphotest_6803wt_SDS01	6481	0	catabolic process;macromolecule catabolic process;macromolecule metabolic process;metabolic process;primary metabolic process;protein catabolic process;protein metabolic process				ClpS	IPR003769;IPR014719	ClpS_core;Ribosomal_L7/12_C/ClpS-like
ssr2831	P12975	photosystem I subunit IV;>sp|P12975|PSAE_SYNY3 Photosystem I reaction center subunit IV OS=Synechocystis sp. (strain PCC 6803 / Kazusa) GN=psaE PE=1 SV=4;>tr|F7UQZ4|F7UQZ4_SYNYG Photosystem I reaction center subunit IV OS=Synechocystis sp. (strain	31	+	1	0.000311357	136.7			+		+		2	1	S	SGILYPVIVR	S(1)GILYPVIVR	2	0.12928	20130708_PS_Phosphotest_6803wt_SDS03	10583	0	cellular metabolic process;cellular process;metabolic process;photosynthesis		cell part;intracellular part;macromolecular complex;membrane;membrane part;photosynthetic membrane;photosystem I reaction center;protein complex;thylakoid membrane;thylakoid part	Photosynthesis	PSI_PsaE	IPR003375;IPR008990	Elect_transpt_acc-like_dom;PSI_PsaE
ssr3451	P09190	cytochrome b559 alpha subunit;>sp|P09190|PSBE_SYNY3 Cytochrome b559 subunit alpha OS=Synechocystis sp. (strain PCC 6803 / Kazusa) GN=psbE PE=1 SV=3;>tr|F7ULX8|F7ULX8_SYNYG Cytochrome b559 subunit alpha OS=Synechocystis sp. (strain PCC 6803 / GT-S)	11	+	0.975049	0.0012252	94.564			+	+			1	1	S	SGTTGERPFSDIVTSIR	S(0.019)GT(0.004)T(0.001)GERPFS(0.975)DIVT(0.001)SIR	2	-0.60409	20130708_PS_Phosphotest_6803wt_SDS01	10137	0	cellular metabolic process;cellular process;electron transport chain;generation of precursor metabolites and energy;metabolic process;oxidation-reduction process;photosynthetic electron transport chain	binding;cation binding;electron carrier activity;heme binding;ion binding;iron ion binding;metal ion binding;tetrapyrrole binding;transition metal ion binding	cell part;cytoplasmic part;integral to membrane;intracellular part;intrinsic to membrane;macromolecular complex;membrane;membrane part;organelle part;photosynthetic membrane;photosystem;photosystem II;photosystem II reaction center;plasma membrane part;plasma membrane-derived thylakoid photosystem II;protein complex;thylakoid membrane;thylakoid part	Photosynthesis	Cytochrom_B559;Cytochrom_B559a	IPR006216;IPR006217;IPR013081;IPR013082	PSII_cyt_b559_asu;PSII_cyt_b559_CS;PSII_cyt_b559_N;PSII_cytb559_asu_lum
