# Supplementary material for: Phosphoproteome of the cyanobacterium Synechocystis sp. PCC 6803 and its dynamics during nitrogen starvation
Source: Front Microbiol. 2015 Mar 31;6:248. doi: 10.3389/fmicb.2015.00248 (PMC4379935; doi:10.3389/fmicb.2015.00248)
Supplement: Supplementary file 1 [file DataSheet1.ZIP › data sheet 1 (1)/Supplementary Table 3.XLSX]

## Sheet: proteinGroups
Cyanobase Kazusa ID	Uniprot ID	gene name	All protein IDs	Fasta headers	Peptides	Sequence coverage [%]	Mol. weight [kDa]	Sequence length	Q-value	Quantified protein	Protein Ratio M/L normalized Experiment 1	Protein Ratio H/L normalized Experiment 1	Protein Ratio H/M normalized Experiment 1	Quantified in experiment 1	Sequence coverage Experiment 1 [%]	Intensity Proteome Experiment1	Intensity L Proteome Experiment1	Intensity M Proteome Experiment1	Intensity H Proteome Experiment1	Protein Ratio M/L normalized Experiment 2	Protein Ratio H/L normalized Experiment 2	Protein Ratio H/M normalized Experiment 2	Quantified in experiment 2	Sequence coverage Experiment 2 [%]	Intensity Proteome Experiment2	Intensity L Proteome Experiment2	Intensity M Proteome Experiment2	Intensity H Proteome Experiment2
none	P73429		tr|P73429|P73429_SYNY3;tr|P73183|P73183_SYNY3;ssr2595;ssl2542	>tr|P73429|P73429_SYNY3 High light inducible protein OS=Synechocystis sp. (strain PCC 6803 / Kazusa) GN=ssr2595 PE=4 SV=1;>tr|P73183|P73183_SYNY3 High light-inducible protein OS=Synechocystis sp. (strain PCC 6803 / Kazusa) GN=hliA PE=4 SV=1;>ssr2595 high l	1	12.9	7.8219	70	0.00045086	+	NaN	NaN	NaN		0	0	0	0	0	0.64239	1.6384	2.369	+	12.9	2134500	717860	444160	972480
none	P74426		tr|P74426|P74426_SYNY3	>tr|P74426|P74426_SYNY3 Sll0359 protein OS=Synechocystis sp. (strain PCC 6803 / Kazusa) GN=sll0359 PE=1 SV=1	15	75.5	17.218	155	0	+	1.0702	1.0592	1.1095	+	65.8	2932600000	874210000	948660000	1109700000	1.1996	0.99864	0.78689	+	72.3	4505200000	1086700000	1527300000	1891300000
none	Q6YRW5		tr|Q6YRW5|Q6YRW5_SYNY3;tr|Q55943|Q55943_SYNY3;slr6039;sll0788	>tr|Q6YRW5|Q6YRW5_SYNY3 Slr6039 protein OS=Synechocystis sp. (strain PCC 6803 / Kazusa) GN=slr6039 PE=4 SV=1;>tr|Q55943|Q55943_SYNY3 Sll0788 protein OS=Synechocystis sp. (strain PCC 6803 / Kazusa) GN=sll0788 PE=4 SV=1;>slr6039 hypothetical protein;>sll0788	5	17.9	22.852	196	0	+	4.2964	4.1885	0.98287	+	17.9	397100000	39960000	166340000	190800000	3.6265	3.6537	0.9125	+	17.9	172140000	16688000	76416000	79036000
none	Q6ZE47		tr|Q6ZE47|Q6ZE47_SYNY3;tr|Q55697|Q55697_SYNY3;tr|P73980|P73980_SYNY3;tr|P73748|P73748_SYNY3;tr|P72947|P72947_SYNY3;slr8045;slr7104;slr2112;slr1936;slr1715;slr0856;sll8043;sll1983;sll1436;sll1256;sll0699;sll0650;sll0200;tr|P74807|P74807_SYNY3;ssr1175;tr|P73968|P73968_SYNY3;slr1524;tr|Q57248|Q57248_SYNY3;tr|Q55645|Q55645_SYNY3;tr|P75027|P75027_SYNY3;tr|P73976|P73976_SYNY3;tr|P73531|P73531_SYNY3;slr…	>tr|Q6ZE47|Q6ZE47_SYNY3 Transposase OS=Synechocystis sp. (strain PCC 6803 / Kazusa) GN=sll8043 PE=4 SV=1;>tr|Q55697|Q55697_SYNY3 Transposase OS=Synechocystis sp. (strain PCC 6803 / Kazusa) GN=sll0200 PE=4 SV=1;>tr|P73980|P73980_SYNY3 Transposase OS=Synecho	3	24.4	13.912	119	0	+	0.77681	0.89969	1.1603	+	14.3	31625000	10780000	10601000	10244000	NaN	NaN	NaN		24.4	6480100	2277800	1917000	2285200
none	Q6ZEM4		tr|Q6ZEM4|Q6ZEM4_SYNY3;tr|Q6YRW9|Q6YRW9_SYNY3;ssr5106;ssl6035	>tr|Q6ZEM4|Q6ZEM4_SYNY3 Ssr5106 protein OS=Synechocystis sp. (strain PCC 6803 / Kazusa) GN=ssr5106 PE=4 SV=1;>tr|Q6YRW9|Q6YRW9_SYNY3 Ssl6035 protein OS=Synechocystis sp. (strain PCC 6803 / Kazusa) GN=ssl6035 PE=4 SV=1;>ssr5106 hypothetical protein;>ssl6035	1	11.7	9.0751	77	0	+	0.97095	1.3915	1.6231	+	11.7	23882000	5899000	6175300	11808000	NaN	NaN	NaN		11.7	16579000	3358400	4306800	8913500
none	Q6ZEM5		tr|Q6ZEM5|Q6ZEM5_SYNY3;tr|Q6YRW8|Q6YRW8_SYNY3;slr5105;sll6036	>tr|Q6ZEM5|Q6ZEM5_SYNY3 Plasmid partitioning protein OS=Synechocystis sp. (strain PCC 6803 / Kazusa) GN=slr5105 PE=4 SV=1;>tr|Q6YRW8|Q6YRW8_SYNY3 ParA family chromosome partitioning protein OS=Synechocystis sp. (strain PCC 6803 / Kazusa) GN=sll6036 PE=1 SV	4	20.9	21.729	201	0	+	0.83724	1.5954	1.9264	+	16.4	26925000	7139000	6552200	13234000	0.83273	1.6844	2.0838	+	20.9	40286000	10478000	8088800	21719000
none	P73923		tr|P73923|P73923_SYNY3;tr|P73330|P73330_SYNY3;slr2095;slr1902	>tr|P73923|P73923_SYNY3 Transposase OS=Synechocystis sp. (strain PCC 6803 / Kazusa) GN=slr2095 PE=4 SV=1;>tr|P73330|P73330_SYNY3 Transposase OS=Synechocystis sp. (strain PCC 6803 / Kazusa) GN=slr1902 PE=4 SV=1;>slr2095 putative transposase [ISY120c: 156162	1	7.8	15.855	141	0		NaN	NaN	NaN		0	0	0	0	0	NaN	NaN	NaN		7.8	1805200	261780	383180	1160300
none	Q6YRW4		tr|Q6YRW4|Q6YRW4_SYNY3;tr|Q55942|Q55942_SYNY3;slr6040;sll0789	>tr|Q6YRW4|Q6YRW4_SYNY3 Two-component response regulator OS=Synechocystis sp. (strain PCC 6803 / Kazusa) GN=slr6040 PE=4 SV=1;>tr|Q55942|Q55942_SYNY3 OmpR subfamily OS=Synechocystis sp. (strain PCC 6803 / Kazusa) GN=sll0789 PE=4 SV=1;>slr6040 two-component	2	9.9	26.616	232	0.00044823		NaN	NaN	NaN		4.7	696040	133370	314400	248270	NaN	NaN	NaN		5.2	834220	0	361240	472990
none	Q6ZEM3		tr|Q6ZEM3|Q6ZEM3_SYNY3;tr|Q6YRX0|Q6YRX0_SYNY3;slr6034;sll5107	>tr|Q6ZEM3|Q6ZEM3_SYNY3 Cytidine deaminase OS=Synechocystis sp. (strain PCC 6803 / Kazusa) GN=sll5107 PE=4 SV=1;>tr|Q6YRX0|Q6YRX0_SYNY3 Cytidine deaminase OS=Synechocystis sp. (strain PCC 6803 / Kazusa) GN=slr6034 PE=4 SV=1;>slr6034 cytidine deaminase;>sll	1	7.2	14.818	138	0.0051635		NaN	NaN	NaN		0	0	0	0	0	NaN	NaN	NaN		7.2	5607700	638690	2016600	2952400
sll0002	Q55683		sll0002;tr|Q55683|Q55683_SYNY3	>sll0002 penicillin-binding protein;>tr|Q55683|Q55683_SYNY3 Penicillin-binding protein 1A OS=Synechocystis sp. (strain PCC 6803 / Kazusa) GN=ponA PE=4 SV=1	16	28.6	92.611	860	0	+	0.90715	2.0713	2.2401	+	24.9	336180000	130540000	74505000	131130000	0.9442	1.6866	1.8567	+	19	215260000	76725000	51017000	87516000
sll0005	Q55680	Y005	sp|Q55680|Y005_SYNY3;sll0005	>sp|Q55680|Y005_SYNY3 Uncharacterized protein sll0005 OS=Synechocystis sp. (strain PCC 6803 / Kazusa) GN=sll0005 PE=3 SV=1;>sll0005 hypothetical protein	6	10.3	77.347	681	0	+	1.0868	1.0987	1.0787	+	10.3	65277000	21324000	25317000	18636000	1.0075	1.0331	1.0652	+	7.2	14983000	4898300	5118700	4965700
sll0006	Q55679		tr|Q55679|Q55679_SYNY3;sll0006	>tr|Q55679|Q55679_SYNY3 Aspartate aminotransferase OS=Synechocystis sp. (strain PCC 6803 / Kazusa) GN=aspC PE=4 SV=1;>sll0006 putative aminotransferase	14	49	43.979	394	0	+	0.94778	0.9421	0.99	+	40.1	602640000	187540000	205490000	209610000	0.88621	0.94689	1.017	+	49	381980000	116180000	125170000	140630000
sll0007	Q55678		tr|Q55678|Q55678_SYNY3;sll0007	>tr|Q55678|Q55678_SYNY3 Sll0007 protein OS=Synechocystis sp. (strain PCC 6803 / Kazusa) GN=sll0007 PE=4 SV=1;>sll0007 hypothetical protein	2	17.3	21.249	191	0	+	1.2434	1.4399	1.1286	+	5.2	32424000	8297400	9775900	14351000	1.417	1.845	1.4883	+	17.3	30950000	6776400	9852500	14321000
sll0008	Q55677		tr|Q55677|Q55677_SYNY3;sll0008	>tr|Q55677|Q55677_SYNY3 Sll0008 protein OS=Synechocystis sp. (strain PCC 6803 / Kazusa) GN=sll0008 PE=4 SV=1;>sll0008 unknown protein	5	36.1	19.022	169	0	+	1.422	1.7556	1.2318	+	24.3	121420000	29172000	42207000	50044000	1.4272	1.7411	1.1716	+	31.4	33730000	7501200	11101000	15128000
sll0016	Q55666		tr|Q55666|Q55666_SYNY3;sll0016	>tr|Q55666|Q55666_SYNY3 Membrane-bound lytic transglycosylase A OS=Synechocystis sp. (strain PCC 6803 / Kazusa) GN=mltA PE=4 SV=1;>sll0016 probable membrane-bound lytic transglycosylase A	11	36.3	42.115	383	0	+	0.78045	0.99721	1.1342	+	32.9	161650000	55625000	49089000	56933000	1.171	1.0554	1.0014	+	32.9	77036000	22715000	24665000	29655000
sll0017	Q55665	GSA	sp|Q55665|GSA_SYNY3;sll0017	>sp|Q55665|GSA_SYNY3 Glutamate-1-semialdehyde 2,1-aminomutase OS=Synechocystis sp. (strain PCC 6803 / Kazusa) GN=hemL PE=3 SV=2;>sll0017 glutamate-1-semialdehyde aminomutase	14	43.9	45.891	433	0	+	0.95342	1.0836	1.1361	+	43.9	4121400000	1233600000	1312900000	1574900000	1.1472	0.93429	0.82356	+	43.9	2456200000	675500000	894190000	886530000
sll0018	Q55664	ALF2	sp|Q55664|ALF2_SYNY3;sll0018	>sp|Q55664|ALF2_SYNY3 Fructose-bisphosphate aldolase class 2 OS=Synechocystis sp. (strain PCC 6803 / Kazusa) GN=fbaA PE=1 SV=3;>sll0018 fructose-bisphosphate aldolase, class II	19	54.6	38.972	359	0	+	0.56964	0.39808	0.72619	+	53.8	14220000000	6797300000	4136100000	3286800000	0.75461	0.60698	0.75417	+	51	8506100000	3185000000	2917000000	2404100000
sll0019	Q55663	DXR	sp|Q55663|DXR_SYNY3;sll0019	>sp|Q55663|DXR_SYNY3 1-deoxy-D-xylulose 5-phosphate reductoisomerase OS=Synechocystis sp. (strain PCC 6803 / Kazusa) GN=dxr PE=3 SV=1;>sll0019 1-deoxy-d-xylulose 5-phosphate reductoisomerase	15	50.8	42.532	394	0	+	0.91942	0.84537	0.93317	+	30.5	476030000	161400000	154430000	160210000	0.91985	0.89288	0.91004	+	50.8	377310000	135070000	124980000	117260000
sll0020	Q55662		tr|Q55662|Q55662_SYNY3;sll0020	>tr|Q55662|Q55662_SYNY3 ATP-dependent Clp protease regulatory subunit OS=Synechocystis sp. (strain PCC 6803 / Kazusa) GN=clpC PE=3 SV=1;>sll0020 ATP-dependent Clp protease ATPase subunit	44	55.9	91.173	821	0	+	1.0543	1.2841	1.1837	+	49.6	6120000000	1655000000	1911800000	2553200000	0.75829	1.1011	1.354	+	49.2	3555800000	1119500000	936690000	1499600000
sll0021	Q55661		tr|Q55661|Q55661_SYNY3;sll0021	>tr|Q55661|Q55661_SYNY3 Sll0021 protein OS=Synechocystis sp. (strain PCC 6803 / Kazusa) GN=sll0021 PE=4 SV=1;>sll0021 probable exonuclease	4	14.9	45.939	416	0.00044444	+	NaN	NaN	NaN		2.9	3307300	822330	779780	1705200	1.1248	0.83675	0.58668	+	5.5	3089700	1205500	1023400	860790
sll0022	Q55659		tr|Q55659|Q55659_SYNY3;sll0022	>tr|Q55659|Q55659_SYNY3 Sll0022 protein OS=Synechocystis sp. (strain PCC 6803 / Kazusa) GN=sll0022 PE=4 SV=1;>sll0022 unknown protein	3	18.5	26.643	249	0	+	0.64595	1.7127	2.2329	+	10.4	40252000	10871000	8962000	20419000	0.83051	1.6029	1.8306	+	18.5	58681000	13995000	14381000	30304000
sll0023	Q55658		tr|Q55658|Q55658_SYNY3;sll0023	>tr|Q55658|Q55658_SYNY3 Sll0023 protein OS=Synechocystis sp. (strain PCC 6803 / Kazusa) GN=sll0023 PE=4 SV=1;>sll0023 hypothetical protein	7	20.6	51.653	447	0	+	1.1473	1.1628	1.0814	+	18.1	87158000	24672000	30381000	32105000	1.0604	1.373	1.2319	+	15.9	40453000	12324000	11430000	16700000
sll0027	Q55464		tr|Q55464|Q55464_SYNY3;sll0027	>tr|Q55464|Q55464_SYNY3 NADH dehydrogenase subunit 4 OS=Synechocystis sp. (strain PCC 6803 / Kazusa) GN=ndhD PE=4 SV=1;>sll0027 NADH dehydrogenase subunit 4 (involved in constitutive, low affinity CO2 uptake)	1	2	55.159	507	0		NaN	NaN	NaN		2	1705900	671780	480440	553670	NaN	NaN	NaN		2	1498000	696090	453060	348830
sll0030	Q55459	CMPR	sp|Q55459|CMPR_SYNY3;sll0030	>sp|Q55459|CMPR_SYNY3 HTH-type transcriptional activator CmpR OS=Synechocystis sp. (strain PCC 6803 / Kazusa) GN=cmpR PE=1 SV=1;>sll0030 cmp operon transcriptional regulator, LysR family protein	5	18.4	34.099	304	0	+	0.4798	0.41881	1.2388	+	8.6	70284000	28261000	17933000	24090000	1.4126	0.93332	1.246	+	18.4	35771000	12922000	9632200	13217000
sll0031	Q55456		tr|Q55456|Q55456_SYNY3;sll0031	>tr|Q55456|Q55456_SYNY3 Sll0031 protein OS=Synechocystis sp. (strain PCC 6803 / Kazusa) GN=sll0031 PE=4 SV=1;>sll0031 hypothetical protein	1	3.8	43.41	395	0		NaN	NaN	NaN		0	0	0	0	0	NaN	NaN	NaN		0	0	0	0	0
sll0033	Q55455		tr|Q55455|Q55455_SYNY3;sll0033	>tr|Q55455|Q55455_SYNY3 Sll0033 protein OS=Synechocystis sp. (strain PCC 6803 / Kazusa) GN=sll0033 PE=4 SV=1;>sll0033 carotene isomerase	13	29.1	55.771	501	0	+	1.1194	1.1507	1.0954	+	20.8	191560000	56544000	65728000	69287000	0.69438	0.75578	1.0783	+	21.8	67223000	23696000	19616000	23911000
sll0034	Q55454		tr|Q55454|Q55454_SYNY3;sll0034	>tr|Q55454|Q55454_SYNY3 Sll0034 protein OS=Synechocystis sp. (strain PCC 6803 / Kazusa) GN=sll0034 PE=4 SV=1;>sll0034 putative carboxypeptidase	4	26.7	28.593	258	0	+	1.0267	1.2823	1.2304	+	14	28648000	9137800	8694300	10816000	0.96401	1.2494	1.3002	+	9.7	11800000	3903100	3011500	4885400
sll0036	Q55452	Y036	sp|Q55452|Y036_SYNY3;sll0036	>sp|Q55452|Y036_SYNY3 Uncharacterized protein sll0036 OS=Synechocystis sp. (strain PCC 6803 / Kazusa) GN=sll0036 PE=3 SV=1;>sll0036 hypothetical protein	4	12.7	45.909	433	0	+	1.0526	1.4089	1.2565	+	8.8	60156000	17282000	18632000	24242000	1.0194	1.5317	1.3331	+	12.7	44736000	12930000	11175000	20630000
sll0037	Q55451	CBIX	sp|Q55451|CBIX_SYNY3;sll0037	>sp|Q55451|CBIX_SYNY3 Sirohydrochlorin cobaltochelatase OS=Synechocystis sp. (strain PCC 6803 / Kazusa) GN=cbiX PE=1 SV=1;>sll0037 hypothetical protein	6	15.5	38.339	336	0	+	1.3889	1.3133	0.93302	+	11.6	67148000	16878000	26173000	24097000	0.82027	0.99917	1.2206	+	15.5	24881000	8006600	6326900	10547000
sll0038	Q55448		tr|Q55448|Q55448_SYNY3;sll0038	>tr|Q55448|Q55448_SYNY3 PatA subfamily OS=Synechocystis sp. (strain PCC 6803 / Kazusa) GN=sll0038 PE=4 SV=1;>sll0038 positive phototaxis protein, two-component response regulator PatA subfamily	16	44	44.815	402	0	+	0.91422	0.93446	0.95801	+	36.3	653850000	194580000	215460000	243810000	0.82256	0.74592	0.95888	+	35.1	342490000	125770000	101200000	115530000
sll0039	Q55447		tr|Q55447|Q55447_SYNY3;sll0039	>tr|Q55447|Q55447_SYNY3 CheY subfamily OS=Synechocystis sp. (strain PCC 6803 / Kazusa) GN=sll0039 PE=4 SV=1;>sll0039 positive phototaxis protein, two-component response regulator CheY subfamily	6	51.3	13.181	119	0	+	1.0797	1.1447	1.112	+	51.3	701070000	234420000	221200000	245450000	1.3715	1.1119	0.8567	+	51.3	414790000	120140000	145140000	149520000
sll0040	Q55446		sll0040;tr|Q55446|Q55446_SYNY3	>sll0040 positive phototaxis protein, homologous to chemotaxis protein CheW;>tr|Q55446|Q55446_SYNY3 Sll0040 protein OS=Synechocystis sp. (strain PCC 6803 / Kazusa) GN=sll0040 PE=4 SV=1	2	29.9	16.214	147	0		NaN	NaN	NaN		0	0	0	0	0	NaN	NaN	NaN		11.6	4998000	2776100	1282500	939480
sll0041	Q55445	Y041	sp|Q55445|Y041_SYNY3;sll0041	>sp|Q55445|Y041_SYNY3 Putative methyl-accepting chemotaxis protein sll0041 OS=Synechocystis sp. (strain PCC 6803 / Kazusa) GN=sll0041 PE=3 SV=2;>sll0041 phytochrome-like photoreceptor protein for positive phototaxis; homologous to methyl-accepting chemotax	31	35.5	108.33	1000	0	+	1.0362	1.0278	0.9005	+	25	1373200000	376620000	494270000	502310000	0.85112	0.75088	0.96917	+	28	766340000	270610000	231630000	264100000
sll0042	Q55444		tr|Q55444|Q55444_SYNY3;sll0042	>tr|Q55444|Q55444_SYNY3 Methyl-accepting chemotaxis protein II OS=Synechocystis sp. (strain PCC 6803 / Kazusa) GN=tar PE=4 SV=1;>sll0042 methyl-accepting chemotaxis protein for positive phototaxis	7	63.8	17.707	163	0	+	1.1494	1.1893	0.97928	+	31.3	338110000	93430000	122410000	122270000	1.4164	1.1752	0.86089	+	31.3	113010000	32429000	37750000	42827000
sll0043	Q55443		tr|Q55443|Q55443_SYNY3;sll0043	>tr|Q55443|Q55443_SYNY3 CheA like protein OS=Synechocystis sp. (strain PCC 6803 / Kazusa) GN=sll0043 PE=4 SV=1;>sll0043 positive phototaxis protein, homologous to chemotaxis protein CheA, two-component hybrid histidine kinase	29	24.8	153.1	1402	0	+	1.0847	0.84076	0.7834	+	18	721110000	242930000	266300000	211880000	0.89241	0.81186	0.85113	+	21	445850000	152020000	149920000	143910000
sll0044	Q55442		tr|Q55442|Q55442_SYNY3;sll0044	>tr|Q55442|Q55442_SYNY3 Sll0044 protein OS=Synechocystis sp. (strain PCC 6803 / Kazusa) GN=sll0044 PE=4 SV=1;>sll0044 unknown protein	3	17.4	17.733	161	0	+	0.97949	1.3691	1.4339	+	17.4	61748000	17754000	18414000	25580000	1.0924	0.97673	0.86233	+	17.4	37381000	11643000	12589000	13149000
sll0045	Q55440		tr|Q55440|Q55440_SYNY3;sll0045	>tr|Q55440|Q55440_SYNY3 Sucrose phosphate synthase OS=Synechocystis sp. (strain PCC 6803 / Kazusa) GN=sps PE=4 SV=1;>sll0045 sucrose phosphate synthase	2	3.1	81.411	720	0		NaN	NaN	NaN		1.8	1885100	337150	233870	1314100	NaN	NaN	NaN		1.8	862960	150350	248980	463630
sll0048	Q55437		tr|Q55437|Q55437_SYNY3;sll0048	>tr|Q55437|Q55437_SYNY3 Sll0048 protein OS=Synechocystis sp. (strain PCC 6803 / Kazusa) GN=sll0048 PE=4 SV=1;>sll0048 unknown protein	8	29.5	34.866	312	0	+	0.97833	1.1891	1.235	+	26	365880000	117530000	99540000	148800000	0.86163	1.4689	1.3867	+	29.5	216080000	65064000	54960000	96054000
sll0051	Q55162		tr|Q55162|Q55162_SYNY3;sll0051	>tr|Q55162|Q55162_SYNY3 Sll0051 protein OS=Synechocystis sp. (strain PCC 6803 / Kazusa) GN=sll0051 PE=4 SV=1;>sll0051 hypothetical protein	8	61	17.799	159	0	+	0.88137	1.1161	1.3421	+	45.3	1361400000	431870000	406570000	522940000	0.88416	1.0221	1.1344	+	40.9	872890000	276570000	273890000	322430000
sll0053	Q55160		tr|Q55160|Q55160_SYNY3;sll0053	>tr|Q55160|Q55160_SYNY3 Biotin carboxylase OS=Synechocystis sp. (strain PCC 6803 / Kazusa) GN=accC PE=4 SV=1;>sll0053 biotin carboxylase	12	43.3	49.164	448	0	+	0.91084	0.97208	1.0255	+	33.7	346620000	126530000	107790000	112290000	0.88156	0.88976	0.95556	+	38.4	296250000	89550000	101010000	105690000
sll0055	Q55159		tr|Q55159|Q55159_SYNY3;sll0055	>tr|Q55159|Q55159_SYNY3 Processing protease OS=Synechocystis sp. (strain PCC 6803 / Kazusa) GN=sll0055 PE=3 SV=1;>sll0055 processing protease	4	12.1	48.117	428	0	+	1.0739	2.9322	2.5688	+	3	7067700	1194800	1714900	4158000	0.7883	1.3226	1.9297	+	12.1	14233000	2944600	4836000	6452100
sll0057	Q59978	GRPE	sp|Q59978|GRPE_SYNY3;sll0057	>sp|Q59978|GRPE_SYNY3 Protein GrpE OS=Synechocystis sp. (strain PCC 6803 / Kazusa) GN=grpE PE=3 SV=1;>sll0057 heat shock protein GrpE	19	69.1	27.567	249	0	+	1.1605	1.1461	1.0261	+	68.3	4262300000	1183000000	1483200000	1596200000	1.2846	0.93024	0.7363	+	66.3	1381300000	372720000	531540000	477090000
sll0058	Q55154	DNAK1	sp|Q55154|DNAK1_SYNY3;sll0058	>sp|Q55154|DNAK1_SYNY3 Chaperone protein dnaK1 OS=Synechocystis sp. (strain PCC 6803 / Kazusa) GN=dnaK1 PE=3 SV=1;>sll0058 DnaK protein 1, heat shock protein 70, molecular chaperone	21	31.6	75.178	692	0	+	0.87405	1.2861	1.3463	+	30.1	1583400000	451650000	470980000	660760000	0.94438	1.3072	1.3592	+	30.1	751620000	215800000	211070000	324760000
sll0064	Q55146		tr|Q55146|Q55146_SYNY3;sll0064	>tr|Q55146|Q55146_SYNY3 Sll0064 protein OS=Synechocystis sp. (strain PCC 6803 / Kazusa) GN=sll0064 PE=4 SV=1;>sll0064 periplasmic protein, putative polar amino acid transport system substrate-binding protein	2	12	30.177	275	0	+	0.9606	1.2804	1.3426	+	12	383070000	114860000	113110000	155100000	0.93873	1.152	1.4002	+	12	362440000	100360000	100140000	161940000
sll0065	Q55141	ILVH	sp|Q55141|ILVH_SYNY3;sll0065	>sp|Q55141|ILVH_SYNY3 Acetolactate synthase small subunit OS=Synechocystis sp. (strain PCC 6803 / Kazusa) GN=ilvH PE=3 SV=2;>sll0065 acetolactate synthase small subunit	9	58.7	18.871	172	0	+	1.044	0.98726	0.8374	+	58.7	820870000	256640000	296680000	267550000	1.2661	0.86677	0.8388	+	58.7	276410000	66455000	105880000	104080000
sll0066	Q55140		tr|Q55140|Q55140_SYNY3;sll0066	>tr|Q55140|Q55140_SYNY3 Sll0066 protein OS=Synechocystis sp. (strain PCC 6803 / Kazusa) GN=sll0066 PE=4 SV=1;>sll0066 unknown protein	6	20	34.168	315	0	+	1.0562	1.278	1.0593	+	20	92223000	25882000	30413000	35928000	1.1514	1.274	1.1558	+	20	59268000	15532000	18205000	25530000
sll0067	Q55139		tr|Q55139|Q55139_SYNY3;sll0067	>tr|Q55139|Q55139_SYNY3 Glutathione S-transferase OS=Synechocystis sp. (strain PCC 6803 / Kazusa) GN=gst PE=4 SV=1;>sll0067 glutathione S-transferase	5	25	20.377	184	0	+	1.2798	1.3012	1.0501	+	25	910570000	189370000	337640000	383560000	1.5708	1.4005	0.97085	+	25	504840000	97122000	207980000	199750000
sll0068	Q55138		sll0068;tr|Q55138|Q55138_SYNY3	>sll0068 unknown protein;>tr|Q55138|Q55138_SYNY3 Sll0068 protein OS=Synechocystis sp. (strain PCC 6803 / Kazusa) GN=sll0068 PE=4 SV=1	15	16.7	134.66	1209	0	+	1.0764	1.2489	1.0052	+	10.3	47495000	13459000	15381000	18655000	1.1131	0.888	0.82494	+	10.3	27192000	9226300	8356400	9608800
sll0069	Q55137		tr|Q55137|Q55137_SYNY3;sll0069	>tr|Q55137|Q55137_SYNY3 Sll0069 protein OS=Synechocystis sp. (strain PCC 6803 / Kazusa) GN=sll0069 PE=4 SV=1;>sll0069 hypothetical protein	12	47.3	28.901	256	0	+	1.085	1.2919	1.2607	+	43	453070000	124730000	143500000	184830000	0.98337	1.324	1.3139	+	47.3	410080000	103080000	120280000	186720000
sll0070	Q55135	PURU	sp|Q55135|PURU_SYNY3;sll0070	>sp|Q55135|PURU_SYNY3 Formyltetrahydrofolate deformylase OS=Synechocystis sp. (strain PCC 6803 / Kazusa) GN=purU PE=3 SV=1;>sll0070 phosphoribosylglycinamide formyltransferase	5	21.1	32.634	284	0	+	1.0262	1.0296	0.85897	+	15.1	39132000	10606000	14528000	13998000	1.1667	1.3076	0.99644	+	21.1	40446000	11336000	12940000	16169000
sll0071	Q55134		tr|Q55134|Q55134_SYNY3;sll0071	>tr|Q55134|Q55134_SYNY3 Sll0071 protein OS=Synechocystis sp. (strain PCC 6803 / Kazusa) GN=sll0071 PE=4 SV=1;>sll0071 hypothetical protein	3	9.9	38	333	0	+	1.1203	1.6268	1.4643	+	2.7	13843000	3941100	4063600	5838600	0.93002	1.083	1.0831	+	9.9	15134000	4523500	4742200	5868400
sll0072	Q55133		tr|Q55133|Q55133_SYNY3;sll0072	>tr|Q55133|Q55133_SYNY3 Sll0072 protein OS=Synechocystis sp. (strain PCC 6803 / Kazusa) GN=sll0072 PE=4 SV=1;>sll0072 hypothetical protein	5	23.3	25.799	227	0	+	1.2597	0.99362	1.0427	+	17.6	17233000	5161000	5604300	6467400	1.1375	1.401	1.4884	+	18.1	20563000	4927100	5259600	10377000
sll0078	Q55806	SYT	sp|Q55806|SYT_SYNY3;sll0078	>sp|Q55806|SYT_SYNY3 Threonine--tRNA ligase OS=Synechocystis sp. (strain PCC 6803 / Kazusa) GN=thrS PE=3 SV=1;>sll0078 threonyl-tRNA synthetase	19	30.5	68.872	603	0	+	0.84301	0.96316	1.079	+	28.7	900390000	323010000	281590000	295790000	0.75164	0.82238	1.1458	+	30.5	396570000	136240000	112310000	148010000
sll0080	P54899	ARGC	sp|P54899|ARGC_SYNY3;sll0080	>sp|P54899|ARGC_SYNY3 N-acetyl-gamma-glutamyl-phosphate reductase OS=Synechocystis sp. (strain PCC 6803 / Kazusa) GN=argC PE=3 SV=1;>sll0080 N-acetyl-gamma-glutamyl-phosphate reductase	11	41.3	38.209	351	0	+	0.74213	1.4796	2.0329	+	40.2	740690000	198400000	163280000	379010000	0.67679	1.1822	2.0592	+	40.2	549220000	130890000	107540000	310790000
sll0082	Q55800		tr|Q55800|Q55800_SYNY3;sll0082	>tr|Q55800|Q55800_SYNY3 Sll0082 protein OS=Synechocystis sp. (strain PCC 6803 / Kazusa) GN=sll0082 PE=4 SV=1;>sll0082 hypothetical protein	1	11.9	13.848	118	0		NaN	NaN	NaN		0	0	0	0	0	NaN	NaN	NaN		0	0	0	0	0
sll0083	Q55797	GMHA	sp|Q55797|GMHA_SYNY3;sll0083	>sp|Q55797|GMHA_SYNY3 Phosphoheptose isomerase OS=Synechocystis sp. (strain PCC 6803 / Kazusa) GN=gmhA PE=3 SV=1;>sll0083 phosphoheptose isomerase	5	53.1	21.137	194	0	+	1.2057	1.4841	1.3348	+	26.8	336440000	77215000	108000000	151230000	1.5605	1.8753	1.3003	+	41.2	243010000	43955000	76676000	122380000
sll0084	Q55796		tr|Q55796|Q55796_SYNY3;sll0084	>tr|Q55796|Q55796_SYNY3 Imidazoleglycerol-phosphate dehydratase histidinol-phosphatase OS=Synechocystis sp. (strain PCC 6803 / Kazusa) GN=hisB PE=3 SV=1;>sll0084 putative phosphatase	1	8.7	17.385	161	0.00045106		NaN	NaN	NaN		8.7	8193200	1875500	2825500	3492200	NaN	NaN	NaN		0	0	0	0	0
sll0085	Q55795		tr|Q55795|Q55795_SYNY3;sll0085	>tr|Q55795|Q55795_SYNY3 Sll0085 protein OS=Synechocystis sp. (strain PCC 6803 / Kazusa) GN=sll0085 PE=4 SV=1;>sll0085 unknown protein	3	7.4	46.427	403	0	+	0.76003	0.92202	1.1404	+	5	2662500	805670	886680	970150	NaN	NaN	NaN		2.2	766490	121650	334120	310710
sll0086	Q55794	ARSA	sp|Q55794|ARSA_SYNY3;sll0086	>sp|Q55794|ARSA_SYNY3 Putative arsenical pump-driving ATPase OS=Synechocystis sp. (strain PCC 6803 / Kazusa) GN=sll0086 PE=3 SV=1;>sll0086 putative arsenical pump-driving ATPase	12	31.1	44.626	396	0	+	1.1536	1.2009	1.1025	+	29.3	503610000	137160000	165570000	200890000	0.82516	0.97581	1.1014	+	29.3	211570000	67100000	64057000	80417000
sll0088	Q55789		tr|Q55789|Q55789_SYNY3;sll0088	>tr|Q55789|Q55789_SYNY3 Sll0088 protein OS=Synechocystis sp. (strain PCC 6803 / Kazusa) GN=sll0088 PE=4 SV=1;>sll0088 hypothetical protein	3	13.8	27.37	240	0	+	0.93885	1.2665	1.3037	+	10	33538000	9924800	9899300	13714000	1.1541	1.4307	1.1879	+	4.2	10148000	3025300	3126100	3996800
sll0094	Q55885		tr|Q55885|Q55885_SYNY3;sll0094	>tr|Q55885|Q55885_SYNY3 Sensory transduction histidine kinase OS=Synechocystis sp. (strain PCC 6803 / Kazusa) GN=sll0094 PE=4 SV=1;>sll0094 two-component sensor histidine kinase	1	1.8	51.781	457	0.00087719	+	NaN	NaN	NaN		0	0	0	0	0	0.79913	0.82419	0.95853	+	1.8	10827000	3796100	3318400	3712100
sll0096	Q55883		tr|Q55883|Q55883_SYNY3;sll0096	>tr|Q55883|Q55883_SYNY3 Sll0096 protein OS=Synechocystis sp. (strain PCC 6803 / Kazusa) GN=sll0096 PE=4 SV=1;>sll0096 hypothetical protein	10	25	49.777	448	0	+	0.74891	1.2865	1.6179	+	22.5	85371000	27743000	22443000	35185000	0.70553	0.76436	1.222	+	25	46082000	15492000	12782000	17807000
sll0098	Q55880	RLMN	sp|Q55880|RLMN_SYNY3;sll0098	>sp|Q55880|RLMN_SYNY3 Probable dual-specificity RNA methyltransferase RlmN OS=Synechocystis sp. (strain PCC 6803 / Kazusa) GN=rlmN PE=3 SV=1;>sll0098 hypothetical protein	7	23.7	38.856	350	0	+	0.78179	0.67582	0.73232	+	23.7	46797000	17706000	15700000	13391000	0.766	0.57818	0.77348	+	20.9	34062000	13682000	11217000	9162900
sll0099	Q55879		tr|Q55879|Q55879_SYNY3;sll0099	>tr|Q55879|Q55879_SYNY3 Precorrin-6y methylase OS=Synechocystis sp. (strain PCC 6803 / Kazusa) GN=cbiE PE=4 SV=1;>sll0099 precorrin-6y C5, 15-methyltransferase (decarboxylating)	2	5.9	46.276	425	0		NaN	NaN	NaN		3.3	1921000	355970	497360	1067700	NaN	NaN	NaN		5.9	2497500	370240	328700	1798600
sll0100	P54984	Y100	sp|P54984|Y100_SYNY3;sll0100	>sp|P54984|Y100_SYNY3 Uncharacterized hydrolase sll0100 OS=Synechocystis sp. (strain PCC 6803 / Kazusa) GN=sll0100 PE=3 SV=1;>sll0100 N-acyl-L-amino acid amidohydrolase	5	12.7	42.656	393	0	+	1.1843	0.9721	1.1044	+	4.8	15519000	4750100	5459100	5310300	1.0954	1.1087	0.969	+	12.7	37723000	10068000	12807000	14848000
sll0102	Q55875		tr|Q55875|Q55875_SYNY3;sll0102	>tr|Q55875|Q55875_SYNY3 Sll0102 protein OS=Synechocystis sp. (strain PCC 6803 / Kazusa) GN=sll0102 PE=4 SV=1;>sll0102 hypothetical protein	13	42.2	40.096	358	0	+	0.83084	0.96655	1.1437	+	27.4	223390000	74066000	65137000	84183000	0.80171	0.86789	1.0424	+	42.2	167460000	58028000	48889000	60546000
sll0103	Q55874	Y103	sp|Q55874|Y103_SYNY3;sll0103	>sp|Q55874|Y103_SYNY3 Uncharacterized protein sll0103 OS=Synechocystis sp. (strain PCC 6803 / Kazusa) GN=sll0103 PE=4 SV=1;>sll0103 hypothetical protein	15	26.9	45.849	420	0	+	1.1472	1.4054	1.1181	+	19.5	287280000	73916000	101030000	112330000	0.76662	0.69125	0.96957	+	21.4	200070000	67586000	62011000	70468000
sll0108	P54147	Y108	sp|P54147|Y108_SYNY3;sll0108	>sp|P54147|Y108_SYNY3 Putative ammonium transporter sll0108 OS=Synechocystis sp. (strain PCC 6803 / Kazusa) GN=sll0108 PE=3 SV=1;>sll0108 ammonium/methylammonium permease	2	4.7	53.58	507	0	+	0.97013	4.2055	4.4414	+	4.7	302390000	45382000	49363000	207640000	0.53598	2.4962	4.6909	+	4.7	318650000	77345000	42050000	199250000
sll0109	Q55869		tr|Q55869|Q55869_SYNY3;sll0109	>tr|Q55869|Q55869_SYNY3 Chorismate mutase OS=Synechocystis sp. (strain PCC 6803 / Kazusa) GN=aroH PE=4 SV=1;>sll0109 chorismate mutase	3	35.4	14.401	127	0	+	0.90193	0.82369	0.93738	+	23.6	310160000	112950000	99442000	97769000	3.3709	4.4065	1.3738	+	35.4	27664000	7202600	9587500	10874000
sll0135	P0DJF8	MTAP	sll0135;sp|P0DJF8|MTAP_SYNY3	>sll0135 putative 5-methylthioadenosine phosphorylase;>sp|P0DJF8|MTAP_SYNY3 S-methyl-5-thioadenosine phosphorylase OS=Synechocystis sp. (strain PCC 6803 / Kazusa) GN=mtnP PE=3 SV=1	9	32.4	34.483	318	0	+	1.2959	1.1871	0.87432	+	32.4	601730000	153830000	224110000	223790000	1.2514	1.0405	0.87135	+	32.4	502250000	139350000	171920000	190980000
sll0136	P74468		tr|P74468|P74468_SYNY3;sll0136	>tr|P74468|P74468_SYNY3 Aminopeptidase P OS=Synechocystis sp. (strain PCC 6803 / Kazusa) GN=pepP PE=3 SV=1;>sll0136 aminopeptidase P	12	35.4	49.5	441	0	+	0.90776	0.69184	0.70072	+	22	317330000	108530000	113600000	95204000	0.96209	0.80387	0.8962	+	35.4	227220000	71875000	77718000	77632000
sll0141	P74462		tr|P74462|P74462_SYNY3;sll0141	>tr|P74462|P74462_SYNY3 Sll0141 protein OS=Synechocystis sp. (strain PCC 6803 / Kazusa) GN=sll0141 PE=4 SV=1;>sll0141 hypothetical protein	15	42	50.992	467	0	+	1.8039	2.4367	1.3566	+	21.2	96089000	17030000	30909000	48150000	1.401	2.0398	1.5286	+	38.3	111430000	27561000	29407000	54460000
sll0142	P74461		tr|P74461|P74461_SYNY3;sll0142	>tr|P74461|P74461_SYNY3 Cation or drug efflux system protein OS=Synechocystis sp. (strain PCC 6803 / Kazusa) GN=sll0142 PE=4 SV=1;>sll0142 probable cation efflux system protein	6	7.7	115.19	1075	0	+	1.3531	1.7486	1.0782	+	6.8	39661000	6824100	13933000	18904000	1.2813	1.6679	1.4239	+	7.7	19753000	5090300	5544600	9118400
sll0144	P74457	PYRH	sp|P74457|PYRH_SYNY3;sll0144	>sp|P74457|PYRH_SYNY3 Uridylate kinase OS=Synechocystis sp. (strain PCC 6803 / Kazusa) GN=pyrH PE=3 SV=1;>sll0144 uridine monophosphate kinase	5	22.3	27.651	260	0	+	0.99325	1.0058	1.0365	+	22.3	467570000	135940000	154420000	177200000	1.2663	1.1407	0.99929	+	22.3	334840000	83527000	121590000	129730000
sll0145	P74456	RRF	sp|P74456|RRF_SYNY3;sll0145	>sp|P74456|RRF_SYNY3 Ribosome-recycling factor OS=Synechocystis sp. (strain PCC 6803 / Kazusa) GN=frr PE=3 SV=1;>sll0145 ribosome releasing factor	10	65.9	20.186	182	0	+	1.0714	0.96845	0.9145	+	50.5	2825800000	895950000	1027100000	902780000	1.1913	1.0693	0.88387	+	65.9	1405800000	393010000	506750000	506060000
sll0147	P74454		tr|P74454|P74454_SYNY3;sll0147	>tr|P74454|P74454_SYNY3 Sll0147 protein OS=Synechocystis sp. (strain PCC 6803 / Kazusa) GN=sll0147 PE=4 SV=1;>sll0147 hypothetical protein	9	17.2	76.269	668	0	+	1.2122	0.93851	0.77169	+	12.3	173600000	40226000	57895000	75475000	0.96794	0.76306	0.78595	+	17.2	130410000	42963000	46089000	41361000
sll0148	P74453		tr|P74453|P74453_SYNY3;sll0148	>tr|P74453|P74453_SYNY3 Sll0148 protein OS=Synechocystis sp. (strain PCC 6803 / Kazusa) GN=sll0148 PE=4 SV=1;>sll0148 hypothetical protein	9	17	78.5	735	0	+	1.0933	1.0306	0.92863	+	12.8	190430000	52581000	68844000	69001000	1.0004	1.1721	1.045	+	17	228280000	66898000	74872000	86511000
sll0149	P74452		tr|P74452|P74452_SYNY3;sll0149	>tr|P74452|P74452_SYNY3 Sll0149 protein OS=Synechocystis sp. (strain PCC 6803 / Kazusa) GN=sll0149 PE=4 SV=1;>sll0149 hypothetical protein	7	12.8	65.813	584	0	+	1.1067	1.3091	1.2818	+	10.1	67003000	9443900	18788000	38771000	1.0804	1.3189	1.3054	+	11.3	42610000	11495000	12776000	18339000
sll0154	Q55575	Y154	sp|Q55575|Y154_SYNY3;sll0154	>sp|Q55575|Y154_SYNY3 UPF0052 protein sll0154 OS=Synechocystis sp. (strain PCC 6803 / Kazusa) GN=sll0154 PE=3 SV=1;>sll0154 hypothetical protein	2	3.9	51.007	462	0.00044583	+	NaN	NaN	NaN		1.9	507590	171200	155720	180670	1.0934	1.3665	1.051	+	3.9	2208900	407110	784700	1017100
sll0157	Q55571		tr|Q55571|Q55571_SYNY3;sll0157	>tr|Q55571|Q55571_SYNY3 Sll0157 protein OS=Synechocystis sp. (strain PCC 6803 / Kazusa) GN=sll0157 PE=4 SV=1;>sll0157 hypothetical protein	5	25.8	28.098	256	0	+	1.2095	2.097	1.6161	+	25.8	97083000	21932000	28427000	46724000	1.1545	2.5021	1.7648	+	16.4	93392000	19203000	28190000	45998000
sll0158	P52981	GLGB	sp|P52981|GLGB_SYNY3;sll0158	>sp|P52981|GLGB_SYNY3 1,4-alpha-glucan branching enzyme GlgB OS=Synechocystis sp. (strain PCC 6803 / Kazusa) GN=glgB PE=1 SV=1;>sll0158 1,4-alpha-glucan branching enzyme	25	47.9	89.526	770	0	+	0.80298	0.94511	1.1722	+	32.6	1967100000	713650000	573980000	679440000	0.80412	0.95279	1.166	+	42.1	1716700000	574530000	498540000	643670000
sll0162	Q55564		tr|Q55564|Q55564_SYNY3;sll0162	>tr|Q55564|Q55564_SYNY3 Sll0162 protein OS=Synechocystis sp. (strain PCC 6803 / Kazusa) GN=sll0162 PE=4 SV=1;>sll0162 hypothetical protein	9	50.5	22.688	194	0	+	0.8035	0.83068	0.99195	+	40.2	416180000	144370000	131130000	140680000	0.88591	0.73742	0.83136	+	50.5	181940000	62385000	59646000	59914000
sll0163	Q55563	Y163	sp|Q55563|Y163_SYNY3;sll0163	>sp|Q55563|Y163_SYNY3 Uncharacterized WD repeat-containing protein sll0163 OS=Synechocystis sp. (strain PCC 6803 / Kazusa) GN=sll0163 PE=4 SV=1;>sll0163 WD-repeat protein	30	22.9	189.93	1693	0	+	1.2113	0.85707	0.75095	+	12.7	213400000	68503000	84095000	60805000	1.0675	0.85465	0.82077	+	16.6	171810000	56325000	60507000	54980000
sll0166	Q55562		tr|Q55562|Q55562_SYNY3;sll0166	>tr|Q55562|Q55562_SYNY3 Uroporphyrin-III synthase OS=Synechocystis sp. (strain PCC 6803 / Kazusa) GN=hemD PE=3 SV=1;>sll0166 a fusion protein between uroporphyrinogen-III C-methyltransferase (CobA/CorA) and uroporphyrinogen-III synthase (HemD)	6	13.9	58.689	538	0	+	0.99586	1.0535	1.0188	+	9.5	53545000	15608000	18073000	19864000	0.64916	0.64175	1.0841	+	13.9	41178000	15730000	11994000	13454000
sll0167	Q55561		tr|Q55561|Q55561_SYNY3;sll0167	>tr|Q55561|Q55561_SYNY3 Sll0167 protein OS=Synechocystis sp. (strain PCC 6803 / Kazusa) GN=sll0167 PE=4 SV=1;>sll0167 unknown protein	1	10.4	17.865	164	0.00044543	+	NaN	NaN	NaN		0	0	0	0	0	2.1766	4.1136	2.0723	+	10.4	15011000	1515000	3465900	10030000
sll0168	Q55560		tr|Q55560|Q55560_SYNY3;sll0168	>tr|Q55560|Q55560_SYNY3 Sll0168 protein OS=Synechocystis sp. (strain PCC 6803 / Kazusa) GN=sll0168 PE=4 SV=1;>sll0168 hypothetical protein	1	15.3	12.373	111	0.0092127		NaN	NaN	NaN		15.3	4995100	1065800	1113100	2816200	NaN	NaN	NaN		15.3	639440	157700	180480	301250
sll0169	Q55559		tr|Q55559|Q55559_SYNY3;sll0169	>tr|Q55559|Q55559_SYNY3 Sll0169 protein OS=Synechocystis sp. (strain PCC 6803 / Kazusa) GN=sll0169 PE=1 SV=1;>sll0169 cell division protein Ftn2 homolog	14	25.9	79.423	714	0	+	1.0417	1.8782	1.6955	+	16.1	225620000	45424000	76181000	104010000	1.081	1.7018	1.7462	+	19.6	177900000	39649000	58990000	79258000
sll0170	P22358	DNAK2	sp|P22358|DNAK2_SYNY3;sll0170	>sp|P22358|DNAK2_SYNY3 Chaperone protein dnaK2 OS=Synechocystis sp. (strain PCC 6803 / Kazusa) GN=dnaK2 PE=2 SV=1;>sll0170 DnaK protein 2, heat shock protein 70, molecular chaperone	30	45	67.613	636	0	+	1.3314	1.1451	0.86043	+	40.1	6553600000	1820700000	2531100000	2201800000	1.1098	1.278	1.0638	+	45	3856400000	965240000	1273000000	1618200000
sll0171	P54261	GCST	sp|P54261|GCST_SYNY3;sll0171	>sp|P54261|GCST_SYNY3 Aminomethyltransferase OS=Synechocystis sp. (strain PCC 6803 / Kazusa) GN=gcvT PE=3 SV=1;>sll0171 probable aminomethyltransferase	13	37.1	41.036	372	0	+	0.84751	1.1826	1.416	+	32.5	235010000	75322000	65732000	93955000	0.69778	0.81338	1.289	+	33.9	182050000	59623000	45373000	77053000
sll0172	Q55558		tr|Q55558|Q55558_SYNY3;sll0172	>tr|Q55558|Q55558_SYNY3 Sll0172 protein OS=Synechocystis sp. (strain PCC 6803 / Kazusa) GN=sll0172 PE=4 SV=1;>sll0172 periplasmic protein, function unknown	2	17.1	16.347	152	0	+	1.2767	2.3694	1.9282	+	17.1	1213200000	274650000	310890000	627660000	1.3381	2.8166	2.2331	+	17.1	799330000	124570000	187790000	486970000
sll0173	Q55557		tr|Q55557|Q55557_SYNY3;sll0173	>tr|Q55557|Q55557_SYNY3 Virginiamycin B hydrolase Vgb OS=Synechocystis sp. (strain PCC 6803 / Kazusa) GN=sll0173 PE=4 SV=1;>sll0173 virginiamycin B hydrolase, periplasmic protein	12	59.7	38.545	352	0	+	1.0774	2.0038	1.8004	+	41.2	1115000000	250890000	289100000	574980000	1.1654	2.5723	2.2945	+	39.2	753210000	138360000	164480000	450370000
sll0174	Q55556		tr|Q55556|Q55556_SYNY3;sll0174	>tr|Q55556|Q55556_SYNY3 Sll0174 protein OS=Synechocystis sp. (strain PCC 6803 / Kazusa) GN=sll0174 PE=4 SV=1;>sll0174 hypothetical protein	2	6.3	30.551	284	0	+	NaN	NaN	NaN		3.5	11637000	1961900	2722300	6952900	1.2786	3.1712	2.7042	+	6.3	8049100	1557000	1570300	4921700
sll0175	Q55555		tr|Q55555|Q55555_SYNY3;sll0175	>tr|Q55555|Q55555_SYNY3 Putative ORF1 OS=Synechocystis sp. (strain PCC 6803 / Kazusa) GN=sll0175 PE=4 SV=1;>sll0175 hypothetical protein	4	9.3	59.249	540	0	+	0.65791	1.1602	1.0223	+	7.4	36909000	11841000	11092000	13976000	0.9859	1.2042	1.5738	+	7.6	12986000	4204100	4008400	4773000
sll0176	Q55554		sll0176;tr|Q55554|Q55554_SYNY3	>sll0176 hypothetical protein;>tr|Q55554|Q55554_SYNY3 Sll0176 protein OS=Synechocystis sp. (strain PCC 6803 / Kazusa) GN=sll0176 PE=4 SV=1	4	43	12.02	107	0	+	1.1392	1.4246	1.2593	+	43	140240000	30380000	47158000	62705000	1.424	1.4323	1.2092	+	43	41081000	8951500	14214000	17915000
sll0179	Q55778	SYE	sp|Q55778|SYE_SYNY3;sll0179	>sp|Q55778|SYE_SYNY3 Glutamate--tRNA ligase OS=Synechocystis sp. (strain PCC 6803 / Kazusa) GN=gltX PE=3 SV=1;>sll0179 glutamyl-tRNA synthetase	14	23.2	54.008	483	0	+	0.80149	0.93457	1.0677	+	19.9	1078800000	387750000	373470000	317530000	0.89985	0.89886	1.0874	+	23.2	277380000	100320000	77286000	99770000
sll0180	Q55776		tr|Q55776|Q55776_SYNY3;sll0180	>tr|Q55776|Q55776_SYNY3 Sll0180 protein OS=Synechocystis sp. (strain PCC 6803 / Kazusa) GN=sll0180 PE=4 SV=1;>sll0180 hypothetical protein	16	49.1	53.966	501	0	+	0.49724	1.5446	3.0338	+	38.1	695650000	202550000	110730000	382370000	0.53827	1.1953	2.3218	+	41.5	382780000	119840000	71999000	190940000
sll0182	Q55774	Y182	sp|Q55774|Y182_SYNY3;sll0182	>sp|Q55774|Y182_SYNY3 Uncharacterized ABC transporter ATP-binding protein sll0182 OS=Synechocystis sp. (strain PCC 6803 / Kazusa) GN=sll0182 PE=3 SV=1;>sll0182 ABC transporter ATP-binding protein	3	6.2	74.272	661	0	+	1.8018	1.9153	0.91988	+	6.2	27895000	6724500	10413000	10758000	1.4606	1.0881	0.90315	+	6.2	9884500	2527500	3332500	4024500
sll0183	Q55773		tr|Q55773|Q55773_SYNY3;sll0183	>tr|Q55773|Q55773_SYNY3 Sll0183 protein OS=Synechocystis sp. (strain PCC 6803 / Kazusa) GN=sll0183 PE=4 SV=1;>sll0183 hypothetical protein	4	22	27.402	259	0	+	1.7178	4.1287	1.9056	+	22	119590000	17381000	30156000	72048000	1.3052	2.0203	1.2938	+	15.8	16290000	3850700	5639500	6799300
sll0184	Q59996	RPSC	sp|Q59996|RPSC_SYNY3;sll0184	>sp|Q59996|RPSC_SYNY3 Probable RNA polymerase sigma-C factor OS=Synechocystis sp. (strain PCC 6803 / Kazusa) GN=sigC PE=3 SV=1;>sll0184 group2 RNA polymerase sigma factor SigC	7	18.8	46.581	404	0	+	1.0905	1.2145	1.3979	+	11.4	103410000	30807000	36298000	36310000	0.87711	1.0896	1.371	+	14.1	43962000	12634000	12828000	18501000
sll0185	Q55770		tr|Q55770|Q55770_SYNY3;sll0185	>tr|Q55770|Q55770_SYNY3 Sll0185 protein OS=Synechocystis sp. (strain PCC 6803 / Kazusa) GN=sll0185 PE=4 SV=1;>sll0185 hypothetical protein	9	27.4	46.993	419	0	+	0.81007	1.0263	1.1375	+	22.7	424090000	145250000	143030000	135810000	0.75546	0.72344	1.1606	+	27.4	248690000	96679000	66440000	85571000
sll0188	Q55762		tr|Q55762|Q55762_SYNY3;sll0188	>tr|Q55762|Q55762_SYNY3 Sll0188 protein OS=Synechocystis sp. (strain PCC 6803 / Kazusa) GN=sll0188 PE=4 SV=1;>sll0188 unknown protein	6	20.2	52.391	501	0	+	1.4609	1.6912	1.2196	+	10.8	12152000	2376900	4296300	5478700	1.0853	2.068	1.985	+	20.2	46176000	10200000	11445000	24531000
sll0195	Q55701		tr|Q55701|Q55701_SYNY3;sll0195	>tr|Q55701|Q55701_SYNY3 ATP-dependent proteinase BsgA OS=Synechocystis sp. (strain PCC 6803 / Kazusa) GN=sll0195 PE=4 SV=1;>sll0195 probable ATP-dependent protease	7	29.4	24.539	214	0	+	1.0826	0.96671	0.79026	+	29.4	185070000	58781000	66116000	60169000	1.2538	0.86679	0.77528	+	26.2	75029000	18980000	31069000	24980000
sll0198	Q55699		tr|Q55699|Q55699_SYNY3;sll0198	>tr|Q55699|Q55699_SYNY3 Sll0198 protein OS=Synechocystis sp. (strain PCC 6803 / Kazusa) GN=sll0198 PE=4 SV=1;>sll0198 hypothetical protein	1	3.7	21.336	191	0.0063479	+	1.1789	1.1668	0.9464	+	3.7	14300000	3426300	5161900	5712100	NaN	NaN	NaN		3.7	4629700	1143400	1877900	1608300
sll0199	P21697	PLAS	sp|P21697|PLAS_SYNY3;sll0199	>sp|P21697|PLAS_SYNY3 Plastocyanin OS=Synechocystis sp. (strain PCC 6803 / Kazusa) GN=petE PE=1 SV=1;>sll0199 plastocyanin	8	50.8	13.146	126	0	+	1.4846	1.2204	0.91924	+	50.8	7607600000	1940100000	2924300000	2743200000	1.2122	0.98395	0.80391	+	47.6	5181700000	1353800000	1919300000	1908600000
sll0202	Q55694	MNMG	sp|Q55694|MNMG_SYNY3;sll0202	>sp|Q55694|MNMG_SYNY3 tRNA uridine 5-carboxymethylaminomethyl modification enzyme MnmG OS=Synechocystis sp. (strain PCC 6803 / Kazusa) GN=mnmG PE=3 SV=1;>sll0202 glucose inhibited division protein	10	15.3	70.89	635	0	+	0.96983	0.65741	0.60984	+	8.8	26669000	7616200	7838700	11214000	1.169	0.66815	0.52383	+	8.2	8180900	2647600	2666800	2866400
sll0204	Q55692	TRMFO	sp|Q55692|TRMFO_SYNY3;sll0204	>sp|Q55692|TRMFO_SYNY3 Methylenetetrahydrofolate--tRNA-(uracil-5-)-methyltransferase TrmFO OS=Synechocystis sp. (strain PCC 6803 / Kazusa) GN=trmFO PE=3 SV=1;>sll0204 glucose inhibited division protein	10	29.6	50.102	456	0	+	0.97247	0.9962	0.98858	+	29.6	110870000	30258000	37175000	43435000	0.94349	0.91655	1.012	+	27	75167000	22512000	23409000	29246000
sll0205	Q55691		tr|Q55691|Q55691_SYNY3;sll0205	>tr|Q55691|Q55691_SYNY3 Sll0205 protein OS=Synechocystis sp. (strain PCC 6803 / Kazusa) GN=sll0205 PE=4 SV=1;>sll0205 hypothetical protein	3	28.8	14.761	125	0		NaN	NaN	NaN		9.6	7970800	2660400	3537900	1772500	NaN	NaN	NaN		0	0	0	0	0
sll0207	Q55689		tr|Q55689|Q55689_SYNY3;sll0207	>tr|Q55689|Q55689_SYNY3 Glucose-1-phosphate thymidylyltransferase OS=Synechocystis sp. (strain PCC 6803 / Kazusa) GN=rfbA PE=4 SV=1;>sll0207 glucose-1-phosphate thymidylyltransferase	7	20.6	42.803	393	0	+	0.97663	1.3111	1.1326	+	6.6	43604000	11640000	14793000	17171000	0.87152	1.312	1.3855	+	17.8	95670000	13535000	13520000	68616000
sll0208	Q55688	ALDEC	sp|Q55688|ALDEC_SYNY3;sll0208	>sp|Q55688|ALDEC_SYNY3 Aldehyde decarbonylase OS=Synechocystis sp. (strain PCC 6803 / Kazusa) GN=sll0208 PE=3 SV=1;>sll0208 hypothetical protein	8	44.2	26.177	231	0	+	0.96974	0.76578	0.77267	+	25.1	702990000	233940000	247800000	221240000	1.0344	0.81476	0.80519	+	21.6	306500000	97925000	101230000	107350000
sll0209	Q55687	AAR	sp|Q55687|AAR_SYNY3;sll0209	>sp|Q55687|AAR_SYNY3 Long-chain acyl-[acyl-carrier-protein] reductase OS=Synechocystis sp. (strain PCC 6803 / Kazusa) GN=sll0209 PE=3 SV=1;>sll0209 hypothetical protein	12	31.2	37.65	340	0	+	0.86023	0.63377	0.77895	+	25	331060000	127900000	110180000	92973000	0.68475	0.57492	0.77519	+	31.2	254340000	106200000	77052000	71096000
sll0216	P72724		tr|P72724|P72724_SYNY3;sll0216	>tr|P72724|P72724_SYNY3 Sll0216 protein OS=Synechocystis sp. (strain PCC 6803 / Kazusa) GN=sll0216 PE=4 SV=1;>sll0216 hypothetical protein	3	16.7	23.86	210	0	+	0.78914	1.0019	1.3418	+	16.7	196300000	62252000	57239000	76811000	1.0593	1.4601	1.4336	+	16.7	97088000	25111000	29372000	42604000
sll0217	P72723	DFA2	sp|P72723|DFA2_SYNY3;sll0217	>sp|P72723|DFA2_SYNY3 Putative diflavin flavoprotein A 2 OS=Synechocystis sp. (strain PCC 6803 / Kazusa) GN=dfa2 PE=3 SV=1;>sll0217 flavoprotein	18	36.9	64.082	578	0	+	0.36475	0.1534	0.38266	+	27.3	787760000	496340000	199270000	92146000	1.0308	0.48599	0.50232	+	36.9	698070000	251150000	284940000	161980000
sll0218	P72722		tr|P72722|P72722_SYNY3;sll0218	>tr|P72722|P72722_SYNY3 Sll0218 protein OS=Synechocystis sp. (strain PCC 6803 / Kazusa) GN=sll0218 PE=4 SV=1;>sll0218 hypothetical protein	1	12.2	19.576	172	0		NaN	NaN	NaN		12.2	1816100	1319900	311830	184290	NaN	NaN	NaN		0	0	0	0	0
sll0219	P72721	DFA4	sp|P72721|DFA4_SYNY3;sll0219	>sp|P72721|DFA4_SYNY3 Putative diflavin flavoprotein A 4 OS=Synechocystis sp. (strain PCC 6803 / Kazusa) GN=dfa4 PE=3 SV=1;>sll0219 flavoprotein	20	36.5	65.596	594	0	+	0.38166	0.15515	0.36955	+	32.8	1517400000	736080000	469010000	312330000	1.1754	0.45904	0.40787	+	36.4	853010000	301220000	366320000	185460000
sll0220	P72720	GLMS	sp|P72720|GLMS_SYNY3;sll0220	>sp|P72720|GLMS_SYNY3 Glutamine--fructose-6-phosphate aminotransferase [isomerizing] OS=Synechocystis sp. (strain PCC 6803 / Kazusa) GN=glmS PE=3 SV=3;>sll0220 L-glutamine:D-fructose-6-P amidotransferase	18	39.9	69.606	631	0	+	1.089	1.5405	1.3581	+	32.8	852860000	253140000	252990000	346740000	1.0911	1.5524	1.3464	+	38.5	493610000	114980000	144400000	234230000
sll0221	P72719		tr|P72719|P72719_SYNY3;sll0221	>tr|P72719|P72719_SYNY3 Bacterioferritin comigratory protein OS=Synechocystis sp. (strain PCC 6803 / Kazusa) GN=bcp PE=4 SV=1;>sll0221 bacterioferritin comigratory protein	5	29.9	20.376	184	0	+	1.0712	0.89407	0.83781	+	29.9	281570000	72301000	93634000	115630000	1.2558	0.98081	0.73372	+	28.8	197240000	35225000	87898000	74113000
sll0222	P72715		tr|P72715|P72715_SYNY3;sll0222	>tr|P72715|P72715_SYNY3 Alkaline phosphatase OS=Synechocystis sp. (strain PCC 6803 / Kazusa) GN=phoA PE=4 SV=1;>sll0222 putative purple acid phosphatase	1	4.3	36.013	326	0.0063694	+	1.8019	1.1779	0.61633	+	4.3	16050000	4376400	7007000	4666900	NaN	NaN	NaN		0	0	0	0	0
sll0223	P72714	NU2C	sp|P72714|NU2C_SYNY3;sll0223	>sp|P72714|NU2C_SYNY3 NAD(P)H-quinone oxidoreductase subunit 2 OS=Synechocystis sp. (strain PCC 6803 / Kazusa) GN=ndhB PE=3 SV=1;>sll0223 NADH dehydrogenase subunit 2	2	4.8	55.354	521	0	+	NaN	NaN	NaN		0	0	0	0	0	1.0884	0.78341	0.62824	+	4.8	75942000	25204000	27986000	22752000
sll0224	P72707		tr|P72707|P72707_SYNY3;sll0224	>tr|P72707|P72707_SYNY3 Sll0224 protein OS=Synechocystis sp. (strain PCC 6803 / Kazusa) GN=sll0224 PE=4 SV=1;>sll0224 amino-acid ABC transporter binding protein	10	37.9	32.829	298	0	+	1.0534	1.5271	1.4096	+	37.9	1729200000	474320000	480070000	774810000	1.3523	1.7846	1.3268	+	37.9	1159200000	245040000	353700000	560460000
sll0226	P72705	YCF4	sp|P72705|YCF4_SYNY3;sll0226	>sp|P72705|YCF4_SYNY3 Photosystem I assembly protein Ycf4 OS=Synechocystis sp. (strain PCC 6803 / Kazusa) GN=ycf4 PE=3 SV=1;>sll0226 photosystem I assembly related protein	7	34.6	20.453	188	0	+	0.82295	0.9402	1.0968	+	26.1	304060000	101820000	100540000	101690000	0.84927	0.77402	0.95173	+	34.6	219640000	74993000	73123000	71528000
sll0227	P72704	PPI1	sp|P72704|PPI1_SYNY3;sll0227	>sp|P72704|PPI1_SYNY3 Probable peptidyl-prolyl cis-trans isomerase sll0227 OS=Synechocystis sp. (strain PCC 6803 / Kazusa) GN=sll0227 PE=3 SV=1;>sll0227 peptidyl-prolyl cis-trans isomerase B, periplasmic protein	9	36.6	26.58	246	0	+	1.2752	1.0974	0.8893	+	36.6	1592700000	441500000	613250000	537900000	1.264	1.4578	1.0843	+	28	812470000	196910000	279590000	335960000
sll0228	P72703	SPEB1	sp|P72703|SPEB1_SYNY3;sll0228	>sp|P72703|SPEB1_SYNY3 Agmatinase 1 OS=Synechocystis sp. (strain PCC 6803 / Kazusa) GN=speB1 PE=3 SV=1;>sll0228 arginase	6	18.6	33.463	306	0	+	1.3328	1.0164	0.7193	+	18.3	173700000	48098000	72353000	53246000	1.5069	0.96752	0.76994	+	18.6	166060000	47015000	63420000	55624000
sll0230	P72699	Y230	sll0230;sp|P72699|Y230_SYNY3	>sll0230 hypothetical protein;>sp|P72699|Y230_SYNY3 UPF0045 protein sll0230 OS=Synechocystis sp. (strain PCC 6803 / Kazusa) GN=sll0230 PE=3 SV=1	5	65.3	10.944	101	0	+	1.1901	1.09	0.99123	+	43.6	743280000	195760000	253300000	294210000	1.5863	1.8495	0.92008	+	43.6	292440000	59268000	110050000	123120000
sll0236	P73902		tr|P73902|P73902_SYNY3;sll0236	>tr|P73902|P73902_SYNY3 Sll0236 protein OS=Synechocystis sp. (strain PCC 6803 / Kazusa) GN=sll0236 PE=4 SV=1;>sll0236 unknown protein	15	31	63.918	558	0	+	0.90074	0.94693	1.041	+	17.7	215690000	61621000	73908000	80166000	0.76628	0.95382	1.1465	+	26	130260000	44828000	39053000	46374000
sll0237	P73900		tr|P73900|P73900_SYNY3;sll0237	>tr|P73900|P73900_SYNY3 Sll0237 protein OS=Synechocystis sp. (strain PCC 6803 / Kazusa) GN=sll0237 PE=4 SV=1;>sll0237 unknown protein	3	8.2	37.029	343	0	+	NaN	NaN	NaN		2.3	3172200	894410	631760	1646100	0.40176	1.0897	2.3369	+	8.2	4617600	1543700	817700	2256200
sll0244	P73887		tr|P73887|P73887_SYNY3;sll0244	>tr|P73887|P73887_SYNY3 UDP-glucose 4-epimerase OS=Synechocystis sp. (strain PCC 6803 / Kazusa) GN=galE PE=3 SV=1;>sll0244 UDP-glucose 4-epimerase	6	26.3	37.13	338	0	+	1.1155	1.1465	1.0027	+	16	65865000	19030000	21651000	25184000	0.7822	0.91678	1.1125	+	26.3	55266000	20973000	15440000	18854000
sll0245	P73886		tr|P73886|P73886_SYNY3;sll0245	>tr|P73886|P73886_SYNY3 Sll0245 protein OS=Synechocystis sp. (strain PCC 6803 / Kazusa) GN=sll0245 PE=4 SV=1;>sll0245 probable GTP binding protein	15	46.6	39.317	363	0	+	0.91093	1.0151	1.0658	+	36.1	1088500000	346510000	341930000	400080000	0.87054	0.82838	0.9966	+	46.6	783880000	264440000	242190000	277250000
sll0247	Q55274	ISIA	sp|Q55274|ISIA_SYNY3;sll0247	>sp|Q55274|ISIA_SYNY3 Iron stress-induced chlorophyll-binding protein OS=Synechocystis sp. (strain PCC 6803 / Kazusa) GN=isiA PE=1 SV=2;>sll0247 iron-stress chlorophyll-binding protein, homologous to psbC (CP43)	4	7.9	37.22	342	0	+	0.11433	0.22959	2.5427	+	7.9	38344000	26862000	2905800	8576600	0.064708	0.018685	0.29522	+	7.9	12570000	10535000	1869800	165080
sll0248	P27319	FLAV	sp|P27319|FLAV_SYNY3;sll0248	>sp|P27319|FLAV_SYNY3 Flavodoxin OS=Synechocystis sp. (strain PCC 6803 / Kazusa) GN=isiB PE=1 SV=2;>sll0248 flavodoxin	6	40.6	18.822	170	0	+	0.15944	0.78062	5.9673	+	28.2	469140000	237690000	39905000	191540000	0.10249	0.50339	5.8125	+	40.6	185820000	100630000	9851000	75340000
sll0250	P73881	COABC	sp|P73881|COABC_SYNY3;sll0250	>sp|P73881|COABC_SYNY3 Coenzyme A biosynthesis bifunctional protein CoaBC OS=Synechocystis sp. (strain PCC 6803 / Kazusa) GN=coaBC PE=3 SV=1;>sll0250 pantothenate metabolism flavoprotein	3	9.2	43.419	402	0	+	0.89969	0.94284	1.191	+	6.2	15579000	4717000	5017500	5844200	1.2375	1.6206	1.4434	+	9.2	5016000	1360800	1593700	2061500
sll0252	P73876		tr|P73876|P73876_SYNY3;sll0252	>tr|P73876|P73876_SYNY3 Sll0252 protein OS=Synechocystis sp. (strain PCC 6803 / Kazusa) GN=sll0252 PE=4 SV=1;>sll0252 unknown protein	3	8.6	45.501	428	0	+	NaN	NaN	NaN		3.7	1431000	199650	702740	528630	1.4136	1.6117	1.1282	+	4.9	4415200	1107800	1297900	2009500
sll0253	P73873		tr|P73873|P73873_SYNY3;sll0253	>tr|P73873|P73873_SYNY3 Sll0253 protein OS=Synechocystis sp. (strain PCC 6803 / Kazusa) GN=sll0253 PE=4 SV=1;>sll0253 hypothetical protein	1	5	20.143	179	0.00131		NaN	NaN	NaN		0	0	0	0	0	NaN	NaN	NaN		5	1165700	671320	469400	24952
sll0254	P73872		tr|P73872|P73872_SYNY3;sll0254	>tr|P73872|P73872_SYNY3 Sll0254 protein OS=Synechocystis sp. (strain PCC 6803 / Kazusa) GN=sll0254 PE=4 SV=1;>sll0254 probable phytoene dehydrogenase Rieske iron-sulfur component	8	16.8	71.843	650	0	+	0.83477	1.5378	1.2502	+	9.1	51120000	13978000	14400000	22742000	0.96293	1.3813	1.5717	+	12.5	22932000	6492000	6417200	10023000
sll0257	P74415	Y257	sp|P74415|Y257_SYNY3;sll0257	>sp|P74415|Y257_SYNY3 UPF0079 ATP-binding protein sll0257 OS=Synechocystis sp. (strain PCC 6803 / Kazusa) GN=sll0257 PE=3 SV=1;>sll0257 hypothetical protein	2	12.1	17.735	157	0	+	1.2057	1.1591	0.89997	+	12.1	49007000	14248000	17816000	16943000	1.4241	0.83578	0.62544	+	12.1	27647000	8023800	11148000	8475400
sll0258	Q55013	CY550	sp|Q55013|CY550_SYNY3;sll0258	>sp|Q55013|CY550_SYNY3 Cytochrome c-550 OS=Synechocystis sp. (strain PCC 6803 / Kazusa) GN=psbV PE=1 SV=2;>sll0258 cytochrome c550	9	66.2	17.884	160	0	+	1.0145	0.99995	1.0227	+	61.9	12995000000	3694600000	4370200000	4930400000	1.017	0.94152	0.85932	+	65	3632300000	1024800000	1274200000	1333300000
sll0260	P74409	Y260	sp|P74409|Y260_SYNY3;sll0260	>sp|P74409|Y260_SYNY3 UPF0053 protein sll0260 OS=Synechocystis sp. (strain PCC 6803 / Kazusa) GN=sll0260 PE=3 SV=1;>sll0260 hypothetical protein	5	17.4	49.227	448	0	+	0.79062	1.045	1.4442	+	9.2	20409000	6066200	5776500	8566600	1.216	1.6567	1.5059	+	11.6	12472000	3438100	3140300	5893400
sll0261	P74405		tr|P74405|P74405_SYNY3;sll0261	>tr|P74405|P74405_SYNY3 Potassium channel OS=Synechocystis sp. (strain PCC 6803 / Kazusa) GN=sll0261 PE=4 SV=1;>sll0261 hypothetical protein	3	4.9	62.291	568	0	+	NaN	NaN	NaN		1.9	3572500	1041100	475680	2055700	0.58489	8.8892	15.382	+	3.3	3731900	228710	216940	3286200
sll0263	P74404		tr|P74404|P74404_SYNY3;sll0263	>tr|P74404|P74404_SYNY3 Sll0263 protein OS=Synechocystis sp. (strain PCC 6803 / Kazusa) GN=sll0263 PE=4 SV=1;>sll0263 unknown protein	5	19.7	27.311	239	0	+	0.9536	0.96428	1.0237	+	10.5	8648600	2297900	2626000	3724700	0.9621	0.91749	1.0163	+	19.7	15809000	4801000	4485500	6522300
sll0266	P74401		tr|P74401|P74401_SYNY3;sll0266	>tr|P74401|P74401_SYNY3 Sll0266 protein OS=Synechocystis sp. (strain PCC 6803 / Kazusa) GN=sll0266 PE=4 SV=1;>sll0266 unknown protein	1	3.4	47.55	412	0.00087642		NaN	NaN	NaN		0	0	0	0	0	NaN	NaN	NaN		3.4	1511700	215430	648340	647930
sll0267	P74400		sll0267;tr|P74400|P74400_SYNY3	>sll0267 unknown protein;>tr|P74400|P74400_SYNY3 Sll0267 protein OS=Synechocystis sp. (strain PCC 6803 / Kazusa) GN=sll0267 PE=4 SV=1	4	2.5	173.63	1533	0	+	0.89213	1.0808	1.1166	+	1.4	13183000	4268400	4389700	4524600	0.94427	1.167	1.2739	+	2.5	4399600	978330	2045800	1375500
sll0268	P74399		tr|P74399|P74399_SYNY3;sll0268	>tr|P74399|P74399_SYNY3 Sll0268 protein OS=Synechocystis sp. (strain PCC 6803 / Kazusa) GN=sll0268 PE=4 SV=1;>sll0268 hypothetical protein	2	14.1	14.362	135	0	+	1.9452	5.064	2.5888	+	14.1	144470000	26527000	36197000	81742000	1.1711	1.4959	1.2589	+	14.1	40614000	7610600	13568000	19436000
sll0271	P74395	NUSB	sp|P74395|NUSB_SYNY3;sll0271	>sp|P74395|NUSB_SYNY3 N utilization substance protein B homolog OS=Synechocystis sp. (strain PCC 6803 / Kazusa) GN=nusB PE=3 SV=2;>sll0271 N utilization substance protein B homolog	9	48.9	24.74	221	0	+	1.3679	0.87612	0.63227	+	48.9	637440000	187030000	269620000	180800000	1.4604	1.0785	0.6991	+	45.7	202130000	58015000	78472000	65642000
sll0272	P74394		sll0272;tr|P74394|P74394_SYNY3	>sll0272 hypothetical protein;>tr|P74394|P74394_SYNY3 Sll0272 protein OS=Synechocystis sp. (strain PCC 6803 / Kazusa) GN=sll0272 PE=4 SV=1	6	56.7	15.78	141	0	+	1.3877	1.2356	1.0351	+	56.7	1081000000	257140000	411670000	412140000	1.4304	1.4419	1.0591	+	56.7	940310000	226120000	307780000	406400000
sll0273	P74393		tr|P74393|P74393_SYNY3;sll0273	>tr|P74393|P74393_SYNY3 Na+/H+ exchanger OS=Synechocystis sp. (strain PCC 6803 / Kazusa) GN=sll0273 PE=4 SV=1;>sll0273 Na+/H+ antiporter	2	4.3	58.116	540	0	+	0.94555	0.54845	0.46603	+	1.5	39288000	15698000	16247000	7342600	1.1663	0.62125	0.5871	+	4.3	9832400	4108900	3756600	1966900
sll0274	P74392		tr|P74392|P74392_SYNY3;sll0274	>tr|P74392|P74392_SYNY3 Sll0274 protein OS=Synechocystis sp. (strain PCC 6803 / Kazusa) GN=sll0274 PE=4 SV=1;>sll0274 hypothetical protein	4	24	21.473	196	0	+	1.1766	0.95038	0.78806	+	24	579170000	154500000	224850000	199830000	1.5116	1.1606	0.78465	+	24	492150000	135550000	187160000	169440000
sll0281	Q55916		tr|Q55916|Q55916_SYNY3;sll0281	>tr|Q55916|Q55916_SYNY3 Sll0281 protein OS=Synechocystis sp. (strain PCC 6803 / Kazusa) GN=sll0281 PE=4 SV=1;>sll0281 unknown protein	2	5.9	43.031	390	0	+	0.99444	0.89619	0.8438	+	5.9	49490000	14959000	20007000	14524000	NaN	NaN	NaN		3.1	3611500	580090	945320	2086100
sll0283	Q55913		tr|Q55913|Q55913_SYNY3;sll0283	>tr|Q55913|Q55913_SYNY3 Sll0283 protein OS=Synechocystis sp. (strain PCC 6803 / Kazusa) GN=sll0283 PE=4 SV=1;>sll0283 hypothetical protein	1	3.6	47.541	412	0		NaN	NaN	NaN		3.6	7150300	1897700	3322900	1929600	NaN	NaN	NaN		3.6	3475300	879140	1085400	1510800
sll0284	Q55912		tr|Q55912|Q55912_SYNY3;sll0284	>tr|Q55912|Q55912_SYNY3 Sll0284 protein OS=Synechocystis sp. (strain PCC 6803 / Kazusa) GN=sll0284 PE=4 SV=1;>sll0284 hypothetical protein	5	16.9	64.697	579	0	+	1.5157	1.1608	0.9171	+	4.1	14725000	4332000	5425400	4967300	NaN	NaN	NaN		2.6	8187700	2386900	2830500	2970400
sll0286	Q55911	YC52L	sp|Q55911|YC52L_SYNY3;sll0286	>sp|Q55911|YC52L_SYNY3 Uncharacterized N-acetyltransferase ycf52-like OS=Synechocystis sp. (strain PCC 6803 / Kazusa) GN=sll0286 PE=3 SV=1;>sll0286 hypothetical protein YCF52	2	21.1	19.788	171	0	+	0.69607	0.86283	1.2257	+	4.7	18674000	5682300	5347100	7644600	0.53676	0.92613	1.2937	+	4.7	11354000	3950700	2902400	4500800
sll0288	Q55901	MINC	sp|Q55901|MINC_SYNY3;sll0288	>sp|Q55901|MINC_SYNY3 Probable septum site-determining protein MinC OS=Synechocystis sp. (strain PCC 6803 / Kazusa) GN=minC PE=3 SV=2;>sll0288 septum site-determining protein MinC	7	38.5	26.841	247	0	+	1.597	1.2957	0.77832	+	38.5	382680000	87176000	160450000	135050000	1.2983	1.2081	1.0037	+	34	243530000	63686000	88485000	91362000
sll0289	Q55900	MIND	sp|Q55900|MIND_SYNY3;sll0289	>sp|Q55900|MIND_SYNY3 Septum site-determining protein MinD OS=Synechocystis sp. (strain PCC 6803 / Kazusa) GN=minD PE=3 SV=1;>sll0289 septum site-determining protein MinD	12	58.6	29.047	266	0	+	0.90724	1.2651	1.281	+	50.4	801470000	226980000	244180000	330310000	0.80378	1.0667	1.2927	+	58.6	494920000	166240000	133350000	195320000
sll0290	Q55898	PPK	sp|Q55898|PPK_SYNY3;sll0290	>sp|Q55898|PPK_SYNY3 Polyphosphate kinase OS=Synechocystis sp. (strain PCC 6803 / Kazusa) GN=ppk PE=3 SV=1;>sll0290 polyphosphate kinase	9	15.8	82.606	728	0	+	1.0902	1.2987	1.1667	+	13.5	235620000	65666000	73630000	96327000	1.0874	1.1563	1.0136	+	15.8	140800000	42384000	44211000	54205000
sll0293	Q55547		tr|Q55547|Q55547_SYNY3;sll0293	>tr|Q55547|Q55547_SYNY3 Sll0293 protein OS=Synechocystis sp. (strain PCC 6803 / Kazusa) GN=sll0293 PE=4 SV=1;>sll0293 unknown protein	4	26.5	18.583	170	0	+	1.5839	1.763	1.0337	+	21.8	148450000	28683000	57564000	62205000	1.9024	1.7135	0.96751	+	21.8	267830000	50199000	101790000	115840000
sll0294	Q55546		tr|Q55546|Q55546_SYNY3;sll0294	>tr|Q55546|Q55546_SYNY3 Sll0294 protein OS=Synechocystis sp. (strain PCC 6803 / Kazusa) GN=sll0294 PE=4 SV=1;>sll0294 hypothetical protein	2	6.5	45.574	400	0.0025985		NaN	NaN	NaN		4.5	10034000	1915500	3456400	4661800	NaN	NaN	NaN		2	851980	418800	287380	145800
sll0295	Q55543		tr|Q55543|Q55543_SYNY3;sll0295	>tr|Q55543|Q55543_SYNY3 Sll0295 protein OS=Synechocystis sp. (strain PCC 6803 / Kazusa) GN=sll0295 PE=4 SV=1;>sll0295 hypothetical protein	3	10.8	31.248	268	0	+	1.1998	1.6776	1.2458	+	6.7	31570000	8494600	10249000	12827000	0.80044	1.3257	1.5413	+	10.8	18465000	6705900	4254600	7504000
sll0296	Q55539		tr|Q55539|Q55539_SYNY3;sll0296	>tr|Q55539|Q55539_SYNY3 Unidentified open reading frame OS=Synechocystis sp. (strain PCC 6803 / Kazusa) GN=sll0296 PE=4 SV=1;>sll0296 hypothetical protein	2	10.2	20.996	186	0.00044189		NaN	NaN	NaN		4.3	0	0	0	0	NaN	NaN	NaN		4.3	0	0	0	0
sll0298	Q55537		tr|Q55537|Q55537_SYNY3;sll0298	>tr|Q55537|Q55537_SYNY3 Sll0298 protein OS=Synechocystis sp. (strain PCC 6803 / Kazusa) GN=sll0298 PE=4 SV=1;>sll0298 hypothetical protein	1	3.8	23.345	210	0.00044111	+	NaN	NaN	NaN		3.8	1002600	239090	609080	154450	1.435	0.43278	0.33779	+	3.8	1074200	353640	545680	174840
sll0300	Q55532		tr|Q55532|Q55532_SYNY3;sll0300	>tr|Q55532|Q55532_SYNY3 Riboflavin synthase alpha chain OS=Synechocystis sp. (strain PCC 6803 / Kazusa) GN=ribC PE=4 SV=1;>sll0300 riboflavin synthase alpha chain	3	29.6	24.378	226	0	+	1.365	1.0613	0.78758	+	12.4	25255000	6723300	9927400	8604300	0.97881	0.93473	1.0345	+	12.4	16114000	5709000	5236500	5169000
sll0301	Q55531		tr|Q55531|Q55531_SYNY3;sll0301	>tr|Q55531|Q55531_SYNY3 Sll0301 protein OS=Synechocystis sp. (strain PCC 6803 / Kazusa) GN=sll0301 PE=4 SV=1;>sll0301 hypothetical protein	4	25.4	18.611	169	0	+	0.36169	0.79969	2.1297	+	25.4	239340000	105170000	40484000	93684000	0.61966	0.64586	0.98179	+	25.4	105100000	40273000	30585000	34246000
sll0309	Q55656		tr|Q55656|Q55656_SYNY3;sll0309	>tr|Q55656|Q55656_SYNY3 Sll0309 protein OS=Synechocystis sp. (strain PCC 6803 / Kazusa) GN=sll0309 PE=4 SV=1;>sll0309 unknown protein	1	4.7	26.949	232	0.00044703		NaN	NaN	NaN		4.7	1220000	264100	277450	678410	NaN	NaN	NaN		4.7	532570	205300	106060	221220
sll0312	Q55652		tr|Q55652|Q55652_SYNY3;sll0312	>tr|Q55652|Q55652_SYNY3 OppB in a binding protein-dependent transport system OS=Synechocystis sp. (strain PCC 6803 / Kazusa) GN=sll0312 PE=3 SV=1;>sll0312 probable oligopeptides ABC transporter permease protein	3	8.6	37.906	337	0	+	1.0137	2.3295	2.2707	+	2.4	17513000	4167300	4823500	8521800	0.81069	1.3852	1.8866	+	5.3	8774100	2972200	1774100	4027900
sll0314	Q55648		tr|Q55648|Q55648_SYNY3;sll0314	>tr|Q55648|Q55648_SYNY3 Sll0314 protein OS=Synechocystis sp. (strain PCC 6803 / Kazusa) GN=sll0314 PE=4 SV=1;>sll0314 periplasmic protein, function unknown	16	54.5	35.444	314	0	+	1.9745	1.6591	0.8175	+	54.5	1106100000	210140000	469560000	426420000	1.6923	1.695	1.0191	+	51.9	843200000	167800000	296260000	379150000
sll0318	Q57473		tr|Q57473|Q57473_SYNY3;sll0318	>tr|Q57473|Q57473_SYNY3 Sll0318 protein OS=Synechocystis sp. (strain PCC 6803 / Kazusa) GN=sll0318 PE=4 SV=1;>sll0318 hypothetical protein	6	32.1	24.151	212	0	+	1.246	1.1794	1.1455	+	25	324620000	104280000	107230000	113110000	0.6163	1.0174	1.5363	+	19.8	23379000	7764600	5704600	9910100
sll0319	P74789		tr|P74789|P74789_SYNY3;sll0319	>tr|P74789|P74789_SYNY3 Sll0319 protein OS=Synechocystis sp. (strain PCC 6803 / Kazusa) GN=sll0319 PE=4 SV=1;>sll0319 periplasmic protein, function unknown	10	51.2	32.315	297	0	+	1.3116	0.96329	0.72942	+	22.9	850080000	295110000	322420000	232550000	1.1814	0.83456	0.66354	+	37.4	586330000	221870000	208320000	156130000
sll0320	Q55641		tr|Q55641|Q55641_SYNY3;sll0320	>tr|Q55641|Q55641_SYNY3 Ribonuclease D OS=Synechocystis sp. (strain PCC 6803 / Kazusa) GN=rnd PE=4 SV=1;>sll0320 probable ribonuclease D	12	54.8	24.403	217	0	+	1.3978	1.0851	0.78807	+	54.8	1302500000	345500000	510310000	446670000	1.6991	1.3901	0.8655	+	50.7	642330000	146150000	249760000	246410000
sll0321	Q55639		tr|Q55639|Q55639_SYNY3;sll0321	>tr|Q55639|Q55639_SYNY3 Sll0321 protein OS=Synechocystis sp. (strain PCC 6803 / Kazusa) GN=sll0321 PE=4 SV=1;>sll0321 unknown protein	2	4.2	56.04	498	0		NaN	NaN	NaN		0	0	0	0	0	NaN	NaN	NaN		2	4818600	1714400	1242100	1862100
sll0325	Q55634		tr|Q55634|Q55634_SYNY3;sll0325	>tr|Q55634|Q55634_SYNY3 Sll0325 protein OS=Synechocystis sp. (strain PCC 6803 / Kazusa) GN=sll0325 PE=4 SV=1;>sll0325 hypothetical protein	5	11.3	55.546	496	0	+	1.4021	1.5714	1.1227	+	6.2	18856000	4518600	6695600	7641400	1.1151	1.1979	1.05	+	11.3	19266000	5135600	6213200	7917500
sll0329	P52208	6PGD	sp|P52208|6PGD_SYNY3;sll0329	>sp|P52208|6PGD_SYNY3 6-phosphogluconate dehydrogenase, decarboxylating OS=Synechocystis sp. (strain PCC 6803 / Kazusa) GN=gnd PE=3 SV=1;>sll0329 6-phosphogluconate dehydrogenase	18	45.4	52.873	482	0	+	1.0571	1.6669	1.5785	+	39.4	2853100000	633110000	804900000	1415100000	0.91823	1.7767	1.8749	+	44.6	2109600000	508420000	503690000	1097500000
sll0335	Q55587	Y335	sp|Q55587|Y335_SYNY3;sll0335	>sp|Q55587|Y335_SYNY3 Uncharacterized protein sll0335 OS=Synechocystis sp. (strain PCC 6803 / Kazusa) GN=sll0335 PE=4 SV=1;>sll0335 hypothetical protein	9	25.6	53.732	481	0	+	1.557	4.1633	2.7776	+	21.2	105180000	13873000	24491000	66815000	0.65003	2.5507	4.2442	+	15.6	69435000	15947000	9524300	43964000
sll0336	Q57417	ACCD	sp|Q57417|ACCD_SYNY3;sll0336	>sp|Q57417|ACCD_SYNY3 Acetyl-coenzyme A carboxylase carboxyl transferase subunit beta OS=Synechocystis sp. (strain PCC 6803 / Kazusa) GN=accD PE=3 SV=1;>sll0336 acetyl-CoA carboxylase beta subunit	15	50.3	36.396	326	0	+	1.0549	0.81312	0.79112	+	42	89131000	29022000	35229000	24879000	1.0435	0.77044	0.73985	+	35.3	111180000	49048000	34744000	27387000
sll0337	Q55586		tr|Q55586|Q55586_SYNY3;sll0337	>tr|Q55586|Q55586_SYNY3 Regulation of the phosphate regulon OS=Synechocystis sp. (strain PCC 6803 / Kazusa) GN=sphS PE=4 SV=1;>sll0337 phosphate sensor, two-component sensor histidine kinase	2	6.5	48.621	430	0.0088421	+	NaN	NaN	NaN		1.6	1086000	204440	346190	535400	0.29274	0.67683	1.6608	+	6.5	3906800	2273900	342940	1289900
sll0350	Q55580		tr|Q55580|Q55580_SYNY3;sll0350	>tr|Q55580|Q55580_SYNY3 Sll0350 protein OS=Synechocystis sp. (strain PCC 6803 / Kazusa) GN=sll0350 PE=4 SV=1;>sll0350 hypothetical protein	6	13.2	87.543	803	0	+	0.94864	1.4481	1.5928	+	5.2	99299000	29155000	24816000	45328000	1.1787	1.1172	1.078	+	5.2	64866000	17935000	21322000	25608000
sll0354	P74437		tr|P74437|P74437_SYNY3;sll0354	>tr|P74437|P74437_SYNY3 Sll0354 protein OS=Synechocystis sp. (strain PCC 6803 / Kazusa) GN=sll0354 PE=4 SV=1;>sll0354 hypothetical protein	2	13.6	17.112	154	0	+	0.71267	1.3394	2.407	+	13.6	7496200	2371000	1625200	3500100	0.45334	0.79356	1.8027	+	4.5	5443700	2444200	968870	2030600
sll0359	none		sll0359	>sll0359 hypothetical protein	15	88.3	14.082	128	0.0067625		NaN	NaN	NaN		68.8	0	0	0	0	NaN	NaN	NaN		76.6	0	0	0	0
sll0361	P74424		tr|P74424|P74424_SYNY3;sll0361	>tr|P74424|P74424_SYNY3 Sll0361 protein OS=Synechocystis sp. (strain PCC 6803 / Kazusa) GN=sll0361 PE=4 SV=1;>sll0361 hypothetical protein	3	25.6	17.187	156	0	+	1.3458	1.475	1.0287	+	10.9	62379000	14786000	22903000	24690000	1.413	1.6188	1.191	+	25.6	27872000	6742500	9709100	11420000
sll0362	P74423	SYA	sp|P74423|SYA_SYNY3;sll0362	>sp|P74423|SYA_SYNY3 Alanine--tRNA ligase OS=Synechocystis sp. (strain PCC 6803 / Kazusa) GN=alaS PE=3 SV=1;>sll0362 alanyl-tRNA synthetase	22	29.6	96.14	877	0	+	1.0133	0.85903	0.84883	+	25.3	404480000	129160000	141110000	134220000	0.94119	0.75459	0.7965	+	26.1	214070000	72760000	73076000	68231000
sll0368	Q55758	PYRR	sp|Q55758|PYRR_SYNY3;sll0368	>sp|Q55758|PYRR_SYNY3 Bifunctional protein PyrR OS=Synechocystis sp. (strain PCC 6803 / Kazusa) GN=pyrR PE=3 SV=1;>sll0368 uracil phosphoribosyltransferase	13	79.8	19.946	178	0	+	1.1754	1.3177	1.0073	+	79.8	1794900000	439890000	666460000	688570000	1.374	1.494	1.0366	+	78.1	792000000	166100000	279490000	346410000
sll0370	Q55756	CARB	sp|Q55756|CARB_SYNY3;sll0370	>sp|Q55756|CARB_SYNY3 Carbamoyl-phosphate synthase large chain OS=Synechocystis sp. (strain PCC 6803 / Kazusa) GN=carB PE=3 SV=2;>sll0370 carbamoyl-phosphate synthase, pyrimidine-specific, large chain	40	40.1	119.03	1081	0	+	1.0148	1.5682	1.5514	+	32.6	2373600000	641070000	645700000	1086900000	0.95065	1.7108	1.8274	+	38.2	1889800000	455110000	451070000	983570000
sll0373	P54902	PROA	sp|P54902|PROA_SYNY3;sll0373	>sp|P54902|PROA_SYNY3 Probable gamma-glutamyl phosphate reductase OS=Synechocystis sp. (strain PCC 6803 / Kazusa) GN=proA PE=3 SV=1;>sll0373 gamma-glutamyl phosphate reductase	12	34.9	46.349	433	0	+	1.1386	1.1162	0.93248	+	23.8	220010000	62299000	79881000	77835000	0.92471	0.94264	1.1392	+	34.9	268250000	83046000	86635000	98568000
sll0374	Q55753		tr|Q55753|Q55753_SYNY3;sll0374	>tr|Q55753|Q55753_SYNY3 High-affinity branched-chain amino acid transport ATP-binding protein OS=Synechocystis sp. (strain PCC 6803 / Kazusa) GN=braG or livF PE=4 SV=1;>sll0374 urea transport system ATP-binding protein	9	43	27.424	249	0	+	0.72644	3.3371	4.292	+	35.3	375580000	64913000	65261000	245410000	0.59257	3.5775	5.7146	+	32.5	288710000	53793000	31665000	203260000
sll0376	Q55751		tr|Q55751|Q55751_SYNY3;sll0376	>tr|Q55751|Q55751_SYNY3 Sll0376 protein OS=Synechocystis sp. (strain PCC 6803 / Kazusa) GN=sll0376 PE=4 SV=1;>sll0376 unknown protein	2	30.7	11.372	101	0		NaN	NaN	NaN		18.8	3088900	1029100	1021200	1038700	NaN	NaN	NaN		11.9	1682200	582780	421940	677460
sll0377	Q55750	MFD	sll0377;sp|Q55750|MFD_SYNY3	>sll0377 transcription-repair coupling factor;>sp|Q55750|MFD_SYNY3 Transcription-repair-coupling factor OS=Synechocystis sp. (strain PCC 6803 / Kazusa) GN=mfd PE=3 SV=1	9	9	130.48	1162	0	+	1.0077	0.86858	0.79538	+	7.7	31153000	9801000	12991000	8360900	0.86113	0.6942	0.94139	+	8.3	48590000	18535000	14486000	15568000
sll0379	Q55746	LPXA	sp|Q55746|LPXA_SYNY3;sll0379	>sp|Q55746|LPXA_SYNY3 Acyl-[acyl-carrier-protein]--UDP-N-acetylglucosamine O-acyltransferase OS=Synechocystis sp. (strain PCC 6803 / Kazusa) GN=lpxA PE=3 SV=2;>sll0379 acyl-[acyl-carrier-protein]--UDP-N-acetylglucosamine o-acyltransferase	8	36.6	30.002	276	0	+	0.88496	1.0483	1.1799	+	31.2	254220000	75193000	84441000	94585000	0.95378	0.99037	1.1602	+	30.8	167550000	57923000	49187000	60438000
sll0381	Q55744		tr|Q55744|Q55744_SYNY3;sll0381	>tr|Q55744|Q55744_SYNY3 Sll0381 protein OS=Synechocystis sp. (strain PCC 6803 / Kazusa) GN=sll0381 PE=4 SV=1;>sll0381 hypothetical protein	5	20.1	30.985	294	0	+	2.7957	1.4977	0.62057	+	12.2	206690000	41627000	101680000	63389000	1.2352	1.3063	0.98276	+	20.1	94150000	25572000	31765000	36813000
sll0382	Q55743		tr|Q55743|Q55743_SYNY3;sll0382	>tr|Q55743|Q55743_SYNY3 Sll0382 protein OS=Synechocystis sp. (strain PCC 6803 / Kazusa) GN=sll0382 PE=4 SV=1;>sll0382 hypothetical protein	1	10.2	18.414	176	0.0013106		NaN	NaN	NaN		10.2	23588000	4217000	12618000	6753100	NaN	NaN	NaN		0	0	0	0	0
sll0385	Q55740	Y385	sp|Q55740|Y385_SYNY3;sll0385	>sp|Q55740|Y385_SYNY3 Putative ABC transporter ATP-binding protein sll0385 OS=Synechocystis sp. (strain PCC 6803 / Kazusa) GN=sll0385 PE=3 SV=1;>sll0385 ATP-binding protein of ABC transporter	1	6	30.854	284	0	+	NaN	NaN	NaN		6	2505500	311380	1059200	1134900	1.128	1.9213	1.6191	+	6	1990100	376870	539860	1073400
sll0394	Q55735		tr|Q55735|Q55735_SYNY3;sll0394	>tr|Q55735|Q55735_SYNY3 Sll0394 protein OS=Synechocystis sp. (strain PCC 6803 / Kazusa) GN=sll0394 PE=4 SV=1;>sll0394 unknown protein	1	5.3	22.731	208	0.00045025	+	NaN	NaN	NaN		0	0	0	0	0	1.9065	2.3202	1.1796	+	5.3	16376000	3695600	5222100	7458600
sll0395	Q55734		tr|Q55734|Q55734_SYNY3;sll0395	>tr|Q55734|Q55734_SYNY3 Sll0395 protein OS=Synechocystis sp. (strain PCC 6803 / Kazusa) GN=sll0395 PE=4 SV=1;>sll0395 phosphoglycerate mutase	16	72.2	23.752	212	0	+	1.1589	1.4782	1.251	+	70.8	1652900000	391630000	539080000	722230000	1.2206	1.7053	1.369	+	72.2	1043000000	226310000	303020000	513700000
sll0396	Q55733		tr|Q55733|Q55733_SYNY3;sll0396	>tr|Q55733|Q55733_SYNY3 OmpR subfamily OS=Synechocystis sp. (strain PCC 6803 / Kazusa) GN=sll0396 PE=4 SV=1;>sll0396 two-component response regulator OmpR subfamily	6	25	25.97	224	0	+	1.1345	1.2322	1.0966	+	9.8	257620000	59794000	90972000	106850000	1.1389	1.1841	1.1821	+	25	133210000	41806000	37888000	53518000
sll0398	Q55731	DGTL2	sp|Q55731|DGTL2_SYNY3;sll0398	>sp|Q55731|DGTL2_SYNY3 Deoxyguanosinetriphosphate triphosphohydrolase-like protein OS=Synechocystis sp. (strain PCC 6803 / Kazusa) GN=sll0398 PE=3 SV=1;>sll0398 deoxyguanosinetriphosphate triphosphohydrolase	2	6.1	49.937	440	0		NaN	NaN	NaN		3.4	1111800	0	1111800	0	NaN	NaN	NaN		2.7	1316200	410870	359090	546270
sll0400	Q55129	Y400	sp|Q55129|Y400_SYNY3;sll0400	>sp|Q55129|Y400_SYNY3 Uncharacterized protein sll0400 OS=Synechocystis sp. (strain PCC 6803 / Kazusa) GN=sll0400 PE=3 SV=1;>sll0400 hypothetical protein	4	39	18.27	164	0	+	1.0156	0.96308	0.98506	+	16.5	96086000	29058000	32609000	34419000	1.1824	0.87772	0.8262	+	16.5	42340000	14404000	13078000	14859000
sll0401	Q59977	CISY	sll0401;sp|Q59977|CISY_SYNY3	>sll0401 citrate synthase;>sp|Q59977|CISY_SYNY3 Citrate synthase OS=Synechocystis sp. (strain PCC 6803 / Kazusa) GN=gltA PE=3 SV=1	17	51.8	44.422	394	0	+	0.85801	1.5565	1.8072	+	39.6	810320000	243060000	219450000	347810000	0.75711	1.6059	2.1469	+	47.2	670680000	154210000	144490000	371980000
sll0402	Q55128	AAT	sp|Q55128|AAT_SYNY3;sll0402	>sp|Q55128|AAT_SYNY3 Aspartate aminotransferase OS=Synechocystis sp. (strain PCC 6803 / Kazusa) GN=aspC PE=3 SV=1;>sll0402 aspartate aminotransferase	15	52.7	42.352	389	0	+	1.1881	1.9284	1.6027	+	47	2379800000	513450000	704530000	1161800000	1.0574	2.1569	2.1065	+	47.3	1187600000	261470000	285380000	640720000
sll0404	Q55124		tr|Q55124|Q55124_SYNY3;sll0404	>tr|Q55124|Q55124_SYNY3 Glycolate oxidase subunit GlcD OS=Synechocystis sp. (strain PCC 6803 / Kazusa) GN=glcD PE=4 SV=1;>sll0404 glycolate oxidase subunit GlcD	6	14.8	53.032	492	0	+	0.86899	0.85165	0.86248	+	10.2	127580000	43613000	43723000	40242000	1.0069	1.0875	1.1392	+	14.8	80226000	26175000	23533000	30518000
sll0406	Q55122		tr|Q55122|Q55122_SYNY3;sll0406	>tr|Q55122|Q55122_SYNY3 Sll0406 protein OS=Synechocystis sp. (strain PCC 6803 / Kazusa) GN=sll0406 PE=4 SV=1;>sll0406 unknown protein	3	23	18.248	161	0	+	0.75203	0.9773	1.1851	+	12.4	10079000	3480300	3444400	3153900	NaN	NaN	NaN		0	0	0	0	0
sll0408	Q55118	PPI3	sp|Q55118|PPI3_SYNY3;sll0408	>sp|Q55118|PPI3_SYNY3 Putative thylakoid lumen peptidyl-prolyl cis-trans isomerase sll0408 OS=Synechocystis sp. (strain PCC 6803 / Kazusa) GN=sll0408 PE=3 SV=2;>sll0408 peptidyl-prolyl cis-trans isomerase	20	49.1	41.385	379	0	+	0.85447	0.96832	1.0853	+	47.8	6733300000	2159400000	1980400000	2593600000	0.8148	0.85632	1.0349	+	47.8	3901100000	1237100000	1173100000	1491000000
sll0409	Q55117	MENC	sp|Q55117|MENC_SYNY3;sll0409	>sp|Q55117|MENC_SYNY3 Probable o-succinylbenzoate synthase OS=Synechocystis sp. (strain PCC 6803 / Kazusa) GN=menC PE=3 SV=1;>sll0409 similar to O-succinylbenzoate-CoA synthase	2	5.9	35.633	320	0.0092089	+	NaN	NaN	NaN		0	0	0	0	0	1.1523	1.4012	1.2031	+	5.9	2396100	563060	717040	1116000
sll0410	Q55116	Y410	sp|Q55116|Y410_SYNY3;sll0410	>sp|Q55116|Y410_SYNY3 Uncharacterized protein sll0410 OS=Synechocystis sp. (strain PCC 6803 / Kazusa) GN=sll0410 PE=3 SV=1;>sll0410 hypothetical protein	7	37.3	18.873	166	0	+	1.3096	0.98246	0.76966	+	29.5	77416000	23929000	31891000	21596000	1.6063	1.1359	0.73821	+	37.3	79613000	23238000	27644000	28731000
sll0413	Q55114		tr|Q55114|Q55114_SYNY3;sll0413	>tr|Q55114|Q55114_SYNY3 Sll0413 protein OS=Synechocystis sp. (strain PCC 6803 / Kazusa) GN=sll0413 PE=4 SV=1;>sll0413 hypothetical protein	4	18.4	23.086	207	0	+	1.005	1.2186	1.2253	+	18.4	432730000	128190000	127920000	176630000	1.123	1.1816	1.0878	+	18.4	287100000	74412000	90751000	121940000
sll0414	Q55112		tr|Q55112|Q55112_SYNY3;sll0414	>tr|Q55112|Q55112_SYNY3 Sll0414 protein OS=Synechocystis sp. (strain PCC 6803 / Kazusa) GN=sll0414 PE=4 SV=1;>sll0414 hypothetical protein	5	24.8	31.501	286	0	+	0.77841	1.2511	1.4743	+	18.5	259830000	85925000	68113000	105790000	0.78376	1.1246	1.5619	+	24.8	199950000	58997000	53532000	87420000
sll0415	P22040	Y415	sp|P22040|Y415_SYNY3;sll0415	>sp|P22040|Y415_SYNY3 Uncharacterized ABC transporter ATP-binding protein sll0415 OS=Synechocystis sp. (strain PCC 6803 / Kazusa) GN=sll0415 PE=3 SV=2;>sll0415 ATP-binding protein of ABC transporter	3	7.3	39.5	354	0	+	0.97129	1.3291	1.2279	+	7.3	44121000	11400000	13705000	19016000	0.96207	1.4514	1.9165	+	7.3	55307000	12121000	13409000	29777000
sll0416	P22034	CH602	sp|P22034|CH602_SYNY3;sll0416	>sp|P22034|CH602_SYNY3 60 kDa chaperonin 2 OS=Synechocystis sp. (strain PCC 6803 / Kazusa) GN=groL2 PE=1 SV=4;>sll0416 60 kDa chaperonin 2, GroEL2, molecular chaperone	39	64.1	57.774	552	0	+	0.97887	0.92803	0.93963	+	61.2	11801000000	3749300000	3900700000	4150700000	0.97136	0.99653	1.0306	+	59.6	7342700000	2015200000	2549400000	2778100000
sll0418	P74388		tr|P74388|P74388_SYNY3;sll0418	>tr|P74388|P74388_SYNY3 Sterol-C-methyltransferase OS=Synechocystis sp. (strain PCC 6803 / Kazusa) GN=sll0418 PE=4 SV=1;>sll0418 2-methyl-6-phytylbenzoquinone methyltransferase	5	17.9	34.947	318	0	+	1.26	1.1455	1.1549	+	13.8	79701000	31457000	24150000	24094000	1.027	1.2576	1.1171	+	17.9	39621000	11569000	11220000	16831000
sll0420	P74386	URE2	sp|P74386|URE2_SYNY3;sll0420	>sp|P74386|URE2_SYNY3 Urease subunit beta OS=Synechocystis sp. (strain PCC 6803 / Kazusa) GN=ureB PE=3 SV=1;>sll0420 urease beta subunit	4	40	11.382	105	0	+	1.1968	1.4409	1.2522	+	40	1016800000	269300000	332300000	415250000	1.4271	1.8981	1.3021	+	40	495360000	106140000	160290000	228920000
sll0421	P74384	PUR8	sp|P74384|PUR8_SYNY3;sll0421	>sp|P74384|PUR8_SYNY3 Adenylosuccinate lyase OS=Synechocystis sp. (strain PCC 6803 / Kazusa) GN=purB PE=3 SV=1;>sll0421 adenylosuccinate lyase	18	49.2	48.42	431	0	+	0.81048	0.79172	0.97223	+	38.3	776380000	284590000	249790000	242000000	0.72699	0.70844	0.98916	+	42.7	523830000	204310000	151270000	168250000
sll0422	P74383	ASGX	sp|P74383|ASGX_SYNY3;sll0422	>sp|P74383|ASGX_SYNY3 Isoaspartyl peptidase/L-asparaginase OS=Synechocystis sp. (strain PCC 6803 / Kazusa) GN=sll0422 PE=1 SV=1;>sll0422 asparaginase	11	49.5	34.894	329	0	+	1.1543	1.1123	0.99975	+	43.2	1190000000	358680000	396530000	434770000	1.0875	1.0936	0.92118	+	38.9	441890000	122530000	146930000	172430000
sll0424	P74381		tr|P74381|P74381_SYNY3;sll0424	>tr|P74381|P74381_SYNY3 Sll0424 protein OS=Synechocystis sp. (strain PCC 6803 / Kazusa) GN=sll0424 PE=4 SV=1;>sll0424 hypothetical protein	5	11.2	59.38	534	0	+	1.2143	1.2064	0.90916	+	9.4	21009000	4237900	7995400	8775900	0.70454	0.54004	0.72371	+	9.6	13182000	5344200	4002600	3835400
sll0427	P10549	PSBO	sp|P10549|PSBO_SYNY3;sll0427	>sp|P10549|PSBO_SYNY3 Photosystem II manganese-stabilizing polypeptide OS=Synechocystis sp. (strain PCC 6803 / Kazusa) GN=psbO PE=3 SV=1;>sll0427 photosystem II manganese-stabilizing polypeptide	13	58.8	29.911	274	0	+	0.92527	1.1748	1.1918	+	42.7	7676200000	2267000000	2322600000	3086600000	1.0061	1.3698	1.237	+	42.3	4214300000	1073200000	1271600000	1869400000
sll0430	P74702		tr|P74702|P74702_SYNY3;sll0430	>tr|P74702|P74702_SYNY3 Heat shock protein OS=Synechocystis sp. (strain PCC 6803 / Kazusa) GN=htpG PE=3 SV=1;>sll0430 HtpG, heat shock protein 90, molecular chaperone	19	37.5	75.029	658	0	+	1.2513	0.815	0.68646	+	34.7	995520000	280430000	402120000	312970000	1.1373	0.81883	0.77284	+	37.5	555410000	165600000	195050000	194750000
sll0436	P74692		tr|P74692|P74692_SYNY3;sll0436	>tr|P74692|P74692_SYNY3 Sll0436 protein OS=Synechocystis sp. (strain PCC 6803 / Kazusa) GN=sll0436 PE=4 SV=1;>sll0436 hypothetical protein	2	13.9	17.447	151	0	+	1.0591	1.2159	1.1059	+	13.9	25989000	7872000	8439000	9678000	1.0579	1.1376	0.91351	+	13.9	25407000	7061600	8345000	10000000
sll0441	P74688		tr|P74688|P74688_SYNY3;sll0441	>tr|P74688|P74688_SYNY3 Sll0441 protein OS=Synechocystis sp. (strain PCC 6803 / Kazusa) GN=sll0441 PE=4 SV=1;>sll0441 unknown protein	9	22.6	53.885	460	0	+	1.1666	0.75826	0.66386	+	15.4	83301000	22483000	27188000	33630000	0.70282	0.37816	0.60876	+	20	70595000	28487000	20382000	21726000
sll0443	P74685		tr|P74685|P74685_SYNY3;sll0443	>tr|P74685|P74685_SYNY3 Sll0443 protein OS=Synechocystis sp. (strain PCC 6803 / Kazusa) GN=sll0443 PE=4 SV=1;>sll0443 unknown protein	13	38	51.061	469	0	+	1.0997	2.1807	2.0855	+	18.1	83370000	19551000	19198000	44621000	0.9478	1.8502	2.0554	+	21.1	89530000	18296000	23643000	47590000
sll0445	P74683		tr|P74683|P74683_SYNY3;sll0445	>tr|P74683|P74683_SYNY3 Sll0445 protein OS=Synechocystis sp. (strain PCC 6803 / Kazusa) GN=sll0445 PE=4 SV=1;>sll0445 unknown protein	9	29.1	54.394	495	0	+	1.4334	1.9424	1.3771	+	14.1	100410000	20747000	32055000	47614000	0.85696	1.2004	1.4168	+	18.6	95583000	27611000	23889000	44083000
sll0446	P74682		tr|P74682|P74682_SYNY3;sll0446	>tr|P74682|P74682_SYNY3 Sll0446 protein OS=Synechocystis sp. (strain PCC 6803 / Kazusa) GN=sll0446 PE=4 SV=1;>sll0446 unknown protein	19	23.9	120.98	1072	0	+	1.2384	1.8959	1.3574	+	15.7	243410000	96690000	56937000	89779000	0.89271	1.1674	1.4306	+	23.9	174270000	50204000	46024000	78047000
sll0447	P74681		sll0447;tr|P74681|P74681_SYNY3	>sll0447 unknown protein;>tr|P74681|P74681_SYNY3 Sll0447 protein OS=Synechocystis sp. (strain PCC 6803 / Kazusa) GN=sll0447 PE=4 SV=1	2	13.7	28.065	241	0		NaN	NaN	NaN		0	0	0	0	0	NaN	NaN	NaN		3.7	860850	279930	208630	372280
sll0449	P74679		tr|P74679|P74679_SYNY3;sll0449	>tr|P74679|P74679_SYNY3 Sll0449 protein OS=Synechocystis sp. (strain PCC 6803 / Kazusa) GN=sll0449 PE=4 SV=1;>sll0449 unknown protein	1	3	42.661	372	0.0059855		NaN	NaN	NaN		3	710260	188420	165210	356640	NaN	NaN	NaN		3	2154300	1064700	308460	781100
sll0450	P74677		tr|P74677|P74677_SYNY3;sll0450	>tr|P74677|P74677_SYNY3 Cytochrome b subunit of nitric oxide reductase OS=Synechocystis sp. (strain PCC 6803 / Kazusa) GN=norB PE=4 SV=1;>sll0450 cytochrome b subunit of nitric oxide reductase	3	4	84.922	770	0	+	1.6478	0.88115	0.60587	+	4	55715000	15945000	27021000	12749000	1.2652	0.63795	0.60421	+	2.2	37655000	11702000	17173000	8779500
sll0451	P74676	Y451	sp|P74676|Y451_SYNY3;sll0451	>sp|P74676|Y451_SYNY3 UPF0039 protein sll0451 OS=Synechocystis sp. (strain PCC 6803 / Kazusa) GN=sll0451 PE=3 SV=1;>sll0451 hypothetical protein	4	27.9	17.612	154	0	+	1.8195	0.93413	1.851	+	18.2	390450000	103790000	103560000	183100000	2.0649	1.4988	0.76301	+	27.9	206150000	44732000	66114000	95300000
sll0454	Q55187	SYFA	sp|Q55187|SYFA_SYNY3;sll0454	>sp|Q55187|SYFA_SYNY3 Phenylalanine--tRNA ligase alpha subunit OS=Synechocystis sp. (strain PCC 6803 / Kazusa) GN=pheS PE=3 SV=1;>sll0454 phenylalanyl-tRNA synthetase alpha chain	15	48.6	37.124	331	0	+	0.86711	0.72305	0.8467	+	31.1	1320100000	654120000	296100000	369840000	0.96206	0.80778	1.0045	+	42.3	928700000	524300000	188940000	215460000
sll0455	P52986	DHOM	sp|P52986|DHOM_SYNY3;sll0455	>sp|P52986|DHOM_SYNY3 Homoserine dehydrogenase OS=Synechocystis sp. (strain PCC 6803 / Kazusa) GN=hom PE=3 SV=1;>sll0455 homoserine dehydrogenase	8	24	45.486	433	0	+	0.79183	0.94982	1.1769	+	18.7	228740000	75183000	70702000	82857000	0.90326	0.89704	1.0436	+	24	101210000	32812000	32974000	35427000
sll0456	Q55184		tr|Q55184|Q55184_SYNY3;sll0456	>tr|Q55184|Q55184_SYNY3 Sll0456 protein OS=Synechocystis sp. (strain PCC 6803 / Kazusa) GN=sll0456 PE=4 SV=1;>sll0456 hypothetical protein	6	25.8	37.436	333	0	+	1.1569	1.2506	1.0085	+	25.8	111720000	34466000	35958000	41293000	0.62275	0.60307	1.0399	+	25.8	91794000	38946000	23761000	29087000
sll0459	Q55170	UVRB	sp|Q55170|UVRB_SYNY3;sll0459	>sp|Q55170|UVRB_SYNY3 UvrABC system protein B OS=Synechocystis sp. (strain PCC 6803 / Kazusa) GN=uvrB PE=3 SV=1;>sll0459 excinuclease ABC subunit B	9	14.1	76.848	669	0	+	0.95068	1.3981	1.2671	+	14.1	160030000	58164000	53357000	48514000	1.1213	1.3346	1.2015	+	13	77005000	31081000	20500000	25424000
sll0461	Q55167	Y461	sp|Q55167|Y461_SYNY3;sll0461	>sp|Q55167|Y461_SYNY3 Uncharacterized protein sll0461 OS=Synechocystis sp. (strain PCC 6803 / Kazusa) GN=sll0461 PE=3 SV=1;>sll0461 gamma-glutamyl phosphate reductase	11	34.5	45.772	420	0	+	1.0857	1.3158	1.182	+	22.9	243450000	63773000	78793000	100890000	0.91883	1.2004	1.2509	+	34.5	167480000	47003000	49378000	71102000
sll0467	Q55850	QUEA	sp|Q55850|QUEA_SYNY3;sll0467	>sp|Q55850|QUEA_SYNY3 S-adenosylmethionine:tRNA ribosyltransferase-isomerase OS=Synechocystis sp. (strain PCC 6803 / Kazusa) GN=queA PE=3 SV=1;>sll0467 S-adenosylmethionine:tRNA ribosyltransferase-isomerase	8	32.5	41.186	366	0	+	0.97195	1.2629	1.0952	+	26.5	55786000	15192000	16507000	24087000	0.80628	0.98807	1.2288	+	26.5	34723000	11912000	9473600	13337000
sll0469	Q55848	KPRS	sp|Q55848|KPRS_SYNY3;sll0469	>sp|Q55848|KPRS_SYNY3 Ribose-phosphate pyrophosphokinase OS=Synechocystis sp. (strain PCC 6803 / Kazusa) GN=prs PE=3 SV=1;>sll0469 ribose-phosphate pyrophosphokinase	11	42.6	36.395	333	0	+	0.88971	0.80257	0.84869	+	42.6	768170000	270670000	257730000	239770000	0.79359	0.79551	0.98514	+	42.6	468100000	170280000	141850000	155960000
sll0470	Q55847		tr|Q55847|Q55847_SYNY3;sll0470	>tr|Q55847|Q55847_SYNY3 Sll0470 protein OS=Synechocystis sp. (strain PCC 6803 / Kazusa) GN=sll0470 PE=4 SV=1;>sll0470 hypothetical protein	4	30.6	20.719	186	0	+	1.9608	1.0964	0.6528	+	17.2	390790000	84367000	182360000	124060000	1.2604	0.88862	0.68185	+	30.6	240760000	58976000	96553000	85233000
sll0471	Q55846		tr|Q55846|Q55846_SYNY3;sll0471	>tr|Q55846|Q55846_SYNY3 Sll0471 protein OS=Synechocystis sp. (strain PCC 6803 / Kazusa) GN=sll0471 PE=4 SV=1;>sll0471 hypothetical protein	14	25.9	76.398	684	0	+	1.8042	1.1321	0.62453	+	21.5	199020000	42040000	94700000	62280000	2.127	1.3039	0.67799	+	23.2	222100000	51931000	89146000	81024000
sll0473	Q55839		sll0473;tr|Q55839|Q55839_SYNY3	>sll0473 unknown protein;>tr|Q55839|Q55839_SYNY3 Sll0473 protein OS=Synechocystis sp. (strain PCC 6803 / Kazusa) GN=sll0473 PE=4 SV=1	1	2.7	36.929	329	0.006383		NaN	NaN	NaN		0	0	0	0	0	NaN	NaN	NaN		2.7	21822000	5357400	9099700	7365000
sll0477	Q55834	EXBL1	sp|Q55834|EXBL1_SYNY3;sll0477	>sp|Q55834|EXBL1_SYNY3 Putative biopolymer transport protein ExbB-like 1 OS=Synechocystis sp. (strain PCC 6803 / Kazusa) GN=sll0477 PE=3 SV=1;>sll0477 putative biopolymer transport ExbB-like protein	2	6.7	28.18	254	0.0051392	+	0.75655	1.0431	1.1279	+	6.7	7417500	2847200	2119400	2451000	0.47263	0.37346	1.0065	+	2.8	3106500	1602400	693850	810240
sll0479	Q55832		tr|Q55832|Q55832_SYNY3;sll0479	>tr|Q55832|Q55832_SYNY3 Sll0479 protein OS=Synechocystis sp. (strain PCC 6803 / Kazusa) GN=sll0479 PE=3 SV=1;>sll0479 unknown protein	1	11.3	16.57	150	0		NaN	NaN	NaN		0	0	0	0	0	NaN	NaN	NaN		0	0	0	0	0
sll0480	Q55828	DAPAT	sp|Q55828|DAPAT_SYNY3;sll0480	>sp|Q55828|DAPAT_SYNY3 LL-diaminopimelate aminotransferase OS=Synechocystis sp. (strain PCC 6803 / Kazusa) GN=dapL PE=1 SV=1;>sll0480 probable aminotransferase	23	61.7	45.087	412	0	+	0.92253	1.021	1.1596	+	52.2	2455500000	775090000	774400000	906060000	0.79132	0.94014	1.1855	+	57.5	1831000000	600630000	517920000	712450000
sll0482	Q55826		sll0482;tr|Q55826|Q55826_SYNY3	>sll0482 unknown protein;>tr|Q55826|Q55826_SYNY3 Sll0482 protein OS=Synechocystis sp. (strain PCC 6803 / Kazusa) GN=sll0482 PE=4 SV=1	6	17.1	42.959	385	0	+	1.4168	2.887	1.8674	+	10.9	38431000	7474000	9816500	21141000	1.0163	2.7486	2.4183	+	15.1	28401000	6070400	6567900	15763000
sll0484	Q55821		tr|Q55821|Q55821_SYNY3;sll0484	>tr|Q55821|Q55821_SYNY3 ABC transporter OS=Synechocystis sp. (strain PCC 6803 / Kazusa) GN=sll0484 PE=3 SV=1;>sll0484 ATP-binding protein of ABC transporter	2	12.2	26.671	245	0	+	1.1602	1.1381	1.3146	+	4.5	1540700	385560	473470	681690	1.295	1.6733	1.4752	+	12.2	5157400	1216300	1353300	2587700
sll0485	Q55820		tr|Q55820|Q55820_SYNY3;sll0485	>tr|Q55820|Q55820_SYNY3 NarL subfamily OS=Synechocystis sp. (strain PCC 6803 / Kazusa) GN=sll0485 PE=4 SV=1;>sll0485 two-component response regulator NarL subfamily	3	11.7	34.124	299	0	+	NaN	NaN	NaN		0	0	0	0	0	1.5279	1.4582	1.0636	+	11.7	6902600	1677400	2351800	2873300
sll0486	Q55819	KABL2	sp|Q55819|KABL2_SYNY3;sll0486	>sp|Q55819|KABL2_SYNY3 KaiB-like protein 2 OS=Synechocystis sp. (strain PCC 6803 / Kazusa) GN=sll0486 PE=3 SV=1;>sll0486 circadian clock protein KaiB homolog	4	35.3	11.657	102	0	+	1.043	1.033	0.98144	+	35.3	183820000	44840000	64051000	74929000	1.5198	1.4124	1.103	+	35.3	40260000	9471800	14401000	16387000
sll0487	Q55818		tr|Q55818|Q55818_SYNY3;sll0487	>tr|Q55818|Q55818_SYNY3 Sll0487 protein OS=Synechocystis sp. (strain PCC 6803 / Kazusa) GN=sll0487 PE=4 SV=1;>sll0487 hypothetical protein	6	14.9	45.847	402	0	+	0.71651	0.82821	1.312	+	9.7	215820000	79135000	59759000	76925000	0.626	0.67703	1.1105	+	14.9	72885000	26983000	19739000	26163000
sll0489	Q55816		tr|Q55816|Q55816_SYNY3;sll0489	>tr|Q55816|Q55816_SYNY3 ABC transporter OS=Synechocystis sp. (strain PCC 6803 / Kazusa) GN=sll0489 PE=4 SV=1;>sll0489 ATP-binding protein of ABC transporter	5	17.5	37.931	342	0	+	0.96349	1.0101	1.092	+	13.2	129730000	38010000	39814000	51901000	1.1143	1.2138	1.2893	+	17.5	63058000	16912000	19217000	26930000
sll0493	Q55496		tr|Q55496|Q55496_SYNY3;sll0493	>tr|Q55496|Q55496_SYNY3 Sll0493 protein OS=Synechocystis sp. (strain PCC 6803 / Kazusa) GN=sll0493 PE=4 SV=1;>sll0493 hypothetical protein	9	41.7	25.169	228	0	+	1.059	1.1427	1.184	+	27.6	429610000	121550000	154640000	153420000	1.5813	1.5006	0.94065	+	40.4	312070000	74459000	114890000	122710000
sll0495	P52276	SYN	sp|P52276|SYN_SYNY3;sll0495	>sp|P52276|SYN_SYNY3 Asparagine--tRNA ligase OS=Synechocystis sp. (strain PCC 6803 / Kazusa) GN=asnS PE=3 SV=2;>sll0495 asparaginyl-tRNA synthetase	18	42	52.698	462	0	+	1.3129	1.0808	0.8139	+	39.2	673750000	187310000	259300000	227140000	1.1054	0.77262	0.73645	+	41.3	447280000	141320000	160720000	145240000
sll0497	Q55492		tr|Q55492|Q55492_SYNY3;sll0497	>tr|Q55492|Q55492_SYNY3 Sll0497 protein OS=Synechocystis sp. (strain PCC 6803 / Kazusa) GN=sll0497 PE=4 SV=1;>sll0497 hypothetical protein	10	46.2	31.477	275	0	+	0.9635	0.95953	1.0835	+	37.5	198400000	58780000	69472000	70145000	0.86759	1.1034	1.1201	+	46.2	163920000	49789000	46928000	67202000
sll0499	Q55489		tr|Q55489|Q55489_SYNY3;sll0499	>tr|Q55489|Q55489_SYNY3 Sll0499 protein OS=Synechocystis sp. (strain PCC 6803 / Kazusa) GN=sll0499 PE=4 SV=1;>sll0499 hypothetical protein	8	11.6	104.85	948	0	+	1.4126	1.2392	0.90625	+	3.7	27571000	6569200	10286000	10716000	1.5073	1.969	1.2793	+	8.1	35148000	6358300	12335000	16454000
sll0501	Q55487	Y501	sp|Q55487|Y501_SYNY3;sll0501	>sp|Q55487|Y501_SYNY3 Uncharacterized glycosyltransferase sll0501 OS=Synechocystis sp. (strain PCC 6803 / Kazusa) GN=sll0501 PE=3 SV=1;>sll0501 probable glycosyltransferase	3	8.8	36.667	318	0	+	NaN	NaN	NaN		6	1171200	910990	101520	158660	0.67175	0.87818	1.2267	+	8.8	9146300	3031600	2503300	3611300
sll0502	Q55486	SYR	sp|Q55486|SYR_SYNY3;sll0502	>sp|Q55486|SYR_SYNY3 Arginine--tRNA ligase OS=Synechocystis sp. (strain PCC 6803 / Kazusa) GN=argS PE=3 SV=1;>sll0502 arginyl-tRNA-synthetase	13	26.2	65.212	584	0	+	0.97461	0.93805	1.1594	+	20.2	1186100000	332130000	381400000	472550000	0.78403	0.89814	1.0982	+	23.8	574640000	168380000	158100000	248150000
sll0504	Q55484	DCDA	sp|Q55484|DCDA_SYNY3;sll0504	>sp|Q55484|DCDA_SYNY3 Diaminopimelate decarboxylase OS=Synechocystis sp. (strain PCC 6803 / Kazusa) GN=lysA PE=3 SV=1;>sll0504 diaminopimelate decarboxylase	12	34.8	50.847	469	0	+	0.88441	0.51518	0.5431	+	34.8	562970000	241130000	212840000	109010000	0.94143	0.42671	0.50161	+	27.9	362160000	146130000	136620000	79414000
sll0505	Q55483		tr|Q55483|Q55483_SYNY3;sll0505	>tr|Q55483|Q55483_SYNY3 Sll0505 protein OS=Synechocystis sp. (strain PCC 6803 / Kazusa) GN=sll0505 PE=4 SV=1;>sll0505 hypothetical protein	3	12.9	33.599	303	0	+	0.45828	0.6097	1.4619	+	7.3	2477600	1049800	535680	892080	1.3193	1.3366	1.0743	+	7.3	4067300	1029400	1313300	1724600
sll0506	Q55482	ISPT	sp|Q55482|ISPT_SYNY3;sll0506	>sp|Q55482|ISPT_SYNY3 Isoprenyl transferase OS=Synechocystis sp. (strain PCC 6803 / Kazusa) GN=uppS PE=3 SV=1;>sll0506 undecaprenyl pyrophosphate synthetase	8	38.6	28.823	249	0	+	0.96097	1.1413	1.0292	+	32.9	282180000	91863000	86269000	104050000	1.0848	0.98786	1.0895	+	38.6	141950000	43859000	43602000	54490000
sll0507	Q55481		tr|Q55481|Q55481_SYNY3;sll0507	>tr|Q55481|Q55481_SYNY3 Magnesium and cobalt transport protein OS=Synechocystis sp. (strain PCC 6803 / Kazusa) GN=sll0507 PE=4 SV=1;>sll0507 probable cation transporter	3	9	45.305	387	0	+	1.285	1.26	1.0248	+	9	30928000	9235900	10254000	11438000	NaN	NaN	NaN		3.4	6136500	1822200	1388800	2925500
sll0508	Q55479		tr|Q55479|Q55479_SYNY3;sll0508	>tr|Q55479|Q55479_SYNY3 Sll0508 protein OS=Synechocystis sp. (strain PCC 6803 / Kazusa) GN=sll0508 PE=4 SV=1;>sll0508 unknown protein	4	32.4	19.582	170	0	+	1.299	1.1765	0.93333	+	14.7	33257000	8606700	12863000	11787000	1.8603	1.7821	1.0075	+	19.4	21163000	7522200	6219900	7420600
sll0509	Q55478		tr|Q55478|Q55478_SYNY3;sll0509	>tr|Q55478|Q55478_SYNY3 Ap-4-A phosphorylase II OS=Synechocystis sp. (strain PCC 6803 / Kazusa) GN=sll0509 PE=4 SV=1;>sll0509 similar to 5,5-P-1,P-4-tetraphosphate phosphorylase II	5	21.5	33.898	302	0	+	1.0195	0.97407	0.95994	+	10.6	14007000	4546500	4949700	4510900	0.86447	0.98325	0.99996	+	21.5	20121000	6960600	5367900	7792300
sll0513	Q55474		tr|Q55474|Q55474_SYNY3;sll0513	>tr|Q55474|Q55474_SYNY3 Sll0513 protein OS=Synechocystis sp. (strain PCC 6803 / Kazusa) GN=sll0513 PE=4 SV=1;>sll0513 hypothetical protein	12	55.6	31.151	277	0	+	0.82353	2.0266	2.4251	+	31.4	161670000	40584000	35094000	85991000	0.87066	1.888	2.2876	+	55.6	123440000	29516000	24625000	69298000
sll0518	Q55466		tr|Q55466|Q55466_SYNY3;sll0518	>tr|Q55466|Q55466_SYNY3 Sll0518 protein OS=Synechocystis sp. (strain PCC 6803 / Kazusa) GN=sll0518 PE=4 SV=1;>sll0518 unknown protein	15	51.9	43.118	385	0	+	0.91221	1.0518	1.2039	+	34.5	401640000	131280000	122870000	147490000	0.70501	0.62654	0.89856	+	49.1	365110000	145200000	106470000	113450000
sll0519	P26522	NU1C	sp|P26522|NU1C_SYNY3;sll0519	>sp|P26522|NU1C_SYNY3 NAD(P)H-quinone oxidoreductase subunit 1 OS=Synechocystis sp. (strain PCC 6803 / Kazusa) GN=ndhA PE=3 SV=2;>sll0519 NADH dehydrogenase subunit 1	4	12.6	40.548	372	0	+	1.5035	1.0233	0.73492	+	12.6	975510000	255210000	407510000	312790000	1.1053	0.65257	0.59716	+	12.6	590680000	166260000	223410000	201010000
sll0520	P26525	NDHI	sp|P26525|NDHI_SYNY3;sll0520	>sp|P26525|NDHI_SYNY3 NAD(P)H-quinone oxidoreductase subunit I OS=Synechocystis sp. (strain PCC 6803 / Kazusa) GN=ndhI PE=1 SV=1;>sll0520 NADH dehydrogenase subunit NdhI	16	65.8	22.15	193	0	+	1.4421	0.84598	0.62399	+	65.8	6859600000	1875600000	3023300000	1960700000	1.4472	1.1456	0.90021	+	64.2	5184900000	1266300000	1936800000	1981800000
sll0521	P26523	NU6C	sp|P26523|NU6C_SYNY3;sll0521	>sp|P26523|NU6C_SYNY3 NAD(P)H-quinone oxidoreductase chain 6 OS=Synechocystis sp. (strain PCC 6803 / Kazusa) GN=ndhG PE=3 SV=2;>sll0521 NADH dehydrogenase subunit 6	3	12.1	21.522	198	0	+	1.2482	1.0687	0.81395	+	12.1	2448400000	660100000	979410000	808900000	0.92499	0.97124	0.98299	+	12.1	1489300000	452920000	495390000	540950000
sll0522	P26524	NU4LC	sll0522;sp|P26524|NU4LC_SYNY3	>sll0522 NADH dehydrogenase subunit 4L;>sp|P26524|NU4LC_SYNY3 NAD(P)H-quinone oxidoreductase subunit 4L OS=Synechocystis sp. (strain PCC 6803 / Kazusa) GN=ndhE PE=3 SV=1	1	11.9	11.213	101	0		NaN	NaN	NaN		11.9	25043000	7449500	11517000	6076300	NaN	NaN	NaN		11.9	13858000	6408600	3491500	3957500
sll0524	Q55521		tr|Q55521|Q55521_SYNY3;sll0524	>tr|Q55521|Q55521_SYNY3 Sll0524 protein OS=Synechocystis sp. (strain PCC 6803 / Kazusa) GN=sll0524 PE=4 SV=1;>sll0524 hypothetical protein	8	23.3	47.478	447	0	+	0.862	1.1357	1.1953	+	20.1	226490000	67506000	73732000	85249000	0.91809	1.1798	1.3105	+	23.3	181620000	45550000	59511000	76559000
sll0529	Q55517		tr|Q55517|Q55517_SYNY3;sll0529	>tr|Q55517|Q55517_SYNY3 Sll0529 protein OS=Synechocystis sp. (strain PCC 6803 / Kazusa) GN=sll0529 PE=4 SV=1;>sll0529 hypothetical protein	24	43	78.316	731	0	+	1.054	0.74134	0.7346	+	43	5922100000	1914300000	2287700000	1720100000	0.82714	0.68836	0.85625	+	42.4	4121900000	1439900000	1369100000	1312800000
sll0533	Q55511	TIG	sp|Q55511|TIG_SYNY3;sll0533	>sp|Q55511|TIG_SYNY3 Trigger factor OS=Synechocystis sp. (strain PCC 6803 / Kazusa) GN=tig PE=3 SV=1;>sll0533 trigger factor	23	53.9	52.61	471	0	+	1.1571	0.89382	0.79763	+	41.2	4170100000	1269300000	1591800000	1308900000	1.0425	0.84931	0.83952	+	50.7	2339900000	694410000	824470000	821050000
sll0534	Q59993	CLPP2	sp|Q59993|CLPP2_SYNY3;sll0534	>sp|Q59993|CLPP2_SYNY3 ATP-dependent Clp protease proteolytic subunit 2 OS=Synechocystis sp. (strain PCC 6803 / Kazusa) GN=clpP2 PE=3 SV=1;>sll0534 ATP-dependent Clp protease proteolytic subunit 2	7	44.7	24.823	226	0	+	1.2654	1.2305	1.0176	+	33.6	994290000	273540000	369770000	350980000	1.3499	1.2941	0.98789	+	42	736500000	197410000	247590000	291500000
sll0535	Q55510	CLPX	sp|Q55510|CLPX_SYNY3;sll0535	>sp|Q55510|CLPX_SYNY3 ATP-dependent Clp protease ATP-binding subunit ClpX OS=Synechocystis sp. (strain PCC 6803 / Kazusa) GN=clpX PE=3 SV=1;>sll0535 ATP-dependent Clp protease ATPase subunit	8	22	49.298	445	0	+	1.1608	1.0444	0.84636	+	17.5	67770000	20665000	23474000	23630000	0.79287	0.63962	0.87803	+	22	66226000	26661000	20406000	19159000
sll0536	Q55509		tr|Q55509|Q55509_SYNY3;sll0536	>tr|Q55509|Q55509_SYNY3 Sll0536 protein OS=Synechocystis sp. (strain PCC 6803 / Kazusa) GN=sll0536 PE=4 SV=1;>sll0536 probable potassium channel protein	2	6.7	39.434	356	0	+	NaN	NaN	NaN		2.2	8922100	1354100	1149300	6418700	3.0151	22.353	7.9815	+	6.7	11819000	272160	3624100	7922600
sll0537	P54148	Y537	sp|P54148|Y537_SYNY3;sll0537	>sp|P54148|Y537_SYNY3 Putative ammonium transporter sll0537 OS=Synechocystis sp. (strain PCC 6803 / Kazusa) GN=sll0537 PE=3 SV=1;>sll0537 ammonium/methylammonium permease	2	3.7	58.129	541	0		NaN	NaN	NaN		0	0	0	0	0	NaN	NaN	NaN		3.7	3507000	269810	156300	3080900
sll0540	Q55410		tr|Q55410|Q55410_SYNY3;sll0540	>tr|Q55410|Q55410_SYNY3 Sll0540 protein OS=Synechocystis sp. (strain PCC 6803 / Kazusa) GN=sll0540 PE=4 SV=1;>sll0540 phosphate-binding protein PstS homolog	7	43	32.534	307	0	+	1.0538	1.2729	1.4244	+	22.8	89198000	22672000	27082000	39443000	1.0352	1.6579	1.6592	+	22.8	76927000	18829000	20641000	37456000
sll0541	Q55406		tr|Q55406|Q55406_SYNY3;sll0541	>tr|Q55406|Q55406_SYNY3 Acyl-CoA desaturase 1 OS=Synechocystis sp. (strain PCC 6803 / Kazusa) GN=desC(des9) PE=4 SV=1;>sll0541 acyl-lipid desaturase (delta 9)	4	14.5	37.203	318	0	+	2.1863	0.56961	0.24413	+	10.4	76112000	18806000	44062000	13244000	0.91225	0.22535	0.23669	+	10.4	57515000	25655000	23982000	7877700
sll0542	Q55404	ACSA	sp|Q55404|ACSA_SYNY3;sll0542	>sp|Q55404|ACSA_SYNY3 Acetyl-coenzyme A synthetase OS=Synechocystis sp. (strain PCC 6803 / Kazusa) GN=acsA PE=3 SV=1;>sll0542 acetyl-coenzyme A synthetase	22	41.2	73.051	653	0	+	0.97861	1.0086	0.97883	+	36.1	912800000	286480000	319970000	306360000	0.98919	0.95822	0.94005	+	41.2	362270000	124280000	114820000	123170000
sll0543	Q55401		tr|Q55401|Q55401_SYNY3;sll0543	>tr|Q55401|Q55401_SYNY3 Sll0543 protein OS=Synechocystis sp. (strain PCC 6803 / Kazusa) GN=sll0543 PE=4 SV=1;>sll0543 hypothetical protein	1	7.4	16.473	148	0	+	1.5675	0.38792	0.29068	+	7.4	7764500	2986100	3671800	1106700	1.6067	0.68598	0.36059	+	7.4	7648400	2219000	3741100	1688200
sll0544	Q55399		tr|Q55399|Q55399_SYNY3;sll0544	>tr|Q55399|Q55399_SYNY3 Sll0544 protein OS=Synechocystis sp. (strain PCC 6803 / Kazusa) GN=sll0544 PE=4 SV=1;>sll0544 hypothetical protein	2	9	37.266	333	0	+	1.0427	1.6411	1.5966	+	9	4572800	1198700	1272800	2101400	0.98144	1.5037	1.6542	+	9	3263400	992000	830030	1441300
sll0547	Q55396		tr|Q55396|Q55396_SYNY3;sll0547	>tr|Q55396|Q55396_SYNY3 Sll0547 protein OS=Synechocystis sp. (strain PCC 6803 / Kazusa) GN=sll0547 PE=4 SV=1;>sll0547 unknown protein	1	6.4	24.811	220	0.0096234		NaN	NaN	NaN		0	0	0	0	0	NaN	NaN	NaN		6.4	2152400	629290	1012600	510510
sll0549	Q55394		tr|Q55394|Q55394_SYNY3;sll0549	>tr|Q55394|Q55394_SYNY3 Sll0549 protein OS=Synechocystis sp. (strain PCC 6803 / Kazusa) GN=sll0549 PE=4 SV=1;>sll0549 hypothetical protein	3	19.3	28.207	249	0	+	0.80742	1.1414	1.5443	+	12.9	16647000	7406000	4263900	4977500	1.5204	1.1207	0.7865	+	19.3	10177000	3330700	3984400	2861400
sll0550	Q55393	DFA1	sp|Q55393|DFA1_SYNY3;sll0550	>sp|Q55393|DFA1_SYNY3 Diflavin flavoprotein A 1 OS=Synechocystis sp. (strain PCC 6803 / Kazusa) GN=dfa1 PE=1 SV=1;>sll0550 flavoprotein	22	39.4	63.505	573	0	+	0.73378	0.5076	0.69963	+	31.2	1225900000	488250000	456150000	281480000	0.92021	0.60778	0.7218	+	38.6	644300000	239100000	226090000	179100000
sll0553	Q55390		sll0553;tr|Q55390|Q55390_SYNY3	>sll0553 hypothetical protein;>tr|Q55390|Q55390_SYNY3 Sll0553 protein OS=Synechocystis sp. (strain PCC 6803 / Kazusa) GN=sll0553 PE=4 SV=1	9	32.7	33.806	306	0	+	1.3945	1.1973	0.82494	+	27.8	836290000	214360000	329010000	292920000	1.2514	1.4346	1.1872	+	32.7	569170000	148430000	184840000	235900000
sll0554	Q55389		tr|Q55389|Q55389_SYNY3;sll0554	>tr|Q55389|Q55389_SYNY3 Ferredoxin-thioredoxin reductase, catalytic chain OS=Synechocystis sp. (strain PCC 6803 / Kazusa) GN=ftrC PE=1 SV=1;>sll0554 ferredoxin-thioredoxin reductase, catalytic chain	5	40.7	13.39	118	0	+	1.3063	0.88894	0.66507	+	39	203260000	64960000	71874000	66423000	0.94536	0.79063	0.69505	+	40.7	448880000	124580000	154300000	170000000
sll0555	P53581	AMPM3	sll0555;sp|P53581|AMPM3_SYNY3	>sll0555 methionine aminopeptidase;>sp|P53581|AMPM3_SYNY3 Putative methionine aminopeptidase C OS=Synechocystis sp. (strain PCC 6803 / Kazusa) GN=sll0555 PE=3 SV=1	1	3.9	30.344	280	0.00044883		NaN	NaN	NaN		0	0	0	0	0	NaN	NaN	NaN		3.9	1066900	421760	379680	265490
sll0556	Q55388		tr|Q55388|Q55388_SYNY3;sll0556	>tr|Q55388|Q55388_SYNY3 Sll0556 protein OS=Synechocystis sp. (strain PCC 6803 / Kazusa) GN=sll0556 PE=4 SV=1;>sll0556 Na+/H+ antiporter	1	2.5	67.36	631	0		NaN	NaN	NaN		2.5	13497000	4629800	4161200	4706100	NaN	NaN	NaN		2.5	10302000	3611100	3371300	3319100
sll0558	P72583	YC53L	sp|P72583|YC53L_SYNY3;sll0558	>sp|P72583|YC53L_SYNY3 Ycf53-like protein OS=Synechocystis sp. (strain PCC 6803 / Kazusa) GN=sll0558 PE=1 SV=1;>sll0558 hypothetical protein YCF53	7	32.2	26.465	233	0	+	0.83927	0.83678	1.1186	+	29.2	373830000	129930000	114410000	129490000	0.83787	0.90607	0.98896	+	32.2	191490000	58340000	58631000	74520000
sll0563	P74749		tr|P74749|P74749_SYNY3;sll0563	>tr|P74749|P74749_SYNY3 Sll0563 protein OS=Synechocystis sp. (strain PCC 6803 / Kazusa) GN=sll0563 PE=4 SV=1;>sll0563 unknown protein	5	24.3	23.417	210	0	+	1.2533	0.97269	0.82814	+	24.3	134050000	41584000	54871000	37596000	0.93739	1.0096	0.98296	+	20	56677000	18588000	17277000	20812000
sll0564	P74743		tr|P74743|P74743_SYNY3;sll0564	>tr|P74743|P74743_SYNY3 Sll0564 protein OS=Synechocystis sp. (strain PCC 6803 / Kazusa) GN=sll0564 PE=4 SV=1;>sll0564 hypothetical protein	3	10.4	37.474	327	0	+	1.4545	1.0167	0.9174	+	10.4	48439000	14407000	17309000	16722000	0.74956	0.70436	1.0303	+	10.4	38924000	12754000	13040000	13130000
sll0565	P74742		tr|P74742|P74742_SYNY3;sll0565	>tr|P74742|P74742_SYNY3 Sll0565 protein OS=Synechocystis sp. (strain PCC 6803 / Kazusa) GN=sll0565 PE=4 SV=1;>sll0565 hypothetical protein	5	36.8	15.219	133	0	+	0.87493	1.3564	1.3255	+	26.3	72718000	21917000	20281000	30520000	2.1958	2.9422	1.3084	+	9	12248000	1652700	4022100	6572800
sll0567	P74739	FUR	sp|P74739|FUR_SYNY3;sll0567	>sp|P74739|FUR_SYNY3 Ferric uptake regulation protein OS=Synechocystis sp. (strain PCC 6803 / Kazusa) GN=fur PE=3 SV=1;>sll0567 ferric uptake regulation protein	5	44.8	19.072	165	0	+	0.88448	1.1069	1.1642	+	27.3	327850000	82650000	104520000	140680000	2.455	3.3481	1.3743	+	18.8	109590000	15169000	38892000	55524000
sll0569	P74737	RECA	sp|P74737|RECA_SYNY3;sll0569	>sp|P74737|RECA_SYNY3 Protein RecA OS=Synechocystis sp. (strain PCC 6803 / Kazusa) GN=recA PE=3 SV=1;>sll0569 RecA gene product	18	54.5	37.805	354	0	+	0.82776	1.1522	1.483	+	34.5	725540000	225760000	207880000	291900000	0.83153	1.442	1.6885	+	46.9	699990000	190780000	176570000	332640000
sll0572	P74734		tr|P74734|P74734_SYNY3;sll0572	>tr|P74734|P74734_SYNY3 Sll0572 protein OS=Synechocystis sp. (strain PCC 6803 / Kazusa) GN=sll0572 PE=4 SV=1;>sll0572 hypothetical protein	5	12.8	52.016	470	0	+	1.3211	0.93234	0.6533	+	5.5	22274000	5857800	9773700	6642100	0.87026	0.54442	0.70682	+	7.2	9694300	3929600	3479700	2285000
sll0575	P74730		tr|P74730|P74730_SYNY3;sll0575	>tr|P74730|P74730_SYNY3 ATP-binding protein OS=Synechocystis sp. (strain PCC 6803 / Kazusa) GN=rfbB PE=3 SV=1;>sll0575 probable lipopolysaccharide ABC transporter ATP binding subunit	4	16.1	28.181	254	0	+	1.1116	0.7311	0.62727	+	16.1	43417000	14828000	18101000	10487000	1.2113	0.49468	0.46426	+	10.6	16613000	6073600	6272100	4267500
sll0576	P74729		tr|P74729|P74729_SYNY3;sll0576	>tr|P74729|P74729_SYNY3 HrEpiB OS=Synechocystis sp. (strain PCC 6803 / Kazusa) GN=sll0576 PE=4 SV=1;>sll0576 putative sugar-nucleotide epimerase/dehydratease	16	54.5	34.951	312	0	+	0.94027	1.087	1.1647	+	48.4	1804900000	538000000	555180000	711740000	0.74264	0.92197	1.3073	+	48.4	1517900000	454340000	409120000	654490000
sll0577	P74725		tr|P74725|P74725_SYNY3;sll0577	>tr|P74725|P74725_SYNY3 Sll0577 protein OS=Synechocystis sp. (strain PCC 6803 / Kazusa) GN=sll0577 PE=4 SV=1;>sll0577 hypothetical protein	2	17.2	17.839	169	0	+	1.1729	0.99304	0.90357	+	17.2	325450000	94371000	115150000	115920000	1.1959	0.90492	0.78356	+	8.9	259630000	72020000	96418000	91194000
sll0578	P74724	PURK	sp|P74724|PURK_SYNY3;sll0578	>sp|P74724|PURK_SYNY3 N5-carboxyaminoimidazole ribonucleotide synthase OS=Synechocystis sp. (strain PCC 6803 / Kazusa) GN=purK PE=3 SV=1;>sll0578 phosphoribosylaminoimidazole carboxylase ATPase subunit	5	19.8	42.641	388	0	+	1.0139	1.078	1.0831	+	7.7	55413000	16667000	18507000	20239000	0.80628	0.82941	1.0213	+	11.3	26013000	8412200	7709700	9891400
sll0584	Q55866		tr|Q55866|Q55866_SYNY3;sll0584	>tr|Q55866|Q55866_SYNY3 Ycf36 protein OS=Synechocystis sp. (strain PCC 6803 / Kazusa) GN=ycf36 PE=4 SV=1;>sll0584 hypothetical protein YCF36	2	9.2	19.933	173	0.0026008	+	9.1233	1.094	0.12097	+	4	43105000	20817000	21115000	1173100	NaN	NaN	NaN		9.2	6637300	2533800	3717700	385810
sll0585	Q55865		sll0585;tr|Q55865|Q55865_SYNY3	>sll0585 hypothetical protein;>tr|Q55865|Q55865_SYNY3 Sll0585 protein OS=Synechocystis sp. (strain PCC 6803 / Kazusa) GN=sll0585 PE=4 SV=1	9	42.6	34.724	317	0	+	0.7371	1.0803	1.423	+	15.8	129350000	42650000	37693000	49008000	0.81527	1.2753	1.651	+	24.6	96191000	24627000	24965000	46598000
sll0587	Q55863	KPYK1	sll0587;sp|Q55863|KPYK1_SYNY3	>sll0587 pyruvate kinase;>sp|Q55863|KPYK1_SYNY3 Pyruvate kinase 1 OS=Synechocystis sp. (strain PCC 6803 / Kazusa) GN=pyk1 PE=3 SV=1	7	17.1	51.993	473	0	+	1.0745	3.6014	3.1313	+	12.1	120850000	16546000	23541000	80761000	1.0012	3.0877	3.4885	+	17.1	63193000	9995000	10757000	42441000
sll0588	Q55862		tr|Q55862|Q55862_SYNY3;sll0588	>tr|Q55862|Q55862_SYNY3 Sll0588 protein OS=Synechocystis sp. (strain PCC 6803 / Kazusa) GN=sll0588 PE=4 SV=1;>sll0588 unknown protein	5	34	16.516	153	0	+	1.4086	1.2851	1.1067	+	9.2	1160300000	325110000	400940000	434250000	1.4305	1.6355	1.2298	+	5.2	631810000	134910000	199070000	297830000
sll0593	Q55855	GLK	sp|Q55855|GLK_SYNY3;sll0593	>sp|Q55855|GLK_SYNY3 Glucokinase OS=Synechocystis sp. (strain PCC 6803 / Kazusa) GN=glk PE=3 SV=1;>sll0593 glucokinase	9	25.9	37.712	355	0	+	0.78226	0.98992	1.4285	+	25.4	281210000	88696000	74709000	117810000	0.77795	0.8726	1.3791	+	25.9	169290000	59184000	42057000	68054000
sll0595	Q55853		tr|Q55853|Q55853_SYNY3;sll0595	>tr|Q55853|Q55853_SYNY3 Sll0595 protein OS=Synechocystis sp. (strain PCC 6803 / Kazusa) GN=sll0595 PE=4 SV=1;>sll0595 unknown protein	1	6.3	15.78	143	0	+	1.8082	1.4887	0.79898	+	6.3	84432000	18103000	35404000	30925000	1.5888	2.1147	1.2542	+	6.3	49820000	9165900	16645000	24010000
sll0596	Q55852		tr|Q55852|Q55852_SYNY3;sll0596	>tr|Q55852|Q55852_SYNY3 Sll0596 protein OS=Synechocystis sp. (strain PCC 6803 / Kazusa) GN=sll0596 PE=4 SV=1;>sll0596 hypothetical protein	8	49.6	26.325	244	0	+	0.97857	1.2161	1.1949	+	49.6	772660000	212580000	247430000	312650000	1.2475	1.4349	1.1964	+	49.6	546610000	140750000	171490000	234370000
sll0601	P55175	Y601	sp|P55175|Y601_SYNY3;sll0601	>sp|P55175|Y601_SYNY3 UPF0012 hydrolase sll0601 OS=Synechocystis sp. (strain PCC 6803 / Kazusa) GN=sll0601 PE=3 SV=1;>sll0601 nitrilase homolog	9	52.2	30.191	272	0	+	0.8072	0.98225	1.2158	+	44.5	901010000	307610000	256700000	336700000	0.90411	1.1206	1.3084	+	52.2	586470000	170990000	170110000	245370000
sll0602	Q55726		tr|Q55726|Q55726_SYNY3;sll0602	>tr|Q55726|Q55726_SYNY3 Sll0602 protein OS=Synechocystis sp. (strain PCC 6803 / Kazusa) GN=sll0602 PE=4 SV=1;>sll0602 hypothetical protein	18	27.9	77.763	691	0	+	1.2672	1.5597	1.17	+	24.5	441710000	114480000	143250000	183980000	1.2169	1.6833	1.343	+	20.1	203670000	47042000	60064000	96569000
sll0603	Q55725	MEND	sp|Q55725|MEND_SYNY3;sll0603	>sp|Q55725|MEND_SYNY3 2-succinyl-5-enolpyruvyl-6-hydroxy-3-cyclohexene-1-carboxylate synthase OS=Synechocystis sp. (strain PCC 6803 / Kazusa) GN=menD PE=3 SV=1;>sll0603 menaquinone biosynthesis protein MenD	1	1.5	66.133	595	0.0088347		NaN	NaN	NaN		0	0	0	0	0	NaN	NaN	NaN		1.5	1163700	471780	337660	354260
sll0606	Q55723		tr|Q55723|Q55723_SYNY3;sll0606	>tr|Q55723|Q55723_SYNY3 Sll0606 protein OS=Synechocystis sp. (strain PCC 6803 / Kazusa) GN=sll0606 PE=4 SV=1;>sll0606 hypothetical protein	8	21	50.68	476	0	+	1.1337	1.688	1.4584	+	21	550400000	211970000	229580000	108850000	0.79924	1.2493	1.4877	+	18.1	405220000	134290000	199210000	71726000
sll0611	Q55713		tr|Q55713|Q55713_SYNY3;sll0611	>tr|Q55713|Q55713_SYNY3 Sll0611 protein OS=Synechocystis sp. (strain PCC 6803 / Kazusa) GN=sll0611 PE=4 SV=1;>sll0611 hypothetical protein	1	6.8	16.853	148	0.0096033		NaN	NaN	NaN		0	0	0	0	0	NaN	NaN	NaN		6.8	1084400	286140	523570	274650
sll0613	Q57396	RUVB	sp|Q57396|RUVB_SYNY3;sll0613	>sp|Q57396|RUVB_SYNY3 Holliday junction ATP-dependent DNA helicase RuvB OS=Synechocystis sp. (strain PCC 6803 / Kazusa) GN=ruvB PE=3 SV=1;>sll0613 Holliday junction DNA helicase RuvB	3	8	40.053	361	0	+	NaN	NaN	NaN		4.7	4167300	1416400	1336200	1414700	0.75601	1.4684	1.9392	+	8	24525000	6065200	5321300	13139000
sll0614	Q79F24		tr|Q79F24|Q79F24_SYNY3;sll0614	>tr|Q79F24|Q79F24_SYNY3 Sll0614 protein OS=Synechocystis sp. (strain PCC 6803 / Kazusa) GN=sll0614 PE=4 SV=1;>sll0614 unknown protein	2	14.4	14.916	132	0	+	1.2659	1.2664	0.93822	+	6.8	31216000	8714300	10705000	11796000	1.1666	1.1119	1.1679	+	14.4	15739000	3794200	4739600	7204900
sll0615	P52876	Y615	sp|P52876|Y615_SYNY3;sll0615	>sp|P52876|Y615_SYNY3 GDT1-like protein sll0615 OS=Synechocystis sp. (strain PCC 6803 / Kazusa) GN=sll0615 PE=3 SV=1;>sll0615 hypothetical protein	1	6.3	22.38	206	0		NaN	NaN	NaN		6.3	42146000	5449500	13020000	23676000	NaN	NaN	NaN		6.3	6748300	2405000	2238400	2104900
sll0616	Q55709	SECA	sp|Q55709|SECA_SYNY3;sll0616	>sp|Q55709|SECA_SYNY3 Protein translocase subunit SecA OS=Synechocystis sp. (strain PCC 6803 / Kazusa) GN=secA PE=3 SV=1;>sll0616 preprotein translocase SecA subunit	50	57.4	107.01	932	0	+	1.0977	0.96208	0.93967	+	49.1	3086200000	784230000	1056200000	1245800000	0.83784	0.76592	0.89831	+	55.2	1736600000	503770000	570790000	662010000
sll0617	Q55707	Y617	sp|Q55707|Y617_SYNY3;sll0617	>sp|Q55707|Y617_SYNY3 Uncharacterized protein sll0617 OS=Synechocystis sp. (strain PCC 6803 / Kazusa) GN=sll0617 PE=3 SV=1;>sll0617 plasma membrane protein essential for thylakoid formation	12	40.1	28.905	267	0	+	0.9952	1.1896	1.1086	+	36.3	4521800000	1152500000	1489700000	1879600000	1.0224	1.2729	1.2017	+	36.3	1907000000	484950000	577800000	844240000
sll0622	P74578	NADA	sp|P74578|NADA_SYNY3;sll0622	>sp|P74578|NADA_SYNY3 Quinolinate synthase A OS=Synechocystis sp. (strain PCC 6803 / Kazusa) GN=nadA PE=3 SV=1;>sll0622 quinolinate synthetase	10	38.4	35.421	318	0	+	1.014	0.51748	0.48708	+	27.7	252990000	73900000	86138000	92948000	1.1378	0.34836	0.32858	+	38.4	147420000	53126000	63219000	31074000
sll0623	P74577		sll0623;tr|P74577|P74577_SYNY3	>sll0623 unknown protein;>tr|P74577|P74577_SYNY3 Sll0623 protein OS=Synechocystis sp. (strain PCC 6803 / Kazusa) GN=sll0623 PE=4 SV=1	3	21	24.343	229	0	+	1.637	1.2174	0.86547	+	17.5	63303000	14442000	26221000	22640000	1.1534	1.1211	1.0145	+	17.5	58325000	13560000	20024000	24740000
sll0625	P74574		tr|P74574|P74574_SYNY3;sll0625	>tr|P74574|P74574_SYNY3 Sll0625 protein OS=Synechocystis sp. (strain PCC 6803 / Kazusa) GN=sll0625 PE=4 SV=1;>sll0625 unknown protein	2	13.3	25.632	225	0	+	0.96757	0.80025	1.5471	+	13.3	25014000	10282000	5655700	9076000	0.71933	1.51	1.9417	+	13.3	24304000	6847300	5442700	12014000
sll0626	P74573		tr|P74573|P74573_SYNY3;sll0626	>tr|P74573|P74573_SYNY3 LIM17 protein OS=Synechocystis sp. (strain PCC 6803 / Kazusa) GN=lim17 PE=4 SV=1;>sll0626 putative neutral invertase	2	8	56.707	489	0		NaN	NaN	NaN		4.3	2210900	466290	908790	835800	NaN	NaN	NaN		4.3	3115400	837140	1022000	1256300
sll0629	P74564	PSAK2	sp|P74564|PSAK2_SYNY3;sll0629	>sp|P74564|PSAK2_SYNY3 Photosystem I reaction center subunit PsaK 2 OS=Synechocystis sp. (strain PCC 6803 / Kazusa) GN=psaK2 PE=3 SV=2;>sll0629 alternative photosystem I reaction center subunit X	2	12.2	9.3061	90	0	+	0.91063	0.86222	1.0279	+	12.2	222740000	82892000	67720000	72131000	0.65769	0.5307	0.86229	+	12.2	256310000	105460000	74771000	76075000
sll0630	P74563		tr|P74563|P74563_SYNY3;sll0630	>tr|P74563|P74563_SYNY3 Sll0630 protein OS=Synechocystis sp. (strain PCC 6803 / Kazusa) GN=sll0630 PE=4 SV=1;>sll0630 unknown protein	7	51	16.468	145	0	+	1.3336	1.2217	0.91526	+	51	191720000	53641000	68830000	69254000	1.4563	1.497	1.105	+	51	183010000	38590000	61939000	82482000
sll0631	P74562	NADB	sp|P74562|NADB_SYNY3;sll0631	>sp|P74562|NADB_SYNY3 L-aspartate oxidase OS=Synechocystis sp. (strain PCC 6803 / Kazusa) GN=nadB PE=3 SV=1;>sll0631 L-aspartate oxidase	6	13.6	60.498	553	0	+	0.80787	1.066	1.3691	+	6	23551000	6720000	5997500	10833000	0.71918	0.91953	1.2129	+	13.6	31017000	12001000	9473500	9541700
sll0634	P72966	BTPA	sp|P72966|BTPA_SYNY3;sll0634	>sp|P72966|BTPA_SYNY3 Photosystem I biogenesis protein BtpA OS=Synechocystis sp. (strain PCC 6803 / Kazusa) GN=btpA PE=3 SV=1;>sll0634 photosystem I biogenesis protein BtpA	8	44.3	30.042	287	0	+	0.59767	0.54758	0.81694	+	32.1	109620000	41787000	35588000	32242000	0.45854	0.40421	1.0749	+	44.3	66296000	28909000	16496000	20892000
sll0635	P72965	THIE	sp|P72965|THIE_SYNY3;sll0635	>sp|P72965|THIE_SYNY3 Thiamine-phosphate synthase OS=Synechocystis sp. (strain PCC 6803 / Kazusa) GN=thiE PE=3 SV=1;>sll0635 probable thiamine-phosphate pyrophosphorylase	10	31.5	37.883	343	0	+	0.95823	1.1607	1.1254	+	22.2	102270000	33679000	35187000	33405000	0.97132	1.2393	1.3391	+	28	122080000	38002000	34185000	49891000
sll0638	P72963		sll0638;tr|P72963|P72963_SYNY3	>sll0638 periplasmic protein, function unknown;>tr|P72963|P72963_SYNY3 Sll0638 protein OS=Synechocystis sp. (strain PCC 6803 / Kazusa) GN=sll0638 PE=4 SV=1	3	8.7	49.429	449	0	+	NaN	NaN	NaN		2.4	8881700	2757900	2305800	3818000	0.94617	0.96803	1.2125	+	8.7	31210000	9758400	9117000	12335000
sll0639	P72962		tr|P72962|P72962_SYNY3;sll0639	>tr|P72962|P72962_SYNY3 Sll0639 protein OS=Synechocystis sp. (strain PCC 6803 / Kazusa) GN=sll0639 PE=4 SV=1;>sll0639 hypothetical protein	3	13.9	45.927	417	0		NaN	NaN	NaN		0	0	0	0	0	NaN	NaN	NaN		3.6	627110	267880	169050	190180
sll0640	P72958	Y640	sp|P72958|Y640_SYNY3;sll0640	>sp|P72958|Y640_SYNY3 Uncharacterized transporter sll0640 OS=Synechocystis sp. (strain PCC 6803 / Kazusa) GN=sll0640 PE=3 SV=1;>sll0640 probable sodium/sulfate symporter	3	4.6	66.7	612	0	+	0.92623	3.3724	1.5437	+	3.1	52471000	9462300	4817400	38191000	0.43881	0.96297	2.0574	+	4.6	8379300	1614000	2711300	4054000
sll0641	P72957		tr|P72957|P72957_SYNY3;sll0641	>tr|P72957|P72957_SYNY3 Sll0641 protein OS=Synechocystis sp. (strain PCC 6803 / Kazusa) GN=sll0641 PE=4 SV=1;>sll0641 unknown protein	3	8.8	58.509	509	0	+	NaN	NaN	NaN		2	1582600	553780	474010	554760	0.49445	0.49245	0.96141	+	5.1	2077800	1057000	485580	535190
sll0643	P72955	UREG	sp|P72955|UREG_SYNY3;sll0643	>sp|P72955|UREG_SYNY3 Urease accessory protein UreG OS=Synechocystis sp. (strain PCC 6803 / Kazusa) GN=ureG PE=3 SV=1;>sll0643 urease accessory protein G	5	30.1	22.012	206	0	+	1.0524	1.0415	1.0363	+	22.8	514960000	143170000	172720000	199080000	1.1663	1.01	0.9165	+	30.1	224770000	62954000	75128000	86689000
sll0645	P72952		tr|P72952|P72952_SYNY3;sll0645	>tr|P72952|P72952_SYNY3 Sll0645 protein OS=Synechocystis sp. (strain PCC 6803 / Kazusa) GN=sll0645 PE=4 SV=1;>sll0645 unknown protein	6	37.6	27.096	255	0	+	1.8097	0.72472	0.399	+	25.5	92109000	21440000	50127000	20542000	2.0755	0.61962	0.34662	+	37.6	58900000	12198000	30831000	15871000
sll0646	P72951		tr|P72951|P72951_SYNY3;sll0646	>tr|P72951|P72951_SYNY3 Adenylate cyclase OS=Synechocystis sp. (strain PCC 6803 / Kazusa) GN=cyaA PE=1 SV=1;>sll0646 guanylyl cyclase	2	3.8	82.313	756	0	+	NaN	NaN	NaN		1.2	786760	172460	246230	368070	0.9902	0.79977	0.83268	+	2.6	4413000	1706900	1400700	1305400
sll0647	P72950		tr|P72950|P72950_SYNY3;sll0647	>tr|P72950|P72950_SYNY3 Sll0647 protein OS=Synechocystis sp. (strain PCC 6803 / Kazusa) GN=sll0647 PE=4 SV=1;>sll0647 unknown protein	3	10.9	28.73	256	0	+	0.9143	0.94193	0.93704	+	10.9	43166000	15145000	13862000	14159000	0.87475	0.88669	0.85422	+	7	18486000	5170200	6155200	7161100
sll0649	P72948		tr|P72948|P72948_SYNY3;sll0649	>tr|P72948|P72948_SYNY3 OmpR subfamily OS=Synechocystis sp. (strain PCC 6803 / Kazusa) GN=sll0649 PE=4 SV=1;>sll0649 two-component response regulator OmpR subfamily	5	25.3	28.428	245	0	+	0.94433	1.1678	0.99131	+	17.1	57279000	17527000	19208000	20544000	0.97165	1.165	1.1672	+	17.1	37685000	12277000	11547000	13861000
sll0654	P72939		tr|P72939|P72939_SYNY3;sll0654	>tr|P72939|P72939_SYNY3 Alkaline phosphatase OS=Synechocystis sp. (strain PCC 6803 / Kazusa) GN=sll0654 PE=4 SV=1;>sll0654 alkaline phosphatase	13	14.3	149.39	1409	0	+	NaN	NaN	NaN		0.9	0	0	0	0	4.0846	0.93247	0.20724	+	11.4	127310000	19229000	84458000	23624000
sll0656	P72938		tr|P72938|P72938_SYNY3;sll0656	>tr|P72938|P72938_SYNY3 Extracellular nuclease OS=Synechocystis sp. (strain PCC 6803 / Kazusa) GN=nucH PE=4 SV=1;>sll0656 unknown protein	4	3.7	196.53	1879	0	+	1.1682	1.2013	1.2732	+	1.4	1730700	517630	524020	689100	3.6407	1.1394	0.19679	+	2.2	10284000	1567400	6605500	2111600
sll0657	Q55986	MRAY	sp|Q55986|MRAY_SYNY3;sll0657	>sp|Q55986|MRAY_SYNY3 Phospho-N-acetylmuramoyl-pentapeptide-transferase OS=Synechocystis sp. (strain PCC 6803 / Kazusa) GN=mraY PE=3 SV=1;>sll0657 phospho-N-acetylmuramoyl-pentapeptide-transferase	1	4.1	38.575	365	0	+	NaN	NaN	NaN		4.1	22663000	6411800	8324400	7927000	1.2621	0.98486	0.77638	+	4.1	20535000	5799300	7162700	7572500
sll0659	Q55984		tr|Q55984|Q55984_SYNY3;sll0659	>tr|Q55984|Q55984_SYNY3 Sll0659 protein OS=Synechocystis sp. (strain PCC 6803 / Kazusa) GN=sll0659 PE=4 SV=1;>sll0659 hypothetical protein	7	14.8	58.441	522	0	+	1.3693	1.1058	1.0312	+	5.6	12943000	3552100	4295600	5095200	0.98745	1.0598	0.97569	+	12.5	15941000	5546700	4732400	5661800
sll0660	Q55982	PDXA	sp|Q55982|PDXA_SYNY3;sll0660	>sp|Q55982|PDXA_SYNY3 4-hydroxythreonine-4-phosphate dehydrogenase OS=Synechocystis sp. (strain PCC 6803 / Kazusa) GN=pdxA PE=3 SV=1;>sll0660 pyridoxal phosphate biosynthetic protein PdxA	5	21.5	37.224	349	0	+	0.8686	1.1664	1.3391	+	18.9	115810000	34764000	37223000	43822000	0.97629	1.3047	1.3912	+	21.5	81347000	22306000	23449000	35592000
sll0661	Q55981		tr|Q55981|Q55981_SYNY3;sll0661	>tr|Q55981|Q55981_SYNY3 Ycf35 OS=Synechocystis sp. (strain PCC 6803 / Kazusa) GN=ycf35 PE=4 SV=1;>sll0661 hypothetical protein YCF35	5	41.4	14.443	128	0	+	1.0319	0.18735	0.20211	+	35.2	288480000	167150000	99475000	21858000	1.3074	0.24326	0.19802	+	41.4	166440000	95025000	57478000	13933000
sll0662	Q55980		tr|Q55980|Q55980_SYNY3;sll0662	>tr|Q55980|Q55980_SYNY3 Ferredoxin (Bacterial type ferredoxin family) OS=Synechocystis sp. (strain PCC 6803 / Kazusa) GN=sll0662 PE=1 SV=1;>sll0662 4Fe-4S type iron-sulfur protein	1	12	15.129	133	0.0059804		NaN	NaN	NaN		12	19627000	8528600	7927400	3171100	NaN	NaN	NaN		0	0	0	0	0
sll0672	Q59999		tr|Q59999|Q59999_SYNY3;sll0672	>tr|Q59999|Q59999_SYNY3 Cation-transporting ATPase E1-E2 ATPase OS=Synechocystis sp. (strain PCC 6803 / Kazusa) GN=sll0672 PE=3 SV=1;>sll0672 cation-transporting p-type ATPase PacL	15	19.4	102.48	945	0	+	1.3909	0.94343	0.63639	+	13.8	318910000	88036000	145560000	85315000	1.349	0.92753	0.69472	+	13.9	138190000	38082000	54632000	45474000
sll0676	Q55966		tr|Q55966|Q55966_SYNY3;sll0676	>tr|Q55966|Q55966_SYNY3 Sll0676 protein OS=Synechocystis sp. (strain PCC 6803 / Kazusa) GN=sll0676 PE=4 SV=1;>sll0676 hypothetical protein	3	16.7	20.745	180	0	+	0.91195	0.93181	1.1195	+	11.7	33778000	9876300	11980000	11921000	1.4784	1.4882	1.0819	+	16.7	32514000	7443400	10381000	14690000
sll0679	Q55200	SPHX	sp|Q55200|SPHX_SYNY3;sll0679	>sp|Q55200|SPHX_SYNY3 Protein SphX OS=Synechocystis sp. (strain PCC 6803 / Kazusa) GN=sphX PE=3 SV=1;>sll0679 periplasmic phosphate-binding protein of ABC transporter	4	16.7	36.778	336	0	+	0.87481	1.4157	1.7483	+	12.2	19143000	4955300	5008500	9179200	1.4827	1.495	0.96938	+	16.7	34449000	7620400	11769000	15060000
sll0680	Q55199		tr|Q55199|Q55199_SYNY3;sll0680	>tr|Q55199|Q55199_SYNY3 Phosphate-binding protein OS=Synechocystis sp. (strain PCC 6803 / Kazusa) GN=pstS PE=3 SV=1;>sll0680 phosphate-binding periplasmic protein precursor (PBP)	6	28.5	40.023	383	0	+	1.0615	1.0814	1.269	+	18.8	1482900000	497520000	446970000	538440000	1.9668	1.3492	0.66933	+	18.8	1023600000	233120000	432210000	358250000
sll0683	Q55196	PSTB1	sp|Q55196|PSTB1_SYNY3;sll0683	>sp|Q55196|PSTB1_SYNY3 Phosphate import ATP-binding protein PstB 1 OS=Synechocystis sp. (strain PCC 6803 / Kazusa) GN=pstB1 PE=3 SV=1;>sll0683 phosphate transport ATP-binding protein PstB homolog	3	20.8	30.21	269	0	+	0.93869	1.0268	1.0059	+	10.4	13149000	3246100	4779500	5123500	0.97907	0.81814	0.88533	+	10.4	12825000	4444300	4120200	4261000
sll0685	Q55194		tr|Q55194|Q55194_SYNY3;sll0685	>tr|Q55194|Q55194_SYNY3 Sll0685 protein OS=Synechocystis sp. (strain PCC 6803 / Kazusa) GN=sll0685 PE=4 SV=1;>sll0685 hypothetical protein	1	7.4	17.187	162	0		NaN	NaN	NaN		7.4	16010000	3533400	6338900	6138000	NaN	NaN	NaN		7.4	15972000	8092800	3347100	4532300
sll0688	Q55191		tr|Q55191|Q55191_SYNY3;sll0688	>tr|Q55191|Q55191_SYNY3 Sll0688 protein OS=Synechocystis sp. (strain PCC 6803 / Kazusa) GN=sll0688 PE=4 SV=1;>sll0688 unknown protein	1	13.1	29.297	267	0		NaN	NaN	NaN		0	0	0	0	0	NaN	NaN	NaN		0	0	0	0	0
sll0689	Q55190		tr|Q55190|Q55190_SYNY3;sll0689	>tr|Q55190|Q55190_SYNY3 Na/H+ antiporter OS=Synechocystis sp. (strain PCC 6803 / Kazusa) GN=sll0689 PE=4 SV=1;>sll0689 Na+/H+ antiporter	7	14.8	47.871	461	0	+	1.3992	1.0623	0.73514	+	14.8	242990000	72006000	94560000	76419000	0.75261	0.68853	0.91555	+	14.8	191570000	71690000	58552000	61331000
sll0691	Q55188		tr|Q55188|Q55188_SYNY3;sll0691	>tr|Q55188|Q55188_SYNY3 Sll0691 protein OS=Synechocystis sp. (strain PCC 6803 / Kazusa) GN=sll0691 PE=4 SV=1;>sll0691 hypothetical protein	2	14.5	22.401	200	0.0051613	+	NaN	NaN	NaN		0	0	0	0	0	0.91728	0.66189	0.72871	+	14.5	16637000	6125500	5132300	5378900
sll0698	P20169	DSPA	sp|P20169|DSPA_SYNY3;sll0698	>sp|P20169|DSPA_SYNY3 Drug sensory protein A OS=Synechocystis sp. (strain PCC 6803 / Kazusa) GN=dspA PE=3 SV=2;>sll0698 drug sensory protein A, low temperature sensor, two-component sensor histidine kinase	4	7.1	74.535	663	0	+	1.0124	1.1799	1.2095	+	3.6	28132000	7797300	9649800	10684000	0.99068	0.99486	1.1192	+	7.1	27083000	10044000	7747200	9292400
sll0702	P72679		tr|P72679|P72679_SYNY3;sll0702	>tr|P72679|P72679_SYNY3 Sll0702 protein OS=Synechocystis sp. (strain PCC 6803 / Kazusa) GN=sll0702 PE=4 SV=1;>sll0702 unknown protein	2	23.1	13.705	130	0	+	1.1939	1.569	1.2177	+	23.1	23277000	5116400	7604100	10557000	1.4152	0.98396	0.716	+	23.1	9367200	1985400	3966600	3415200
sll0703	P72678		tr|P72678|P72678_SYNY3;sll0703	>tr|P72678|P72678_SYNY3 Sll0703 protein OS=Synechocystis sp. (strain PCC 6803 / Kazusa) GN=sll0703 PE=4 SV=1;>sll0703 unknown protein	2	5.8	44.755	399	0		NaN	NaN	NaN		3.3	1784700	566340	709360	509040	NaN	NaN	NaN		5.8	3006300	400180	1041500	1564600
sll0708	P72666	RSMA	sp|P72666|RSMA_SYNY3;sll0708	>sp|P72666|RSMA_SYNY3 Ribosomal RNA small subunit methyltransferase A OS=Synechocystis sp. (strain PCC 6803 / Kazusa) GN=rsmA PE=3 SV=1;>sll0708 dimethyladenosine transferase	3	14.1	31.648	284	0	+	NaN	NaN	NaN		0	0	0	0	0	0.77047	1.4384	1.6006	+	14.1	29028000	16551000	4850700	7626200
sll0709	P72665		tr|P72665|P72665_SYNY3;sll0709	>tr|P72665|P72665_SYNY3 LlaI.2 protein OS=Synechocystis sp. (strain PCC 6803 / Kazusa) GN=llaI.2 PE=4 SV=1;>sll0709 putative endonuclease	4	8.4	54.094	462	0	+	0.55366	0.76214	1.1822	+	6.3	6586600	2509100	1422100	2655300	0.5731	0.64334	1.2452	+	8.4	13471000	5432800	3752100	4286400
sll0711	P72663	ISPE	sp|P72663|ISPE_SYNY3;sll0711	>sp|P72663|ISPE_SYNY3 4-diphosphocytidyl-2-C-methyl-D-erythritol kinase OS=Synechocystis sp. (strain PCC 6803 / Kazusa) GN=ispE PE=3 SV=1;>sll0711 isopentenyl monophosphate kinase	3	11.7	34.08	315	0	+	1.04	1.3486	1.2893	+	8.6	59190000	17321000	17292000	24577000	0.7856	1.1675	1.2849	+	8.6	11343000	3554700	2979600	4808300
sll0712	P72662		tr|P72662|P72662_SYNY3;sll0712	>tr|P72662|P72662_SYNY3 Cysteine synthase OS=Synechocystis sp. (strain PCC 6803 / Kazusa) GN=cysM PE=3 SV=1;>sll0712 cysteine synthase	14	60	34.734	325	0	+	0.85306	0.92468	1.1405	+	47.4	496380000	166750000	149470000	180170000	0.73966	1.0122	1.3746	+	54.5	561720000	175520000	155250000	230940000
sll0721	P74649		tr|P74649|P74649_SYNY3;sll0721	>tr|P74649|P74649_SYNY3 Leukotoxin LtA OS=Synechocystis sp. (strain PCC 6803 / Kazusa) GN=sll0721 PE=4 SV=1;>sll0721 unknown protein	2	1.9	139.55	1290	0.00044464	+	NaN	NaN	NaN		0	0	0	0	0	2.9929	1.5497	0.4907	+	1.9	3418700	411510	2040100	967090
sll0723	P74647		tr|P74647|P74647_SYNY3;sll0723	>tr|P74647|P74647_SYNY3 Sll0723 protein OS=Synechocystis sp. (strain PCC 6803 / Kazusa) GN=sll0723 PE=4 SV=1;>sll0723 unknown protein	4	4.8	192.16	1771	0	+	NaN	NaN	NaN		0.7	1256600	236470	497970	522180	0.33766	0.17575	0.76219	+	1.2	6532900	4303100	1343600	886260
sll0726	P74643		tr|P74643|P74643_SYNY3;sll0726	>tr|P74643|P74643_SYNY3 Phosphoglucomutase OS=Synechocystis sp. (strain PCC 6803 / Kazusa) GN=pgm PE=1 SV=1;>sll0726 phosphoglucomutase	31	66.5	61.124	567	0	+	0.98841	1.4042	1.3845	+	63	2343400000	665230000	683430000	994750000	0.80695	1.2062	1.4578	+	60.8	1868100000	539940000	510700000	817420000
sll0728	P74638	ACCA	sp|P74638|ACCA_SYNY3;sll0728	>sp|P74638|ACCA_SYNY3 Acetyl-coenzyme A carboxylase carboxyl transferase subunit alpha OS=Synechocystis sp. (strain PCC 6803 / Kazusa) GN=accA PE=3 SV=1;>sll0728 acetyl-CoA carboxylase alpha subunit	10	32.5	36.042	326	0	+	0.91941	0.60184	0.69543	+	32.5	228680000	93782000	77937000	56961000	0.73205	0.5035	0.53605	+	32.5	160580000	69574000	49991000	41017000
sll0732	P74634		tr|P74634|P74634_SYNY3;sll0732	>tr|P74634|P74634_SYNY3 Sll0732 protein OS=Synechocystis sp. (strain PCC 6803 / Kazusa) GN=sll0732 PE=4 SV=1;>sll0732 hypothetical protein	1	3.7	21.467	191	0.0051414		NaN	NaN	NaN		0	0	0	0	0	NaN	NaN	NaN		0	0	0	0	0
sll0733	P74633		tr|P74633|P74633_SYNY3;sll0733	>tr|P74633|P74633_SYNY3 Sll0733 protein OS=Synechocystis sp. (strain PCC 6803 / Kazusa) GN=sll0733 PE=4 SV=1;>sll0733 unknown protein	2	20.1	16.543	149	0		NaN	NaN	NaN		8.1	8304200	351830	926270	7026100	NaN	NaN	NaN		8.1	5198400	112340	241350	4844700
sll0735	P74630		tr|P74630|P74630_SYNY3;sll0735	>tr|P74630|P74630_SYNY3 Sll0735 protein OS=Synechocystis sp. (strain PCC 6803 / Kazusa) GN=sll0735 PE=4 SV=1;>sll0735 hypothetical protein	21	49.3	62.075	529	0	+	0.898	0.58248	0.65801	+	33.3	607510000	244190000	210000000	153310000	0.71535	0.4286	0.64145	+	38.8	364970000	156580000	116730000	91663000
sll0736	P74629		tr|P74629|P74629_SYNY3;sll0736	>tr|P74629|P74629_SYNY3 Sll0736 protein OS=Synechocystis sp. (strain PCC 6803 / Kazusa) GN=sll0736 PE=4 SV=1;>sll0736 hypothetical protein	2	5.1	46.823	408	0.0059727	+	0.67109	3.385	5.1273	+	5.1	16094000	4073900	3850000	8170500	1.0857	0.87447	0.86765	+	2.5	3951000	1373600	1506900	1070500
sll0737	O06944	O06944	tr|O06944|O06944_SYNY3;sll0737	>tr|O06944|O06944_SYNY3 Sll0737 protein OS=Synechocystis sp. (strain PCC 6803 / Kazusa) GN=sll0737 PE=4 SV=1;>sll0737 hypothetical protein	4	9.6	96.682	861	0.00044723		NaN	NaN	NaN		1.2	2487400	361150	1145700	980540	NaN	NaN	NaN		0.9	1810900	418790	690450	701650
sll0740	Q55992		tr|Q55992|Q55992_SYNY3;sll0740	>tr|Q55992|Q55992_SYNY3 Sll0740 protein OS=Synechocystis sp. (strain PCC 6803 / Kazusa) GN=sll0740 PE=4 SV=1;>sll0740 hypothetical protein	6	21.7	26.987	235	0	+	0.62366	0.51145	0.91335	+	17	91332000	32420000	29388000	29524000	1.5715	0.45532	0.30837	+	16.6	188290000	57535000	84149000	46610000
sll0741	P52965	NIFJ	sp|P52965|NIFJ_SYNY3;sll0741	>sp|P52965|NIFJ_SYNY3 Putative pyruvate-flavodoxin oxidoreductase OS=Synechocystis sp. (strain PCC 6803 / Kazusa) GN=nifJ PE=3 SV=1;>sll0741 pyruvate flavodoxin oxidoreductase	8	8.8	131.46	1199	0	+	1.9057	2.165	1.0139	+	4.3	16050000	2663300	5889400	7496900	1.469	2.0707	1.5856	+	7.8	40089000	8167700	11408000	20513000
sll0742	Q55991		tr|Q55991|Q55991_SYNY3;sll0742	>tr|Q55991|Q55991_SYNY3 Sll0742 protein OS=Synechocystis sp. (strain PCC 6803 / Kazusa) GN=sll0742 PE=4 SV=1;>sll0742 hypothetical protein	1	7.4	17.907	149	0		NaN	NaN	NaN		7.4	15291000	4079100	4671200	6540900	NaN	NaN	NaN		7.4	7534000	1646400	2510800	3376800
sll0743	Q55990		tr|Q55990|Q55990_SYNY3;sll0743	>tr|Q55990|Q55990_SYNY3 Sll0743 protein OS=Synechocystis sp. (strain PCC 6803 / Kazusa) GN=sll0743 PE=4 SV=1;>sll0743 hypothetical protein	1	6.9	19.214	160	0.007173	+	1.6796	1.7597	0.95199	+	6.9	16028000	3211500	6866600	5950300	NaN	NaN	NaN		6.9	7548300	2041200	2640700	2866400
sll0744	Q55989		tr|Q55989|Q55989_SYNY3;sll0744	>tr|Q55989|Q55989_SYNY3 Sll0744 protein OS=Synechocystis sp. (strain PCC 6803 / Kazusa) GN=sll0744 PE=4 SV=1;>sll0744 hypothetical protein	4	12.2	38.44	343	0	+	1.3606	0.91004	0.71006	+	9.3	25837000	7498800	10693000	7645900	1.807	2.0592	1.1181	+	12.2	20404000	3687800	7653500	9063000
sll0745	Q55988	K6PF2	sp|Q55988|K6PF2_SYNY3;sll0745	>sp|Q55988|K6PF2_SYNY3 6-phosphofructokinase 2 OS=Synechocystis sp. (strain PCC 6803 / Kazusa) GN=pfkA2 PE=3 SV=1;>sll0745 phosphofructokinase	5	13	41.759	384	0	+	0.62232	1.2511	1.7942	+	4.4	34831000	10546000	8027500	16258000	1.1515	0.96561	0.89402	+	13	23826000	5901300	7168300	10756000
sll0749	Q55631		tr|Q55631|Q55631_SYNY3;sll0749	>tr|Q55631|Q55631_SYNY3 Sll0749 protein OS=Synechocystis sp. (strain PCC 6803 / Kazusa) GN=sll0749 PE=4 SV=1;>sll0749 hypothetical protein	4	38.7	21.201	199	0	+	1.2595	1.0874	0.84387	+	14.6	162950000	44919000	70801000	47227000	1.199	1.3561	1.1382	+	19.6	82613000	16607000	28960000	37046000
sll0750	Q55630	SASA	sp|Q55630|SASA_SYNY3;sll0750	>sp|Q55630|SASA_SYNY3 Adaptive-response sensory-kinase SasA OS=Synechocystis sp. (strain PCC 6803 / Kazusa) GN=sasA PE=3 SV=1;>sll0750 two-component sensor histidine kinase, KaiC-interacting protein, involved in circadian rhythm	7	19.8	43.435	383	0	+	1.0489	0.82816	1.32	+	12.8	45502000	15570000	12099000	17833000	0.9076	0.84746	0.9745	+	17.2	23919000	7699500	7713400	8506200
sll0752	Q55627		tr|Q55627|Q55627_SYNY3;sll0752	>tr|Q55627|Q55627_SYNY3 Sll0752 protein OS=Synechocystis sp. (strain PCC 6803 / Kazusa) GN=sll0752 PE=4 SV=1;>sll0752 hypothetical protein	8	42.2	31.417	287	0	+	0.72572	1.7775	2.3235	+	29.6	392850000	199120000	54091000	139650000	0.73366	1.6685	2.0093	+	35.5	135280000	35237000	29454000	70588000
sll0753	Q55626	FOLD	sp|Q55626|FOLD_SYNY3;sll0753	>sp|Q55626|FOLD_SYNY3 Bifunctional protein FolD OS=Synechocystis sp. (strain PCC 6803 / Kazusa) GN=folD PE=3 SV=1;>sll0753 FolD bifunctional protein	8	30.3	30.943	294	0	+	0.87373	1.2737	1.4458	+	30.3	465080000	128650000	132290000	204140000	1.0548	1.5411	1.4792	+	30.3	261280000	65285000	68496000	127500000
sll0754	Q55625	RBFA	sp|Q55625|RBFA_SYNY3;sll0754	>sp|Q55625|RBFA_SYNY3 Ribosome-binding factor A OS=Synechocystis sp. (strain PCC 6803 / Kazusa) GN=rbfA PE=3 SV=1;>sll0754 ribosome binding factor A	6	37.6	14.749	133	0	+	1.2302	1.3807	1.1652	+	37.6	362390000	85282000	119790000	157320000	1.3039	1.2308	0.92935	+	37.6	142670000	36048000	51939000	54687000
sll0755	Q55624	Y755	sp|Q55624|Y755_SYNY3;sll0755	>sp|Q55624|Y755_SYNY3 Putative peroxiredoxin sll0755 OS=Synechocystis sp. (strain PCC 6803 / Kazusa) GN=sll0755 PE=3 SV=1;>sll0755 thioredoxin peroxidase	7	46	22.509	200	0	+	0.90342	1.428	1.2386	+	34.5	263780000	77869000	76846000	109070000	1.0664	1.1473	1.1636	+	35	110510000	35135000	32296000	43079000
sll0756	Q55623		tr|Q55623|Q55623_SYNY3;sll0756	>tr|Q55623|Q55623_SYNY3 Sll0756 protein OS=Synechocystis sp. (strain PCC 6803 / Kazusa) GN=sll0756 PE=4 SV=1;>sll0756 unknown protein	4	21.3	21.814	202	0	+	2.2458	2.3333	1.2692	+	21.3	37861000	6673500	17064000	14124000	1.7475	2.6354	1.397	+	13.4	141950000	24797000	46537000	70618000
sll0757	Q55621	PUR1	sp|Q55621|PUR1_SYNY3;sll0757	>sp|Q55621|PUR1_SYNY3 Amidophosphoribosyltransferase OS=Synechocystis sp. (strain PCC 6803 / Kazusa) GN=purF PE=3 SV=1;>sll0757 amidophosphoribosyltransferase	13	38.8	53.67	495	0	+	0.89106	0.97266	1.0311	+	34.9	825000000	254030000	267400000	303570000	0.8204	0.78949	1.0095	+	38.8	643110000	228880000	202870000	211360000
sll0759	Q55619		tr|Q55619|Q55619_SYNY3;sll0759	>tr|Q55619|Q55619_SYNY3 ABC transporter OS=Synechocystis sp. (strain PCC 6803 / Kazusa) GN=sll0759 PE=4 SV=1;>sll0759 ABC transporter ATP-binding protein	3	11.2	37.629	347	0	+	0.98978	1.1043	1.2	+	11.2	78230000	21681000	22903000	33647000	1.0921	1.671	1.6738	+	11.2	42531000	10113000	11386000	21031000
sll0760	Q55618		tr|Q55618|Q55618_SYNY3;sll0760	>tr|Q55618|Q55618_SYNY3 Ycf38 OS=Synechocystis sp. (strain PCC 6803 / Kazusa) GN=ycf38 PE=4 SV=1;>sll0760 hypothetical protein YCF38	1	3.1	31.677	294	0.0063667	+	1.4989	1.1933	0.76246	+	3.1	27697000	7224100	10626000	9847100	NaN	NaN	NaN		3.1	5477100	1749200	1572000	2155900
sll0763	Q55615		tr|Q55615|Q55615_SYNY3;sll0763	>tr|Q55615|Q55615_SYNY3 Sll0763 protein OS=Synechocystis sp. (strain PCC 6803 / Kazusa) GN=sll0763 PE=4 SV=1;>sll0763 hypothetical protein	2	34.5	12.852	119	0.00044385		NaN	NaN	NaN		6.7	4362400	1406800	935800	2019800	NaN	NaN	NaN		0	0	0	0	0
sll0764	Q55614		tr|Q55614|Q55614_SYNY3;sll0764	>tr|Q55614|Q55614_SYNY3 High-affinity branched-chain amino acid transport ATP-binding protein OS=Synechocystis sp. (strain PCC 6803 / Kazusa) GN=livG PE=3 SV=1;>sll0764 urea transport system ATP-binding protein	13	46.6	41.194	373	0	+	0.84235	2.4471	3.1296	+	42.1	644850000	124430000	123110000	397310000	0.63493	4.1742	5.9123	+	35.7	297760000	67030000	44534000	186200000
sll0766	P52601	Y766	sp|P52601|Y766_SYNY3;sll0766	>sp|P52601|Y766_SYNY3 UPF0758 protein sll0766 OS=Synechocystis sp. (strain PCC 6803 / Kazusa) GN=sll0766 PE=3 SV=1;>sll0766 DNA repair protein RadC	1	6.2	26.973	243	0		NaN	NaN	NaN		6.2	4278900	1388100	1067400	1823400	NaN	NaN	NaN		6.2	2406900	756200	649140	1001600
sll0767	P48957	RL20	sp|P48957|RL20_SYNY3;sll0767	>sp|P48957|RL20_SYNY3 50S ribosomal protein L20 OS=Synechocystis sp. (strain PCC 6803 / Kazusa) GN=rplT PE=3 SV=1;>sll0767 50S ribosomal protein L20	2	22.2	13.553	117	0	+	0.8033	0.64241	0.98082	+	6.8	7774600	2924700	2483900	2366000	0.55663	0.33285	0.69757	+	22.2	118830000	76582000	25738000	16510000
sll0771	P15729	GLCP	sp|P15729|GLCP_SYNY3;sll0771	>sp|P15729|GLCP_SYNY3 Glucose transport protein OS=Synechocystis sp. (strain PCC 6803 / Kazusa) GN=gtr PE=3 SV=2;>sll0771 glucose transport protein	3	5.6	49.747	468	0	+	1.301	1.6572	1.221	+	4.1	68770000	18123000	25117000	25531000	1.0414	0.37009	0.4086	+	5.6	12132000	4204200	5104600	2822800
sll0772	P15730	Y772	sp|P15730|Y772_SYNY3;sll0772	>sp|P15730|Y772_SYNY3 Uncharacterized protein sll0772 OS=Synechocystis sp. (strain PCC 6803 / Kazusa) GN=sll0772 PE=3 SV=3;>sll0772 probable porin; major outer membrane protein	6	18.9	59.145	546	0	+	0.8867	0.98599	1.0179	+	12.6	3825900000	1394900000	1163500000	1267400000	1.4663	1.7763	0.93893	+	6.6	2219100000	464740000	767560000	986840000
sll0775	Q55958		tr|Q55958|Q55958_SYNY3;sll0775	>tr|Q55958|Q55958_SYNY3 Sll0775 protein OS=Synechocystis sp. (strain PCC 6803 / Kazusa) GN=sll0775 PE=4 SV=1;>sll0775 unknown protein	1	8.8	13.384	125	0.0063748		NaN	NaN	NaN		8.8	9097800	1582800	1987700	5527400	NaN	NaN	NaN		0	0	0	0	0
sll0776	P54735	SPKD	sp|P54735|SPKD_SYNY3;sll0776	>sp|P54735|SPKD_SYNY3 Serine/threonine-protein kinase D OS=Synechocystis sp. (strain PCC 6803 / Kazusa) GN=spkD PE=1 SV=1;>sll0776 serine/threonine kinase	2	6.5	55.213	505	0		NaN	NaN	NaN		2.2	0	0	0	0	NaN	NaN	NaN		0	0	0	0	0
sll0779	Q55955		tr|Q55955|Q55955_SYNY3;sll0779	>tr|Q55955|Q55955_SYNY3 Sll0779 protein OS=Synechocystis sp. (strain PCC 6803 / Kazusa) GN=sll0779 PE=4 SV=1;>sll0779 unknown protein	2	2.4	100.44	884	0		NaN	NaN	NaN		1	2092400	598180	410110	1084100	NaN	NaN	NaN		1	984850	212640	211310	560900
sll0781	Q55953		tr|Q55953|Q55953_SYNY3;sll0781	>tr|Q55953|Q55953_SYNY3 Sll0781 protein OS=Synechocystis sp. (strain PCC 6803 / Kazusa) GN=sll0781 PE=4 SV=1;>sll0781 hypothetical protein	12	81.9	18.634	155	0	+	1.1111	1.4455	1.2852	+	72.3	1951100000	506200000	616950000	827910000	1.3148	1.8678	1.3715	+	67.7	1013300000	200170000	307280000	505800000
sll0782	Q55952		tr|Q55952|Q55952_SYNY3;sll0782	>tr|Q55952|Q55952_SYNY3 Uncharacterized protein OS=Synechocystis sp. (strain PCC 6803 / Kazusa) GN=sll0782 PE=4 SV=1;>sll0782 transcriptional regulator	1	3.3	41.02	369	0		NaN	NaN	NaN		3.3	2632000	536290	436590	1659100	NaN	NaN	NaN		3.3	2521100	163310	115630	2242100
sll0783	Q55950		tr|Q55950|Q55950_SYNY3;sll0783	>tr|Q55950|Q55950_SYNY3 Sll0783 protein OS=Synechocystis sp. (strain PCC 6803 / Kazusa) GN=sll0783 PE=4 SV=1;>sll0783 unknown protein	4	35.6	17.64	160	0	+	1.1434	7.3876	6.2629	+	16.9	252000000	23836000	28670000	199500000	0.85575	9.1369	11.143	+	35.6	265480000	17795000	17707000	229970000
sll0784	Q55949		tr|Q55949|Q55949_SYNY3;sll0784	>tr|Q55949|Q55949_SYNY3 Nitrilase OS=Synechocystis sp. (strain PCC 6803 / Kazusa) GN=merR PE=4 SV=1;>sll0784 nitrilase	5	18.8	37.984	346	0		NaN	NaN	NaN		2.9	1110800	0	0	1110800	NaN	NaN	NaN		18.8	14015000	419830	89546	13506000
sll0787	Q55946	Y787	sp|Q55946|Y787_SYNY3;sll0787	>sp|Q55946|Y787_SYNY3 Uncharacterized protein sll0787 OS=Synechocystis sp. (strain PCC 6803 / Kazusa) GN=sll0787 PE=4 SV=1;>sll0787 hypothetical protein	1	3.7	34.723	322	0.0088272		NaN	NaN	NaN		0	0	0	0	0	NaN	NaN	NaN		3.7	487840	0	0	487840
sll0792	Q55940	ZIAR	sp|Q55940|ZIAR_SYNY3;sll0792	>sp|Q55940|ZIAR_SYNY3 Transcriptional repressor SmtB homolog OS=Synechocystis sp. (strain PCC 6803 / Kazusa) GN=ziaR PE=1 SV=1;>sll0792 Zinc-responsive repressor ZiaR	2	20.5	15.083	132	0	+	0.94188	0.63952	0.56528	+	20.5	16428000	5203600	6961200	4263000	1.0505	0.87601	0.66488	+	20.5	11937000	3374000	4920600	3642100
sll0803	P74065		tr|P74065|P74065_SYNY3;sll0803	>tr|P74065|P74065_SYNY3 Sll0803 protein OS=Synechocystis sp. (strain PCC 6803 / Kazusa) GN=sll0803 PE=4 SV=1;>sll0803 hypothetical protein	2	16.4	18.364	159	0	+	0.91815	1.3848	1.2352	+	16.4	2971900	982010	890620	1099200	1.1634	1.293	1.1308	+	8.2	2440800	730490	732340	978010
sll0804	P74064		tr|P74064|P74064_SYNY3;sll0804	>tr|P74064|P74064_SYNY3 Sll0804 protein OS=Synechocystis sp. (strain PCC 6803 / Kazusa) GN=sll0804 PE=4 SV=1;>sll0804 hypothetical protein	1	2.6	49.154	453	0		NaN	NaN	NaN		2.6	6190200	3165200	1242300	1782700	NaN	NaN	NaN		2.6	2825600	940850	749730	1135000
sll0807	P74061	RPE	sp|P74061|RPE_SYNY3;sll0807	>sp|P74061|RPE_SYNY3 Ribulose-phosphate 3-epimerase OS=Synechocystis sp. (strain PCC 6803 / Kazusa) GN=rpe PE=1 SV=3;>sll0807 pentose-5-phosphate-3-epimerase	8	40.4	24.971	230	0	+	1.0444	0.82286	0.71851	+	40.4	2473700000	847290000	913810000	712610000	0.86875	0.76907	0.8335	+	34.8	1218300000	380460000	417480000	420330000
sll0813	P74044		tr|P74044|P74044_SYNY3;sll0813	>tr|P74044|P74044_SYNY3 Cytochrome c oxidase subunit 2 OS=Synechocystis sp. (strain PCC 6803 / Kazusa) GN=ctaC PE=3 SV=1;>sll0813 cytochrome c oxidase subunit II	9	30	33.47	300	0	+	0.99477	1.4867	1.3903	+	26	326280000	94317000	97411000	134550000	1.2709	1.5883	1.4595	+	30	242350000	58845000	72648000	110860000
sll0814	P74043		tr|P74043|P74043_SYNY3;sll0814	>tr|P74043|P74043_SYNY3 Sll0814 protein OS=Synechocystis sp. (strain PCC 6803 / Kazusa) GN=sll0814 PE=4 SV=1;>sll0814 hypothetical protein	2	5	33.119	303	0.0059676	+	1.3306	2.0934	1.7551	+	5	73049000	17090000	20722000	35238000	1.0359	1.3264	1.2895	+	2.6	29328000	7945900	8077300	13304000
sll0815	P74042		tr|P74042|P74042_SYNY3;sll0815	>tr|P74042|P74042_SYNY3 Sll0815 protein OS=Synechocystis sp. (strain PCC 6803 / Kazusa) GN=sll0815 PE=4 SV=1;>sll0815 unknown protein	6	21.6	30.368	264	0	+	0.99855	1.3034	1.4347	+	21.6	102980000	23122000	32578000	47277000	0.86042	1.3834	1.6485	+	21.6	64392000	16345000	15885000	32161000
sll0816	P74041	Y816	sp|P74041|Y816_SYNY3;sll0816	>sp|P74041|Y816_SYNY3 Uncharacterized oxidoreductase sll0816 OS=Synechocystis sp. (strain PCC 6803 / Kazusa) GN=sll0816 PE=3 SV=1;>sll0816 probable oxidoreductase	8	22.9	41.489	371	0	+	1.0029	1.8574	1.8771	+	19.7	108230000	26293000	31801000	50141000	1.0464	1.8671	1.966	+	20.8	118520000	30872000	27993000	59651000
sll0818	P74038	RSMI	sp|P74038|RSMI_SYNY3;sll0818	>sp|P74038|RSMI_SYNY3 Ribosomal RNA small subunit methyltransferase I OS=Synechocystis sp. (strain PCC 6803 / Kazusa) GN=rsmI PE=3 SV=1;>sll0818 tetrapyrrole methylase family protein	3	11.8	30.83	279	0	+	NaN	NaN	NaN		2.5	9219500	2676800	2718100	3824500	0.95556	1.3135	1.4131	+	11.8	11792000	2664300	2832900	6294600
sll0819	P29256	PSAF	sp|P29256|PSAF_SYNY3;sll0819	>sp|P29256|PSAF_SYNY3 Photosystem I reaction center subunit III OS=Synechocystis sp. (strain PCC 6803 / Kazusa) GN=psaF PE=1 SV=1;>sll0819 photosystem I reaction center subunit III precursor (PSI-F), plastocyanin (cyt c553) docking protein	11	57.6	18.249	165	0	+	0.94097	0.90962	0.97382	+	57.6	19185000000	6531400000	5998100000	6655400000	1.0357	0.99554	0.98305	+	55.8	12077000000	3625600000	3710700000	4740400000
sll0821	Q55434	PHY2	sp|Q55434|PHY2_SYNY3;sll0821	>sp|Q55434|PHY2_SYNY3 Phytochrome-like protein cph2 OS=Synechocystis sp. (strain PCC 6803 / Kazusa) GN=cph2 PE=1 SV=1;>sll0821 phytochrome-like protein	2	3.1	144.69	1276	0		NaN	NaN	NaN		1.1	13330000	5020900	4554300	3754400	NaN	NaN	NaN		0	0	0	0	0
sll0822	Q55432		tr|Q55432|Q55432_SYNY3;sll0822	>tr|Q55432|Q55432_SYNY3 Sll0822 protein OS=Synechocystis sp. (strain PCC 6803 / Kazusa) GN=sll0822 PE=1 SV=1;>sll0822 hypothetical protein	8	70.5	13.962	129	0	+	0.7691	0.96615	1.3048	+	69	1954100000	678460000	549080000	726610000	1.1265	1.339	1.1737	+	68.2	1031200000	258520000	322240000	450400000
sll0828	Q55424	AMID	sp|Q55424|AMID_SYNY3;sll0828	>sp|Q55424|AMID_SYNY3 Putative amidase OS=Synechocystis sp. (strain PCC 6803 / Kazusa) GN=sll0828 PE=3 SV=1;>sll0828 putative amidase	9	30.4	54.254	506	0	+	1.1705	1.0899	0.97241	+	18.6	126110000	36992000	41803000	47314000	1.0317	1.0802	1.0892	+	22.9	114410000	31875000	36992000	45546000
sll0829	Q55423	Y829	sp|Q55423|Y829_SYNY3;sll0829	>sp|Q55423|Y829_SYNY3 Uncharacterized methyltransferase sll0829 OS=Synechocystis sp. (strain PCC 6803 / Kazusa) GN=sll0829 PE=3 SV=1;>sll0829 probable methyltransferase	1	7.5	23.071	212	0		NaN	NaN	NaN		7.5	26893000	6534600	10463000	9895000	NaN	NaN	NaN		7.5	19147000	4843100	6552700	7751200
sll0830	Q55421	EFGL	sp|Q55421|EFGL_SYNY3;sll0830	>sp|Q55421|EFGL_SYNY3 Elongation factor G-like protein OS=Synechocystis sp. (strain PCC 6803 / Kazusa) GN=sll0830 PE=3 SV=1;>sll0830 elongation factor EF-G	16	32.4	73.369	669	0	+	1.0781	0.96557	0.9603	+	22.4	563760000	168990000	191520000	203250000	0.92698	0.97276	1.0225	+	24.7	449960000	155730000	148040000	146190000
sll0833	Q55416		tr|Q55416|Q55416_SYNY3;sll0833	>tr|Q55416|Q55416_SYNY3 OppC in a binding protein-dependent transport system OS=Synechocystis sp. (strain PCC 6803 / Kazusa) GN=sll0833 PE=3 SV=1;>sll0833 probable oligopeptides ABC transporter permease protein	3	9.7	40.28	371	0	+	1.0982	1.2758	1.2887	+	5.4	24307000	7492800	7467800	9346700	0.76452	0.97033	1.2865	+	7	24214000	10383000	5841800	7989600
sll0837	P73762		tr|P73762|P73762_SYNY3;sll0837	>tr|P73762|P73762_SYNY3 Sll0837 protein OS=Synechocystis sp. (strain PCC 6803 / Kazusa) GN=sll0837 PE=4 SV=1;>sll0837 periplasmic protein, function unknown	12	44.9	32.906	294	0	+	1.4586	1.2688	0.87444	+	37.8	1798800000	488830000	633120000	676900000	1.6342	1.5922	0.97549	+	44.9	1232000000	265830000	437480000	528660000
sll0838	P73761	PYRF	sp|P73761|PYRF_SYNY3;sll0838	>sp|P73761|PYRF_SYNY3 Orotidine 5-phosphate decarboxylase OS=Synechocystis sp. (strain PCC 6803 / Kazusa) GN=pyrF PE=3 SV=1;>sll0838 orotidine 5 monophosphate decarboxylase	7	38.1	24.705	231	0	+	1.0898	0.98141	1.0277	+	25.1	83962000	21276000	30829000	31857000	1.3972	1.0301	0.83303	+	38.1	65344000	16438000	24721000	24184000
sll0839	P73760		tr|P73760|P73760_SYNY3;sll0839	>tr|P73760|P73760_SYNY3 Sll0839 protein OS=Synechocystis sp. (strain PCC 6803 / Kazusa) GN=sll0839 PE=4 SV=1;>sll0839 hypothetical protein	2	10.7	21.577	197	0	+	NaN	NaN	NaN		6.1	4605400	1501700	1066700	2037000	1.437	1.6574	1.2097	+	4.6	10688000	2476200	3549600	4661900
sll0842	P73757		tr|P73757|P73757_SYNY3;sll0842	>tr|P73757|P73757_SYNY3 Neopullulanase OS=Synechocystis sp. (strain PCC 6803 / Kazusa) GN=nplT PE=4 SV=1;>sll0842 neopullulanase	8	19.1	58.056	508	0	+	0.94707	0.65889	0.58617	+	9.4	100930000	35181000	37097000	28651000	1.2155	0.90136	0.78998	+	16.5	83666000	27100000	29568000	26997000
sll0844	P73755	MNMA	sp|P73755|MNMA_SYNY3;sll0844	>sp|P73755|MNMA_SYNY3 tRNA-specific 2-thiouridylase MnmA OS=Synechocystis sp. (strain PCC 6803 / Kazusa) GN=mnmA PE=3 SV=1;>sll0844 tRNA (5-methylaminomethyl-2-thiouridylate)-methyltransferase	3	10.3	39.096	358	0	+	0.99242	0.83829	0.86549	+	8.7	23433000	8005100	7985700	7441700	0.62221	0.60342	0.97973	+	10.3	19753000	6656800	5745800	7350100
sll0848	P49995	DNAA	sp|P49995|DNAA_SYNY3;sll0848	>sp|P49995|DNAA_SYNY3 Chromosomal replication initiator protein DnaA OS=Synechocystis sp. (strain PCC 6803 / Kazusa) GN=dnaA PE=3 SV=2;>sll0848 chromosomal replication initiator protein DnaA	3	7.8	50.05	447	0	+	0.92461	1.3586	1.2082	+	7.8	10269000	2093400	2381700	5793700	0.60007	0.98323	1.5307	+	7.8	9025300	3131000	2131300	3763000
sll0851	P09193	PSBC	sp|P09193|PSBC_SYNY3;sll0851	>sp|P09193|PSBC_SYNY3 Photosystem II 44 kDa reaction center protein OS=Synechocystis sp. (strain PCC 6803 / Kazusa) GN=psbC PE=1 SV=3;>sll0851 photosystem II CP43 protein	18	33.7	50.302	460	0	+	1.0429	1.0851	1.056	+	33.5	9612100000	2795500000	3343700000	3472800000	0.85527	0.63397	0.77809	+	33.5	4860400000	1799800000	1641800000	1418700000
sll0853	P73747	CPXS1	sp|P73747|CPXS1_SYNY3;sll0853	>sp|P73747|CPXS1_SYNY3 Chromophore lyase CpcS/CpeS 1 OS=Synechocystis sp. (strain PCC 6803 / Kazusa) GN=cpcS1 PE=3 SV=1;>sll0853 hypothetical protein	8	45.7	21.213	186	0	+	0.85401	1.1193	1.0915	+	45.2	658470000	224330000	217040000	217100000	0.87803	0.97574	1.0261	+	45.2	267780000	90119000	86380000	91283000
sll0854	P73746		tr|P73746|P73746_SYNY3;sll0854	>tr|P73746|P73746_SYNY3 Sll0854 protein OS=Synechocystis sp. (strain PCC 6803 / Kazusa) GN=sll0854 PE=4 SV=1;>sll0854 hypothetical protein	8	32.8	34.527	308	0	+	0.9877	1.2849	1.3572	+	30.2	465780000	133400000	141100000	191280000	1.0461	1.2647	1.3206	+	32.8	246810000	63083000	74792000	108930000
sll0858	P73742		tr|P73742|P73742_SYNY3;sll0858	>tr|P73742|P73742_SYNY3 Sll0858 protein OS=Synechocystis sp. (strain PCC 6803 / Kazusa) GN=sll0858 PE=4 SV=1;>sll0858 hypothetical protein	9	37.6	22.6	197	0	+	2.5007	3.3008	1.2635	+	33.5	824030000	114410000	313280000	396340000	1.6553	2.5336	1.2841	+	25.9	170450000	33843000	54971000	81638000
sll0860	P73586		tr|P73586|P73586_SYNY3;sll0860	>tr|P73586|P73586_SYNY3 Sll0860 protein OS=Synechocystis sp. (strain PCC 6803 / Kazusa) GN=sll0860 PE=4 SV=1;>sll0860 hypothetical protein	3	26	19.309	173	0	+	0.7545	0.781	1.0452	+	26	51300000	16044000	18484000	16772000	0.98514	0.70696	0.88424	+	26	15269000	4960000	4957300	5352000
sll0861	P73585	MURQ	sp|P73585|MURQ_SYNY3;sll0861	>sp|P73585|MURQ_SYNY3 N-acetylmuramic acid 6-phosphate etherase OS=Synechocystis sp. (strain PCC 6803 / Kazusa) GN=murQ PE=3 SV=1;>sll0861 hypothetical protein	7	29.5	32.18	305	0	+	0.71247	0.8746	1.0562	+	29.5	325240000	95256000	110820000	119160000	0.88683	0.82087	1.0874	+	29.5	96145000	29172000	31477000	35496000
sll0862	P73584		tr|P73584|P73584_SYNY3;sll0862	>tr|P73584|P73584_SYNY3 Sll0862 protein OS=Synechocystis sp. (strain PCC 6803 / Kazusa) GN=sll0862 PE=4 SV=1;>sll0862 hypothetical protein	3	5.8	54.401	503	0	+	0.93278	1.0316	1.0586	+	5.8	43894000	13431000	14278000	16185000	1.0633	1.059	0.79704	+	4.2	13483000	4338400	4459900	4684700
sll0864	P73582		tr|P73582|P73582_SYNY3;sll0864	>tr|P73582|P73582_SYNY3 Sll0864 protein OS=Synechocystis sp. (strain PCC 6803 / Kazusa) GN=sll0864 PE=4 SV=1;>sll0864 hypothetical protein	2	15.3	18.062	157	0	+	1.0196	1.8007	1.4525	+	15.3	8046900	1881000	2061800	4104000	NaN	NaN	NaN		9.6	4009700	1085600	866950	2057100
sll0867	P73573		sll0867;tr|P73573|P73573_SYNY3	>sll0867 hypothetical protein;>tr|P73573|P73573_SYNY3 Sll0867 protein OS=Synechocystis sp. (strain PCC 6803 / Kazusa) GN=sll0867 PE=4 SV=1	6	20.4	45.797	402	0	+	1.0902	0.81405	0.79116	+	12.7	61738000	18063000	21100000	22575000	1.1829	1.0462	0.99727	+	17.2	47889000	15121000	13667000	19100000
sll0868	P73572	LIPA2	sp|P73572|LIPA2_SYNY3;sll0868	>sp|P73572|LIPA2_SYNY3 Lipoyl synthase 2 OS=Synechocystis sp. (strain PCC 6803 / Kazusa) GN=lipA2 PE=3 SV=1;>sll0868 lipoic acid synthetase	2	6.6	34.267	303	0	+	NaN	NaN	NaN		4	15163000	6188300	4333700	4641000	0.9359	0.69028	0.59337	+	6.6	31169000	8625400	12808000	9736000
sll0871	P73568		tr|P73568|P73568_SYNY3;sll0871	>tr|P73568|P73568_SYNY3 Sll0871 protein OS=Synechocystis sp. (strain PCC 6803 / Kazusa) GN=sll0871 PE=4 SV=1;>sll0871 hypothetical protein	5	30.3	15.806	142	0	+	0.63169	0.81889	1.2214	+	21.8	51924000	18337000	15728000	17859000	1.1106	1.0478	0.91391	+	23.2	17789000	6352900	6183600	5252200
sll0872	P73565		tr|P73565|P73565_SYNY3;sll0872	>tr|P73565|P73565_SYNY3 Sll0872 protein OS=Synechocystis sp. (strain PCC 6803 / Kazusa) GN=sll0872 PE=4 SV=1;>sll0872 unknown protein	5	33.8	13.929	130	0	+	1.2052	1.3382	1.1852	+	33.8	885640000	202180000	311110000	372340000	1.0918	1.8549	2.0124	+	32.3	205230000	48628000	44825000	111780000
sll0873	P73562		tr|P73562|P73562_SYNY3;sll0873	>tr|P73562|P73562_SYNY3 Carboxynorspermidine decarboxylase OS=Synechocystis sp. (strain PCC 6803 / Kazusa) GN=napC PE=4 SV=1;>sll0873 carboxynorspermidine decarboxylase	6	22.7	43.231	387	0	+	1.0795	1.348	1.172	+	12.4	117660000	32451000	41318000	43891000	1.2003	1.422	1.2686	+	8.5	39015000	9236200	12073000	17706000
sll0875	P73555	Y875	sp|P73555|Y875_SYNY3;sll0875	>sp|P73555|Y875_SYNY3 Uncharacterized membrane protein sll0875 OS=Synechocystis sp. (strain PCC 6803 / Kazusa) GN=sll0875 PE=3 SV=1;>sll0875 hypothetical protein	1	5	27.171	258	0	+	1.6041	1.3668	1.1179	+	5	12502000	2558800	6104700	3838600	0.99696	1.2209	1.0763	+	5	5833000	1774900	1996500	2061600
sll0876	P73554	RUVA	sp|P73554|RUVA_SYNY3;sll0876	>sp|P73554|RUVA_SYNY3 Holliday junction ATP-dependent DNA helicase RuvA OS=Synechocystis sp. (strain PCC 6803 / Kazusa) GN=ruvA PE=3 SV=1;>sll0876 Holliday junction DNA helicase RuvA	2	10	23.189	211	0	+	1.0185	1.215	1.2126	+	10	21012000	5535700	6302400	9174100	1.3587	1.8314	1.4061	+	10	25490000	6352500	7516300	11621000
sll0877	P73552		tr|P73552|P73552_SYNY3;sll0877	>tr|P73552|P73552_SYNY3 Sll0877 protein OS=Synechocystis sp. (strain PCC 6803 / Kazusa) GN=sll0877 PE=4 SV=1;>sll0877 hypothetical protein	6	13.8	51.885	456	0	+	0.83953	1.2897	1.218	+	9.2	58344000	14459000	17748000	26136000	1.1191	1.2614	1.3364	+	11.6	31162000	8872000	9709500	12581000
sll0886	Q55362		tr|Q55362|Q55362_SYNY3;sll0886	>tr|Q55362|Q55362_SYNY3 Sll0886 protein OS=Synechocystis sp. (strain PCC 6803 / Kazusa) GN=sll0886 PE=4 SV=1;>sll0886 hypothetical protein	5	17.9	30.962	279	0	+	0.85755	0.66699	0.70711	+	9.7	104380000	34496000	36485000	33395000	1.1035	0.83196	0.71063	+	9.7	43581000	14795000	15032000	13753000
sll0887	Q55361		tr|Q55361|Q55361_SYNY3;sll0887	>tr|Q55361|Q55361_SYNY3 Sll0887 protein OS=Synechocystis sp. (strain PCC 6803 / Kazusa) GN=sll0887 PE=4 SV=1;>sll0887 putative modulator of DNA gyrase; PmbA homolog	11	34.8	47.599	446	0	+	1.0506	0.60091	0.60459	+	31.4	841470000	290250000	325090000	226130000	0.95806	0.51068	0.51821	+	34.8	552110000	201150000	203130000	147830000
sll0888	Q55360		tr|Q55360|Q55360_SYNY3;sll0888	>tr|Q55360|Q55360_SYNY3 Sll0888 protein OS=Synechocystis sp. (strain PCC 6803 / Kazusa) GN=sll0888 PE=4 SV=1;>sll0888 hypothetical protein	3	8.4	21.873	190	0	+	1.2323	1.3462	1.4705	+	8.4	147910000	28480000	43179000	76251000	1.6381	2.3752	1.3081	+	4.7	50664000	9813700	16107000	24744000
sll0891	Q55383	MDH	sp|Q55383|MDH_SYNY3;sll0891	>sp|Q55383|MDH_SYNY3 Malate dehydrogenase OS=Synechocystis sp. (strain PCC 6803 / Kazusa) GN=mdh PE=3 SV=1;>sll0891 malate dehydrogenase	6	25.3	34.345	324	0	+	1.1656	0.80629	0.83441	+	14.8	107600000	35923000	38127000	33546000	1.0759	0.94662	0.89285	+	25.3	138120000	48523000	41456000	48142000
sll0892	Q55382	PAND	sp|Q55382|PAND_SYNY3;sll0892	>sp|Q55382|PAND_SYNY3 Aspartate 1-decarboxylase OS=Synechocystis sp. (strain PCC 6803 / Kazusa) GN=panD PE=1 SV=1;>sll0892 aspartate 1-decarboxylase	1	9	16.129	145	0	+	NaN	NaN	NaN		9	11340000	2659400	3790200	4889900	1.5312	1.6835	1.2454	+	9	9273200	2487600	3102700	3682900
sll0895	Q55507		tr|Q55507|Q55507_SYNY3;sll0895	>tr|Q55507|Q55507_SYNY3 Ammonium transport protein OS=Synechocystis sp. (strain PCC 6803 / Kazusa) GN=cysQ PE=4 SV=1;>sll0895 CysQ protein homolog	5	25.1	32.197	291	0	+	0.8756	1.1051	1.2636	+	9.6	56704000	15395000	15576000	25733000	0.99456	1.1935	1.3598	+	15.5	37629000	10170000	10694000	16766000
sll0897	Q55505	DNAJ1	sp|Q55505|DNAJ1_SYNY3;sll0897	>sp|Q55505|DNAJ1_SYNY3 Chaperone protein DnaJ 1 OS=Synechocystis sp. (strain PCC 6803 / Kazusa) GN=dnaJ1 PE=3 SV=1;>sll0897 DnaJ protein, heat shock protein 40, molecular chaperone	9	31.3	40.794	377	0	+	1.1396	1.0943	1.0676	+	16.4	386860000	154830000	107620000	124420000	0.6506	0.59588	1.0135	+	24.7	159510000	68131000	42058000	49320000
sll0898	P52640	RSGA	sp|P52640|RSGA_SYNY3;sll0898	>sp|P52640|RSGA_SYNY3 Putative ribosome biogenesis GTPase RsgA OS=Synechocystis sp. (strain PCC 6803 / Kazusa) GN=rsgA PE=3 SV=1;>sll0898 hypothetical protein	1	3	41.89	369	0	+	NaN	NaN	NaN		0	0	0	0	0	0.69251	1.3695	1.9205	+	3	2162200	709740	509970	942510
sll0899	Q55504	GLMU	sp|Q55504|GLMU_SYNY3;sll0899	>sp|Q55504|GLMU_SYNY3 Bifunctional protein GlmU OS=Synechocystis sp. (strain PCC 6803 / Kazusa) GN=glmU PE=3 SV=1;>sll0899 UDP-N-acetylglucosamine pyrophosphorylase	14	41.2	48.923	456	0	+	0.9454	0.93657	0.96662	+	29.8	401120000	128530000	132810000	139770000	0.82347	0.65434	0.81152	+	34.4	282420000	104820000	88999000	88594000
sll0900	Q55503	HIS1	sp|Q55503|HIS1_SYNY3;sll0900	>sp|Q55503|HIS1_SYNY3 ATP phosphoribosyltransferase OS=Synechocystis sp. (strain PCC 6803 / Kazusa) GN=hisG PE=3 SV=1;>sll0900 ATP phosphoribosyltransferase	9	41	23.436	210	0	+	1.1147	0.97481	0.8608	+	41	844720000	245510000	314930000	284280000	1.2324	0.88938	0.7591	+	41	320630000	96906000	121920000	101810000
sll0901	Q55498	PURE	sp|Q55498|PURE_SYNY3;sll0901	>sp|Q55498|PURE_SYNY3 N5-carboxyaminoimidazole ribonucleotide mutase OS=Synechocystis sp. (strain PCC 6803 / Kazusa) GN=purE PE=3 SV=1;>sll0901 phosphoribosylaminoimidazole carboxylase	4	27.8	18.603	176	0	+	1.5119	2.3505	1.2414	+	11.9	94487000	29685000	28058000	36744000	1.0673	1.1815	0.9733	+	23.3	114220000	23286000	46121000	44817000
sll0902	Q55497	OTC	sp|Q55497|OTC_SYNY3;sll0902	>sp|Q55497|OTC_SYNY3 Ornithine carbamoyltransferase OS=Synechocystis sp. (strain PCC 6803 / Kazusa) GN=argF PE=3 SV=1;>sll0902 ornithine carbamoyltransferase	6	18.5	33.616	308	0	+	1.1945	1.2481	1.2053	+	17.2	441640000	115980000	149410000	176250000	0.90714	0.99725	1.1272	+	18.5	276820000	72995000	80297000	123530000
sll0905	P74331	Y905	sp|P74331|Y905_SYNY3;sll0905	>sp|P74331|Y905_SYNY3 Maf-like protein sll0905 OS=Synechocystis sp. (strain PCC 6803 / Kazusa) GN=sll0905 PE=3 SV=1;>sll0905 hypothetical protein	3	21.5	20.609	195	0	+	NaN	NaN	NaN		9.7	5525100	2035100	1541000	1948900	1.3509	2.5693	1.4592	+	14.4	16676000	3198300	4828900	8649000
sll0909	P74322		tr|P74322|P74322_SYNY3;sll0909	>tr|P74322|P74322_SYNY3 Sll0909 protein OS=Synechocystis sp. (strain PCC 6803 / Kazusa) GN=sll0909 PE=4 SV=1;>sll0909 unknown protein	3	18.9	26.368	228	0	+	1.4141	1.2757	0.90518	+	9.6	26762000	8210600	9471100	9079900	1.4877	1.5468	0.99123	+	18.9	11045000	4106500	3590200	3348500
sll0910	P74321		tr|P74321|P74321_SYNY3;sll0910	>tr|P74321|P74321_SYNY3 Sll0910 protein OS=Synechocystis sp. (strain PCC 6803 / Kazusa) GN=sll0910 PE=4 SV=1;>sll0910 unknown protein	2	7.2	41.421	363	0	+	0.73153	0.51235	0.75259	+	7.2	14032000	5335200	4226800	4470100	0.71516	1.1008	1.3249	+	7.2	10421000	3705500	2745300	3970200
sll0911	P74320		tr|P74320|P74320_SYNY3;sll0911	>tr|P74320|P74320_SYNY3 Sll0911 protein OS=Synechocystis sp. (strain PCC 6803 / Kazusa) GN=sll0911 PE=4 SV=1;>sll0911 unknown protein	2	15.6	14.809	128	0	+	1.3969	1.4221	0.98645	+	15.6	61314000	13899000	21404000	26011000	1.5788	1.5113	0.93745	+	15.6	19522000	3978200	7221700	8322000
sll0912	P74317		tr|P74317|P74317_SYNY3;sll0912	>tr|P74317|P74317_SYNY3 ABC transporter OS=Synechocystis sp. (strain PCC 6803 / Kazusa) GN=sll0912 PE=3 SV=1;>sll0912 ABC transporter ATP binding protein	2	2.7	72.173	636	0		NaN	NaN	NaN		1.6	2316600	846380	639030	831220	NaN	NaN	NaN		2.7	1454500	648920	457790	347760
sll0913	P74316		tr|P74316|P74316_SYNY3;sll0913	>tr|P74316|P74316_SYNY3 Sll0913 protein OS=Synechocystis sp. (strain PCC 6803 / Kazusa) GN=sll0913 PE=4 SV=1;>sll0913 hypothetical protein	3	15.9	22.997	201	0	+	1.0805	1.3883	1.1428	+	15.9	27024000	6698900	8782200	11543000	1.4288	1.6879	1.2029	+	15.9	13415000	2862100	4313300	6240000
sll0914	P74310		tr|P74310|P74310_SYNY3;sll0914	>tr|P74310|P74310_SYNY3 Sll0914 protein OS=Synechocystis sp. (strain PCC 6803 / Kazusa) GN=sll0914 PE=4 SV=1;>sll0914 unknown protein	2	4.5	43.018	376	0	+	0.91848	1.3168	1.3657	+	4.5	6422800	1961900	1951100	2509900	0.78759	1.337	1.4367	+	4.5	5169700	1563200	1591400	2015100
sll0915	P74305		tr|P74305|P74305_SYNY3;sll0915	>tr|P74305|P74305_SYNY3 Protease OS=Synechocystis sp. (strain PCC 6803 / Kazusa) GN=pqqE PE=3 SV=1;>sll0915 periplasmic protease	19	41.6	59.588	524	0	+	1.1407	1.3831	1.18	+	30.5	1579400000	559220000	456370000	563800000	1.0317	1.194	1.1747	+	35.5	978820000	327130000	289640000	362040000
sll0916	P74304	CBIC	sp|P74304|CBIC_SYNY3;sll0916	>sp|P74304|CBIC_SYNY3 Cobalt-precorrin-8X methylmutase OS=Synechocystis sp. (strain PCC 6803 / Kazusa) GN=cbiC PE=3 SV=1;>sll0916 precorrin isomerase, precorrin-8X methylmutase	4	24.9	23.363	217	0	+	0.7408	0.87805	1.1619	+	20.7	39071000	15384000	10969000	12718000	1.3287	1.5821	1.1612	+	19.8	31577000	7416000	10347000	13813000
sll0920	P74299	CAPP	sp|P74299|CAPP_SYNY3;sll0920	>sp|P74299|CAPP_SYNY3 Phosphoenolpyruvate carboxylase OS=Synechocystis sp. (strain PCC 6803 / Kazusa) GN=ppc PE=3 SV=1;>sll0920 phosphoenolpyruvate carboxylase	32	32.4	118.94	1034	0	+	0.9492	1.7051	1.9914	+	23.1	1146100000	303900000	277940000	564310000	0.87061	2.0028	2.3417	+	30.8	801010000	205400000	158210000	437400000
sll0921	P74298		tr|P74298|P74298_SYNY3;sll0921	>tr|P74298|P74298_SYNY3 NarL subfamily OS=Synechocystis sp. (strain PCC 6803 / Kazusa) GN=sll0921 PE=4 SV=1;>sll0921 two-component response regulator NarL subfamily	3	17.6	24.165	222	0	+	0.96478	1.2016	1.4126	+	17.6	448070000	112960000	132010000	203090000	0.83118	1.2517	1.653	+	17.6	174280000	44302000	42442000	87532000
sll0923	P72877		tr|P72877|P72877_SYNY3;sll0923	>tr|P72877|P72877_SYNY3 Exopolysaccharide export protein OS=Synechocystis sp. (strain PCC 6803 / Kazusa) GN=epsB PE=4 SV=1;>sll0923 unknown protein	23	44.3	83.64	756	0	+	0.88762	1.8992	2.1674	+	36	1119900000	291280000	246670000	581980000	0.8412	1.6087	1.972	+	39	635600000	153000000	140220000	342370000
sll0925	P72873	Y925	sp|P72873|Y925_SYNY3;sll0925	>sp|P72873|Y925_SYNY3 Uncharacterized protein sll0925 OS=Synechocystis sp. (strain PCC 6803 / Kazusa) GN=sll0925 PE=4 SV=1;>sll0925 hypothetical protein	2	7.9	22.996	202	0	+	1.1796	1.8011	1.2784	+	7.9	21691000	4461900	7366000	9863300	1.9713	1.932	1.045	+	7.9	13308000	2471800	4696200	6140300
sll0927	P72871	METK	sp|P72871|METK_SYNY3;sll0927	>sp|P72871|METK_SYNY3 S-adenosylmethionine synthase OS=Synechocystis sp. (strain PCC 6803 / Kazusa) GN=metK PE=3 SV=2;>sll0927 S-adenosylmethionine synthetase	17	46.9	45.865	426	0	+	1.2508	0.59022	0.48828	+	34.7	6702300000	2317600000	2943600000	1441000000	1.4205	0.80912	0.52551	+	34	3371400000	984720000	1499400000	887240000
sll0928	P72870	PHAC	sp|P72870|PHAC_SYNY3;sll0928	>sp|P72870|PHAC_SYNY3 Allophycocyanin subunit alpha-B OS=Synechocystis sp. (strain PCC 6803 / Kazusa) GN=apcD PE=3 SV=1;>sll0928 allophycocyanin-B	11	73.9	17.923	161	0	+	0.97679	0.94255	1.0469	+	73.9	8300900000	2667100000	2773500000	2860300000	1.0032	0.78807	0.81042	+	73.9	3745800000	1158300000	1361500000	1226000000
sll0931	P72868		tr|P72868|P72868_SYNY3;sll0931	>tr|P72868|P72868_SYNY3 Sll0931 protein OS=Synechocystis sp. (strain PCC 6803 / Kazusa) GN=sll0931 PE=4 SV=1;>sll0931 hypothetical protein	5	58.3	16.589	156	0	+	1.2747	1.2901	1.0095	+	37.8	235970000	59642000	83468000	92857000	1.0289	1.1406	1.145	+	37.8	115900000	31892000	34798000	49210000
sll0933	P72865		tr|P72865|P72865_SYNY3;sll0933	>tr|P72865|P72865_SYNY3 Sll0933 protein OS=Synechocystis sp. (strain PCC 6803 / Kazusa) GN=sll0933 PE=4 SV=1;>sll0933 hypothetical protein	2	15.8	17.647	158	0	+	0.95429	0.88362	0.91483	+	8.2	15710000	5433300	4784500	5492700	0.69959	0.71141	1.0244	+	8.2	8500400	3596300	2538300	2365800
sll0934	P72864		tr|P72864|P72864_SYNY3;sll0934	>tr|P72864|P72864_SYNY3 Carboxysome formation protein OS=Synechocystis sp. (strain PCC 6803 / Kazusa) GN=ccmA PE=4 SV=1;>sll0934 carboxysome formation protein CcmA	13	48.7	37.633	351	0	+	0.99665	0.85542	0.89346	+	48.7	1640300000	530110000	561240000	548940000	0.85874	1.1579	1.2469	+	48.7	1412500000	424170000	421700000	566670000
sll0936	P72861	Y936	sp|P72861|Y936_SYNY3;sll0936	>sp|P72861|Y936_SYNY3 Uncharacterized protein sll0936 OS=Synechocystis sp. (strain PCC 6803 / Kazusa) GN=sll0936 PE=3 SV=1;>sll0936 putative oxidoreductase	12	25.1	55.201	501	0	+	1.1149	1.2178	1.0907	+	22.6	334140000	90152000	115020000	128970000	0.91711	0.87488	0.90006	+	20.4	105520000	33513000	33636000	38376000
sll0938	P72859		tr|P72859|P72859_SYNY3;sll0938	>tr|P72859|P72859_SYNY3 Aspartate transaminase OS=Synechocystis sp. (strain PCC 6803 / Kazusa) GN=sll0938 PE=4 SV=1;>sll0938 aspartate transaminase	7	25.6	42.071	391	0	+	1.0173	1.1968	1.2018	+	16.1	34175000	9709100	10565000	13901000	1.4126	1.1721	0.99233	+	25.6	44570000	13855000	13480000	17235000
sll0944	P77971	Y94X	sp|P77971|Y94X_SYNY3;sll0944	>sp|P77971|Y94X_SYNY3 Uncharacterized protein sll0944 OS=Synechocystis sp. (strain PCC 6803 / Kazusa) GN=sll0944 PE=4 SV=2;>sll0944 hypothetical protein	3	19.5	18.152	164	0	+	0.49777	2.3807	4.7688	+	11	98688000	29297000	11257000	58135000	2.0944	13.693	5.855	+	11	123480000	18885000	13862000	90733000
sll0945	P74521	GLGA1	sp|P74521|GLGA1_SYNY3;sll0945	>sp|P74521|GLGA1_SYNY3 Glycogen synthase 1 OS=Synechocystis sp. (strain PCC 6803 / Kazusa) GN=glgA1 PE=3 SV=1;>sll0945 glycogen synthase	14	35	54.346	477	0	+	1.0529	0.89553	0.86021	+	35	929480000	284040000	330380000	315060000	0.8846	0.70164	0.78951	+	32.9	624430000	208330000	217120000	198970000
sll0947	P74518	LRTA	sp|P74518|LRTA_SYNY3;sll0947	>sp|P74518|LRTA_SYNY3 Light-repressed protein A homolog OS=Synechocystis sp. (strain PCC 6803 / Kazusa) GN=lrtA PE=3 SV=1;>sll0947 light repressed protein A homolog	9	56	21.895	191	0	+	1.2934	0.696	0.55349	+	54.5	2491800000	724750000	1097500000	669600000	0.82052	0.39894	0.44631	+	54.5	1305000000	441610000	552010000	311400000
sll0980	P73154		tr|P73154|P73154_SYNY3;sll0980	>tr|P73154|P73154_SYNY3 Sll0980 protein OS=Synechocystis sp. (strain PCC 6803 / Kazusa) GN=sll0980 PE=4 SV=1;>sll0980 unknown protein	7	27.8	43.823	396	0	+	1.7923	0.90328	0.48398	+	4.5	12921000	2536700	6386200	3998600	1.1036	0.79581	0.86121	+	16.9	13885000	3614100	4821800	5448800
sll0981	P73153		tr|P73153|P73153_SYNY3;sll0981	>tr|P73153|P73153_SYNY3 Sll0981 protein OS=Synechocystis sp. (strain PCC 6803 / Kazusa) GN=sll0981 PE=4 SV=1;>sll0981 unknown protein	6	46.1	18.894	165	0	+	0.9828	1.4356	1.2557	+	18.8	22169000	7070700	6989100	8109000	1.1935	1.0946	0.96143	+	34.5	30258000	7073000	10534000	12650000
sll0982	P73152	Y982	sp|P73152|Y982_SYNY3;sll0982	>sp|P73152|Y982_SYNY3 Uncharacterized thylakoid-associated protein sll0982 OS=Synechocystis sp. (strain PCC 6803 / Kazusa) GN=sll0982 PE=4 SV=1;>sll0982 unknown protein	13	85.2	14.283	128	0	+	1.132	2.9882	2.4442	+	75.8	1432700000	271850000	320520000	840330000	1.8233	3.7414	2.0093	+	75.8	984380000	134820000	262370000	587190000
sll0990	P73138	FRMA	sp|P73138|FRMA_SYNY3;sll0990	>sp|P73138|FRMA_SYNY3 S-(hydroxymethyl)glutathione dehydrogenase OS=Synechocystis sp. (strain PCC 6803 / Kazusa) GN=frmA PE=3 SV=1;>sll0990 glutathione-dependent formaldehyde dehydrogenase	6	22.2	39.21	369	0	+	0.866	1.0305	1.042	+	11.9	141030000	41228000	51343000	48458000	0.8034	0.98304	1.214	+	22.2	70367000	22709000	18452000	29205000
sll0993	P73132		tr|P73132|P73132_SYNY3;sll0993	>tr|P73132|P73132_SYNY3 Potassium channel OS=Synechocystis sp. (strain PCC 6803 / Kazusa) GN=sll0993 PE=4 SV=1;>sll0993 potassium channel	5	16.2	40.513	365	0	+	1.0251	1.5205	1.3591	+	12.6	18069000	4428300	5033700	8606900	1.4095	2.2286	1.8013	+	11.8	12494000	2820800	3318100	6354900
sll0994	P73131		tr|P73131|P73131_SYNY3;sll0994	>tr|P73131|P73131_SYNY3 Sll0994 protein OS=Synechocystis sp. (strain PCC 6803 / Kazusa) GN=sll0994 PE=4 SV=1;>sll0994 hypothetical protein	1	4.1	29.32	269	0.001746	+	NaN	NaN	NaN		0	0	0	0	0	1.0503	1.4986	1.1195	+	4.1	3573800	892600	1057000	1624200
sll0995	P73130		tr|P73130|P73130_SYNY3;sll0995	>tr|P73130|P73130_SYNY3 Sll0995 protein OS=Synechocystis sp. (strain PCC 6803 / Kazusa) GN=sll0995 PE=4 SV=1;>sll0995 hypothetical protein	6	47.2	26.229	231	0	+	1.0367	1.456	1.3094	+	37.2	348980000	93560000	104320000	151100000	1.4088	1.6949	1.2288	+	36.4	218090000	39947000	71280000	106860000
sll0996	P73127	MIAB	sp|P73127|MIAB_SYNY3;sll0996	>sp|P73127|MIAB_SYNY3 (Dimethylallyl)adenosine tRNA methylthiotransferase MiaB OS=Synechocystis sp. (strain PCC 6803 / Kazusa) GN=miaB PE=3 SV=1;>sll0996 hypothetical protein	3	9.8	50.956	451	0	+	1.2811	0.79931	0.6433	+	4.2	19545000	6439300	7836700	5269400	1.0015	1.2163	1.063	+	8.2	11391000	3297000	3155800	4938500
sll0997	P73126	Y997	sp|P73126|Y997_SYNY3;sll0997	>sp|P73126|Y997_SYNY3 Probable thylakoid lumen protein sll0997 OS=Synechocystis sp. (strain PCC 6803 / Kazusa) GN=sll0997 PE=4 SV=2;>sll0997 hypothetical protein	9	32.4	37.962	339	0	+	1.5172	1.4176	0.99904	+	23.9	553630000	198640000	203340000	151660000	1.0808	1.2873	1.2069	+	23.9	393170000	144400000	116970000	131790000
sll0998	P73123	RBCR	sp|P73123|RBCR_SYNY3;sll0998	>sp|P73123|RBCR_SYNY3 Probable RuBisCO transcriptional regulator OS=Synechocystis sp. (strain PCC 6803 / Kazusa) GN=rbcR PE=3 SV=1;>sll0998 LysR family transcriptional regulator	22	72.2	38.017	345	0	+	0.77634	0.78339	0.95174	+	61.4	1015200000	362710000	310530000	341960000	0.82799	0.9525	1.1807	+	59.1	760090000	246490000	220850000	292750000
sll1002	P73029		tr|P73029|P73029_SYNY3;sll1002	>tr|P73029|P73029_SYNY3 Ycf22 protein OS=Synechocystis sp. (strain PCC 6803 / Kazusa) GN=ycf22 PE=4 SV=1;>sll1002 hypothetical protein YCF22	8	20.2	49.208	456	0	+	0.65174	1.8456	2.8304	+	17.3	114730000	29418000	29302000	56007000	0.67042	1.6161	2.3905	+	13.4	47212000	12375000	9079700	25757000
sll1003	P73025		tr|P73025|P73025_SYNY3;sll1003	>tr|P73025|P73025_SYNY3 Sensory transduction histidine kinase OS=Synechocystis sp. (strain PCC 6803 / Kazusa) GN=sll1003 PE=4 SV=1;>sll1003 two-component sensor histidine kinase	3	6.5	75.56	661	0	+	NaN	NaN	NaN		0	0	0	0	0	1.4191	1.645	1.1004	+	3.6	5022300	1189300	1744700	2088300
sll1004	P73024		tr|P73024|P73024_SYNY3;sll1004	>tr|P73024|P73024_SYNY3 Sll1004 protein OS=Synechocystis sp. (strain PCC 6803 / Kazusa) GN=sll1004 PE=4 SV=1;>sll1004 hypothetical protein	3	8.4	43.849	394	0	+	1.3929	1.731	1.1729	+	2.8	12504000	2934700	3715500	5854200	0.76186	0.99318	1.1646	+	8.4	13503000	4623000	3798900	5080900
sll1005	P73023		tr|P73023|P73023_SYNY3;sll1005	>tr|P73023|P73023_SYNY3 Regulatory protein for beta-lactamase OS=Synechocystis sp. (strain PCC 6803 / Kazusa) GN=sll1005 PE=4 SV=1;>sll1005 MazG protein homolog	1	4.8	30.244	269	0.0017452		NaN	NaN	NaN		4.8	6129500	1985200	2349300	1795000	NaN	NaN	NaN		4.8	3426500	1222100	1119100	1085300
sll1009	P73019		tr|P73019|P73019_SYNY3;sll1009	>tr|P73019|P73019_SYNY3 Iron-regulated protein OS=Synechocystis sp. (strain PCC 6803 / Kazusa) GN=frpC PE=4 SV=1;>sll1009 unknown protein	9	18.3	60.483	591	0	+	2.93	0.67685	0.23209	+	15.7	436450000	95122000	278420000	62908000	2.0022	0.76082	0.41335	+	18.3	456580000	121450000	234520000	100610000
sll1017	P72935	Y1017	sp|P72935|Y1017_SYNY3;sll1017	>sp|P72935|Y1017_SYNY3 Putative ammonium transporter sll1017 OS=Synechocystis sp. (strain PCC 6803 / Kazusa) GN=sll1017 PE=3 SV=1;>sll1017 ammonium/methylammonium permease	3	6.6	47.171	442	0	+	1.2308	6.7004	6.2623	+	6.6	118090000	47946000	16143000	53999000	0.65826	7.4303	9.5166	+	6.6	89252000	14079000	7361900	67812000
sll1018	P72934	PYRX	sp|P72934|PYRX_SYNY3;sll1018	>sp|P72934|PYRX_SYNY3 Probable dihydroorotase-like protein OS=Synechocystis sp. (strain PCC 6803 / Kazusa) GN=pyrC PE=3 SV=1;>sll1018 dihydroorotase	3	8.6	48.174	441	0	+	1.1054	1.4413	1.2904	+	8.6	12764000	3414000	4014300	5336200	1.057	0.93936	1.0631	+	8.6	18217000	5297800	6242900	6675900
sll1019	P72933	GLO2	sp|P72933|GLO2_SYNY3;sll1019	>sp|P72933|GLO2_SYNY3 Hydroxyacylglutathione hydrolase OS=Synechocystis sp. (strain PCC 6803 / Kazusa) GN=gloB PE=3 SV=1;>sll1019 hydroxyacylglutathione hydrolase	5	19.5	28.724	257	0	+	1.0001	0.88078	1.1011	+	16	19048000	5940900	6412000	6694900	0.48467	0.49178	0.88654	+	15.6	9186400	4098100	2619300	2469100
sll1020	P72930		sll1020;tr|P72930|P72930_SYNY3	>sll1020 probable glycosyltransferase;>tr|P72930|P72930_SYNY3 Sll1020 protein OS=Synechocystis sp. (strain PCC 6803 / Kazusa) GN=sll1020 PE=4 SV=1	1	3.7	31.338	273	0.0043141		NaN	NaN	NaN		0	0	0	0	0	NaN	NaN	NaN		3.7	5331600	1193500	1839300	2298900
sll1021	P72929	Y1021	sp|P72929|Y1021_SYNY3;sll1021	>sp|P72929|Y1021_SYNY3 Uncharacterized protein sll1021 OS=Synechocystis sp. (strain PCC 6803 / Kazusa) GN=sll1021 PE=4 SV=1;>sll1021 hypothetical protein	23	36.4	74.423	673	0	+	1.0513	1.2478	1.1595	+	24.7	1006200000	275720000	313120000	417390000	1.1121	1.0437	1.0043	+	27.5	686690000	247790000	196810000	242090000
sll1023	P72927		tr|P72927|P72927_SYNY3;sll1023	>tr|P72927|P72927_SYNY3 Succinate--CoA ligase OS=Synechocystis sp. (strain PCC 6803 / Kazusa) GN=sucC PE=4 SV=1;>sll1023 succinyl-CoA synthetase beta chain	6	20.4	44.052	401	0	+	0.94733	1.2147	1.2755	+	9.2	74144000	22134000	21588000	30422000	0.88151	1.1419	1.3342	+	20.4	72837000	22725000	20102000	30010000
sll1025	P72924		tr|P72924|P72924_SYNY3;sll1025	>tr|P72924|P72924_SYNY3 Sll1025 protein OS=Synechocystis sp. (strain PCC 6803 / Kazusa) GN=sll1025 PE=4 SV=1;>sll1025 hypothetical protein	4	14.3	42.971	392	0	+	1.1691	1.3017	1.1881	+	10.7	14069000	3585800	4913300	5570200	0.9945	1.0702	1.2743	+	9.7	15721000	3782800	4967200	6970600
sll1027	P72762		tr|P72762|P72762_SYNY3;sll1027	>tr|P72762|P72762_SYNY3 NADH-glutamate synthase small subunit OS=Synechocystis sp. (strain PCC 6803 / Kazusa) GN=gltD PE=4 SV=1;>sll1027 NADH-dependent glutamate synthase small subunit	22	49.8	54.144	494	0	+	1.0973	1.351	1.2041	+	39.7	417340000	110880000	138390000	168070000	1.0027	1.3442	1.4471	+	47.8	362120000	96986000	105510000	159620000
sll1028	P72761	CCMK2	sp|P72761|CCMK2_SYNY3;sll1028	>sp|P72761|CCMK2_SYNY3 Carbon dioxide-concentrating mechanism protein CcmK homolog 2 OS=Synechocystis sp. (strain PCC 6803 / Kazusa) GN=ccmK2 PE=1 SV=3;>sll1028 carbon dioxide concentrating mechanism protein CcmK	9	74.8	11.135	103	0	+	1.0831	0.82812	0.78324	+	74.8	11980000000	3868900000	4336400000	3774200000	1.3185	1.1116	0.73694	+	74.8	4822700000	1578300000	1707000000	1537400000
sll1029	P72760	CCMK1	sp|P72760|CCMK1_SYNY3;sll1029	>sp|P72760|CCMK1_SYNY3 Carbon dioxide-concentrating mechanism protein CcmK homolog 1 OS=Synechocystis sp. (strain PCC 6803 / Kazusa) GN=ccmK1 PE=1 SV=3;>sll1029 carbon dioxide concentrating mechanism protein CcmK	13	91	12.102	111	0	+	1.0919	0.79821	0.66893	+	91	17756000000	5058500000	7466800000	5230600000	1.0578	0.76499	0.70463	+	91	7007000000	1874000000	2668800000	2464200000
sll1030	P72759	CCML	sp|P72759|CCML_SYNY3;sll1030	>sp|P72759|CCML_SYNY3 Carbon dioxide concentrating mechanism protein CcmL OS=Synechocystis sp. (strain PCC 6803 / Kazusa) GN=ccmL PE=1 SV=1;>sll1030 carbon dioxide concentrating mechanism protein CcmL, putative carboxysome assembly protein	3	28	10.638	100	0	+	1.2565	0.86012	0.75711	+	28	458770000	132260000	191400000	135100000	1.4022	0.86281	0.68015	+	28	260460000	78042000	99493000	82929000
sll1031	P72758		tr|P72758|P72758_SYNY3;sll1031	>tr|P72758|P72758_SYNY3 Carbon dioxide concentrating mechanism protein CcmM OS=Synechocystis sp. (strain PCC 6803 / Kazusa) GN=ccmM PE=1 SV=1;>sll1031 carbon dioxide concentrating mechanism protein CcmM, putative carboxysome structural protein	35	60.8	73.12	687	0	+	0.97789	0.69877	0.70927	+	54.3	11265000000	3846500000	4154600000	3264000000	0.92262	0.72701	0.74307	+	57.6	7857200000	2630100000	2846900000	2380200000
sll1032	P72757		tr|P72757|P72757_SYNY3;sll1032	>tr|P72757|P72757_SYNY3 CcmN protein OS=Synechocystis sp. (strain PCC 6803 / Kazusa) GN=ccmN PE=1 SV=1;>sll1032 carbon dioxide concentrating mechanism protein CcmN, putative carboxysome assembly protein	2	15.4	25.057	241	0		NaN	NaN	NaN		15.4	0	0	0	0	NaN	NaN	NaN		15.4	0	0	0	0
sll1033	P72756		tr|P72756|P72756_SYNY3;sll1033	>tr|P72756|P72756_SYNY3 Sll1033 protein OS=Synechocystis sp. (strain PCC 6803 / Kazusa) GN=sll1033 PE=4 SV=1;>sll1033 probable protein phosphatase	12	22.3	73.711	668	0	+	0.90242	1.2413	1.3369	+	18.1	615260000	224340000	162680000	228250000	0.93879	1.1836	1.3004	+	22.3	315460000	98044000	86347000	131070000
sll1035	P72753	UPP	sp|P72753|UPP_SYNY3;sll1035	>sp|P72753|UPP_SYNY3 Uracil phosphoribosyltransferase OS=Synechocystis sp. (strain PCC 6803 / Kazusa) GN=upp PE=3 SV=1;>sll1035 uracil phosphoribosyltransferase	13	62.5	23.637	216	0	+	1.0257	0.92137	1.0228	+	48.6	932450000	287390000	306410000	338650000	1.0814	1.0618	0.98062	+	62.5	523890000	129390000	174010000	220490000
sll1036	P72751		tr|P72751|P72751_SYNY3;sll1036	>tr|P72751|P72751_SYNY3 Sll1036 protein OS=Synechocystis sp. (strain PCC 6803 / Kazusa) GN=sll1036 PE=4 SV=1;>sll1036 hypothetical protein	4	14.4	32.623	292	0	+	1.4803	1.1976	0.87362	+	13	73120000	20488000	28109000	24523000	1.6455	1.577	0.96065	+	8.6	42470000	10493000	15371000	16605000
sll1037	P72750		tr|P72750|P72750_SYNY3;sll1037	>tr|P72750|P72750_SYNY3 Sll1037 protein OS=Synechocystis sp. (strain PCC 6803 / Kazusa) GN=sll1037 PE=4 SV=1;>sll1037 unknown protein	1	2.2	55.311	491	0		NaN	NaN	NaN		0	0	0	0	0	NaN	NaN	NaN		0	0	0	0	0
sll1039	P72738		sll1039;tr|P72738|P72738_SYNY3	>sll1039 hypothetical protein;>tr|P72738|P72738_SYNY3 Sll1039 protein OS=Synechocystis sp. (strain PCC 6803 / Kazusa) GN=sll1039 PE=4 SV=1	4	14.7	38.545	334	0	+	1.5667	3.4026	2.5396	+	10.2	113610000	18077000	26608000	68926000	0.7407	2.5662	4.1508	+	14.7	71015000	15484000	11009000	44522000
sll1040	P72735		tr|P72735|P72735_SYNY3;sll1040	>tr|P72735|P72735_SYNY3 Sll1040 protein OS=Synechocystis sp. (strain PCC 6803 / Kazusa) GN=sll1040 PE=4 SV=1;>sll1040 unknown protein	4	6.4	85.415	765	0		NaN	NaN	NaN		0	0	0	0	0	NaN	NaN	NaN		2.1	670110	194870	160410	314830
sll1041	P72734		tr|P72734|P72734_SYNY3;sll1041	>tr|P72734|P72734_SYNY3 ABC transporter OS=Synechocystis sp. (strain PCC 6803 / Kazusa) GN=sll1041 PE=3 SV=1;>sll1041 similar to sulfate transport ATP-binding protein CysA	4	17.3	28.656	260	0	+	1.0764	1.8372	1.8472	+	8.5	32643000	7005000	8853200	16785000	0.80672	1.4262	1.6059	+	17.3	34878000	8542300	8189500	18146000
sll1043	P72659	PNP	sp|P72659|PNP_SYNY3;sll1043	>sp|P72659|PNP_SYNY3 Polyribonucleotide nucleotidyltransferase OS=Synechocystis sp. (strain PCC 6803 / Kazusa) GN=pnp PE=3 SV=1;>sll1043 polyribonucleotide nucleotidyltransferase	33	50	77.83	718	0	+	0.85236	0.96161	1.088	+	40.8	4793100000	1534400000	1480000000	1778700000	0.82063	0.92031	1.0328	+	47.4	2858600000	933190000	870060000	1055400000
sll1045	P72658		tr|P72658|P72658_SYNY3;sll1045	>tr|P72658|P72658_SYNY3 Mutator MutT protein OS=Synechocystis sp. (strain PCC 6803 / Kazusa) GN=mutT PE=4 SV=1;>sll1045 mutator MutT protein	3	29.4	15.152	136	0	+	1.0853	0.77741	0.82926	+	29.4	34198000	9918900	11180000	13099000	0.69489	0.92476	0.963	+	29.4	35757000	11837000	10107000	13814000
sll1049	P72653		tr|P72653|P72653_SYNY3;sll1049	>tr|P72653|P72653_SYNY3 Sll1049 protein OS=Synechocystis sp. (strain PCC 6803 / Kazusa) GN=sll1049 PE=4 SV=1;>sll1049 hypothetical protein	10	19.5	63.949	564	0	+	1.0015	3.0796	2.4392	+	9.9	99629000	18429000	23870000	57330000	0.85851	2.742	3.1963	+	19.5	99030000	20791000	18345000	59894000
sll1051	P72652	CPCF	sp|P72652|CPCF_SYNY3;sll1051	>sp|P72652|CPCF_SYNY3 Phycocyanin alpha phycocyanobilin lyase CpcF OS=Synechocystis sp. (strain PCC 6803 / Kazusa) GN=cpcF PE=3 SV=1;>sll1051 phycocyanin alpha-subunit phycocyanobilin lyase	5	30.4	23.179	214	0	+	1.1668	1.0077	0.86079	+	23.8	210860000	58375000	79455000	73034000	1.2754	1.2276	0.93047	+	30.4	130770000	31816000	47035000	51923000
sll1053	P72647		tr|P72647|P72647_SYNY3;sll1053	>tr|P72647|P72647_SYNY3 Sll1053 protein OS=Synechocystis sp. (strain PCC 6803 / Kazusa) GN=sll1053 PE=4 SV=1;>sll1053 hypothetical protein	24	65.4	56.258	520	0	+	0.9251	1.8795	1.9445	+	55	1000700000	230120000	256330000	514240000	0.73234	1.6441	2.2628	+	55.6	778650000	201280000	163180000	414190000
sll1054	P72646		tr|P72646|P72646_SYNY3;sll1054	>tr|P72646|P72646_SYNY3 Sll1054 protein OS=Synechocystis sp. (strain PCC 6803 / Kazusa) GN=sll1054 PE=3 SV=1;>sll1054 hypothetical protein	6	31	21.03	187	0	+	1.8433	1.2906	0.7232	+	31	276270000	63567000	117760000	94946000	1.8601	1.8388	0.92455	+	31	218550000	45485000	79519000	93545000
sll1056	P72644	PURL	sp|P72644|PURL_SYNY3;sll1056	>sp|P72644|PURL_SYNY3 Phosphoribosylformylglycinamidine synthase 2 OS=Synechocystis sp. (strain PCC 6803 / Kazusa) GN=purL PE=3 SV=2;>sll1056 phosphoribosylformyl glycinamidine synthetase II	17	44.4	81.831	768	0	+	0.86543	1.0228	1.0661	+	27.5	1129400000	362910000	345940000	420550000	0.84029	1.0434	1.1473	+	37.1	610860000	201400000	182140000	227310000
sll1057	P72643		tr|P72643|P72643_SYNY3;sll1057	>tr|P72643|P72643_SYNY3 Thioredoxin M OS=Synechocystis sp. (strain PCC 6803 / Kazusa) GN=trx PE=4 SV=1;>sll1057 thioredoxin M	1	7.9	14.633	126	0	+	0.88231	0.73851	0.80768	+	7.9	10228000	4165700	3220500	2841600	1.1748	0.99239	0.75347	+	7.9	7366000	2417100	2419400	2529500
sll1058	P72642	DAPB	sp|P72642|DAPB_SYNY3;sll1058	>sp|P72642|DAPB_SYNY3 4-hydroxy-tetrahydrodipicolinate reductase OS=Synechocystis sp. (strain PCC 6803 / Kazusa) GN=dapB PE=3 SV=1;>sll1058 dihydrodipicolinate reductase	8	43.3	29.09	275	0	+	0.66008	0.86267	1.2395	+	43.3	743780000	247870000	210450000	285460000	0.72294	0.98209	1.4295	+	43.3	458970000	141880000	110470000	206610000
sll1059	P72641	KAD2	sp|P72641|KAD2_SYNY3;sll1059	>sp|P72641|KAD2_SYNY3 Adenylate kinase 2 OS=Synechocystis sp. (strain PCC 6803 / Kazusa) GN=adk2 PE=3 SV=1;>sll1059 adenylate kinase	9	64.6	20.34	181	0	+	0.9347	0.95315	0.9917	+	64.6	504950000	174930000	157980000	172030000	1.1308	0.94867	0.88938	+	59.7	243850000	76005000	82090000	85758000
sll1060	P72637	Y1060	sll1060;sp|P72637|Y1060_SYNY3	>sll1060 hypothetical protein;>sp|P72637|Y1060_SYNY3 UPF0182 protein sll1060 OS=Synechocystis sp. (strain PCC 6803 / Kazusa) GN=sll1060 PE=3 SV=1	2	2.5	114.82	1009	0	+	NaN	NaN	NaN		0	0	0	0	0	1.3456	1.1009	0.8813	+	2.5	1265800	300210	477740	487820
sll1062	P72635		tr|P72635|P72635_SYNY3;sll1062	>tr|P72635|P72635_SYNY3 Sll1062 protein OS=Synechocystis sp. (strain PCC 6803 / Kazusa) GN=sll1062 PE=4 SV=1;>sll1062 unknown protein	3	26.4	14.606	125	0	+	1.068	0.98122	0.85307	+	26.4	28462000	5917000	12043000	10501000	1.1344	0.91665	0.88439	+	26.4	20789000	5196000	6575500	9017200
sll1064	P72631		tr|P72631|P72631_SYNY3;sll1064	>tr|P72631|P72631_SYNY3 Sll1064 protein OS=Synechocystis sp. (strain PCC 6803 / Kazusa) GN=sll1064 PE=4 SV=1;>sll1064 hypothetical protein	6	14.6	64.733	568	0	+	0.90259	1.1363	1.1051	+	9.7	84213000	24440000	29043000	30731000	1.1896	1.1948	1.0085	+	8.5	106740000	51648000	33348000	21739000
sll1069	P73283	FABF	sp|P73283|FABF_SYNY3;sll1069	>sp|P73283|FABF_SYNY3 3-oxoacyl-[acyl-carrier-protein] synthase 2 OS=Synechocystis sp. (strain PCC 6803 / Kazusa) GN=fabF PE=1 SV=1;>sll1069 3-oxoacyl-[acyl-carrier-protein] synthase II	12	41.1	44.004	416	0	+	1.1982	0.74588	0.66624	+	34.6	612980000	188100000	246450000	178430000	1.0708	0.78628	0.76307	+	41.1	394260000	129510000	143310000	121440000
sll1070	P73282		tr|P73282|P73282_SYNY3;sll1070	>tr|P73282|P73282_SYNY3 Transketolase OS=Synechocystis sp. (strain PCC 6803 / Kazusa) GN=tktA PE=4 SV=1;>sll1070 transketolase	29	48.8	71.724	670	0	+	0.98826	1.1438	1.2179	+	38.2	12991000000	4278800000	3741400000	4970900000	0.82546	0.82397	1.0577	+	47	9753700000	3536000000	2725300000	3492400000
sll1071	P73281		tr|P73281|P73281_SYNY3;sll1071	>tr|P73281|P73281_SYNY3 Sll1071 protein OS=Synechocystis sp. (strain PCC 6803 / Kazusa) GN=sll1071 PE=4 SV=1;>sll1071 hypothetical protein	6	22.5	30.532	275	0	+	0.68541	0.67544	0.97189	+	22.5	163540000	62737000	51368000	49435000	0.62117	0.73974	1.2495	+	22.5	116020000	45266000	30359000	40391000
sll1072	P73280		tr|P73280|P73280_SYNY3;sll1072	>tr|P73280|P73280_SYNY3 Sll1072 protein OS=Synechocystis sp. (strain PCC 6803 / Kazusa) GN=sll1072 PE=4 SV=1;>sll1072 hypothetical protein	2	15.2	25.182	223	0	+	0.97838	0.96288	1.0063	+	15.2	53333000	23051000	15438000	14844000	1.389	1.3341	0.93441	+	15.2	25254000	6223400	9852400	9178100
sll1074	P73274	SYL	sp|P73274|SYL_SYNY3;sll1074	>sp|P73274|SYL_SYNY3 Leucine--tRNA ligase OS=Synechocystis sp. (strain PCC 6803 / Kazusa) GN=leuS PE=3 SV=1;>sll1074 leucyl-tRNA synthetase	22	36.5	98.294	869	0	+	1.0372	0.99413	0.98051	+	23	517700000	164220000	171790000	181700000	0.84204	0.82608	1.026	+	31	313630000	111450000	92710000	109470000
sll1076	P73273		sll1076;tr|P73273|P73273_SYNY3	>sll1076 cation-transporting ATPase PacL;>tr|P73273|P73273_SYNY3 Zinc exporter OS=Synechocystis sp. (strain PCC 6803 / Kazusa) GN=ziaA PE=3 SV=1	2	2.1	104.98	962	0.0038911		NaN	NaN	NaN		0.7	20803000	6510500	5265400	9027200	NaN	NaN	NaN		1.4	660200	211180	240440	208580
sll1077	P73270	SPEB2	sp|P73270|SPEB2_SYNY3;sll1077	>sp|P73270|SPEB2_SYNY3 Probable agmatinase 2 OS=Synechocystis sp. (strain PCC 6803 / Kazusa) GN=speB2 PE=3 SV=1;>sll1077 agmatinase	6	23.6	42.963	390	0	+	1.0048	0.45392	0.40267	+	19.2	93445000	29660000	38225000	25560000	1.4143	0.61117	0.46466	+	15.6	54285000	18729000	23483000	12072000
sll1079	P73268		tr|P73268|P73268_SYNY3;sll1079	>tr|P73268|P73268_SYNY3 Hydrogenase expression/formation protein HypB OS=Synechocystis sp. (strain PCC 6803 / Kazusa) GN=hypB PE=4 SV=1;>sll1079 putative hydrogenase expression/formation protein HypB	2	10	25.079	229	0.00717	+	NaN	NaN	NaN		4.4	4279300	0	0	4279300	1.4549	2.6989	2.3746	+	10	19229000	5315600	4069700	9843900
sll1080	P73267		tr|P73267|P73267_SYNY3;sll1080	>tr|P73267|P73267_SYNY3 Sll1080 protein OS=Synechocystis sp. (strain PCC 6803 / Kazusa) GN=sll1080 PE=4 SV=1;>sll1080 ABC transport system substrate-binding protein	4	13.4	38.209	352	0	+	1.471	3.343	2.5274	+	6	283300000	44350000	62420000	176530000	1.0989	2.9925	3.2046	+	13.4	231970000	34523000	37779000	159670000
sll1082	P73265	NRTD	sp|P73265|NRTD_SYNY3;sll1082	>sp|P73265|NRTD_SYNY3 Putative nitrate transport ATP-binding protein NrtD OS=Synechocystis sp. (strain PCC 6803 / Kazusa) GN=nrtD PE=3 SV=1;>sll1082 ABC transport system ATP-binding protein	2	10.9	29.92	266	0	+	NaN	NaN	NaN		7.1	5787700	0	0	5787700	0.75137	5.6995	7.4971	+	10.9	8401300	946030	641250	6814000
sll1084	P73260		tr|P73260|P73260_SYNY3;sll1084	>tr|P73260|P73260_SYNY3 Sll1084 protein OS=Synechocystis sp. (strain PCC 6803 / Kazusa) GN=sll1084 PE=4 SV=1;>sll1084 hypothetical protein	4	5.9	97.388	865	0	+	0.86076	0.47942	0.63687	+	5.9	36742000	12434000	12984000	11324000	0.89786	0.52844	0.71911	+	5.9	32996000	11851000	11109000	10037000
sll1085	P74257	GLPD	sp|P74257|GLPD_SYNY3;sll1085	>sp|P74257|GLPD_SYNY3 Glycerol-3-phosphate dehydrogenase OS=Synechocystis sp. (strain PCC 6803 / Kazusa) GN=glpD PE=3 SV=1;>sll1085 glycerol-3-phosphate dehydrogenase	7	18.1	61.574	553	0	+	0.78301	1.0132	1.2465	+	11.8	57077000	18502000	15929000	22646000	0.78708	1.0011	1.2289	+	14.3	23253000	7895000	5464600	9893300
sll1086	P74253		tr|P74253|P74253_SYNY3;sll1086	>tr|P74253|P74253_SYNY3 Sll1086 protein OS=Synechocystis sp. (strain PCC 6803 / Kazusa) GN=sll1086 PE=4 SV=1;>sll1086 unknown protein	1	5.2	16.637	155	0.0038894	+	3.6381	1.604	0.41305	+	5.2	5378000	894160	2929500	1554400	2.2413	1.639	0.71896	+	5.2	1267300	266910	544230	456200
sll1089	P74251		tr|P74251|P74251_SYNY3;sll1089	>tr|P74251|P74251_SYNY3 Sll1089 protein OS=Synechocystis sp. (strain PCC 6803 / Kazusa) GN=sll1089 PE=4 SV=1;>sll1089 periplasmic protein, function unknown	4	24.4	23.491	213	0	+	1.1167	1.4866	1.1667	+	24.4	1147600000	341790000	361160000	444610000	1.3368	1.705	1.3087	+	13.6	357350000	77659000	109590000	170100000
sll1091	Q55087	CHLP	sp|Q55087|CHLP_SYNY3;sll1091	>sp|Q55087|CHLP_SYNY3 Geranylgeranyl diphosphate reductase OS=Synechocystis sp. (strain PCC 6803 / Kazusa) GN=chlP PE=3 SV=1;>sll1091 geranylgeranyl hydrogenase	22	61.2	44.882	407	0	+	1.1886	0.37894	0.30423	+	46.9	1280900000	470400000	623790000	186690000	0.84369	0.32925	0.40308	+	51.4	838050000	425090000	283880000	129080000
sll1092	P74243		tr|P74243|P74243_SYNY3;sll1092	>tr|P74243|P74243_SYNY3 Sll1092 protein OS=Synechocystis sp. (strain PCC 6803 / Kazusa) GN=sll1092 PE=4 SV=1;>sll1092 hypothetical protein	2	14.1	14.814	128	0	+	0.93739	0.79879	1.0487	+	14.1	43867000	12437000	14249000	17181000	1.2559	1.147	1.3737	+	14.1	26273000	7099000	8212800	10961000
sll1095	P74231		tr|P74231|P74231_SYNY3;sll1095	>tr|P74231|P74231_SYNY3 Sll1095 protein OS=Synechocystis sp. (strain PCC 6803 / Kazusa) GN=sll1095 PE=4 SV=1;>sll1095 hypothetical protein	1	8.1	23.456	211	0		NaN	NaN	NaN		8.1	5606000	1573500	2267400	1765100	NaN	NaN	NaN		8.1	2572800	331170	1133900	1107700
sll1096	P74230	RS12	sp|P74230|RS12_SYNY3;sll1096	>sp|P74230|RS12_SYNY3 30S ribosomal protein S12 OS=Synechocystis sp. (strain PCC 6803 / Kazusa) GN=rpsL PE=3 SV=1;>sll1096 30S ribosomal protein S12	2	12.7	14.176	126	0	+	0.82848	0.73255	1.0871	+	12.7	34566000	12987000	8836700	12741000	0.45986	0.53137	1.2504	+	12.7	25116000	9972100	5904400	9239100
sll1097	P74229	RS7	sp|P74229|RS7_SYNY3;sll1097	>sp|P74229|RS7_SYNY3 30S ribosomal protein S7 OS=Synechocystis sp. (strain PCC 6803 / Kazusa) GN=rpsG PE=3 SV=1;>sll1097 30S ribosomal protein S7	11	63.5	17.384	156	0	+	0.69923	0.63803	0.96691	+	63.5	4679500000	1808100000	1426500000	1444900000	0.71706	0.66486	0.99501	+	59.6	2310400000	876120000	687370000	746900000
sll1098	P74228	EFG2	sp|P74228|EFG2_SYNY3;sll1098	>sp|P74228|EFG2_SYNY3 Elongation factor G 2 OS=Synechocystis sp. (strain PCC 6803 / Kazusa) GN=fusB PE=3 SV=1;>sll1098 elongation factor EF-G	19	34.7	75.43	691	0	+	1.074	0.8979	0.86588	+	26.8	1077500000	349300000	399350000	328860000	0.95039	0.77678	0.8375	+	34.7	593390000	197090000	200530000	195780000
sll1099	P74227	EFTU	sp|P74227|EFTU_SYNY3;sll1099	>sp|P74227|EFTU_SYNY3 Elongation factor Tu OS=Synechocystis sp. (strain PCC 6803 / Kazusa) GN=tuf PE=1 SV=1;>sll1099 elongation factor Tu	31	72.7	43.733	399	0	+	0.97069	0.95727	1.0408	+	63.4	23597000000	7205300000	7616700000	8775400000	0.78333	0.87888	1.1022	+	69.9	14653000000	4596300000	4368900000	5688100000
sll1101	P74226	RS10	sp|P74226|RS10_SYNY3;sll1101	>sp|P74226|RS10_SYNY3 30S ribosomal protein S10 OS=Synechocystis sp. (strain PCC 6803 / Kazusa) GN=rpsJ PE=3 SV=1;>sll1101 30S ribosomal protein S10	8	64.8	12.037	105	0	+	1.0601	0.79851	0.78429	+	56.2	4381900000	1438800000	1636900000	1306200000	1.1472	0.90753	0.75836	+	50.5	2061900000	562670000	805920000	693290000
sll1103	P74224		tr|P74224|P74224_SYNY3;sll1103	>tr|P74224|P74224_SYNY3 Sll1103 protein OS=Synechocystis sp. (strain PCC 6803 / Kazusa) GN=sll1103 PE=4 SV=1;>sll1103 integral membrane protein (large) of a TRAP-type permease that mediates sodium-dependent glutamate transport GtrB	1	3.1	47.307	445	0		NaN	NaN	NaN		3.1	3211300	898540	806070	1506700	NaN	NaN	NaN		0	0	0	0	0
sll1104	P74223		tr|P74223|P74223_SYNY3;sll1104	>tr|P74223|P74223_SYNY3 Glutamine-binding protein OS=Synechocystis sp. (strain PCC 6803 / Kazusa) GN=glnH PE=4 SV=1;>sll1104 periplasmic substrate-binding protein of a TRAP-type permease that mediates sodium-dependent glutamate transport GtrC	3	9.1	32.661	296	0	+	0.80014	1.6446	2.0462	+	9.1	40590000	10277000	9688100	20625000	1.1224	2.5032	1.9863	+	6.1	4884900	1082500	1111700	2690700
sll1106	P74720		tr|P74720|P74720_SYNY3;sll1106	>tr|P74720|P74720_SYNY3 Sll1106 protein OS=Synechocystis sp. (strain PCC 6803 / Kazusa) GN=sll1106 PE=4 SV=1;>sll1106 hypothetical protein	12	62	18.031	171	0	+	1.2048	1.0943	0.82278	+	60.2	3669900000	1021200000	1308300000	1340400000	0.98801	0.77583	0.93415	+	56.7	1443900000	425270000	473200000	545420000
sll1107	P74719		tr|P74719|P74719_SYNY3;sll1107	>tr|P74719|P74719_SYNY3 Sll1107 protein OS=Synechocystis sp. (strain PCC 6803 / Kazusa) GN=sll1107 PE=4 SV=1;>sll1107 type IV pilus biogenesis protein PilI homolog	4	13.6	28.432	258	0	+	2.2004	1.4268	1.0223	+	10.1	27325000	5762700	9946900	11615000	0.90107	1.271	1.2999	+	10.9	30046000	7146700	8556900	14342000
sll1108	P74709	SURE	sp|P74709|SURE_SYNY3;sll1108	>sp|P74709|SURE_SYNY3 5-nucleotidase SurE OS=Synechocystis sp. (strain PCC 6803 / Kazusa) GN=surE PE=3 SV=1;>sll1108 stationary-phase survival protein SurE homolog	5	18.9	30.464	275	0	+	0.83395	0.93685	0.84139	+	10.5	28888000	9825800	8715800	10347000	1.0964	1.0078	1.1157	+	18.9	24719000	9463200	6705700	8550200
sll1109	P74708		tr|P74708|P74708_SYNY3;sll1109	>tr|P74708|P74708_SYNY3 Sll1109 protein OS=Synechocystis sp. (strain PCC 6803 / Kazusa) GN=sll1109 PE=4 SV=1;>sll1109 hypothetical protein	2	15.5	22.04	194	0	+	1.0473	0.82745	0.92129	+	15.5	425310000	128960000	164970000	131390000	1.1445	0.9946	0.78421	+	15.5	177910000	48895000	67944000	61066000
sll1110	P74707	RF1	sp|P74707|RF1_SYNY3;sll1110	>sp|P74707|RF1_SYNY3 Peptide chain release factor 1 OS=Synechocystis sp. (strain PCC 6803 / Kazusa) GN=prfA PE=3 SV=1;>sll1110 peptide chain release factor 1	13	40	41.126	365	0	+	0.84744	0.73569	0.77079	+	40	578290000	215690000	194800000	167800000	0.95568	0.83229	0.92393	+	37.3	258820000	80177000	94581000	84066000
sll1112	P73367	AROQ	sp|P73367|AROQ_SYNY3;sll1112	>sp|P73367|AROQ_SYNY3 3-dehydroquinate dehydratase OS=Synechocystis sp. (strain PCC 6803 / Kazusa) GN=aroQ PE=3 SV=1;>sll1112 3-dehydroquinate dehydratase	2	17.8	16.374	152	0.0092205	+	NaN	NaN	NaN		9.9	1119000	308810	650850	159370	1.0116	0.96049	0.8652	+	17.8	6274300	2030800	2133500	2110000
sll1118	P73346	Y1118	sp|P73346|Y1118_SYNY3;sll1118	>sp|P73346|Y1118_SYNY3 UPF0145 protein sll118 OS=Synechocystis sp. (strain PCC 6803 / Kazusa) GN=sll1118 PE=3 SV=1;>sll1118 hypothetical protein	4	38	11.45	108	0	+	1.0777	1.3806	1.2687	+	38	664510000	189240000	198660000	276610000	1.2446	1.5675	1.2774	+	38	419210000	84149000	127440000	207620000
sll1120	P73340	SMC	sp|P73340|SMC_SYNY3;sll1120	>sp|P73340|SMC_SYNY3 Chromosome partition protein Smc OS=Synechocystis sp. (strain PCC 6803 / Kazusa) GN=smc PE=3 SV=1;>sll1120 chromosome segregation protein SMC1	10	13.2	136.13	1200	0	+	0.82211	0.90499	1.0916	+	3.8	54232000	15585000	19441000	19207000	0.92291	0.87668	1.0767	+	5.6	19968000	6559600	5696700	7711200
sll1121	P73339		tr|P73339|P73339_SYNY3;sll1121	>tr|P73339|P73339_SYNY3 Sll1121 protein OS=Synechocystis sp. (strain PCC 6803 / Kazusa) GN=sll1121 PE=4 SV=1;>sll1121 hypothetical protein	1	1.2	85.496	770	0.0063586		NaN	NaN	NaN		0	0	0	0	0	NaN	NaN	NaN		1.2	1368300	430930	353290	584120
sll1123	P73338		tr|P73338|P73338_SYNY3;sll1123	>tr|P73338|P73338_SYNY3 Sll1123 protein OS=Synechocystis sp. (strain PCC 6803 / Kazusa) GN=sll1123 PE=4 SV=1;>sll1123 hypothetical protein	3	13.7	28.896	256	0	+	1.0893	1.5377	1.1635	+	9.4	52424000	11291000	18240000	22893000	1.0096	0.90013	0.90937	+	4.3	12747000	5044100	4142500	3560700
sll1124	P73337		tr|P73337|P73337_SYNY3;sll1124	>tr|P73337|P73337_SYNY3 Sensory transduction histidine kinase OS=Synechocystis sp. (strain PCC 6803 / Kazusa) GN=sll1124 PE=4 SV=1;>sll1124 two-component sensor histidine kinase, phytochrome-like protein	3	2.6	154.57	1371	0	+	1.3825	1.479	1.166	+	2.6	18277000	4659800	6246800	7370100	1.1459	1.0836	1.2937	+	2.6	12583000	3731600	3855000	4995900
sll1127	P73495		tr|P73495|P73495_SYNY3;sll1127	>tr|P73495|P73495_SYNY3 Naphthoate synthase OS=Synechocystis sp. (strain PCC 6803 / Kazusa) GN=menB PE=1 SV=1;>sll1127 1,4-dihydroxy-2-naphthoate synthase	9	41.5	30.307	275	0	+	0.87352	0.97374	1.1971	+	29.1	138710000	43721000	46427000	48566000	0.72045	1.0849	1.4627	+	33.8	122750000	46652000	29710000	46391000
sll1129	P73490		tr|P73490|P73490_SYNY3;sll1129	>tr|P73490|P73490_SYNY3 2-hydroxy-6-oxohepta-2,4-dienoate hydrolase OS=Synechocystis sp. (strain PCC 6803 / Kazusa) GN=todF PE=4 SV=1;>sll1129 2-hydroxy-6-oxohepta-2,4-dienoate hydrolase	3	11.1	32.773	296	0	+	0.80144	1.1781	3.1769	+	11.1	90813000	27094000	23219000	40500000	0.94532	1.056	1.0837	+	11.1	50936000	17879000	13807000	19250000
sll1130	P73488		tr|P73488|P73488_SYNY3;sll1130	>tr|P73488|P73488_SYNY3 Sll1130 protein OS=Synechocystis sp. (strain PCC 6803 / Kazusa) GN=sll1130 PE=4 SV=1;>sll1130 unknown protein	11	77.4	12.933	115	0	+	1.1778	1.0931	0.89151	+	77.4	9731900000	2588800000	3597200000	3545900000	1.4119	1.1931	0.83444	+	74.8	4956300000	1223600000	1962100000	1770600000
sll1135	P73476		tr|P73476|P73476_SYNY3;sll1135	>tr|P73476|P73476_SYNY3 Sll1135 protein OS=Synechocystis sp. (strain PCC 6803 / Kazusa) GN=sll1135 PE=4 SV=1;>sll1135 unknown protein	2	9	35.994	334	0	+	1.197	1.6319	1.2324	+	9	63333000	16066000	21555000	25712000	1.1138	1.4012	1.4233	+	9	24950000	6382700	7716300	10851000
sll1138	P73470		tr|P73470|P73470_SYNY3;sll1138	>tr|P73470|P73470_SYNY3 Sll1138 protein OS=Synechocystis sp. (strain PCC 6803 / Kazusa) GN=sll1138 PE=4 SV=1;>sll1138 hypothetical protein	2	9.3	27.901	248	0	+	NaN	NaN	NaN		0	0	0	0	0	2.6078	1.073	0.4341	+	9.3	31469000	4020200	21055000	6394700
sll1142	P73466		tr|P73466|P73466_SYNY3;sll1142	>tr|P73466|P73466_SYNY3 Sll1142 protein OS=Synechocystis sp. (strain PCC 6803 / Kazusa) GN=sll1142 PE=4 SV=1;>sll1142 hypothetical protein	3	17.9	19.415	173	0	+	1.0988	1.1207	0.89355	+	17.9	82608000	22103000	30248000	30257000	1.2994	1.2314	0.8221	+	17.9	23665000	5586800	8330500	9748200
sll1143	P73465		sll1143;tr|P73465|P73465_SYNY3	>sll1143 ATP-dependent helicase PcrA;>tr|P73465|P73465_SYNY3 DNA helicase II OS=Synechocystis sp. (strain PCC 6803 / Kazusa) GN=uvrD PE=4 SV=1	19	27.7	90.166	791	0	+	0.95947	0.87026	0.97979	+	23.1	220940000	67793000	73511000	79639000	1.1879	1.0678	1.055	+	23.3	154710000	45288000	50661000	58764000
sll1144	P73460	RSMH	sp|P73460|RSMH_SYNY3;sll1144	>sp|P73460|RSMH_SYNY3 Ribosomal RNA small subunit methyltransferase H OS=Synechocystis sp. (strain PCC 6803 / Kazusa) GN=rsmH PE=3 SV=1;>sll1144 hypothetical protein	8	34.8	34.386	305	0	+	0.92276	0.91204	1.0693	+	28.5	268490000	84860000	88341000	95286000	0.69958	1.0543	1.4833	+	31.8	172440000	56738000	42044000	73658000
sll1147	P73795	Y1147	sp|P73795|Y1147_SYNY3;sll1147	>sp|P73795|Y1147_SYNY3 Uncharacterized protein sll1147 OS=Synechocystis sp. (strain PCC 6803 / Kazusa) GN=sll1147 PE=3 SV=1;>sll1147 glutathione S-transferase	1	11.7	15.414	137	0	+	0.82407	1.0594	1.2384	+	11.7	22080000	7051700	6425100	8603500	NaN	NaN	NaN		11.7	2739400	805770	815510	1118100
sll1150	P73793		tr|P73793|P73793_SYNY3;sll1150	>tr|P73793|P73793_SYNY3 Sll1150 protein OS=Synechocystis sp. (strain PCC 6803 / Kazusa) GN=sll1150 PE=4 SV=1;>sll1150 hypothetical protein	1	4.4	26.695	252	0.0067568		NaN	NaN	NaN		0	0	0	0	0	NaN	NaN	NaN		4.4	101220000	73234000	21131000	6858100
sll1151	P73791		tr|P73791|P73791_SYNY3;sll1151	>tr|P73791|P73791_SYNY3 Sll1151 protein OS=Synechocystis sp. (strain PCC 6803 / Kazusa) GN=sll1151 PE=4 SV=1;>sll1151 unknown protein	2	6.3	66.572	605	0	+	0.91631	2.5589	2.6046	+	6.3	24844000	5789000	5176700	13879000	1.2763	1.8446	1.3096	+	6.3	16987000	3627200	4652400	8707000
sll1159	P73776		tr|P73776|P73776_SYNY3;sll1159	>tr|P73776|P73776_SYNY3 Sll1159 protein OS=Synechocystis sp. (strain PCC 6803 / Kazusa) GN=sll1159 PE=4 SV=1;>sll1159 probable bacterioferritin comigratory protein	1	8.7	24.751	218	0.0067682		NaN	NaN	NaN		0	0	0	0	0	NaN	NaN	NaN		8.7	0	0	0	0
sll1162	P73773		tr|P73773|P73773_SYNY3;sll1162	>tr|P73773|P73773_SYNY3 Sll1162 protein OS=Synechocystis sp. (strain PCC 6803 / Kazusa) GN=sll1162 PE=4 SV=1;>sll1162 hypothetical protein	1	6	26.903	235	0		NaN	NaN	NaN		6	4447900	1139900	1248000	2060000	NaN	NaN	NaN		6	1232700	238350	433210	561170
sll1163	P73772		tr|P73772|P73772_SYNY3;sll1163	>tr|P73772|P73772_SYNY3 Sll1163 protein OS=Synechocystis sp. (strain PCC 6803 / Kazusa) GN=sll1163 PE=4 SV=1;>sll1163 unknown protein	2	14.1	14.769	135	0.0055627	+	0.74193	1.1948	1.5878	+	5.9	34066000	11416000	8582400	14068000	NaN	NaN	NaN		5.9	11525000	3080400	2619300	5824900
sll1165	P73769	MUTS	sp|P73769|MUTS_SYNY3;sll1165	>sp|P73769|MUTS_SYNY3 DNA mismatch repair protein MutS OS=Synechocystis sp. (strain PCC 6803 / Kazusa) GN=mutS PE=3 SV=2;>sll1165 DNA mismatch repair protein	8	11.2	97.585	878	0	+	0.8772	1.1438	1.2003	+	2.4	30162000	9384400	8925900	11852000	0.86995	0.88202	1.0787	+	8.7	29630000	5388400	12567000	11675000
sll1166	P74204		tr|P74204|P74204_SYNY3;sll1166	>tr|P74204|P74204_SYNY3 Sll1166 protein OS=Synechocystis sp. (strain PCC 6803 / Kazusa) GN=sll1166 PE=4 SV=1;>sll1166 hypothetical protein	2	5.4	40.068	367	0	+	NaN	NaN	NaN		3.5	13551000	2575600	3584800	7390600	0.28537	0.38575	1.2869	+	5.4	15231000	4513800	4433600	6283900
sll1167	P74200		tr|P74200|P74200_SYNY3;sll1167	>tr|P74200|P74200_SYNY3 Penicillin-binding protein 4 OS=Synechocystis sp. (strain PCC 6803 / Kazusa) GN=pbp PE=4 SV=1;>sll1167 unknown protein	2	6.5	44.56	414	0		NaN	NaN	NaN		6.5	5337400	1098000	1059200	3180200	NaN	NaN	NaN		3.4	2820700	565780	633880	1621000
sll1172	P74193	THRC	sp|P74193|THRC_SYNY3;sll1172	>sp|P74193|THRC_SYNY3 Threonine synthase OS=Synechocystis sp. (strain PCC 6803 / Kazusa) GN=thrC PE=3 SV=1;>sll1172 threonine synthase	13	47.9	40.414	382	0	+	1.0046	0.9692	0.93131	+	33.2	408750000	126550000	136940000	145250000	0.84236	0.91129	1.0461	+	36.6	280160000	87673000	81791000	110700000
sll1173	P74191		tr|P74191|P74191_SYNY3;sll1173	>tr|P74191|P74191_SYNY3 Sll1173 protein OS=Synechocystis sp. (strain PCC 6803 / Kazusa) GN=sll1173 PE=4 SV=1;>sll1173 hypothetical protein	2	8.6	28.014	244	0.0051546		NaN	NaN	NaN		4.1	19100000	4446700	5278300	9374600	NaN	NaN	NaN		8.6	3549300	537760	756040	2255400
sll1174	P74190		tr|P74190|P74190_SYNY3;sll1174	>tr|P74190|P74190_SYNY3 Sll1174 protein OS=Synechocystis sp. (strain PCC 6803 / Kazusa) GN=sll1174 PE=4 SV=1;>sll1174 unknown protein	2	7.7	30.813	274	0	+	0.78015	1.2057	1.384	+	7.7	40580000	11829000	11310000	17441000	0.71741	0.99875	1.6109	+	7.7	23277000	6491900	5323800	11461000
sll1178	P74178	Y1178	sp|P74178|Y1178_SYNY3;sll1178	>sp|P74178|Y1178_SYNY3 Uncharacterized protein sll1178 OS=Synechocystis sp. (strain PCC 6803 / Kazusa) GN=sll1178 PE=3 SV=1;>sll1178 probable carbamoyl transferase	8	15.1	69.141	615	0	+	1.2832	1.4316	1.1709	+	10.7	160700000	28803000	58636000	73264000	0.93993	1.0727	1.1144	+	13	154250000	57697000	49032000	47518000
sll1180	P74176		tr|P74176|P74176_SYNY3;sll1180	>tr|P74176|P74176_SYNY3 HlyB family OS=Synechocystis sp. (strain PCC 6803 / Kazusa) GN=hlyB PE=4 SV=1;>sll1180 toxin secretion ABC transporter ATP-binding protein	24	35.1	112.09	1011	0	+	1.1693	1.5247	1.2629	+	19.5	795820000	170910000	259220000	365680000	0.904	0.97259	1.0954	+	26.6	540940000	163190000	166640000	211120000
sll1181	P74175		tr|P74175|P74175_SYNY3;sll1181	>tr|P74175|P74175_SYNY3 HlyD family of secretion proteins OS=Synechocystis sp. (strain PCC 6803 / Kazusa) GN=hlyD PE=4 SV=1;>sll1181 similar to hemolysin secretion protein	30	53.7	64.707	583	0	+	0.85031	1.3689	1.5596	+	43.9	1184700000	338520000	340160000	506000000	0.85836	1.0944	1.2046	+	46.7	657420000	202260000	186920000	268240000
sll1182	P74174		tr|P74174|P74174_SYNY3;sll1182	>tr|P74174|P74174_SYNY3 Cytochrome b6/f complex iron-sulfur subunit OS=Synechocystis sp. (strain PCC 6803 / Kazusa) GN=petC PE=4 SV=1;>sll1182 cytochrome b6-f complex alternative iron-sulfur subunit (Rieske iron sulfur protein)	4	51.1	13.72	133	0	+	1.3324	1.7311	1.3066	+	24.1	207530000	33729000	88917000	84884000	1.1526	1.6118	1.5473	+	47.4	134520000	32312000	35496000	66715000
sll1184	P72849	HO1	sp|P72849|HO1_SYNY3;sll1184	>sp|P72849|HO1_SYNY3 Heme oxygenase 1 OS=Synechocystis sp. (strain PCC 6803 / Kazusa) GN=pbsA1 PE=1 SV=1;>sll1184 heme oxygenase	13	66.7	27.05	240	0	+	1.4062	0.099435	0.072559	+	60	1311600000	494940000	750520000	66097000	0.97708	0.11435	0.097891	+	54.6	538420000	233590000	271270000	33556000
sll1185	P72848	HEM6	sp|P72848|HEM6_SYNY3;sll1185	>sp|P72848|HEM6_SYNY3 Coproporphyrinogen-III oxidase, aerobic OS=Synechocystis sp. (strain PCC 6803 / Kazusa) GN=hemF PE=3 SV=1;>sll1185 coproporphyrinogen III oxidase, aerobic (oxygen-dependent)	14	57.4	38.937	340	0	+	1.0918	0.61355	0.555	+	54.4	2564200000	879520000	1077700000	606970000	1.1866	0.62299	0.49831	+	57.4	1447500000	475310000	620910000	351240000
sll1186	P72847		tr|P72847|P72847_SYNY3;sll1186	>tr|P72847|P72847_SYNY3 Sll1186 protein OS=Synechocystis sp. (strain PCC 6803 / Kazusa) GN=sll1186 PE=4 SV=1;>sll1186 hypothetical protein	4	18.5	25.117	216	0	+	1.3757	1.2016	0.90854	+	18.5	61474000	15697000	23179000	22598000	1.2058	1.3384	0.92113	+	18.5	34202000	8582600	11911000	13708000
sll1188	P72845		tr|P72845|P72845_SYNY3;sll1188	>tr|P72845|P72845_SYNY3 Sll1188 protein OS=Synechocystis sp. (strain PCC 6803 / Kazusa) GN=sll1188 PE=4 SV=1;>sll1188 hypothetical protein	10	53	18.816	164	0	+	1.2453	1.1742	0.94713	+	53	1742200000	465450000	617130000	659600000	1.3641	1.3546	0.99052	+	53	942570000	231420000	332940000	378220000
sll1189	P72842		tr|P72842|P72842_SYNY3;sll1189	>tr|P72842|P72842_SYNY3 Glycolate oxidase subunit GlcE OS=Synechocystis sp. (strain PCC 6803 / Kazusa) GN=glcE PE=4 SV=1;>sll1189 glycolate oxidase subunit GlcE	5	13.4	47.376	434	0	+	0.9451	0.95229	0.81088	+	9.7	52082000	13411000	20724000	17947000	0.8708	1.0695	1.1282	+	13.4	42541000	12921000	12090000	17530000
sll1193	P72833		tr|P72833|P72833_SYNY3;sll1193	>tr|P72833|P72833_SYNY3 Sll1193 protein OS=Synechocystis sp. (strain PCC 6803 / Kazusa) GN=sll1193 PE=4 SV=1;>sll1193 hypothetical protein	4	28.5	19.388	165	0	+	0.85517	1.1438	1.3472	+	21.8	86222000	25724000	18728000	41770000	1.3277	1.4237	1.1402	+	21.8	17632000	4696900	6525900	6409400
sll1194	Q55332	PSBU	sp|Q55332|PSBU_SYNY3;sll1194	>sp|Q55332|PSBU_SYNY3 Photosystem II 12 kDa extrinsic protein OS=Synechocystis sp. (strain PCC 6803 / Kazusa) GN=psbU PE=1 SV=2;>sll1194 photosystem II 12 kDa extrinsic protein	7	64.1	14.245	131	0	+	1.0455	0.97086	1.0142	+	24.4	6260100000	2127000000	2029500000	2103600000	1.7442	1.3476	0.77894	+	64.1	3479800000	938020000	1346800000	1194900000
sll1196	P72830	K6PF1	sp|P72830|K6PF1_SYNY3;sll1196	>sp|P72830|K6PF1_SYNY3 6-phosphofructokinase 1 OS=Synechocystis sp. (strain PCC 6803 / Kazusa) GN=pfkA1 PE=3 SV=1;>sll1196 phosphofructokinase	9	27.1	38.588	361	0	+	0.81606	1.5048	1.8413	+	24.7	450350000	133340000	101580000	215430000	0.74005	1.487	2.0731	+	24.7	205120000	55767000	43858000	105500000
sll1201	P72822		tr|P72822|P72822_SYNY3;sll1201	>tr|P72822|P72822_SYNY3 Sll1201 protein OS=Synechocystis sp. (strain PCC 6803 / Kazusa) GN=sll1201 PE=4 SV=1;>sll1201 hypothetical protein	7	26.1	30.301	264	0	+	0.64605	0.79254	1.1286	+	19.3	28382000	10760000	7314800	10307000	NaN	NaN	NaN		13.3	0	0	0	0
sll1209	P72588	DNLJ	sp|P72588|DNLJ_SYNY3;sll1209	>sp|P72588|DNLJ_SYNY3 DNA ligase OS=Synechocystis sp. (strain PCC 6803 / Kazusa) GN=ligA PE=3 SV=1;>sll1209 DNA ligase	9	15.1	74.601	669	0	+	0.9415	1.3348	1.0073	+	10.9	27899000	6683400	10545000	10670000	1.0131	1.185	1.1908	+	15.1	41532000	16958000	9831000	14743000
sll1212	P72586		tr|P72586|P72586_SYNY3;sll1212	>tr|P72586|P72586_SYNY3 GDP-D-mannose dehydratase OS=Synechocystis sp. (strain PCC 6803 / Kazusa) GN=rfbD PE=1 SV=1;>sll1212 GDP-mannose 4,6-dehydratase	20	61.6	41.333	362	0	+	0.90333	1.0173	1.0215	+	61.6	4680200000	1474400000	1572000000	1633800000	0.78176	1.0203	1.2756	+	61.6	3130000000	976180000	870560000	1283300000
sll1213	P72585		tr|P72585|P72585_SYNY3;sll1213	>tr|P72585|P72585_SYNY3 Sll1213 protein OS=Synechocystis sp. (strain PCC 6803 / Kazusa) GN=sll1213 PE=4 SV=1;>sll1213 GDP-fucose synthetase	15	48.1	34.719	312	0	+	0.93892	0.9812	1.0762	+	43.3	2216300000	679000000	687960000	849310000	0.69658	0.97042	1.4626	+	48.1	1939200000	584770000	493840000	860560000
sll1214	P72584	ACSF1	sp|P72584|ACSF1_SYNY3;sll1214	>sp|P72584|ACSF1_SYNY3 Magnesium-protoporphyrin IX monomethyl ester [oxidative] cyclase 1 OS=Synechocystis sp. (strain PCC 6803 / Kazusa) GN=acsF1 PE=3 SV=1;>sll1214 hypothetical protein YCF59	10	27.4	42.153	358	0	+	1.2968	0.33565	0.27172	+	27.4	316180000	108360000	160960000	46859000	0.54962	0.18043	0.32139	+	21.8	199410000	100200000	68843000	30361000
sll1217	P74030		tr|P74030|P74030_SYNY3;sll1217	>tr|P74030|P74030_SYNY3 Sll1217 protein OS=Synechocystis sp. (strain PCC 6803 / Kazusa) GN=sll1217 PE=4 SV=1;>sll1217 unknown protein	12	59.6	25.604	225	0	+	0.88507	1.2628	1.4363	+	48	499420000	149890000	136830000	212700000	1.311	1.7966	1.3948	+	51.1	390260000	92802000	112850000	184600000
sll1218	P74029		tr|P74029|P74029_SYNY3;sll1218	>tr|P74029|P74029_SYNY3 Ycf39 protein OS=Synechocystis sp. (strain PCC 6803 / Kazusa) GN=ycf39 PE=4 SV=1;>sll1218 hypothetical protein YCF39	10	58.4	23.534	219	0	+	1.0344	1.4052	1.447	+	48.9	2058300000	553180000	595010000	910090000	1.0506	1.4669	1.5447	+	47.9	850550000	189160000	228200000	433190000
sll1220	P74025		tr|P74025|P74025_SYNY3;sll1220	>tr|P74025|P74025_SYNY3 Potential NAD-reducing hydrogenase subunit OS=Synechocystis sp. (strain PCC 6803 / Kazusa) GN=sll1220 PE=3 SV=1;>sll1220 putative diaphorase subunit of the bidirectional hydrogenase	7	48	18.759	173	0	+	1.3014	1.4457	1.3112	+	38.7	121890000	28493000	42124000	51272000	1.6495	2.1603	1.3611	+	48	104100000	20146000	29975000	53975000
sll1221	P74024		tr|P74024|P74024_SYNY3;sll1221	>tr|P74024|P74024_SYNY3 Hydrogenase subunit OS=Synechocystis sp. (strain PCC 6803 / Kazusa) GN=hoxF PE=4 SV=1;>sll1221 diaphorase subunit of the bidirectional hydrogenase	17	46.5	57.774	533	0	+	1.3354	1.4308	0.98961	+	28	164640000	37701000	57740000	69195000	1.1506	1.7892	1.5345	+	44.8	269190000	57945000	74727000	136520000
sll1222	P74023		tr|P74023|P74023_SYNY3;sll1222	>tr|P74023|P74023_SYNY3 Sll1222 protein OS=Synechocystis sp. (strain PCC 6803 / Kazusa) GN=sll1222 PE=4 SV=1;>sll1222 hypothetical protein	8	36.8	24.229	212	0	+	1.2363	2.6643	2.0763	+	36.8	178980000	31857000	45942000	101180000	1.7561	3.415	2.0608	+	36.8	164220000	22148000	42680000	99392000
sll1223	P74022		tr|P74022|P74022_SYNY3;sll1223	>tr|P74022|P74022_SYNY3 Hydrogenase subunit OS=Synechocystis sp. (strain PCC 6803 / Kazusa) GN=hoxU PE=4 SV=1;>sll1223 diaphorase subunit of the bidirectional hydrogenase	7	34	26.196	238	0	+	0.90912	1.349	0.88773	+	20.2	118840000	27320000	45478000	46040000	1.3808	1.8291	1.294	+	34	126110000	20833000	36163000	69119000
sll1224	P74021		tr|P74021|P74021_SYNY3;sll1224	>tr|P74021|P74021_SYNY3 Hydrogenase small subunit OS=Synechocystis sp. (strain PCC 6803 / Kazusa) GN=hoxY PE=4 SV=1;>sll1224 hydrogenase subunit of the bidirectional hydrogenase	5	44	19.958	182	0	+	1.3347	1.3943	0.95279	+	30.2	296660000	69851000	116100000	110710000	1.8348	1.9675	1.1002	+	31.3	210410000	40372000	72512000	97531000
sll1226	P74018		tr|P74018|P74018_SYNY3;sll1226	>tr|P74018|P74018_SYNY3 Hydrogenase large subunit OS=Synechocystis sp. (strain PCC 6803 / Kazusa) GN=hoxH PE=3 SV=1;>sll1226 hydrogenase subunit of the bidirectional hydrogenase	17	42.2	52.917	474	0	+	1.3205	0.82902	0.65311	+	38.8	369760000	91708000	153900000	124150000	1.2258	1.3115	0.98544	+	40.5	246630000	64815000	80848000	100970000
sll1228	P74015		tr|P74015|P74015_SYNY3;sll1228	>tr|P74015|P74015_SYNY3 Hybrid sensory kinase OS=Synechocystis sp. (strain PCC 6803 / Kazusa) GN=sll1228 PE=4 SV=1;>sll1228 two-component hybrid sensor and regulator	4	6	69.896	633	0	+	1.2252	1.4607	1.0852	+	4.6	16341000	3083300	9377400	3880200	1.0834	0.77054	0.57875	+	3	1020800	380920	312480	327370
sll1229	P74014		tr|P74014|P74014_SYNY3;sll1229	>tr|P74014|P74014_SYNY3 Hybrid sensory kinase OS=Synechocystis sp. (strain PCC 6803 / Kazusa) GN=sll1229 PE=4 SV=1;>sll1229 two-component hybrid sensor and regulator	4	12.2	42.382	378	0	+	1.0933	1.3553	1.4993	+	12.2	79044000	52139000	10830000	16075000	0.20205	0.2588	1.6546	+	9	46408000	33444000	4604800	8358500
sll1231	P74013		tr|P74013|P74013_SYNY3;sll1231	>tr|P74013|P74013_SYNY3 Mannosyltransferase B OS=Synechocystis sp. (strain PCC 6803 / Kazusa) GN=mtfB PE=4 SV=1;>sll1231 mannosyltransferase	2	6.8	45.659	399	0.0038927	+	NaN	NaN	NaN		3.5	748970	142610	270880	335480	0.82966	0.97519	1.318	+	6.8	10796000	3858800	3315400	3622300
sll1233	P74011		tr|P74011|P74011_SYNY3;sll1233	>tr|P74011|P74011_SYNY3 Sll1233 protein OS=Synechocystis sp. (strain PCC 6803 / Kazusa) GN=sll1233 PE=4 SV=1;>sll1233 hypothetical protein	4	16.7	33.204	294	0	+	0.93568	0.87486	0.99004	+	16.7	34531000	10676000	12321000	11535000	0.89743	1.1502	1.2983	+	16.7	22904000	6788000	6682000	9434400
sll1234	P74008	SAHH	sp|P74008|SAHH_SYNY3;sll1234	>sp|P74008|SAHH_SYNY3 Adenosylhomocysteinase OS=Synechocystis sp. (strain PCC 6803 / Kazusa) GN=ahcY PE=3 SV=1;>sll1234 adenosylhomocysteinase	20	60	46.213	425	0	+	1.0457	0.75359	0.65044	+	57.9	9190900000	2941000000	3629800000	2620100000	0.92689	0.81945	0.77316	+	48.2	5705700000	1859400000	1996300000	1850000000
sll1236	P74006		tr|P74006|P74006_SYNY3;sll1236	>tr|P74006|P74006_SYNY3 Sll1236 protein OS=Synechocystis sp. (strain PCC 6803 / Kazusa) GN=sll1236 PE=4 SV=1;>sll1236 unknown protein	2	20.5	14.711	127	0	+	2.3101	1.2779	0.57567	+	20.5	52962000	10371000	30151000	12440000	0.97123	0.87253	0.89747	+	20.5	16416000	6124100	4630600	5661600
sll1237	P74003	PRMC	sp|P74003|PRMC_SYNY3;sll1237	>sp|P74003|PRMC_SYNY3 Release factor glutamine methyltransferase OS=Synechocystis sp. (strain PCC 6803 / Kazusa) GN=prmC PE=3 SV=1;>sll1237 N(5)-glutamine methyltransferase	2	6.4	33.802	299	0	+	1.0604	1.1096	0.99229	+	4	30686000	9729600	10629000	10327000	0.86253	1.066	1.144	+	6.4	16306000	4835600	5403900	6066800
sll1239	P74001		tr|P74001|P74001_SYNY3;sll1239	>tr|P74001|P74001_SYNY3 Sll1239 protein OS=Synechocystis sp. (strain PCC 6803 / Kazusa) GN=sll1239 PE=4 SV=1;>sll1239 unknown protein	10	55.1	20.608	178	0	+	1.0398	1.0482	1.0507	+	27.5	1573600000	467100000	570000000	536460000	0.81385	0.69638	0.88844	+	39.9	546470000	184420000	169860000	192190000
sll1241	P73999		tr|P73999|P73999_SYNY3;sll1241	>tr|P73999|P73999_SYNY3 Sll1241 protein OS=Synechocystis sp. (strain PCC 6803 / Kazusa) GN=sll1241 PE=4 SV=1;>sll1241 unknown protein	4	16.3	29.409	252	0	+	NaN	NaN	NaN		4.8	10090000	3755900	3065700	3268400	0.73432	1.3422	1.1973	+	16.3	18742000	5723300	3848900	9170200
sll1242	P42349	Y1242	sp|P42349|Y1242_SYNY3;sll1242	>sp|P42349|Y1242_SYNY3 Uncharacterized methyltransferase sll1242 OS=Synechocystis sp. (strain PCC 6803 / Kazusa) GN=sll1242 PE=4 SV=2;>sll1242 hypothetical protein	15	28.9	61.755	536	0	+	1.0753	1.2542	1.1756	+	21.5	433330000	110990000	139760000	182580000	0.77645	1.0075	1.1904	+	28.9	259700000	81518000	72360000	105820000
sll1244	P42352	RL9	sp|P42352|RL9_SYNY3;sll1244	>sp|P42352|RL9_SYNY3 50S ribosomal protein L9 OS=Synechocystis sp. (strain PCC 6803 / Kazusa) GN=rplI PE=3 SV=2;>sll1244 50S ribosomal protein L9	7	42.1	16.641	152	0	+	1.3057	0.88729	0.63956	+	42.1	5359400000	1648700000	2214800000	1495900000	1.1537	0.86287	0.69518	+	41.4	2335600000	651140000	961510000	722950000
sll1247	P45451	Y1247	sp|P45451|Y1247_SYNY3;sll1247	>sp|P45451|Y1247_SYNY3 Uncharacterized protein sll1247 OS=Synechocystis sp. (strain PCC 6803 / Kazusa) GN=sll1247 PE=4 SV=2;>sll1247 hypothetical protein	4	9.4	52.741	457	0	+	0.71284	0.71022	0.8763	+	6.8	11106000	5795200	3061200	2249600	0.95191	0.45029	0.57862	+	4.4	3024400	1009000	1190800	824580
sll1249	Q55074	PANCY	sp|Q55074|PANCY_SYNY3;sll1249	>sp|Q55074|PANCY_SYNY3 Bifunctional pantoate ligase/cytidylate kinase OS=Synechocystis sp. (strain PCC 6803 / Kazusa) GN=panC/cmk PE=3 SV=2;>sll1249 pantothenate synthetase/cytidylate kinase	9	25.7	55.451	513	0	+	1.0376	1.0012	1.0643	+	18.3	104930000	31268000	37496000	36164000	0.83413	0.95919	1.2415	+	20.1	53502000	17835000	16278000	19389000
sll1251	P74084		tr|P74084|P74084_SYNY3;sll1251	>tr|P74084|P74084_SYNY3 Sll1251 protein OS=Synechocystis sp. (strain PCC 6803 / Kazusa) GN=sll1251 PE=4 SV=1;>sll1251 hypothetical protein	5	17.6	35.327	296	0		NaN	NaN	NaN		10.5	9787600	291370	1328600	8167600	NaN	NaN	NaN		10.8	7404800	175880	632560	6596400
sll1252	P74082		tr|P74082|P74082_SYNY3;sll1252	>tr|P74082|P74082_SYNY3 Sll1252 protein OS=Synechocystis sp. (strain PCC 6803 / Kazusa) GN=sll1252 PE=4 SV=1;>sll1252 hypothetical protein	6	26.3	28.591	259	0	+	0.80793	0.99788	1.2525	+	13.9	114360000	35613000	33065000	45686000	0.73104	1.0931	1.4966	+	22.4	73497000	23132000	16960000	33405000
sll1253	P74081		tr|P74081|P74081_SYNY3;sll1253	>tr|P74081|P74081_SYNY3 PolyA polymerase OS=Synechocystis sp. (strain PCC 6803 / Kazusa) GN=pcnB PE=3 SV=1;>sll1253 similar to polyA polymerase	6	8.8	105.91	942	0	+	1.2753	0.99132	0.96287	+	3.9	10800000	3188500	3961800	3650100	1.1703	0.8673	0.80958	+	8.8	12672000	4169300	4142000	4360700
sll1254	P74078	Y1254	sp|P74078|Y1254_SYNY3;sll1254	>sp|P74078|Y1254_SYNY3 UPF0053 protein sll1254 OS=Synechocystis sp. (strain PCC 6803 / Kazusa) GN=sll1254 PE=3 SV=1;>sll1254 hypothetical protein	5	11	38.343	346	0	+	1.1855	1.659	1.2773	+	8.1	32076000	8082100	10180000	13814000	1.1995	1.6602	1.2562	+	10.4	38757000	9876000	11399000	17481000
sll1258	P74073		tr|P74073|P74073_SYNY3;sll1258	>tr|P74073|P74073_SYNY3 Sll1258 protein OS=Synechocystis sp. (strain PCC 6803 / Kazusa) GN=sll1258 PE=4 SV=1;>sll1258 dCTP deaminase	7	37.3	21.378	193	0	+	0.78231	0.9686	1.2557	+	30.1	260580000	80988000	76804000	102780000	1.102	1.329	1.1112	+	37.3	170210000	55129000	51209000	63876000
sll1260	P74071	RS2	sp|P74071|RS2_SYNY3;sll1260	>sp|P74071|RS2_SYNY3 30S ribosomal protein S2 OS=Synechocystis sp. (strain PCC 6803 / Kazusa) GN=rpsB PE=3 SV=1;>sll1260 30S ribosomal protein S2	16	45	30.15	269	0	+	0.92811	0.80616	0.82416	+	32.3	4166300000	1339200000	1540800000	1286300000	0.7927	0.79614	0.94957	+	32.3	1913600000	664700000	623880000	625030000
sll1261	P74070	EFTS	sp|P74070|EFTS_SYNY3;sll1261	>sp|P74070|EFTS_SYNY3 Elongation factor Ts OS=Synechocystis sp. (strain PCC 6803 / Kazusa) GN=tsf PE=1 SV=3;>sll1261 elongation factor TS	15	57.8	24.231	218	0	+	1.1185	0.97139	0.95686	+	56.4	8600600000	2325100000	3122600000	3152800000	1.1379	0.97234	0.86499	+	51.4	4092700000	1176500000	1454500000	1461700000
sll1262	P74069	NDHN	sp|P74069|NDHN_SYNY3;sll1262	>sp|P74069|NDHN_SYNY3 NAD(P)H-quinone oxidoreductase subunit N OS=Synechocystis sp. (strain PCC 6803 / Kazusa) GN=ndhN PE=1 SV=1;>sll1262 hypothetical protein	10	74.5	17.629	161	0	+	1.3795	0.98417	0.74458	+	74.5	2705700000	759440000	1097900000	848360000	1.761	1.5559	0.88018	+	73.9	1524200000	313360000	604530000	606290000
sll1265	P73551		tr|P73551|P73551_SYNY3;sll1265	>tr|P73551|P73551_SYNY3 Sll1265 protein OS=Synechocystis sp. (strain PCC 6803 / Kazusa) GN=sll1265 PE=4 SV=1;>sll1265 unknown protein	12	7.3	213.76	1978	0	+	0.97978	1.6936	1.666	+	2.2	37951000	9534200	10015000	18402000	1.4056	1.9514	1.4395	+	6.8	50868000	11081000	15929000	23859000
sll1267	P73550		tr|P73550|P73550_SYNY3;sll1267	>tr|P73550|P73550_SYNY3 Sll1267 protein OS=Synechocystis sp. (strain PCC 6803 / Kazusa) GN=sll1267 PE=4 SV=1;>sll1267 unknown protein	1	6.1	21.737	196	0	+	1.6562	0.86413	0.5486	+	6.1	5344100	1426000	2471500	1446600	3.0578	1.2126	0.38348	+	6.1	3188000	516060	1742500	929520
sll1270	P73544		tr|P73544|P73544_SYNY3;sll1270	>tr|P73544|P73544_SYNY3 Glutamine-binding periplasmic protein/glutamine transport system permease protein OS=Synechocystis sp. (strain PCC 6803 / Kazusa) GN=glnH PE=4 SV=1;>sll1270 periplasmic substrate-binding and integral membrane protein of the ABC-type	8	17.2	57.68	530	0	+	0.87555	3.028	3.4412	+	11.7	345480000	59390000	66029000	220060000	0.66189	2.6316	4.5384	+	17.2	223680000	40368000	30530000	152780000
sll1271	P73543		tr|P73543|P73543_SYNY3;sll1271	>tr|P73543|P73543_SYNY3 Sll1271 protein OS=Synechocystis sp. (strain PCC 6803 / Kazusa) GN=sll1271 PE=4 SV=1;>sll1271 probable porin; major outer membrane protein	12	24.5	62.869	572	0	+	0.70338	6.3274	7.7171	+	15	323720000	35261000	27213000	261250000	1.1402	8.9632	7.8415	+	20.5	196960000	15433000	23104000	158430000
sll1272	P73542		tr|P73542|P73542_SYNY3;sll1272	>tr|P73542|P73542_SYNY3 Sll1272 protein OS=Synechocystis sp. (strain PCC 6803 / Kazusa) GN=sll1272 PE=4 SV=1;>sll1272 unknown protein	7	27.3	29.008	256	0	+	0.81025	2.2219	3.3112	+	27.3	102020000	19292000	16191000	66537000	0.64048	2.935	3.6617	+	22.3	79945000	12881000	11126000	55938000
sll1273	P73541		tr|P73541|P73541_SYNY3;sll1273	>tr|P73541|P73541_SYNY3 Sll1273 protein OS=Synechocystis sp. (strain PCC 6803 / Kazusa) GN=sll1273 PE=4 SV=1;>sll1273 unknown protein	9	24.3	53.975	474	0	+	0.67717	1.9334	2.3361	+	20.5	180190000	65433000	31251000	83502000	0.66482	1.4626	2.3421	+	21.9	90216000	27118000	17316000	45781000
sll1275	P73534	KPYK2	sp|P73534|KPYK2_SYNY3;sll1275	>sp|P73534|KPYK2_SYNY3 Pyruvate kinase 2 OS=Synechocystis sp. (strain PCC 6803 / Kazusa) GN=pyk2 PE=3 SV=1;>sll1275 pyruvate kinase 2	22	46.7	62.985	591	0	+	0.90181	0.84732	0.9041	+	33.8	1244200000	429580000	419440000	395190000	0.78616	0.56014	0.75674	+	39.6	771200000	301830000	255920000	213440000
sll1276	P73533		tr|P73533|P73533_SYNY3;sll1276	>tr|P73533|P73533_SYNY3 ABC transporter OS=Synechocystis sp. (strain PCC 6803 / Kazusa) GN=sll1276 PE=3 SV=1;>sll1276 ATP-binding protein of ABC transporter	3	8.1	59.009	534	0		NaN	NaN	NaN		3.9	6232000	1326600	1888400	3017000	NaN	NaN	NaN		1.5	3088600	979310	1055500	1053800
sll1277	P73532	RECF	sp|P73532|RECF_SYNY3;sll1277	>sp|P73532|RECF_SYNY3 DNA replication and repair protein RecF OS=Synechocystis sp. (strain PCC 6803 / Kazusa) GN=recF PE=3 SV=1;>sll1277 RecF protein	2	10.2	43.743	384	0	+	0.94384	1.0983	1.1583	+	2.9	6768600	1938400	2099100	2731100	NaN	NaN	NaN		2.9	1355700	232880	437450	685380
sll1280	P73529		sll1280;tr|P73529|P73529_SYNY3	>sll1280 hypothetical protein;>tr|P73529|P73529_SYNY3 Sll1280 protein OS=Synechocystis sp. (strain PCC 6803 / Kazusa) GN=sll1280 PE=3 SV=1	5	23.7	33.07	295	0	+	1.0662	1.0681	0.96198	+	18.3	77265000	23074000	24797000	29394000	0.94985	1.0169	1.2464	+	19	55435000	16974000	15671000	22791000
sll1282	P73527	RISB	sp|P73527|RISB_SYNY3;sll1282	>sp|P73527|RISB_SYNY3 6,7-dimethyl-8-ribityllumazine synthase OS=Synechocystis sp. (strain PCC 6803 / Kazusa) GN=ribH PE=3 SV=1;>sll1282 riboflavin synthase beta subunit	6	45.1	17.617	164	0	+	1.0756	0.92086	0.90055	+	33.5	685560000	206530000	254630000	224400000	1.3439	0.97863	0.83643	+	45.1	453970000	123270000	168060000	162640000
sll1283	P73193		tr|P73193|P73193_SYNY3;sll1283	>tr|P73193|P73193_SYNY3 Sporulation protein SpoIID OS=Synechocystis sp. (strain PCC 6803 / Kazusa) GN=spoIID PE=4 SV=1;>sll1283 similar to stage II sporulation protein D	17	58.8	42.134	391	0	+	1.6697	2.1048	1.2951	+	49.6	1762700000	328630000	609590000	824450000	1.7359	1.7852	1.0556	+	46.5	772450000	134680000	289730000	348040000
sll1284	P73192		tr|P73192|P73192_SYNY3;sll1284	>tr|P73192|P73192_SYNY3 Serine esterase OS=Synechocystis sp. (strain PCC 6803 / Kazusa) GN=sll1284 PE=4 SV=1;>sll1284 esterase	3	23.5	22.209	204	0	+	1.4881	1.7261	1.1878	+	23.5	821090000	178190000	292720000	350180000	1.6141	1.9228	1.1389	+	23.5	339600000	74056000	126170000	139370000
sll1286	P73186		sll1286;tr|P73186|P73186_SYNY3	>sll1286 transcriptional regulator;>tr|P73186|P73186_SYNY3 Sll1286 protein OS=Synechocystis sp. (strain PCC 6803 / Kazusa) GN=sll1286 PE=4 SV=1	2	15.9	23.926	214	0	+	0.89104	0.50204	0.58331	+	15.9	31816000	12051000	11927000	7837600	1.5267	0.92127	0.55599	+	15.9	13193000	4855500	4512000	3825700
sll1289	P73178		tr|P73178|P73178_SYNY3;sll1289	>tr|P73178|P73178_SYNY3 Sll1289 protein OS=Synechocystis sp. (strain PCC 6803 / Kazusa) GN=sll1289 PE=4 SV=1;>sll1289 hypothetical protein	6	48.5	21.221	194	0	+	1.1133	1.0236	0.9809	+	48.5	773030000	249680000	262130000	261230000	1.579	1.3858	0.94868	+	48.5	490770000	104790000	168860000	217110000
sll1290	P73177	RN2H	sp|P73177|RN2H_SYNY3;sll1290	>sp|P73177|RN2H_SYNY3 Uncharacterized ribonuclease sll1290 OS=Synechocystis sp. (strain PCC 6803 / Kazusa) GN=sll1290 PE=3 SV=1;>sll1290 probable ribonuclease II	17	27.8	75.801	666	0	+	0.95572	1.1203	1.1016	+	24.6	171330000	52786000	49647000	68894000	0.73951	0.78616	0.93671	+	21.8	76979000	28419000	24186000	24374000
sll1291	P73176		tr|P73176|P73176_SYNY3;sll1291	>tr|P73176|P73176_SYNY3 PatA subfamily OS=Synechocystis sp. (strain PCC 6803 / Kazusa) GN=sll1291 PE=4 SV=1;>sll1291 two-component response regulator PatA subfamily	9	25.2	44.66	401	0	+	0.8036	2.9168	3.4388	+	18.2	272570000	49026000	41656000	181880000	1.0272	3.7527	3.5816	+	19.2	113450000	17880000	18953000	76614000
sll1292	P73175		tr|P73175|P73175_SYNY3;sll1292	>tr|P73175|P73175_SYNY3 CheY subfamily OS=Synechocystis sp. (strain PCC 6803 / Kazusa) GN=sll1292 PE=4 SV=1;>sll1292 two-component response regulator CheY subfamily	5	47.9	13.685	121	0	+	0.68995	0.91016	1.3699	+	33.1	556470000	181270000	151420000	223780000	1.3102	1.2573	1.1467	+	47.9	442800000	110930000	149270000	182590000
sll1293	P73174		tr|P73174|P73174_SYNY3;sll1293	>tr|P73174|P73174_SYNY3 Sll1293 protein OS=Synechocystis sp. (strain PCC 6803 / Kazusa) GN=sll1293 PE=4 SV=1;>sll1293 unknown protein	2	15.5	16.885	155	0	+	0.95951	1.1833	1.3696	+	15.5	82113000	22435000	24511000	35167000	1.6988	2.7106	1.6621	+	15.5	36126000	6540900	10851000	18734000
sll1294	P73173		tr|P73173|P73173_SYNY3;sll1294	>tr|P73173|P73173_SYNY3 PilJ protein OS=Synechocystis sp. (strain PCC 6803 / Kazusa) GN=pilJ PE=4 SV=1;>sll1294 methyl-accepting chemotaxis protein	36	50.9	103.18	953	0	+	1.0183	1.5611	1.6266	+	43.5	1918400000	494230000	529370000	894830000	1.232	2.4408	1.973	+	48.3	1438500000	272630000	355350000	810550000
sll1296	P73172		tr|P73172|P73172_SYNY3;sll1296	>tr|P73172|P73172_SYNY3 CheA like protein OS=Synechocystis sp. (strain PCC 6803 / Kazusa) GN=sll1296 PE=4 SV=1;>sll1296 two-component hybrid sensor and regulator	9	10.1	101.71	924	0	+	0.95276	1.5353	1.6771	+	7.9	111160000	27681000	31405000	52076000	1.3396	2.6255	1.9794	+	10.1	123310000	21318000	32212000	69780000
sll1298	P73163	DLHH	sp|P73163|DLHH_SYNY3;sll1298	>sp|P73163|DLHH_SYNY3 Putative carboxymethylenebutenolidase OS=Synechocystis sp. (strain PCC 6803 / Kazusa) GN=sll1298 PE=3 SV=1;>sll1298 putative carboxymethylenebutenolidase	8	40.7	26.941	246	0	+	1.1198	1.1782	1.0521	+	40.7	1434100000	431430000	476830000	525830000	1.1198	1.1742	1.0922	+	39.4	1036600000	279160000	331270000	426200000
sll1299	P73162	ACKA	sp|P73162|ACKA_SYNY3;sll1299	>sp|P73162|ACKA_SYNY3 Acetate kinase OS=Synechocystis sp. (strain PCC 6803 / Kazusa) GN=ackA PE=3 SV=1;>sll1299 acetate kinase	5	16	44.761	413	0	+	NaN	NaN	NaN		6.3	0	0	0	0	0.88467	1.2981	1.1288	+	10.7	13409000	4614000	3821600	4973300
sll1300	P73161	TRMB	sp|P73161|TRMB_SYNY3;sll1300	>sp|P73161|TRMB_SYNY3 tRNA (guanine-N(7)-)-methyltransferase OS=Synechocystis sp. (strain PCC 6803 / Kazusa) GN=trmB PE=3 SV=2;>sll1300 putative methyltransferase	7	37	24.416	211	0	+	0.56013	0.62367	0.97486	+	23.7	18375000	5067800	7261800	6044900	0.98669	1.0024	1.064	+	28.9	16649000	5621600	4999600	6027500
sll1304	P73599	Y1304	sp|P73599|Y1304_SYNY3;sll1304	>sp|P73599|Y1304_SYNY3 Uncharacterized protein sll1304 OS=Synechocystis sp. (strain PCC 6803 / Kazusa) GN=sll1304 PE=3 SV=1;>sll1304 unknown protein	6	22	32.848	287	0	+	1.1237	0.9746	0.91669	+	21.3	140190000	60181000	38339000	41666000	1.1256	1.1004	1.1495	+	22	57673000	16213000	16752000	24708000
sll1305	P73598		tr|P73598|P73598_SYNY3;sll1305	>tr|P73598|P73598_SYNY3 Sll1305 protein OS=Synechocystis sp. (strain PCC 6803 / Kazusa) GN=sll1305 PE=4 SV=1;>sll1305 probable hydrolase	7	33.9	32.885	295	0	+	0.78028	1.0381	1.2591	+	25.1	421010000	136210000	124150000	160650000	0.77734	0.9941	1.4475	+	33.9	342080000	109580000	91566000	140940000
sll1306	P73597		tr|P73597|P73597_SYNY3;sll1306	>tr|P73597|P73597_SYNY3 Sll1306 protein OS=Synechocystis sp. (strain PCC 6803 / Kazusa) GN=sll1306 PE=4 SV=1;>sll1306 periplasmic protein, function unknown	14	52.5	38.27	335	0	+	1.0404	1.2835	1.1035	+	32.2	2681800000	634700000	864910000	1182200000	1.4445	1.4063	0.98399	+	42.1	2799000000	575060000	879150000	1344800000
sll1307	P73596		tr|P73596|P73596_SYNY3;sll1307	>tr|P73596|P73596_SYNY3 Sll1307 protein OS=Synechocystis sp. (strain PCC 6803 / Kazusa) GN=sll1307 PE=4 SV=1;>sll1307 periplasmic protein, function unknown	7	47.4	17.849	175	0	+	1.0526	1.1302	1.0389	+	47.4	1535500000	415440000	538060000	582010000	1.2729	1.2788	0.97861	+	47.4	1251800000	326680000	439810000	485290000
sll1308	P73591		tr|P73591|P73591_SYNY3;sll1308	>tr|P73591|P73591_SYNY3 Sll1308 protein OS=Synechocystis sp. (strain PCC 6803 / Kazusa) GN=sll1308 PE=3 SV=1;>sll1308 probable oxidoreductase	7	37.9	25.861	248	0	+	0.82168	0.97653	1.0977	+	33.1	480330000	148750000	148630000	182950000	0.9902	0.91605	0.99683	+	37.9	270560000	72629000	107120000	90810000
sll1314	P73589		tr|P73589|P73589_SYNY3;sll1314	>tr|P73589|P73589_SYNY3 C4-dicarboxylase binding protein OS=Synechocystis sp. (strain PCC 6803 / Kazusa) GN=dctP PE=4 SV=1;>sll1314 putative C4-dicarboxylase binding protein, periplasmic protein	14	43.9	41.164	369	0	+	1.1934	1.5764	1.386	+	35.5	699740000	168390000	217690000	313660000	1.5342	2.2676	1.5226	+	39.3	485060000	97240000	139590000	248230000
sll1315	P73588		tr|P73588|P73588_SYNY3;sll1315	>tr|P73588|P73588_SYNY3 Sll1315 protein OS=Synechocystis sp. (strain PCC 6803 / Kazusa) GN=sll1315 PE=4 SV=1;>sll1315 unknown protein	5	27.6	38.968	352	0	+	0.79719	0.96701	1.2231	+	15.9	380000000	114580000	106120000	159300000	0.50704	0.79935	1.604	+	10.2	381450000	136030000	80340000	165080000
sll1316	P26290	UCRIB	sp|P26290|UCRIB_SYNY3;sll1316	>sp|P26290|UCRIB_SYNY3 Cytochrome b6-f complex iron-sulfur subunit 2 OS=Synechocystis sp. (strain PCC 6803 / Kazusa) GN=petC2 PE=3 SV=2;>sll1316 cytochrome b6-f complex iron-sulfur subunit (Rieske iron sulfur protein)	11	53.9	18.996	180	0	+	1.1245	0.99522	0.87768	+	53.9	5458900000	1602400000	2009700000	1846800000	0.9953	0.80492	0.70494	+	49.4	2850400000	979770000	1037300000	833290000
sll1317	P26287	CYF	sp|P26287|CYF_SYNY3;sll1317	>sp|P26287|CYF_SYNY3 Apocytochrome f OS=Synechocystis sp. (strain PCC 6803 / Kazusa) GN=petA PE=3 SV=1;>sll1317 apocytochrome f, component of cytochrome b6/f complex	11	38.1	35.23	328	0	+	0.92361	0.88925	0.99157	+	31.1	4227300000	1368900000	1401400000	1457000000	0.93964	0.85478	0.92384	+	37.5	2890100000	914000000	942460000	1033600000
sll1318	P72733		tr|P72733|P72733_SYNY3;sll1318	>tr|P72733|P72733_SYNY3 Sll1318 protein OS=Synechocystis sp. (strain PCC 6803 / Kazusa) GN=sll1318 PE=4 SV=1;>sll1318 hypothetical protein	2	7.2	24.946	222	0	+	1.9087	1.5262	1.6769	+	7.2	39005000	5442900	14037000	19525000	0.5728	1.2411	0.48934	+	7.2	11612000	2941700	4164900	4505200
sll1322	P27178	ATP6	sp|P27178|ATP6_SYNY3;sll1322	>sp|P27178|ATP6_SYNY3 ATP synthase subunit a OS=Synechocystis sp. (strain PCC 6803 / Kazusa) GN=atpB PE=3 SV=1;>sll1322 ATP synthase A chain of CF(0)	3	8.3	30.698	276	0.00044563	+	1.1408	0.94063	0.84577	+	5.1	76322000	24414000	25794000	26114000	0.71434	0.42844	0.61588	+	8.3	30235000	10979000	10725000	8531300
sll1323	P27183	ATPX	sp|P27183|ATPX_SYNY3;sll1323	>sp|P27183|ATPX_SYNY3 ATP synthase subunit b OS=Synechocystis sp. (strain PCC 6803 / Kazusa) GN=atpG PE=3 SV=1;>sll1323 ATP synthase subunit b of CF(0)	13	74.1	16.245	143	0	+	0.98643	0.88668	0.97548	+	49	3640700000	1199300000	1162600000	1278800000	0.96351	0.91608	0.89291	+	55.9	967320000	285890000	332680000	348760000
sll1324	P27181	ATPF	sp|P27181|ATPF_SYNY3;sll1324	>sp|P27181|ATPF_SYNY3 ATP synthase subunit b OS=Synechocystis sp. (strain PCC 6803 / Kazusa) GN=atpF PE=3 SV=2;>sll1324 ATP synthase B chain (subunit I) of CF(0)	15	59.2	19.804	179	0	+	1.0198	0.85872	0.91645	+	59.2	4232500000	1272400000	1443400000	1516700000	1.101	0.95461	0.82296	+	58.1	1552400000	442400000	579040000	530920000
sll1325	P27180	ATPD	sp|P27180|ATPD_SYNY3;sll1325	>sp|P27180|ATPD_SYNY3 ATP synthase subunit delta OS=Synechocystis sp. (strain PCC 6803 / Kazusa) GN=atpH PE=3 SV=1;>sll1325 ATP synthase delta chain of CF(1)	8	51.4	20.093	185	0	+	1.1133	1.0468	0.89848	+	36.8	3426300000	1019200000	1238100000	1169100000	1.1304	0.89794	0.71895	+	36.8	1869600000	579990000	685990000	603660000
sll1326	P27179	ATPA	sp|P27179|ATPA_SYNY3;sll1326	>sp|P27179|ATPA_SYNY3 ATP synthase subunit alpha OS=Synechocystis sp. (strain PCC 6803 / Kazusa) GN=atpA PE=3 SV=1;>sll1326 ATP synthase alpha chain	22	43.5	53.965	503	0	+	0.99047	1.1485	1.1847	+	43.5	20310000000	5980600000	6393500000	7935400000	0.81383	1.1102	1.3279	+	43.5	11921000000	3721200000	3238200000	4961500000
sll1327	P17253	ATPG	sp|P17253|ATPG_SYNY3;sll1327	>sp|P17253|ATPG_SYNY3 ATP synthase gamma chain OS=Synechocystis sp. (strain PCC 6803 / Kazusa) GN=atpG PE=3 SV=1;>sll1327 ATP synthase gamma chain	11	34.4	34.605	314	0	+	0.79557	0.90502	1.1801	+	34.4	2102400000	678300000	634860000	789260000	0.70023	0.93435	1.2424	+	34.4	1546900000	485680000	445890000	615370000
sll1329	P74542		tr|P74542|P74542_SYNY3;sll1329	>tr|P74542|P74542_SYNY3 Monophosphatase OS=Synechocystis sp. (strain PCC 6803 / Kazusa) GN=sll1329 PE=4 SV=1;>sll1329 inositol monophosphate family protein	3	10.8	31.555	287	0	+	0.93031	0.72063	0.89753	+	10.8	43717000	14697000	13457000	15562000	0.94333	1.0042	1.1446	+	10.8	36228000	10796000	11199000	14233000
sll1330	P74541		tr|P74541|P74541_SYNY3;sll1330	>tr|P74541|P74541_SYNY3 OmpR subfamily OS=Synechocystis sp. (strain PCC 6803 / Kazusa) GN=sll1330 PE=4 SV=1;>sll1330 two-component system response regulator OmpR subfamily	11	43.2	28.301	250	0	+	0.85752	8.938	8.8641	+	37.6	211230000	9253600	11007000	190960000	1.8396	18.367	15.027	+	43.2	132630000	4465000	9830600	118330000
sll1333	P74539		tr|P74539|P74539_SYNY3;sll1333	>tr|P74539|P74539_SYNY3 Sll1333 protein OS=Synechocystis sp. (strain PCC 6803 / Kazusa) GN=sll1333 PE=4 SV=1;>sll1333 unknown protein	1	8.9	25.687	235	0		NaN	NaN	NaN		0	0	0	0	0	NaN	NaN	NaN		0	0	0	0	0
sll1334	P74537		tr|P74537|P74537_SYNY3;sll1334	>tr|P74537|P74537_SYNY3 Sll1334 protein OS=Synechocystis sp. (strain PCC 6803 / Kazusa) GN=sll1334 PE=4 SV=1;>sll1334 two-component sensor histidine kinase	14	34.8	56.72	509	0	+	0.33445	0.59245	1.8134	+	15.7	61018000	30828000	8294600	21896000	0.29605	0.59357	1.8057	+	10.4	36402000	13497000	6608900	16296000
sll1336	P74535		tr|P74535|P74535_SYNY3;sll1336	>tr|P74535|P74535_SYNY3 Sll1336 protein OS=Synechocystis sp. (strain PCC 6803 / Kazusa) GN=sll1336 PE=4 SV=1;>sll1336 hypothetical protein	16	24.8	78.327	705	0	+	1.1334	0.90077	0.77345	+	24.8	1090300000	322660000	420510000	347140000	0.97357	0.77804	0.75374	+	21.6	639980000	216810000	225990000	197180000
sll1338	P74534		tr|P74534|P74534_SYNY3;sll1338	>tr|P74534|P74534_SYNY3 Sll1338 protein OS=Synechocystis sp. (strain PCC 6803 / Kazusa) GN=sll1338 PE=4 SV=1;>sll1338 unknown protein	4	46.5	20.183	187	0	+	1.1335	1.1066	0.96978	+	33.2	3973200000	1101200000	1363600000	1508300000	1.3023	1.3785	1.0431	+	46.5	2089300000	445220000	746040000	898010000
sll1341	P24602	BFR	sp|P24602|BFR_SYNY3;sll1341	>sp|P24602|BFR_SYNY3 Bacterioferritin OS=Synechocystis sp. (strain PCC 6803 / Kazusa) GN=bfr PE=1 SV=2;>sll1341 bacterioferritin	12	78.2	18.331	156	0	+	0.98927	1.1884	1.1339	+	78.2	3180800000	814860000	1010200000	1355700000	1.2682	1.9454	1.4272	+	72.4	1297200000	283260000	387130000	626860000
sll1342	P80505	G3P2	sll1342;sp|P80505|G3P2_SYNY3	>sll1342 NAD(P)-dependent glyceraldehyde-3-phosphate dehydrogenase;>sp|P80505|G3P2_SYNY3 Glyceraldehyde-3-phosphate dehydrogenase 2 OS=Synechocystis sp. (strain PCC 6803 / Kazusa) GN=gap2 PE=1 SV=3	26	74.5	36.492	337	0	+	0.82465	0.80329	1.049	+	57.9	9766600000	3292300000	3131400000	3342900000	0.59339	0.73528	1.2326	+	74.5	5348900000	1849400000	1422500000	2077000000
sll1343	P74527		tr|P74527|P74527_SYNY3;sll1343	>tr|P74527|P74527_SYNY3 Aminopeptidase OS=Synechocystis sp. (strain PCC 6803 / Kazusa) GN=ape2 PE=4 SV=1;>sll1343 aminopeptidase	24	29.5	97.979	869	0	+	1.107	1.3202	1.1636	+	25.5	761060000	159830000	362130000	239100000	0.8394	0.97632	1.1716	+	25.4	399820000	107890000	153480000	138450000
sll1344	P74526		tr|P74526|P74526_SYNY3;sll1344	>tr|P74526|P74526_SYNY3 Sll1344 protein OS=Synechocystis sp. (strain PCC 6803 / Kazusa) GN=sll1344 PE=4 SV=1;>sll1344 unknown protein	2	17.8	28.733	253	0		NaN	NaN	NaN		0	0	0	0	0	NaN	NaN	NaN		0	0	0	0	0
sll1349	P73525		tr|P73525|P73525_SYNY3;sll1349	>tr|P73525|P73525_SYNY3 Phosphoglycolate phosphatase OS=Synechocystis sp. (strain PCC 6803 / Kazusa) GN=cbbZp PE=4 SV=1;>sll1349 phosphoglycolate phosphatase	3	13.1	24.982	221	0	+	1.0453	0.81156	0.8285	+	13.1	72484000	22244000	27575000	22665000	1.2634	1.0718	0.76721	+	13.1	40976000	12259000	15004000	13714000
sll1353	P73519		tr|P73519|P73519_SYNY3;sll1353	>tr|P73519|P73519_SYNY3 Sensory transduction histidine kinase OS=Synechocystis sp. (strain PCC 6803 / Kazusa) GN=sll1353 PE=4 SV=1;>sll1353 two-component sensor histidine kinase	1	2.3	111.13	998	0		NaN	NaN	NaN		0	0	0	0	0	NaN	NaN	NaN		0	0	0	0	0
sll1354	P73518		tr|P73518|P73518_SYNY3;sll1354	>tr|P73518|P73518_SYNY3 Single-strand-DNA-specific exonuclease RecJ OS=Synechocystis sp. (strain PCC 6803 / Kazusa) GN=recJ PE=4 SV=1;>sll1354 single-strand-DNA-specific exonuclease RecJ	5	9.9	84.235	759	0	+	0.95367	1.2138	1.2423	+	9.9	31621000	8706700	9183800	13731000	0.70874	0.93079	1.1686	+	9.9	16143000	5557400	4768400	5817700
sll1355	P73513		tr|P73513|P73513_SYNY3;sll1355	>tr|P73513|P73513_SYNY3 Sll1355 protein OS=Synechocystis sp. (strain PCC 6803 / Kazusa) GN=sll1355 PE=4 SV=1;>sll1355 hypothetical protein	5	32	20.737	181	0	+	1.3026	1.3437	1.1378	+	27.1	66416000	15633000	23532000	27250000	2.3314	2.0972	1.0973	+	26.5	44389000	6774700	17480000	20134000
sll1356	P73511	PHSG	sp|P73511|PHSG_SYNY3;sll1356	>sp|P73511|PHSG_SYNY3 Glycogen phosphorylase OS=Synechocystis sp. (strain PCC 6803 / Kazusa) GN=glgP PE=3 SV=1;>sll1356 glycogen phosphorylase	28	35.9	96.648	849	0	+	1.279	0.99604	0.7178	+	32.9	1411600000	467110000	552420000	392090000	1.0203	1.0853	1.0372	+	33.8	803780000	249430000	250520000	303820000
sll1358	P73510		tr|P73510|P73510_SYNY3;sll1358	>tr|P73510|P73510_SYNY3 Sll1358 protein OS=Synechocystis sp. (strain PCC 6803 / Kazusa) GN=sll1358 PE=1 SV=1;>sll1358 putative oxalate decarboxylase, periplasmic protein	14	47.7	43.15	394	0	+	1.5428	1.4712	0.99106	+	47.7	1141900000	261280000	428670000	451950000	1.667	1.5962	0.93487	+	41.6	931830000	203240000	345370000	383220000
sll1359	P73509		tr|P73509|P73509_SYNY3;sll1359	>tr|P73509|P73509_SYNY3 Sll1359 protein OS=Synechocystis sp. (strain PCC 6803 / Kazusa) GN=sll1359 PE=4 SV=1;>sll1359 unknown protein	5	8.8	75.516	678	0	+	0.99084	0.93528	1.0166	+	4.7	42046000	11296000	13415000	17336000	0.95261	1.0603	1.0658	+	8.8	30111000	7117800	9131800	13861000
sll1360	P73507		tr|P73507|P73507_SYNY3;sll1360	>tr|P73507|P73507_SYNY3 DNA polymerase III subunit OS=Synechocystis sp. (strain PCC 6803 / Kazusa) GN=dnaX PE=4 SV=1;>sll1360 DNA polymerase III subunit gamma/tau [Contains: Ssp dnaX intein]	1	0.9	122.01	1116	0		NaN	NaN	NaN		0.9	17026000	3287400	9385200	4353000	NaN	NaN	NaN		0.9	10473000	2336100	5859500	2277300
sll1362	P73505	SYI	sp|P73505|SYI_SYNY3;sll1362	>sp|P73505|SYI_SYNY3 Isoleucine--tRNA ligase OS=Synechocystis sp. (strain PCC 6803 / Kazusa) GN=ileS PE=3 SV=1;>sll1362 isoleucyl-tRNA synthetase	23	27.6	112.34	988	0	+	1.0162	1.0586	0.97382	+	21.8	414700000	131450000	139570000	143670000	0.7702	0.56324	0.77711	+	26.1	231140000	91067000	70717000	69358000
sll1363	P29107	ILVC	sp|P29107|ILVC_SYNY3;sll1363	>sp|P29107|ILVC_SYNY3 Ketol-acid reductoisomerase OS=Synechocystis sp. (strain PCC 6803 / Kazusa) GN=ilvC PE=1 SV=3;>sll1363 ketol-acid reductoisomerase	23	68.6	35.821	331	0	+	0.75391	0.52275	0.66836	+	56.5	5991100000	2490300000	2015200000	1485600000	0.64297	0.41507	0.68492	+	62.8	3405700000	1560400000	1005300000	839970000
sll1365	P74554		tr|P74554|P74554_SYNY3;sll1365	>tr|P74554|P74554_SYNY3 Sll1365 protein OS=Synechocystis sp. (strain PCC 6803 / Kazusa) GN=sll1365 PE=4 SV=1;>sll1365 unknown protein	3	5.4	70.335	633	0	+	1.563	2.422	1.6281	+	3.9	19560000	3555400	6232600	9772200	0.72319	0.89743	1.4277	+	3.3	11770000	3078300	3363300	5328500
sll1366	P74552		tr|P74552|P74552_SYNY3;sll1366	>tr|P74552|P74552_SYNY3 Helicase of the snf2/rad54 family OS=Synechocystis sp. (strain PCC 6803 / Kazusa) GN=sll1366 PE=4 SV=1;>sll1366 putative SNF2 helicase	5	5.3	115.83	1039	0	+	0.94808	0.5626	0.55429	+	4.3	61319000	21787000	22938000	16594000	0.86261	0.60779	0.71426	+	5.3	11646000	4106800	5168500	2370500
sll1367	P74544		tr|P74544|P74544_SYNY3;sll1367	>tr|P74544|P74544_SYNY3 Sll1367 protein OS=Synechocystis sp. (strain PCC 6803 / Kazusa) GN=sll1367 PE=4 SV=1;>sll1367 hypothetical protein	9	36	30.065	261	0	+	0.90096	0.84683	0.93822	+	33	154490000	50690000	49732000	54070000	0.86869	1.0785	1.2655	+	30.3	102330000	30784000	28244000	43303000
sll1369	P74173		tr|P74173|P74173_SYNY3;sll1369	>tr|P74173|P74173_SYNY3 Sll1369 protein OS=Synechocystis sp. (strain PCC 6803 / Kazusa) GN=sll1369 PE=4 SV=1;>sll1369 putative peptidase	3	9.5	46.446	430	0	+	NaN	NaN	NaN		4.4	1517400	324360	346960	846060	1.5438	1.897	1.5907	+	9.5	22213000	5322900	5792400	11098000
sll1370	P74172		tr|P74172|P74172_SYNY3;sll1370	>tr|P74172|P74172_SYNY3 GDP-mannose pyrophosphorylase OS=Synechocystis sp. (strain PCC 6803 / Kazusa) GN=rfbM PE=4 SV=1;>sll1370 mannose-1-phosphate guanylyltransferase	7	24.3	40.464	367	0	+	1.0585	1.2401	1.1561	+	24.3	182470000	52979000	57761000	71726000	0.91058	1.0624	1.0757	+	18.8	120960000	30121000	35192000	55648000
sll1371	P74171		tr|P74171|P74171_SYNY3;sll1371	>tr|P74171|P74171_SYNY3 Catabolite gene activator protein OS=Synechocystis sp. (strain PCC 6803 / Kazusa) GN=sll1371 PE=4 SV=1;>sll1371 cAMP receptor protein, essential for motility	6	23.7	26.099	232	0	+	0.9638	1.0406	1.0349	+	20.7	151030000	51465000	47927000	51637000	1.0027	1.1238	1.2176	+	23.7	40666000	11397000	11131000	18138000
sll1376	P74167		tr|P74167|P74167_SYNY3;sll1376	>tr|P74167|P74167_SYNY3 Sll1376 protein OS=Synechocystis sp. (strain PCC 6803 / Kazusa) GN=sll1376 PE=4 SV=1;>sll1376 hypothetical protein	7	22.2	45.955	410	0	+	1.0311	1.2964	1.3135	+	13.9	33002000	8719200	9226800	15056000	0.90203	1.2081	1.393	+	14.6	633970000	168400000	202640000	262940000
sll1377	P74165		tr|P74165|P74165_SYNY3;sll1377	>tr|P74165|P74165_SYNY3 Sll1377 protein OS=Synechocystis sp. (strain PCC 6803 / Kazusa) GN=sll1377 PE=4 SV=1;>sll1377 probable glycosyltransferase	1	3.3	54.134	479	0	+	0.87008	2.6353	2.6139	+	3.3	2157600	486000	477530	1194100	0.95957	1.5341	1.8803	+	3.3	672630	175760	176980	319890
sll1378	P74164		tr|P74164|P74164_SYNY3;sll1378	>tr|P74164|P74164_SYNY3 Sll1378 protein OS=Synechocystis sp. (strain PCC 6803 / Kazusa) GN=sll1378 PE=4 SV=1;>sll1378 periplasmic protein, function unknown	3	15.3	33.916	300	0	+	NaN	NaN	NaN		5.7	30981000	14994000	9190900	6796100	0.32191	0.14876	0.60253	+	15.3	26536000	13855000	4211700	8468700
sll1380	P74162		tr|P74162|P74162_SYNY3;sll1380	>tr|P74162|P74162_SYNY3 Sll1380 protein OS=Synechocystis sp. (strain PCC 6803 / Kazusa) GN=sll1380 PE=4 SV=1;>sll1380 periplasmic protein, function unknown	13	66.8	23.884	214	0	+	0.96526	1.1761	1.3155	+	66.8	1675000000	447760000	494970000	732250000	1.233	1.7152	1.476	+	66.8	1112800000	264630000	342300000	505900000
sll1381	P74161		tr|P74161|P74161_SYNY3;sll1381	>tr|P74161|P74161_SYNY3 Sll1381 protein OS=Synechocystis sp. (strain PCC 6803 / Kazusa) GN=sll1381 PE=4 SV=1;>sll1381 hypothetical protein	5	37.2	15.662	137	0	+	1.0886	1.3523	1.188	+	37.2	312480000	78302000	100650000	133530000	1.3549	1.705	1.1767	+	37.2	192810000	46668000	65470000	80669000
sll1382	P74159		tr|P74159|P74159_SYNY3;sll1382	>tr|P74159|P74159_SYNY3 Ferredoxin OS=Synechocystis sp. (strain PCC 6803 / Kazusa) GN=petF PE=4 SV=1;>sll1382 ferredoxin, petF-like protein	2	24.6	13.838	122	0	+	NaN	NaN	NaN		8.2	621410	213950	253390	154070	1.3677	0.54442	0.52289	+	24.6	3525500	990480	1443600	1091400
sll1383	P74158	SUHB	sp|P74158|SUHB_SYNY3;sll1383	>sp|P74158|SUHB_SYNY3 Inositol-1-monophosphatase OS=Synechocystis sp. (strain PCC 6803 / Kazusa) GN=suhB PE=3 SV=1;>sll1383 probable myo-inositol-1(or 4)-monophosphatase	7	36.6	31.296	287	0	+	0.98054	1.0642	1.1552	+	26.1	68888000	19886000	22430000	26572000	0.78142	0.95717	1.3033	+	28.6	44816000	14788000	11526000	18502000
sll1386	P74151		tr|P74151|P74151_SYNY3;sll1386	>tr|P74151|P74151_SYNY3 Sll1386 protein OS=Synechocystis sp. (strain PCC 6803 / Kazusa) GN=sll1386 PE=4 SV=1;>sll1386 hypothetical protein	2	18.7	19.427	171	0	+	NaN	NaN	NaN		5.3	1192100	276720	367390	547990	2.7486	2.3182	0.91788	+	18.7	3079700	518270	1072300	1489100
sll1387	P74150		tr|P74150|P74150_SYNY3;sll1387	>tr|P74150|P74150_SYNY3 Sll1387 protein OS=Synechocystis sp. (strain PCC 6803 / Kazusa) GN=sll1387 PE=4 SV=1;>sll1387 serine/threonine protein phosphatase PppA	3	14.2	28.912	254	0	+	1.1705	1.2188	1.1899	+	14.2	14253000	3550200	5438700	5263700	1.2822	1.3137	1.1903	+	14.2	14640000	4150200	4787300	5702200
sll1388	P74148	Y1388	sp|P74148|Y1388_SYNY3;sll1388	>sp|P74148|Y1388_SYNY3 Universal stress protein Sll1388 OS=Synechocystis sp. (strain PCC 6803 / Kazusa) GN=sll1388 PE=3 SV=1;>sll1388 hypothetical protein	5	29.9	17.292	154	0	+	1.3087	1.2753	1.0655	+	22.7	559560000	136970000	194180000	228400000	1.4842	1.6158	1.085	+	22.7	313620000	58985000	101340000	153290000
sll1390	P74145		tr|P74145|P74145_SYNY3;sll1390	>tr|P74145|P74145_SYNY3 Sll1390 protein OS=Synechocystis sp. (strain PCC 6803 / Kazusa) GN=sll1390 PE=4 SV=1;>sll1390 hypothetical protein	7	28.5	27.394	249	0	+	1.4094	0.8166	0.59531	+	24.5	289780000	91645000	119850000	78284000	0.6905	0.50191	0.77573	+	24.1	173260000	62825000	55618000	54818000
sll1392	P72624		tr|P72624|P72624_SYNY3;sll1392	>tr|P72624|P72624_SYNY3 Sll1392 protein OS=Synechocystis sp. (strain PCC 6803 / Kazusa) GN=sll1392 PE=4 SV=1;>sll1392 transcriptional regulator	1	4.9	22.589	203	0		NaN	NaN	NaN		4.9	3025600	739860	957720	1328000	NaN	NaN	NaN		4.9	2220100	425610	802490	992020
sll1393	P72623	GLGA2	sp|P72623|GLGA2_SYNY3;sll1393	>sp|P72623|GLGA2_SYNY3 Probable glycogen synthase 2 OS=Synechocystis sp. (strain PCC 6803 / Kazusa) GN=glgA2 PE=1 SV=1;>sll1393 glycogen (starch) synthase	18	48.5	56.224	491	0	+	1.0002	1.0825	1.042	+	37.1	1102900000	261740000	404510000	436650000	0.82188	0.93348	1.1748	+	42.6	650340000	201130000	184910000	264300000
sll1394	P72622	MSRA1	sp|P72622|MSRA1_SYNY3;sll1394	>sp|P72622|MSRA1_SYNY3 Peptide methionine sulfoxide reductase MsrA 1 OS=Synechocystis sp. (strain PCC 6803 / Kazusa) GN=msrA1 PE=3 SV=1;>sll1394 peptide methionine sulfoxide reductase	8	36.5	24.209	222	0	+	1.1309	1.3883	1.2236	+	32	1377100000	370070000	432440000	574640000	1.233	1.329	1.1416	+	32	781730000	214580000	244580000	322580000
sll1395	P72621		tr|P72621|P72621_SYNY3;sll1395	>tr|P72621|P72621_SYNY3 dTDP-6-deoxy-L-mannose-dehydrogenase OS=Synechocystis sp. (strain PCC 6803 / Kazusa) GN=rfbD PE=4 SV=1;>sll1395 dTDP-6-deoxy-L-mannose-dehydrogenase	3	15.4	30.249	280	0	+	1.0617	1.5029	1.3577	+	10	10509000	3129900	2697800	4680900	0.78177	1.3057	1.6408	+	15.4	33743000	6207200	18566000	8969600
sll1396	P72619		tr|P72619|P72619_SYNY3;sll1396	>tr|P72619|P72619_SYNY3 Sll1396 protein OS=Synechocystis sp. (strain PCC 6803 / Kazusa) GN=sll1396 PE=4 SV=1;>sll1396 unknown protein	3	18.8	25.791	224	0	+	0.92362	1.3644	1.5967	+	12.1	14571000	3669200	3833700	7068000	NaN	NaN	NaN		6.7	1045700	329820	336060	379850
sll1398	Q55356	PSB28	sp|Q55356|PSB28_SYNY3;sll1398	>sp|Q55356|PSB28_SYNY3 Photosystem II reaction center Psb28 protein OS=Synechocystis sp. (strain PCC 6803 / Kazusa) GN=psb28 PE=1 SV=3;>sll1398 photosystem II reaction center 13 kDa protein	8	79.5	12.59	112	0	+	1.323	1.1656	1.0026	+	75	4563800000	1228500000	1640000000	1695400000	1.1762	1.0463	0.83772	+	58	2180700000	575410000	748290000	857000000
sll1399	P72617		tr|P72617|P72617_SYNY3;sll1399	>tr|P72617|P72617_SYNY3 Sll1399 protein OS=Synechocystis sp. (strain PCC 6803 / Kazusa) GN=sll1399 PE=4 SV=1;>sll1399 hypothetical protein	2	5.2	46.195	401	0	+	NaN	NaN	NaN		3.2	5940400	1394600	2382500	2163300	3.2963	1.7887	0.55087	+	5.2	20172000	1757800	12992000	5422000
sll1400	P72615		tr|P72615|P72615_SYNY3;sll1400	>tr|P72615|P72615_SYNY3 Sll1400 protein OS=Synechocystis sp. (strain PCC 6803 / Kazusa) GN=sll1400 PE=4 SV=1;>sll1400 hypothetical protein	3	34.5	12.991	113	0	+	1.5724	1.7149	1.1114	+	22.1	13202000	2366300	4450300	6385500	1.2124	1.0895	0.93318	+	34.5	12708000	2909600	4516500	5281900
sll1405	P72603		tr|P72603|P72603_SYNY3;sll1405	>tr|P72603|P72603_SYNY3 Sll1405 protein OS=Synechocystis sp. (strain PCC 6803 / Kazusa) GN=sll1405 PE=3 SV=1;>sll1405 biopolymer transport ExbD protein homolog	1	7	15.562	142	0.0059701	+	NaN	NaN	NaN		0	0	0	0	0	1.8224	1.2533	0.95615	+	7	6023700	4119100	902560	1002000
sll1406	P72602		tr|P72602|P72602_SYNY3;sll1406	>tr|P72602|P72602_SYNY3 Ferrichrome-iron receptor OS=Synechocystis sp. (strain PCC 6803 / Kazusa) GN=fhuA PE=3 SV=1;>sll1406 ferrichrome-iron receptor	12	20.4	91.42	828	0	+	0.27773	0.867	3.593	+	10.3	44866000	24413000	4552100	15902000	0.063071	0.60121	9.5699	+	20.4	123450000	68406000	5727100	49319000
sll1409	P72599		tr|P72599|P72599_SYNY3;sll1409	>tr|P72599|P72599_SYNY3 Ferrichrome-iron receptor OS=Synechocystis sp. (strain PCC 6803 / Kazusa) GN=fhuA PE=3 SV=1;>sll1409 ferrichrome-iron receptor	2	4.6	95.026	863	0		NaN	NaN	NaN		0	0	0	0	0	NaN	NaN	NaN		1	1507800	503870	235010	768960
sll1414	P73956	THF1	sp|P73956|THF1_SYNY3;sll1414	>sp|P73956|THF1_SYNY3 Protein thf1 OS=Synechocystis sp. (strain PCC 6803 / Kazusa) GN=thf1 PE=3 SV=1;>sll1414 hypothetical protein	5	24.2	27.074	240	0	+	0.99774	1.0156	0.99041	+	19.6	221760000	67202000	76098000	78458000	0.99072	0.91037	0.84999	+	24.2	120130000	36898000	46296000	36934000
sll1415	P73955	PPNK2	sp|P73955|PPNK2_SYNY3;sll1415	>sp|P73955|PPNK2_SYNY3 Probable inorganic polyphosphate/ATP-NAD kinase 2 OS=Synechocystis sp. (strain PCC 6803 / Kazusa) GN=ppnK2 PE=3 SV=1;>sll1415 hypothetical protein	7	25.1	33.775	307	0	+	0.87935	0.91632	1.1104	+	17.3	339960000	119440000	134690000	85829000	0.92786	0.93179	1.114	+	20.8	48927000	14976000	15313000	18638000
sll1418	P73952		tr|P73952|P73952_SYNY3;sll1418	>tr|P73952|P73952_SYNY3 Sll1418 protein OS=Synechocystis sp. (strain PCC 6803 / Kazusa) GN=sll1418 PE=1 SV=1;>sll1418 photosystem II oxygen-evolving complex 23K protein PsbP homolog	9	62.2	20.747	188	0	+	1.1237	0.93272	0.84092	+	51.6	1717000000	543330000	635570000	538120000	1.0361	1.071	0.89651	+	39.4	1534100000	436430000	540820000	556860000
sll1423	P33779	NTCA	sp|P33779|NTCA_SYNY3;sll1423	>sp|P33779|NTCA_SYNY3 Global nitrogen regulator OS=Synechocystis sp. (strain PCC 6803 / Kazusa) GN=ntcA PE=4 SV=1;>sll1423 global nitrogen regulator	12	55.6	25.046	225	0	+	1.078	1.3581	1.2217	+	55.6	2954000000	1022200000	1291200000	640550000	1.1509	1.5495	1.2539	+	53.8	1075400000	271680000	434900000	368820000
sll1424	P73944		tr|P73944|P73944_SYNY3;sll1424	>tr|P73944|P73944_SYNY3 Sll1424 protein OS=Synechocystis sp. (strain PCC 6803 / Kazusa) GN=sll1424 PE=4 SV=1;>sll1424 hypothetical protein	4	9.8	55.645	491	0		NaN	NaN	NaN		2	1542100	435490	425480	681140	NaN	NaN	NaN		3.7	1246000	234690	430840	580520
sll1425	P73942	SYP	sp|P73942|SYP_SYNY3;sll1425	>sp|P73942|SYP_SYNY3 Proline--tRNA ligase OS=Synechocystis sp. (strain PCC 6803 / Kazusa) GN=proS PE=3 SV=2;>sll1425 proline-tRNA ligase	17	31.8	66.929	603	0	+	0.96483	0.90546	0.9421	+	29.9	491230000	159200000	163500000	168520000	1.0471	1.1374	1.0703	+	28.7	302100000	82450000	98968000	120680000
sll1426	P73941		sll1426;tr|P73941|P73941_SYNY3	>sll1426 unknown protein;>tr|P73941|P73941_SYNY3 Sll1426 protein OS=Synechocystis sp. (strain PCC 6803 / Kazusa) GN=sll1426 PE=4 SV=1	2	22.6	16.768	155	0	+	2.5291	1.9984	0.86765	+	4.5	36405000	7512200	15212000	13681000	2.2152	2.0341	1.0171	+	4.5	17252000	3186900	6384800	7680400
sll1427	P73940	HHOB	sp|P73940|HHOB_SYNY3;sll1427	>sp|P73940|HHOB_SYNY3 Putative serine protease HhoB OS=Synechocystis sp. (strain PCC 6803 / Kazusa) GN=hhoB PE=1 SV=1;>sll1427 protease	5	17.1	43.196	416	0	+	1.0758	2.6061	2.2775	+	17.1	93202000	19144000	19337000	54721000	0.9504	1.7897	2.272	+	12	40936000	9702200	10153000	21081000
sll1430	P73935	APT	sp|P73935|APT_SYNY3;sll1430	>sp|P73935|APT_SYNY3 Adenine phosphoribosyltransferase OS=Synechocystis sp. (strain PCC 6803 / Kazusa) GN=apt PE=3 SV=1;>sll1430 adenine phosphoribosyltransferase	9	59.9	18.997	172	0	+	0.93699	1.4701	1.4937	+	48.8	474110000	145910000	127920000	200290000	1.0635	1.3046	1.2752	+	36	194090000	47939000	61577000	84578000
sll1432	P74218	HYPB	sp|P74218|HYPB_SYNY3;sll1432	>sp|P74218|HYPB_SYNY3 Probable hydrogenase nickel incorporation protein HypB OS=Synechocystis sp. (strain PCC 6803 / Kazusa) GN=hypB PE=3 SV=1;>sll1432 putative hydrogenase expression/formation protein HypB	5	28.8	31.243	285	0	+	1.1552	2.5464	2.5706	+	22.1	48781000	9389500	10570000	28821000	1.2902	2.2246	1.8417	+	18.9	30656000	6598000	7259400	16798000
sll1433	P74217	NNR	sp|P74217|NNR_SYNY3;sll1433	>sp|P74217|NNR_SYNY3 Bifunctional NAD(P)H-hydrate repair enzyme Nnr OS=Synechocystis sp. (strain PCC 6803 / Kazusa) GN=nnr PE=3 SV=1;>sll1433 hypothetical protein	8	21.4	55.224	524	0	+	1.3503	1.9823	1.2894	+	19.8	96475000	26056000	27851000	42568000	1.1977	2.1562	1.7349	+	21.4	86591000	20638000	22425000	43528000
sll1434	P74216		tr|P74216|P74216_SYNY3;sll1434	>tr|P74216|P74216_SYNY3 Penicillin-binding protein 1B OS=Synechocystis sp. (strain PCC 6803 / Kazusa) GN=mrcA PE=4 SV=1;>sll1434 penicillin-binding protein	8	15.1	70.274	650	0	+	1.6447	1.3119	0.79337	+	11.1	51439000	12511000	19748000	19181000	1.0967	1.1035	1.019	+	11.1	39103000	11402000	12480000	15222000
sll1435	P74215	GATB	sp|P74215|GATB_SYNY3;sll1435	>sp|P74215|GATB_SYNY3 Aspartyl/glutamyl-tRNA(Asn/Gln) amidotransferase subunit B OS=Synechocystis sp. (strain PCC 6803 / Kazusa) GN=gatB PE=3 SV=2;>sll1435 glutamyl-tRNA(Gln) amidotransferase subunit B	20	45.9	54.717	495	0	+	0.91516	1.0137	1.0916	+	31.7	1590300000	547280000	536890000	506110000	0.75569	0.93678	1.2104	+	42.2	1284200000	511780000	395950000	376430000
sll1440	P74211	PDXH	sp|P74211|PDXH_SYNY3;sll1440	>sp|P74211|PDXH_SYNY3 Pyridoxine/pyridoxamine 5-phosphate oxidase OS=Synechocystis sp. (strain PCC 6803 / Kazusa) GN=pdxH PE=3 SV=2;>sll1440 pyridoxamine 5-phosphate oxidase	8	40.2	24.586	214	0	+	0.90587	0.94008	0.99218	+	32.7	246470000	84251000	75754000	86469000	1.0435	1.1211	1.0043	+	40.2	191710000	53323000	60553000	77832000
sll1443	P74208	PYRG	sll1443;sp|P74208|PYRG_SYNY3	>sll1443 CTP synthetase;>sp|P74208|PYRG_SYNY3 CTP synthase OS=Synechocystis sp. (strain PCC 6803 / Kazusa) GN=pyrG PE=3 SV=1	15	31.9	60.807	546	0	+	1.015	1.041	0.97811	+	31.9	579290000	161760000	206650000	210890000	0.91427	0.96803	1.0491	+	31.9	328750000	101190000	102350000	125210000
sll1444	P74207	LEUD	sp|P74207|LEUD_SYNY3;sll1444	>sp|P74207|LEUD_SYNY3 3-isopropylmalate dehydratase small subunit OS=Synechocystis sp. (strain PCC 6803 / Kazusa) GN=leuD PE=3 SV=1;>sll1444 3-isopropylmalate dehydratase small subunit	7	54.5	21.587	200	0	+	1.3144	0.91177	0.56974	+	31	339620000	87312000	136790000	115520000	1.633	1.0869	0.75462	+	31	186900000	48272000	73128000	65501000
sll1446	P74206		tr|P74206|P74206_SYNY3;sll1446	>tr|P74206|P74206_SYNY3 Sll1446 protein OS=Synechocystis sp. (strain PCC 6803 / Kazusa) GN=sll1446 PE=4 SV=1;>sll1446 hypothetical protein	8	29.7	34.759	320	0	+	1.1212	1.083	1.0733	+	26.2	105250000	30078000	35042000	40135000	1.3281	1.4874	1.2125	+	20.3	74215000	16290000	22654000	35271000
sll1450	P73452	NRTA	sp|P73452|NRTA_SYNY3;sll1450	>sp|P73452|NRTA_SYNY3 Nitrate transport protein NrtA OS=Synechocystis sp. (strain PCC 6803 / Kazusa) GN=nrtA PE=1 SV=1;>sll1450 nitrate/nitrite transport system substrate-binding protein	23	55.8	48.966	446	0	+	0.1171	1.1705	9.8639	+	48.9	6006800000	2417800000	584560000	3004500000	0.093461	1.0414	12.074	+	43.9	4498700000	1914600000	331350000	2252800000
sll1451	P73451	NRTB	sp|P73451|NRTB_SYNY3;sll1451	>sp|P73451|NRTB_SYNY3 Nitrate transport permease protein NrtB OS=Synechocystis sp. (strain PCC 6803 / Kazusa) GN=nrtB PE=3 SV=1;>sll1451 nitrate/nitrite transport system permease protein	2	7.3	29.72	275	0	+	NaN	NaN	NaN		3.6	2191100	616610	77522	1497000	0.12558	3.3542	22.497	+	3.6	5976200	1530000	177990	4268100
sll1452	P73450	NRTC	sp|P73450|NRTC_SYNY3;sll1452	>sp|P73450|NRTC_SYNY3 Nitrate transport ATP-binding protein NrtC OS=Synechocystis sp. (strain PCC 6803 / Kazusa) GN=nrtC PE=3 SV=1;>sll1452 nitrate/nitrite transport system ATP-binding protein	20	35.4	75.1	670	0	+	0.3129	2.6078	7.3083	+	24	321900000	70401000	33499000	218000000	0.25828	2.3614	9.8128	+	31.2	290140000	81816000	24582000	183740000
sll1453	P73449		tr|P73449|P73449_SYNY3;sll1453	>tr|P73449|P73449_SYNY3 Nitrate transport protein NrtD OS=Synechocystis sp. (strain PCC 6803 / Kazusa) GN=nrtD PE=3 SV=1;>sll1453 nitrate/nitrite transport system ATP-binding protein	10	41.6	36.564	332	0	+	0.12866	3.4025	24.582	+	32.5	243040000	55229000	8296400	179510000	0.1403	3.6795	20.2	+	41.6	197930000	49012000	5774700	143140000
sll1454	P73448	NARB	sp|P73448|NARB_SYNY3;sll1454	>sp|P73448|NARB_SYNY3 Nitrate reductase OS=Synechocystis sp. (strain PCC 6803 / Kazusa) GN=narB PE=3 SV=1;>sll1454 ferredoxin-nitrate reductase	8	13	79.631	714	0	+	0.45026	1.2334	3.7932	+	5.7	15657000	5052000	5192900	5411700	0.25468	0.95694	4.4919	+	7.3	9353800	3370700	760740	5222400
sll1455	P73447		tr|P73447|P73447_SYNY3;sll1455	>tr|P73447|P73447_SYNY3 Sll1455 protein OS=Synechocystis sp. (strain PCC 6803 / Kazusa) GN=sll1455 PE=4 SV=1;>sll1455 hypothetical protein	5	38.1	17.753	155	0	+	1.0691	0.98043	0.93383	+	23.9	63043000	21956000	21528000	19559000	1.135	1.0213	0.96605	+	38.1	37356000	10328000	13387000	13642000
sll1456	P73445		tr|P73445|P73445_SYNY3;sll1456	>tr|P73445|P73445_SYNY3 Sll1456 protein OS=Synechocystis sp. (strain PCC 6803 / Kazusa) GN=sll1456 PE=4 SV=1;>sll1456 unknown protein	9	36.4	33.517	302	0	+	0.88333	0.8572	0.88563	+	32.5	781850000	238790000	266180000	276880000	1.0014	0.73496	0.76704	+	36.4	483020000	159670000	164610000	158740000
sll1457	P73444		tr|P73444|P73444_SYNY3;sll1457	>tr|P73444|P73444_SYNY3 RfbJ protein OS=Synechocystis sp. (strain PCC 6803 / Kazusa) GN=rfbJ PE=4 SV=1;>sll1457 probable glycosyltransferase	4	15.1	35.769	318	0	+	0.9818	1.0849	1.2386	+	15.1	41890000	12044000	14172000	15674000	0.77274	0.74482	1.0027	+	15.1	23597000	9602100	6247700	7747400
sll1459	P73440	Y1459	sp|P73440|Y1459_SYNY3;sll1459	>sp|P73440|Y1459_SYNY3 Putative 5-nucleotidase alr3139 OS=Synechocystis sp. (strain PCC 6803 / Kazusa) GN=sll1459 PE=3 SV=1;>sll1459 stationary-phase survival protein SurE homolog	2	8.9	24.907	225	0	+	0.91271	1.3214	1.2916	+	8.9	28630000	7552100	8907200	12171000	NaN	NaN	NaN		8.9	4542100	1270600	1340600	1930900
sll1461	P73439		tr|P73439|P73439_SYNY3;sll1461	>tr|P73439|P73439_SYNY3 Sll1461 protein OS=Synechocystis sp. (strain PCC 6803 / Kazusa) GN=sll1461 PE=4 SV=1;>sll1461 hypothetical protein	5	29.1	25.524	220	0	+	1.2751	1.3097	1.0934	+	17.7	89125000	23406000	31150000	34569000	1.6237	1.6912	1.1104	+	23.6	68045000	13632000	21744000	32669000
sll1462	P73438		tr|P73438|P73438_SYNY3;sll1462	>tr|P73438|P73438_SYNY3 Hydrogenase expression/formation protein HypE OS=Synechocystis sp. (strain PCC 6803 / Kazusa) GN=hypE PE=4 SV=1;>sll1462 putative hydrogenase expression/formation protein HypE	2	14.8	36.425	345	0	+	1.1828	1.6704	1.5546	+	6.1	15593000	3798400	4948400	6845800	NaN	NaN	NaN		6.1	1277100	587520	219990	469600
sll1463	P73437	FTSH4	sp|P73437|FTSH4_SYNY3;sll1463	>sp|P73437|FTSH4_SYNY3 ATP-dependent zinc metalloprotease FtsH 4 OS=Synechocystis sp. (strain PCC 6803 / Kazusa) GN=ftsH4 PE=2 SV=1;>sll1463 cell division protein FtsH	22	48.1	68.198	628	0	+	1.0884	1.0542	0.93761	+	36.9	1596000000	449550000	565840000	580620000	0.9336	0.84533	0.92083	+	41.4	1141500000	375650000	362710000	403110000
sll1464	P73436	YZ64	sp|P73436|YZ64_SYNY3;sll1464	>sp|P73436|YZ64_SYNY3 UPF0061 protein sll1464 OS=Synechocystis sp. (strain PCC 6803 / Kazusa) GN=sll1464 PE=3 SV=1;>sll1464 hypothetical protein	9	19.9	54.04	477	0	+	1.1688	1.0447	0.9495	+	14	108700000	32042000	35127000	41534000	0.92183	0.85935	0.87351	+	19.9	90492000	34143000	29174000	27174000
sll1466	P73434		tr|P73434|P73434_SYNY3;sll1466	>tr|P73434|P73434_SYNY3 Sll1466 protein OS=Synechocystis sp. (strain PCC 6803 / Kazusa) GN=sll1466 PE=4 SV=1;>sll1466 probable glycosyltransferase	3	8.2	47.141	413	0	+	1.0728	1.1663	1.0588	+	8.2	79037000	24068000	24155000	30814000	0.98406	1.0121	1.0447	+	8.2	48139000	14601000	14708000	18829000
sll1469	P73419		tr|P73419|P73419_SYNY3;sll1469	>tr|P73419|P73419_SYNY3 Sll1469 protein OS=Synechocystis sp. (strain PCC 6803 / Kazusa) GN=sll1469 PE=4 SV=1;>sll1469 hypothetical protein	2	8.4	31.778	285	0	+	1.0626	1.4255	1.3539	+	8.4	4364700	995440	1315300	2053900	1.0978	1.6008	1.6032	+	8.4	12029000	2365400	3184600	6478800
sll1470	P54384	LEUC	sp|P54384|LEUC_SYNY3;sll1470	>sp|P54384|LEUC_SYNY3 3-isopropylmalate dehydratase large subunit OS=Synechocystis sp. (strain PCC 6803 / Kazusa) GN=leuC PE=3 SV=2;>sll1470 3-isopropylmalate dehydratase large subunit	13	32.9	50.458	468	0	+	1.4759	1.1093	0.71218	+	21.2	474550000	112300000	200480000	161770000	1.2283	1.0829	0.99412	+	32.9	559140000	158640000	184080000	216420000
sll1471	P74625		tr|P74625|P74625_SYNY3;sll1471	>tr|P74625|P74625_SYNY3 Phycobilisome rod-core linker polypeptide CpcG OS=Synechocystis sp. (strain PCC 6803 / Kazusa) GN=cpcG PE=4 SV=1;>sll1471 phycobilisome rod-core linker polypeptide	18	64.7	28.522	249	0	+	0.67103	0.1064	0.14329	+	59.4	10748000000	5666300000	4383000000	698980000	0.65474	0.038468	0.059706	+	56.6	4959700000	2799400000	2026200000	134160000
sll1475	P74622		tr|P74622|P74622_SYNY3;sll1475	>tr|P74622|P74622_SYNY3 Sensory transduction histidine kinase OS=Synechocystis sp. (strain PCC 6803 / Kazusa) GN=sll1475 PE=4 SV=1;>sll1475 a part of phytochrome-like sensor histidine kinase gene (disrupted by insertion of IS)	2	6.1	33.917	297	0	+	1.0481	0.93439	0.91161	+	6.1	6307500	1841200	2292000	2174300	NaN	NaN	NaN		2.7	2120400	1006300	643880	470170
sll1477	P74619		tr|P74619|P74619_SYNY3;sll1477	>tr|P74619|P74619_SYNY3 Sll1477 protein OS=Synechocystis sp. (strain PCC 6803 / Kazusa) GN=sll1477 PE=4 SV=1;>sll1477 hypothetical protein	3	6.7	92.864	832	0		NaN	NaN	NaN		3.6	8096600	1862000	1045700	5188900	NaN	NaN	NaN		0	0	0	0	0
sll1479	P74618	6PGL	sp|P74618|6PGL_SYNY3;sll1479	>sp|P74618|6PGL_SYNY3 6-phosphogluconolactonase OS=Synechocystis sp. (strain PCC 6803 / Kazusa) GN=pgl PE=1 SV=3;>sll1479 6-phosphogluconolactonase	11	45.4	26.482	240	0	+	0.69345	1.4144	2.0625	+	45.4	1101200000	236890000	381010000	483320000	0.67707	1.2405	1.9379	+	45	322240000	93976000	68514000	159750000
sll1481	P74617		tr|P74617|P74617_SYNY3;sll1481	>tr|P74617|P74617_SYNY3 Sll1481 protein OS=Synechocystis sp. (strain PCC 6803 / Kazusa) GN=sll1481 PE=4 SV=1;>sll1481 ABC-transporter membrane fusion protein	16	41.2	48.59	451	0	+	0.88122	1.6325	1.9211	+	21.3	107500000	25695000	28445000	53359000	1.1706	1.6205	1.4897	+	33.9	76919000	15171000	19225000	42524000
sll1483	P74615	Y1483	sp|P74615|Y1483_SYNY3;sll1483	>sp|P74615|Y1483_SYNY3 Uncharacterized protein sll1483 OS=Synechocystis sp. (strain PCC 6803 / Kazusa) GN=sll1483 PE=4 SV=1;>sll1483 periplasmic protein, similar to transforming growth factor induced protein	2	17.8	18.471	180	0	+	1.5178	4.0339	2.8602	+	17.8	447720000	45223000	159960000	242540000	1.7505	2.4091	1.3058	+	17.8	52780000	8257800	17375000	27147000
sll1484	P74614		sll1484;tr|P74614|P74614_SYNY3	>sll1484 type 2 NADH dehydrogenase;>tr|P74614|P74614_SYNY3 NADH dehydrogenase OS=Synechocystis sp. (strain PCC 6803 / Kazusa) GN=ndh PE=4 SV=1	8	20.7	52.818	487	0	+	1.3678	1.9132	1.8848	+	16.8	144200000	26220000	34949000	83027000	0.85922	1.2987	1.71	+	20.7	68637000	18301000	15002000	35334000
sll1486	P74612		sll1486;tr|P74612|P74612_SYNY3	>sll1486 hypothetical protein;>tr|P74612|P74612_SYNY3 Sll1486 protein OS=Synechocystis sp. (strain PCC 6803 / Kazusa) GN=sll1486 PE=4 SV=1	2	11.4	23.083	210	0	+	0.8188	1.5116	1.678	+	11.4	44686000	12324000	11218000	21143000	NaN	NaN	NaN		7.6	6790100	2258800	1206800	3324600
sll1489	P74601		tr|P74601|P74601_SYNY3;sll1489	>tr|P74601|P74601_SYNY3 Sll1489 protein OS=Synechocystis sp. (strain PCC 6803 / Kazusa) GN=sll1489 PE=4 SV=1;>sll1489 circadian phase modifier CpmA homolog	4	16.8	29.359	279	0	+	0.091187	0.13313	1.2094	+	8.2	84319000	52180000	13915000	18224000	1.2863	1.6333	1.3475	+	16.8	187780000	8563300	87973000	91246000
sll1491	P74598	Y1491	sp|P74598|Y1491_SYNY3;sll1491	>sp|P74598|Y1491_SYNY3 Uncharacterized WD repeat-containing protein sll1491 OS=Synechocystis sp. (strain PCC 6803 / Kazusa) GN=sll1491 PE=4 SV=1;>sll1491 periplasmic WD-repeat protein	8	32.8	37.347	348	0	+	1.5075	1.0247	0.6872	+	22.1	442180000	113770000	190420000	137990000	1.775	1.628	0.8446	+	25	382430000	71124000	176980000	134330000
sll1495	P74590		tr|P74590|P74590_SYNY3;sll1495	>tr|P74590|P74590_SYNY3 Sll1495 protein OS=Synechocystis sp. (strain PCC 6803 / Kazusa) GN=sll1495 PE=4 SV=1;>sll1495 hypothetical protein	3	11.6	43.543	397	0	+	0.63766	1.7764	2.0918	+	5.8	21913000	8397200	4916500	8599100	1.5589	1.5027	0.80612	+	5.8	12931000	2828800	4249600	5852300
sll1498	P74587	CARA	sll1498;sp|P74587|CARA_SYNY3	>sll1498 carbamoyl-phosphate synthase small chain;>sp|P74587|CARA_SYNY3 Carbamoyl-phosphate synthase small chain OS=Synechocystis sp. (strain PCC 6803 / Kazusa) GN=carA PE=3 SV=2	4	13.2	46.485	424	0	+	1.0138	1.9066	1.7139	+	13.2	448190000	83409000	142950000	221830000	0.9829	2.0891	2.0819	+	11.6	244250000	53036000	57469000	133740000
sll1499	P55038	GLTS	sll1499;sp|P55038|GLTS_SYNY3	>sll1499 ferredoxin-dependent glutamate synthase;>sp|P55038|GLTS_SYNY3 Ferredoxin-dependent glutamate synthase 2 OS=Synechocystis sp. (strain PCC 6803 / Kazusa) GN=gltS PE=1 SV=2	45	38.6	168.35	1546	0	+	1.0767	0.6085	0.5846	+	29	1840600000	646600000	757350000	436680000	0.97922	0.61833	0.65834	+	34.1	1214700000	449480000	420450000	344740000
sll1501	P73002	COBB	sp|P73002|COBB_SYNY3;sll1501	>sp|P73002|COBB_SYNY3 Cobyrinic acid A,C-diamide synthase OS=Synechocystis sp. (strain PCC 6803 / Kazusa) GN=cobB PE=3 SV=1;>sll1501 cobyrinic acid a,c-diamide synthase	2	2.9	53.853	482	0.0088235		NaN	NaN	NaN		2.9	342040000	125780000	96981000	119280000	NaN	NaN	NaN		0	0	0	0	0
sll1502	P55037	GLTB	sp|P55037|GLTB_SYNY3;sll1502	>sp|P55037|GLTB_SYNY3 Ferredoxin-dependent glutamate synthase 1 OS=Synechocystis sp. (strain PCC 6803 / Kazusa) GN=gltB PE=1 SV=1;>sll1502 NADH-dependent glutamate synthase large subunit	43	39.4	169.07	1550	0	+	1.2912	1.5804	1.167	+	32.1	1731000000	419630000	578110000	733310000	0.89295	1.154	1.2426	+	36.5	1238800000	345000000	358540000	535240000
sll1507	P72989		tr|P72989|P72989_SYNY3;sll1507	>tr|P72989|P72989_SYNY3 Sll1507 protein OS=Synechocystis sp. (strain PCC 6803 / Kazusa) GN=sll1507 PE=4 SV=1;>sll1507 salt-induced periplasmic protein	3	18.8	20.152	181	0	+	2.403	1.2497	0.70584	+	18.8	78287000	11651000	46270000	20366000	2.0991	1.1217	0.62562	+	13.8	14797000	2890500	7016800	4889900
sll1508	P72988	LPXC	sp|P72988|LPXC_SYNY3;sll1508	>sp|P72988|LPXC_SYNY3 UDP-3-O-[3-hydroxymyristoyl] N-acetylglucosamine deacetylase OS=Synechocystis sp. (strain PCC 6803 / Kazusa) GN=lpxC PE=3 SV=1;>sll1508 UDP-3-0-acyl N-acetylglcosamine deacetylase	6	29.7	30.326	276	0	+	1.0401	0.97984	1.187	+	18.1	49984000	15838000	16172000	17973000	0.85663	1.3783	1.7339	+	29.7	101860000	22248000	30518000	49091000
sll1512	P72979	Y1512	sp|P72979|Y1512_SYNY3;sll1512	>sp|P72979|Y1512_SYNY3 Uncharacterized HTH-type transcriptional regulator sll1512 OS=Synechocystis sp. (strain PCC 6803 / Kazusa) GN=sll1512 PE=4 SV=1;>sll1512 hypothetical protein	3	20.7	15.247	135	0	+	1.2416	0.67384	0.55411	+	20.7	15417000	5117400	6408900	3890600	1.2834	0.83623	0.67123	+	20.7	9035600	2015000	3715900	3304800
sll1513	P72978	CCSA	sp|P72978|CCSA_SYNY3;sll1513	>sp|P72978|CCSA_SYNY3 Cytochrome c biogenesis protein CcsA OS=Synechocystis sp. (strain PCC 6803 / Kazusa) GN=ccsA PE=2 SV=1;>sll1513 c-type cytochrome synthesis protein	4	19.2	36.077	334	0	+	0.97559	0.88078	0.8478	+	10.5	72004000	39471000	17435000	15098000	0.99008	0.61586	0.68826	+	15.3	36119000	13825000	12547000	9745700
sll1515	P72975		tr|P72975|P72975_SYNY3;sll1515	>tr|P72975|P72975_SYNY3 Sll1515 protein OS=Synechocystis sp. (strain PCC 6803 / Kazusa) GN=sll1515 PE=4 SV=1;>sll1515 glutamine synthetase inactivating factor IF17	3	21.5	16.68	149	0	+	1.7626	0.073665	0.044231	+	16.8	122650000	46617000	72115000	3916600	1.6049	0.092923	0.044873	+	21.5	28849000	9581400	17007000	2260500
sll1516	P72974		tr|P72974|P72974_SYNY3;sll1516	>tr|P72974|P72974_SYNY3 Sll1516 protein OS=Synechocystis sp. (strain PCC 6803 / Kazusa) GN=sll1516 PE=4 SV=1;>sll1516 hypothetical protein	3	7.4	70.942	624	0	+	0.99801	1.186	0.82027	+	5.9	19924000	6210800	6864100	6849600	0.94325	0.70957	0.93583	+	7.4	12957000	5060800	3298900	4597600
sll1521	P74373	DFA3	sp|P74373|DFA3_SYNY3;sll1521	>sp|P74373|DFA3_SYNY3 Putative diflavin flavoprotein A 3 OS=Synechocystis sp. (strain PCC 6803 / Kazusa) GN=dfa3 PE=3 SV=1;>sll1521 flavoprotein	17	35.5	65.092	597	0	+	1.109	1.1658	0.98409	+	25	359300000	105750000	119340000	134210000	0.75679	0.87409	1.1286	+	32.3	257300000	92367000	71918000	93014000
sll1524	P74365		tr|P74365|P74365_SYNY3;sll1524	>tr|P74365|P74365_SYNY3 Sll1524 protein OS=Synechocystis sp. (strain PCC 6803 / Kazusa) GN=sll1524 PE=4 SV=1;>sll1524 hypothetical protein	5	22.9	30.342	279	0	+	0.81234	0.77467	0.91438	+	15.8	129490000	45687000	40986000	42816000	0.88335	0.86382	0.81387	+	19.4	59597000	19920000	19359000	20318000
sll1525	P37101	KPPR	sll1525;sp|P37101|KPPR_SYNY3	>sll1525 phosphoribulokinase;>sp|P37101|KPPR_SYNY3 Phosphoribulokinase OS=Synechocystis sp. (strain PCC 6803 / Kazusa) GN=prk PE=2 SV=1	26	72.3	37.914	332	0	+	0.73857	0.8113	1.1468	+	58.4	12923000000	4809000000	3843100000	4270400000	0.63615	0.75437	1.1456	+	67.8	10798000000	3730700000	2825200000	4242300000
sll1526	P74360	Y1526	sp|P74360|Y1526_SYNY3;sll1526	>sp|P74360|Y1526_SYNY3 Uncharacterized protein sll1526 OS=Synechocystis sp. (strain PCC 6803 / Kazusa) GN=sll1526 PE=4 SV=1;>sll1526 hypothetical protein	16	40.1	57.726	506	0	+	0.82857	0.99775	1.2722	+	29.8	749300000	239330000	215360000	294610000	0.78646	0.84018	1.1444	+	40.1	542380000	176120000	152470000	213790000
sll1527	P74359		tr|P74359|P74359_SYNY3;sll1527	>tr|P74359|P74359_SYNY3 Sll1527 protein OS=Synechocystis sp. (strain PCC 6803 / Kazusa) GN=sll1527 PE=4 SV=1;>sll1527 unknown protein	3	2.9	133.43	1168	0.0063803	+	1.0607	0.76271	0.72918	+	2	4988500	1633500	1826500	1528500	0.55749	0.33714	0.67282	+	2.9	2732500	1395300	703690	633540
sll1528	P74358		tr|P74358|P74358_SYNY3;sll1528	>tr|P74358|P74358_SYNY3 Sll1528 protein OS=Synechocystis sp. (strain PCC 6803 / Kazusa) GN=sll1528 PE=4 SV=1;>sll1528 unknown protein	21	26.1	114.6	996	0	+	0.96856	1.1621	1.1735	+	16.9	221940000	64609000	71228000	86103000	0.84811	0.87863	0.98874	+	23.3	197860000	69649000	58893000	69317000
sll1530	P74357		tr|P74357|P74357_SYNY3;sll1530	>tr|P74357|P74357_SYNY3 Sll1530 protein OS=Synechocystis sp. (strain PCC 6803 / Kazusa) GN=sll1530 PE=4 SV=1;>sll1530 unknown protein	10	28.2	43.745	386	0	+	0.98193	1.3781	1.4043	+	24.9	233630000	65501000	66312000	101820000	0.91604	1.083	1.288	+	28.2	180650000	57028000	46957000	76666000
sll1531	P74356		tr|P74356|P74356_SYNY3;sll1531	>tr|P74356|P74356_SYNY3 Sll1531 protein OS=Synechocystis sp. (strain PCC 6803 / Kazusa) GN=sll1531 PE=4 SV=1;>sll1531 unknown protein	1	2.1	70.187	608	0	+	0.99093	1.6468	1.6148	+	2.1	3397500	988850	970030	1438600	1.2349	1.3033	1.0166	+	2.1	4738400	1665500	1287700	1785200
sll1532	P74351		tr|P74351|P74351_SYNY3;sll1532	>tr|P74351|P74351_SYNY3 Sll1532 protein OS=Synechocystis sp. (strain PCC 6803 / Kazusa) GN=sll1532 PE=4 SV=1;>sll1532 hypothetical protein	1	7.1	23.26	211	0	+	1.3206	1.3993	1.0834	+	7.1	27567000	6984600	8659000	11923000	1.556	2.0418	1.3002	+	7.1	24731000	5478600	7521500	11731000
sll1533	P74349		tr|P74349|P74349_SYNY3;sll1533	>tr|P74349|P74349_SYNY3 Twitching mobility protein OS=Synechocystis sp. (strain PCC 6803 / Kazusa) GN=pilT PE=4 SV=1;>sll1533 twitching mobility protein	16	48.6	47.898	428	0	+	0.81579	0.74317	0.84706	+	45.1	648930000	229800000	203830000	215300000	0.75998	0.79218	1.0325	+	43.5	460300000	157680000	135310000	167310000
sll1534	P74348		tr|P74348|P74348_SYNY3;sll1534	>tr|P74348|P74348_SYNY3 Sll1534 protein OS=Synechocystis sp. (strain PCC 6803 / Kazusa) GN=sll1534 PE=4 SV=1;>sll1534 probable glycosyltransferase	4	11.4	42.884	378	0	+	0.80722	0.75433	0.90586	+	8.2	11625000	3691000	4040600	3893800	0.34137	0.31968	1.012	+	6.1	10290000	7422700	1257900	1609300
sll1536	P74344		tr|P74344|P74344_SYNY3;sll1536	>tr|P74344|P74344_SYNY3 Molybdopterin biosynthesis MoeB protein OS=Synechocystis sp. (strain PCC 6803 / Kazusa) GN=moeB PE=4 SV=1;>sll1536 molybdopterin biosynthesis MoeB protein	18	55.6	42.759	392	0	+	1.0443	0.99672	0.96197	+	55.6	2441300000	720130000	844750000	876400000	0.94849	0.93268	1.0262	+	55.4	1227100000	380430000	383880000	462840000
sll1537	P74341		tr|P74341|P74341_SYNY3;sll1537	>tr|P74341|P74341_SYNY3 Sll1537 protein OS=Synechocystis sp. (strain PCC 6803 / Kazusa) GN=sll1537 PE=3 SV=1;>sll1537 similar to mutator MutT protein	3	27.3	15.937	139	0	+	1.0903	1.0842	1.0129	+	12.9	237050000	67310000	106250000	63495000	1.2342	1.2241	0.92815	+	27.3	93610000	29426000	37733000	26451000
sll1538	P74340		tr|P74340|P74340_SYNY3;sll1538	>tr|P74340|P74340_SYNY3 Beta-glucosidase OS=Synechocystis sp. (strain PCC 6803 / Kazusa) GN=bgl PE=4 SV=1;>sll1538 similar to beta-hexosaminidase a precursor	4	8.6	58.237	538	0	+	0.73766	0.88119	1.1557	+	5.9	68007000	35441000	13182000	19384000	0.86713	1.0169	1.3824	+	8.6	38437000	12113000	9916400	16408000
sll1541	P74334	ACOX	sp|P74334|ACOX_SYNY3;sll1541	>sp|P74334|ACOX_SYNY3 Apocarotenoid-15,15-oxygenase OS=Synechocystis sp. (strain PCC 6803 / Kazusa) GN=sll1541 PE=1 SV=1;>sll1541 hypothetical protein	8	21.2	54.286	490	0	+	1.2207	1.9485	1.5267	+	16.1	74950000	17232000	23422000	34295000	1.0973	1.5651	1.3818	+	21.2	42130000	10771000	11856000	19502000
sll1542	P74675		tr|P74675|P74675_SYNY3;sll1542	>tr|P74675|P74675_SYNY3 Sll1542 protein OS=Synechocystis sp. (strain PCC 6803 / Kazusa) GN=sll1542 PE=4 SV=1;>sll1542 hypothetical protein	9	37	34.814	300	0	+	1.0875	1.5819	1.4186	+	9.3	86950000	21239000	24890000	40821000	1.0606	1.454	1.4322	+	21.7	65859000	17926000	19678000	28255000
sll1545	P74665		tr|P74665|P74665_SYNY3;sll1545	>tr|P74665|P74665_SYNY3 Glutathione S-transferase OS=Synechocystis sp. (strain PCC 6803 / Kazusa) GN=gst1 PE=4 SV=1;>sll1545 glutathione S-transferase	9	39.5	29.765	271	0	+	0.98236	1.1761	1.1571	+	29.5	1293800000	383780000	407920000	502140000	1.0149	1.0264	1.0548	+	39.1	857050000	250950000	268240000	337870000
sll1546	P74663		tr|P74663|P74663_SYNY3;sll1546	>tr|P74663|P74663_SYNY3 Exopolyphosphatase OS=Synechocystis sp. (strain PCC 6803 / Kazusa) GN=ppx PE=4 SV=1;>sll1546 exopolyphosphatase	11	21.7	60.885	540	0	+	1.0026	0.9794	0.92915	+	20.2	323700000	94591000	115800000	113310000	0.83506	0.61874	0.77679	+	21.7	114010000	44298000	36577000	33139000
sll1549	P74656		tr|P74656|P74656_SYNY3;sll1549	>tr|P74656|P74656_SYNY3 Sll1549 protein OS=Synechocystis sp. (strain PCC 6803 / Kazusa) GN=sll1549 PE=4 SV=1;>sll1549 salt-enhanced periplasmic protein	13	46.6	26.624	238	0	+	0.36384	0.81833	2.2314	+	36.6	396580000	132200000	107700000	156680000	0.085637	0.36457	4.6031	+	46.6	670650000	401170000	66872000	202600000
sll1550	P74655		tr|P74655|P74655_SYNY3;sll1550	>tr|P74655|P74655_SYNY3 Sll1550 protein OS=Synechocystis sp. (strain PCC 6803 / Kazusa) GN=sll1550 PE=4 SV=1;>sll1550 probable porin; major outer membrane protein	4	7.2	58.631	544	0	+	0.20061	0.032155	0.19844	+	7.2	349560000	266990000	66985000	15580000	0.3172	0.18656	0.49358	+	7.2	39984000	27422000	9386700	3175700
sll1553	P74296	SYFB	sp|P74296|SYFB_SYNY3;sll1553	>sp|P74296|SYFB_SYNY3 Phenylalanine--tRNA ligase beta subunit OS=Synechocystis sp. (strain PCC 6803 / Kazusa) GN=pheT PE=3 SV=1;>sll1553 phenylalanyl-tRNA synthetase	27	43.1	87.887	810	0	+	1.0563	0.92811	0.9267	+	31.6	1389500000	398050000	499990000	491460000	0.85577	0.8228	0.9844	+	43.1	851230000	297860000	259000000	294370000
sll1555	P74288		tr|P74288|P74288_SYNY3;sll1555	>tr|P74288|P74288_SYNY3 Hybrid sensory kinase OS=Synechocystis sp. (strain PCC 6803 / Kazusa) GN=sll1555 PE=4 SV=1;>sll1555 two-component hybrid sensor and regulator	4	12.2	41.472	368	0	+	1.235	1.4204	0.97796	+	9.2	56649000	11837000	18203000	26609000	0.89299	0.92457	1.3288	+	9.2	33599000	8255400	9681300	15662000
sll1556	P74287	IDI2	sp|P74287|IDI2_SYNY3;sll1556	>sp|P74287|IDI2_SYNY3 Isopentenyl-diphosphate delta-isomerase OS=Synechocystis sp. (strain PCC 6803 / Kazusa) GN=fni PE=3 SV=1;>sll1556 isopentenyl-dephosphate delta-isomerase	4	12.9	37.541	349	0	+	0.94171	1.2272	1.3012	+	10.6	30441000	8803000	9250000	12388000	1.1419	1.7813	1.5854	+	10	27273000	6128500	7303900	13841000
sll1557	P74286		tr|P74286|P74286_SYNY3;sll1557	>tr|P74286|P74286_SYNY3 Succinyl-CoA synthetase OS=Synechocystis sp. (strain PCC 6803 / Kazusa) GN=sucD PE=4 SV=1;>sll1557 succinyl-CoA synthetase alpha chain	3	13.6	32.252	302	0	+	0.71811	0.90756	1.1922	+	13.6	35394000	14086000	10092000	11215000	1.0297	1.1902	0.86793	+	13.6	21125000	6341300	7132100	7651200
sll1558	P74285		tr|P74285|P74285_SYNY3;sll1558	>tr|P74285|P74285_SYNY3 Mannose-1-phosphate guanyltransferase OS=Synechocystis sp. (strain PCC 6803 / Kazusa) GN=sll1558 PE=4 SV=1;>sll1558 mannose-1-phosphate guanyltransferase	5	10.8	42.768	388	0	+	0.86529	0.86232	1.1308	+	8.5	162280000	47907000	44248000	70127000	0.81968	0.91224	1.1938	+	10.8	175540000	54699000	50223000	70618000
sll1559	P74281		tr|P74281|P74281_SYNY3;sll1559	>tr|P74281|P74281_SYNY3 Soluble hydrogenase 42 kD subunit OS=Synechocystis sp. (strain PCC 6803 / Kazusa) GN=sll1559 PE=3 SV=1;>sll1559 soluble hydrogenase 42 kD subunit	13	39.3	40.768	384	0	+	0.69218	0.80088	1.1985	+	34.6	2274300000	859530000	603600000	811170000	0.69027	0.89714	1.2585	+	39.3	1548100000	549400000	413660000	585070000
sll1561	P74275		tr|P74275|P74275_SYNY3;sll1561	>tr|P74275|P74275_SYNY3 Delta-1-pyrroline-5-carboxylate dehydrogenase OS=Synechocystis sp. (strain PCC 6803 / Kazusa) GN=putA PE=3 SV=1;>sll1561 proline oxidase	29	36.8	110.03	990	0	+	1.3561	0.93385	0.69223	+	35.2	1554700000	607570000	529200000	417960000	1.0631	0.85847	0.88117	+	34.7	649720000	217590000	209120000	223010000
sll1563	P74273		tr|P74273|P74273_SYNY3;sll1563	>tr|P74273|P74273_SYNY3 Sll1563 protein OS=Synechocystis sp. (strain PCC 6803 / Kazusa) GN=sll1563 PE=4 SV=1;>sll1563 unknown protein	5	5.3	107.19	939	0	+	1.0662	1.2572	1.2564	+	1.7	4317800	1655900	1258200	1403700	0.89495	0.94282	0.99597	+	5.3	14517000	3350400	6918000	4248400
sll1564	P74269	LY41	sp|P74269|LY41_SYNY3;sll1564	>sp|P74269|LY41_SYNY3 Uncharacterized AIPM/Hcit synthase family transferase sll1564 OS=Synechocystis sp. (strain PCC 6803 / Kazusa) GN=sll1564 PE=3 SV=1;>sll1564 putative lyase	4	11.5	59.819	547	0	+	NaN	NaN	NaN		1.3	688560	319230	204240	165090	1.0452	0.94439	0.94299	+	4.9	3390700	987190	1088400	1315100
sll1566	P74258	GGPS	sp|P74258|GGPS_SYNY3;sll1566	>sp|P74258|GGPS_SYNY3 Glucosylglycerol-phosphate synthase OS=Synechocystis sp. (strain PCC 6803 / Kazusa) GN=ggpS PE=1 SV=1;>sll1566 glucosylglycerolphosphate synthase	12	25.9	56.801	499	0	+	0.57102	1.0553	1.748	+	21.4	158780000	56091000	40836000	61854000	0.48229	0.79335	1.8262	+	23.6	162630000	66625000	36599000	59406000
sll1568	P73219		tr|P73219|P73219_SYNY3;sll1568	>tr|P73219|P73219_SYNY3 Fibrillin OS=Synechocystis sp. (strain PCC 6803 / Kazusa) GN=sll1568 PE=4 SV=1;>sll1568 fibrillin	10	48.5	22.728	202	0	+	1.3658	1.1223	0.83058	+	42.6	402240000	105770000	156940000	139530000	1.2329	0.9673	0.79311	+	48.5	253830000	69952000	94244000	89639000
sll1570	P73217		tr|P73217|P73217_SYNY3;sll1570	>tr|P73217|P73217_SYNY3 Sll1570 protein OS=Synechocystis sp. (strain PCC 6803 / Kazusa) GN=sll1570 PE=4 SV=1;>sll1570 unknown protein	2	9.9	26.62	243	0	+	1.0678	1.769	1.4058	+	9.9	73057000	16622000	23176000	33260000	1.6106	2.1918	1.3995	+	9.9	63421000	13844000	18782000	30795000
sll1571	P73216		tr|P73216|P73216_SYNY3;sll1571	>tr|P73216|P73216_SYNY3 Sll1571 protein OS=Synechocystis sp. (strain PCC 6803 / Kazusa) GN=sll1571 PE=4 SV=1;>sll1571 hypothetical protein	3	9.9	34.534	313	0	+	0.51716	0.6319	1.2701	+	9.9	53154000	18723000	12336000	22095000	0.78201	1.1164	1.3881	+	6.4	40864000	12904000	10584000	17376000
sll1573	P73210		sll1573;tr|P73210|P73210_SYNY3	>sll1573 hypothetical protein;>tr|P73210|P73210_SYNY3 Sll1573 protein OS=Synechocystis sp. (strain PCC 6803 / Kazusa) GN=sll1573 PE=4 SV=1	6	51.7	17.143	147	0	+	1.2365	1.3064	1.0266	+	44.9	136830000	33273000	49744000	53813000	1.3391	1.2311	0.98174	+	41.5	48290000	12575000	17736000	17978000
sll1575	Q9FAB3	SPKA	sp|Q9FAB3|SPKA_SYNY3;sll1575;sll1574	>sp|Q9FAB3|SPKA_SYNY3 Serine/threonine-protein kinase A OS=Synechocystis sp. (strain PCC 6803 / Kazusa) GN=spkA PE=1 SV=1;>sll1575 a part of spkA: serine/threonine protein kinase, regulates cellular motility ( disrupted by frameshift mutation)	11	22.6	58.874	521	0	+	1.0773	0.99865	0.98573	+	18.2	156050000	44091000	52326000	59637000	1.2357	1.0854	1.0201	+	22.6	138650000	36370000	47899000	54383000
sll1577	Q54714	PHCB	sp|Q54714|PHCB_SYNY3;sll1577	>sp|Q54714|PHCB_SYNY3 C-phycocyanin beta chain OS=Synechocystis sp. (strain PCC 6803 / Kazusa) GN=cpcB PE=1 SV=2;>sll1577 phycocyanin beta subunit	19	83.7	18.126	172	0	+	1.0358	0.56284	0.54534	+	83.7	95274000000	32108000000	37244000000	25922000000	1.0236	0.33802	0.34397	+	83.7	38992000000	13876000000	16921000000	8194900000
sll1578	Q54715	PHCA	sp|Q54715|PHCA_SYNY3;sll1578	>sp|Q54715|PHCA_SYNY3 C-phycocyanin alpha chain OS=Synechocystis sp. (strain PCC 6803 / Kazusa) GN=cpcA PE=1 SV=1;>sll1578 phycocyanin alpha subunit	21	98.1	17.586	162	0	+	0.98649	0.5473	0.57221	+	81.5	79794000000	25538000000	31900000000	22356000000	0.95641	0.32004	0.33036	+	96.9	34717000000	11714000000	15952000000	7051300000
sll1579	P73204	PYR2	sp|P73204|PYR2_SYNY3;sll1579	>sp|P73204|PYR2_SYNY3 Phycobilisome 32.1 kDa linker polypeptide, phycocyanin-associated, rod 2 OS=Synechocystis sp. (strain PCC 6803 / Kazusa) GN=cpcC2 PE=1 SV=1;>sll1579 phycobilisome rod linker polypeptide	21	67	30.797	273	0	+	0.62486	0.15125	0.23369	+	63.4	32894000000	17477000000	12168000000	3250000000	0.57428	0.071671	0.10578	+	57.1	23179000000	12247000000	9772600000	1159000000
sll1580	P73203	PYR1	sp|P73203|PYR1_SYNY3;sll1580	>sp|P73203|PYR1_SYNY3 Phycobilisome 32.1 kDa linker polypeptide, phycocyanin-associated, rod 1 OS=Synechocystis sp. (strain PCC 6803 / Kazusa) GN=cpcC1 PE=1 SV=3;>sll1580 phycobilisome rod linker polypeptide	25	74.2	32.52	291	0	+	0.55095	0.53991	0.9748	+	69.8	46057000000	19660000000	12830000000	13567000000	0.56897	0.36838	0.60331	+	70.8	24839000000	11133000000	7969400000	5737000000
sll1581	P73198		tr|P73198|P73198_SYNY3;sll1581	>tr|P73198|P73198_SYNY3 GumB protein OS=Synechocystis sp. (strain PCC 6803 / Kazusa) GN=gumB PE=4 SV=1;>sll1581 hypothetical protein	17	45.4	54.125	504	0	+	1.0923	1.9929	1.7427	+	30.2	1142500000	236630000	298620000	607260000	1.164	2.0489	1.8058	+	38.5	763660000	143760000	184850000	435050000
sll1582	P73197		tr|P73197|P73197_SYNY3;sll1582	>tr|P73197|P73197_SYNY3 Sll1582 protein OS=Synechocystis sp. (strain PCC 6803 / Kazusa) GN=sll1582 PE=4 SV=1;>sll1582 unknown protein	2	1.9	129.02	1118	0.00044623		NaN	NaN	NaN		1	1325700	249840	710840	365020	NaN	NaN	NaN		0.9	1029900	388220	272820	368890
sll1583	P73196		tr|P73196|P73196_SYNY3;sll1583	>tr|P73196|P73196_SYNY3 DNA ligase OS=Synechocystis sp. (strain PCC 6803 / Kazusa) GN=lig PE=4 SV=1;>sll1583 unknown protein	31	71.9	61.468	562	0	+	0.99051	0.88879	0.93919	+	55.2	1653200000	549130000	552340000	551770000	0.7517	0.69767	0.95826	+	61.9	993430000	358620000	284120000	350690000
sll1584	P73195		tr|P73195|P73195_SYNY3;sll1584	>tr|P73195|P73195_SYNY3 Sll1584 protein OS=Synechocystis sp. (strain PCC 6803 / Kazusa) GN=sll1584 PE=4 SV=1;>sll1584 ferredoxin like protein	4	33.6	15.56	134	0	+	1.2976	1.496	1.0337	+	33.6	248440000	61920000	85169000	101350000	1.4514	1.4295	1.0425	+	33.6	104080000	24847000	36513000	42716000
sll1592	P73864		tr|P73864|P73864_SYNY3;sll1592	>tr|P73864|P73864_SYNY3 NarL subfamily OS=Synechocystis sp. (strain PCC 6803 / Kazusa) GN=sll1592 PE=4 SV=1;>sll1592 two-component response regulator NarL subfamily	1	5.3	24.418	226	0		NaN	NaN	NaN		0	0	0	0	0	NaN	NaN	NaN		5.3	4335900	953640	1158400	2223800
sll1594	P73862		tr|P73862|P73862_SYNY3;sll1594	>tr|P73862|P73862_SYNY3 Rubisco operon transcriptional regulator OS=Synechocystis sp. (strain PCC 6803 / Kazusa) GN=rbcR PE=4 SV=1;>sll1594 ndhF3 operon transcriptional regulator, LysR family protein	19	59.8	35.696	316	0	+	0.608	0.518	0.88898	+	52.8	1418600000	638790000	411910000	367930000	0.57746	0.7738	1.3971	+	59.5	1071900000	403070000	264300000	404520000
sll1601	P73855		tr|P73855|P73855_SYNY3;sll1601	>tr|P73855|P73855_SYNY3 Sll1601 protein OS=Synechocystis sp. (strain PCC 6803 / Kazusa) GN=sll1601 PE=4 SV=1;>sll1601 hypothetical protein	2	4.6	44.81	414	0	+	NaN	NaN	NaN		1.7	2642400	754460	635510	1252500	1.2844	1.899	1.4946	+	4.6	5109300	1048500	1288700	2772000
sll1605	P73848	FABZ	sp|P73848|FABZ_SYNY3;sll1605	>sp|P73848|FABZ_SYNY3 3-hydroxyacyl-[acyl-carrier-protein] dehydratase FabZ OS=Synechocystis sp. (strain PCC 6803 / Kazusa) GN=fabZ PE=3 SV=2;>sll1605 (3R)-hydroxymyristol acyl carrier protein dehydrase	2	11.6	17.942	164	0	+	1.101	1.8751	1.29	+	11.6	100960000	26528000	30294000	44133000	0.59853	0.30027	0.75301	+	6.7	18548000	9515100	5234500	3798900
sll1608	P73845		tr|P73845|P73845_SYNY3;sll1608	>tr|P73845|P73845_SYNY3 Sll1608 protein OS=Synechocystis sp. (strain PCC 6803 / Kazusa) GN=sll1608 PE=4 SV=1;>sll1608 hypothetical protein	4	5.8	87.814	770	0	+	0.99987	1.6975	1.528	+	1.8	8328500	2175700	2243600	3909200	0.88569	1.0669	1.2168	+	1.8	4012800	1302200	1209400	1501100
sll1612	P73842		tr|P73842|P73842_SYNY3;sll1612	>tr|P73842|P73842_SYNY3 Folyl-polyglutamate synthetase OS=Synechocystis sp. (strain PCC 6803 / Kazusa) GN=folC PE=4 SV=1;>sll1612 folylpolyglutamate synthase	9	25.5	47.4	428	0	+	1.0851	1.4827	1.3366	+	18	83571000	20393000	25366000	37813000	0.91307	1.2869	1.4132	+	25.5	118940000	30792000	37037000	51115000
sll1613	P73841	Y1613	sp|P73841|Y1613_SYNY3;sll1613	>sp|P73841|Y1613_SYNY3 Uncharacterized protein sll1613 OS=Synechocystis sp. (strain PCC 6803 / Kazusa) GN=sll1613 PE=4 SV=1;>sll1613 unknown protein	2	16.6	15.816	145	0	+	1.2098	1.6201	1.1894	+	16.6	62930000	12321000	18925000	31684000	1.7084	2.044	1.1212	+	16.6	81181000	13357000	27597000	40227000
sll1614	P37367	ATA1	sp|P37367|ATA1_SYNY3;sll1614	>sp|P37367|ATA1_SYNY3 Cation-transporting ATPase pma1 OS=Synechocystis sp. (strain PCC 6803 / Kazusa) GN=pma1 PE=3 SV=2;>sll1614 cation-transporting P-type ATPase	5	6.1	97.589	905	0	+	1.2115	1.4048	1.1631	+	3.4	6064100	1100200	2035800	2928100	0.85748	1.2659	1.0853	+	6.1	10882000	2820300	3163600	4898400
sll1615	P73839	MNME	sp|P73839|MNME_SYNY3;sll1615	>sp|P73839|MNME_SYNY3 tRNA modification GTPase MnmE OS=Synechocystis sp. (strain PCC 6803 / Kazusa) GN=mnmE PE=3 SV=1;>sll1615 thiophen and furan oxidation protein	2	5.7	49.981	456	0	+	1.0771	1.3891	1.3613	+	5.7	37179000	10839000	10227000	16112000	0.96102	1.5894	1.7002	+	5.7	22097000	5344300	5593800	11159000
sll1618	P73733		tr|P73733|P73733_SYNY3;sll1618	>tr|P73733|P73733_SYNY3 Sll1618 protein OS=Synechocystis sp. (strain PCC 6803 / Kazusa) GN=sll1618 PE=4 SV=1;>sll1618 hypothetical protein	6	42.5	21.435	200	0	+	1.0335	1.0359	1.0314	+	31	102810000	33645000	31371000	37792000	1.7654	1.8462	1.1076	+	34.5	133140000	27397000	45865000	59882000
sll1620	P73730		tr|P73730|P73730_SYNY3;sll1620	>tr|P73730|P73730_SYNY3 Sll1620 protein OS=Synechocystis sp. (strain PCC 6803 / Kazusa) GN=sll1620 PE=4 SV=1;>sll1620 hypothetical protein	2	13.3	17.177	158	0	+	0.94418	1.2235	1.2808	+	7	165960000	45111000	51775000	69070000	1.286	1.5786	1.1559	+	13.3	123930000	32303000	39146000	52476000
sll1621	P73728	Y1621	sp|P73728|Y1621_SYNY3;sll1621	>sp|P73728|Y1621_SYNY3 Putative peroxiredoxin sll1621 OS=Synechocystis sp. (strain PCC 6803 / Kazusa) GN=sll1621 PE=1 SV=1;>sll1621 AhpC/TSA family protein	21	63	21.167	189	0	+	0.8723	1.0703	1.2149	+	63	16214000000	4888700000	4800800000	6524400000	0.91378	1.1059	1.2314	+	63	10841000000	2942000000	3246600000	4652700000
sll1623	P73725		tr|P73725|P73725_SYNY3;sll1623	>tr|P73725|P73725_SYNY3 ABC transporter OS=Synechocystis sp. (strain PCC 6803 / Kazusa) GN=sll1623 PE=3 SV=1;>sll1623 ABC transporter ATP-binding protein	3	16.6	24.332	223	0	+	1.1003	1.4111	1.1044	+	6.3	12305000	3137700	3963500	5204300	1.255	0.98375	0.84455	+	16.6	19469000	5622200	6176800	7669600
sll1624	P73724		tr|P73724|P73724_SYNY3;sll1624	>tr|P73724|P73724_SYNY3 Regulatory components of sensory transduction system OS=Synechocystis sp. (strain PCC 6803 / Kazusa) GN=sll1624 PE=4 SV=1;>sll1624 two-component response regulator	4	12.6	37.578	334	0	+	1.2193	1.6238	0.92126	+	5.4	26421000	7924700	7686900	10809000	0.98432	1.0581	1.1699	+	12.6	23069000	7432700	6176200	9460400
sll1625	P73723		tr|P73723|P73723_SYNY3;sll1625	>tr|P73723|P73723_SYNY3 Succinate dehydrogenase iron-sulphur protein subunit OS=Synechocystis sp. (strain PCC 6803 / Kazusa) GN=sdhB PE=4 SV=1;>sll1625 succinate dehydrogenase iron- sulphur protein subunit	12	43.2	36.809	331	0	+	1.1142	1.7217	1.4851	+	31.1	309820000	85575000	86634000	137610000	0.76852	1.4687	1.8685	+	43.2	260470000	67580000	59165000	133730000
sll1626	P73722		tr|P73722|P73722_SYNY3;sll1626	>tr|P73722|P73722_SYNY3 SOS function regulatory protein OS=Synechocystis sp. (strain PCC 6803 / Kazusa) GN=lexA PE=3 SV=1;>sll1626 LexA repressor	17	69.5	22.744	203	0	+	1.0147	1.0825	1.1945	+	47.8	5137500000	1422400000	1518500000	2196600000	1.0959	1.377	1.3469	+	48.3	3206600000	745150000	935520000	1526000000
sll1628	P73719		tr|P73719|P73719_SYNY3;sll1628	>tr|P73719|P73719_SYNY3 Sll1628 protein OS=Synechocystis sp. (strain PCC 6803 / Kazusa) GN=sll1628 PE=4 SV=1;>sll1628 hypothetical protein	6	16.1	43.103	384	0	+	1.1429	1.1346	1.0269	+	11.2	255020000	93356000	72112000	89548000	0.99916	0.83247	0.83792	+	16.1	138360000	80370000	30254000	27735000
sll1629	P77967	CRYD	sll1629;sp|P77967|CRYD_SYNY3	>sll1629 bacterial cryptochrome;>sp|P77967|CRYD_SYNY3 Cryptochrome DASH OS=Synechocystis sp. (strain PCC 6803 / Kazusa) GN=cry PE=1 SV=2	2	5.3	52.919	453	0	+	NaN	NaN	NaN		2.9	2914500	757400	907770	1249400	1.0675	NaN	NaN	+	5.3	2200900	856140	843190	501580
sll1632	P73457		tr|P73457|P73457_SYNY3;sll1632	>tr|P73457|P73457_SYNY3 Sll1632 protein OS=Synechocystis sp. (strain PCC 6803 / Kazusa) GN=sll1632 PE=1 SV=1;>sll1632 hypothetical protein	1	5.9	30.688	269	0	+	1.2212	2.1634	1.706	+	5.9	2188800	446760	635440	1106600	1.1773	1.3771	1.6733	+	5.9	1451400	360570	392200	698660
sll1633	P73456	FTSZ	sp|P73456|FTSZ_SYNY3;sll1633	>sp|P73456|FTSZ_SYNY3 Cell division protein FtsZ OS=Synechocystis sp. (strain PCC 6803 / Kazusa) GN=ftsZ PE=1 SV=1;>sll1633 cell division protein FtsZ	11	26.5	44.773	430	0	+	1.0332	1.3563	1.4734	+	26.5	1257400000	366120000	346750000	544570000	0.95058	1.3564	1.471	+	26	905220000	224010000	245880000	435330000
sll1634	P73453		tr|P73453|P73453_SYNY3;sll1634	>tr|P73453|P73453_SYNY3 Sll1634 protein OS=Synechocystis sp. (strain PCC 6803 / Kazusa) GN=sll1634 PE=4 SV=1;>sll1634 hypothetical protein	8	27.2	38.529	349	0	+	2.074	9.4084	6.0847	+	14.3	26721000	569800	1614600	24536000	0.82516	11.696	16.266	+	24.9	74177000	5538600	5288600	63350000
sll1635	P73053	THYX	sp|P73053|THYX_SYNY3;sll1635	>sp|P73053|THYX_SYNY3 Thymidylate synthase ThyX OS=Synechocystis sp. (strain PCC 6803 / Kazusa) GN=thyX PE=3 SV=1;>sll1635 Thy1 protein homolog	9	43.7	25.066	215	0	+	0.82498	0.93912	0.94217	+	37.2	165950000	62971000	49955000	53024000	1.1064	1.1061	1.0304	+	32.6	85302000	29604000	25527000	30171000
sll1636	P73050		tr|P73050|P73050_SYNY3;sll1636	>tr|P73050|P73050_SYNY3 Ferripyochelin binding protein OS=Synechocystis sp. (strain PCC 6803 / Kazusa) GN=fbp PE=4 SV=1;>sll1636 ferripyochelin binding protein	3	23.2	19.547	190	0	+	1.108	1.265	1.302	+	23.2	100370000	25776000	33435000	41159000	1.2481	1.257	0.99453	+	17.9	37316000	9452400	12409000	15454000
sll1638	P73048		tr|P73048|P73048_SYNY3;sll1638	>tr|P73048|P73048_SYNY3 Sll1638 protein OS=Synechocystis sp. (strain PCC 6803 / Kazusa) GN=sll1638 PE=1 SV=1;>sll1638 hypothetical protein	8	47.7	16.477	149	0	+	1.0195	1.1803	1.2126	+	47.7	3721700000	1113000000	1074900000	1533700000	1.317	0.99822	0.81334	+	37.6	867250000	228830000	332390000	306030000
sll1640	P73046		tr|P73046|P73046_SYNY3;sll1640	>tr|P73046|P73046_SYNY3 Sll1640 protein OS=Synechocystis sp. (strain PCC 6803 / Kazusa) GN=sll1640 PE=4 SV=1;>sll1640 hypothetical protein	4	20.2	35.589	321	0	+	0.68703	1.1314	1.6831	+	16.2	32706000	11110000	8473900	13123000	0.54778	1.2579	2.0752	+	20.2	39628000	14913000	7341400	17373000
sll1641	P73043		tr|P73043|P73043_SYNY3;sll1641	>tr|P73043|P73043_SYNY3 Glutamate decarboxylase OS=Synechocystis sp. (strain PCC 6803 / Kazusa) GN=gad PE=3 SV=1;>sll1641 glutamate decarboxylase	11	25.9	53.041	467	0	+	0.82676	0.96959	1.0182	+	22.1	248920000	81493000	79606000	87818000	0.92178	1.2736	1.4974	+	25.9	209740000	59303000	56144000	94292000
sll1643	P73038		tr|P73038|P73038_SYNY3;sll1643	>tr|P73038|P73038_SYNY3 Sll1643 protein OS=Synechocystis sp. (strain PCC 6803 / Kazusa) GN=sll1643 PE=4 SV=1;>sll1643 hypothetical protein	2	12.8	21.652	188	0.00087604	+	1.1785	1.4713	1.2359	+	12.8	39929000	10610000	13072000	16248000	1.4527	1.6517	1.1578	+	12.8	14488000	3174000	4886000	6428500
sll1647	P73034		tr|P73034|P73034_SYNY3;sll1647	>tr|P73034|P73034_SYNY3 Sll1647 protein OS=Synechocystis sp. (strain PCC 6803 / Kazusa) GN=sll1647 PE=4 SV=1;>sll1647 probable phosphinothricin N-acetyltransferase	6	35.5	19.576	172	0	+	1.0731	1.2922	1.2273	+	35.5	62842000	12470000	19295000	31076000	1.3512	1.163	0.77826	+	25.6	25948000	6961200	9238400	9748300
sll1651	none		sll1651	>sll1651 hypothetical protein	1	9.7	12.079	103	0	+	0.84822	1.0306	1.2713	+	9.7	18372000	6254000	4913500	7204400	NaN	NaN	NaN		9.7	6399500	2384400	1884900	2130200
sll1653	P72818	UBIE	sp|P72818|UBIE_SYNY3;sll1653	>sp|P72818|UBIE_SYNY3 Demethylmenaquinone methyltransferase OS=Synechocystis sp. (strain PCC 6803 / Kazusa) GN=ubiE PE=3 SV=1;>sll1653 2-phytyl-1,4-benzoquinone methyltransferase	5	31.1	26.072	238	0	+	0.82789	0.95756	1.1405	+	31.1	92959000	32526000	26658000	33775000	0.70168	0.85877	1.3641	+	26.1	49694000	19842000	11644000	18208000
sll1654	P72817	Y1654	sll1654;sp|P72817|Y1654_SYNY3	>sll1654 hypothetical protein;>sp|P72817|Y1654_SYNY3 Universal stress protein Sll1654 OS=Synechocystis sp. (strain PCC 6803 / Kazusa) GN=sll1654 PE=3 SV=1	8	75	14.554	136	0	+	1.0776	0.78573	0.72839	+	75	1187800000	395120000	437370000	355270000	1.4557	0.99823	0.69374	+	72.8	606610000	162780000	248030000	195800000
sll1656	P72815		tr|P72815|P72815_SYNY3;sll1656	>tr|P72815|P72815_SYNY3 Sll1656 protein OS=Synechocystis sp. (strain PCC 6803 / Kazusa) GN=sll1656 PE=4 SV=1;>sll1656 hypothetical protein	2	7.9	20.493	191	0	+	1.0161	1.6103	1.3476	+	7.3	85184000	25543000	22933000	36707000	0.74886	1.024	1.2636	+	7.3	38790000	14025000	10386000	14379000
sll1658	P72812		tr|P72812|P72812_SYNY3;sll1658	>tr|P72812|P72812_SYNY3 Sll1658 protein OS=Synechocystis sp. (strain PCC 6803 / Kazusa) GN=sll1658 PE=4 SV=1;>sll1658 hypothetical protein	2	17.7	17.405	158	0	+	1.6802	1.5517	0.94551	+	10.8	7672800	1655100	2997800	3019900	1.1056	0.98677	0.94279	+	10.8	2755800	785510	830250	1140000
sll1659	P72811	COFH	sp|P72811|COFH_SYNY3;sll1659	>sp|P72811|COFH_SYNY3 FO synthase subunit 2 OS=Synechocystis sp. (strain PCC 6803 / Kazusa) GN=cofH PE=3 SV=1;>sll1659 hypothetical protein	1	3.3	43.331	392	0		NaN	NaN	NaN		3.3	14018000	898340	3507500	9611900	NaN	NaN	NaN		0	0	0	0	0
sll1660	P72810		tr|P72810|P72810_SYNY3;sll1660	>tr|P72810|P72810_SYNY3 Sll1660 protein OS=Synechocystis sp. (strain PCC 6803 / Kazusa) GN=sll1660 PE=4 SV=1;>sll1660 hypothetical protein	5	28.4	21.939	194	0	+	1.5432	1.4069	1.0378	+	23.7	158470000	33665000	55763000	69046000	2.0852	2.4775	1.3717	+	23.7	85894000	13358000	30676000	41860000
sll1662	P72808		tr|P72808|P72808_SYNY3;sll1662	>tr|P72808|P72808_SYNY3 Chorismate mutase /prephenate dehydratase OS=Synechocystis sp. (strain PCC 6803 / Kazusa) GN=pheA PE=4 SV=1;>sll1662 probable prephenate dehydratase	5	24.9	32.342	297	0	+	0.70075	1.0289	1.3827	+	13.5	20555000	7034000	5648200	7872500	0.74195	1.0573	1.2483	+	22.2	6301600	2125900	1546600	2629100
sll1663	P72807		tr|P72807|P72807_SYNY3;sll1663	>tr|P72807|P72807_SYNY3 Sll1663 protein OS=Synechocystis sp. (strain PCC 6803 / Kazusa) GN=sll1663 PE=4 SV=1;>sll1663 phycocyanin alpha phycocyanobilin lyase related protein	10	41.4	24.104	220	0	+	1.2527	0.59263	0.45858	+	37.3	1385900000	426820000	659020000	300070000	1.4516	0.59119	0.41494	+	41.4	508940000	153570000	235800000	119580000
sll1664	P72806		tr|P72806|P72806_SYNY3;sll1664	>tr|P72806|P72806_SYNY3 Sll1664 protein OS=Synechocystis sp. (strain PCC 6803 / Kazusa) GN=sll1664 PE=4 SV=1;>sll1664 probable glycosyl transferase	2	6.7	35.576	312	0	+	1.5558	1.7643	1.1448	+	6.7	36885000	8129900	13313000	15442000	1.1024	1.1546	1.0121	+	6.7	24035000	7486700	7722200	8825600
sll1665	P72805		tr|P72805|P72805_SYNY3;sll1665	>tr|P72805|P72805_SYNY3 Sll1665 protein OS=Synechocystis sp. (strain PCC 6803 / Kazusa) GN=sll1665 PE=4 SV=1;>sll1665 unknown protein	7	17.1	63.607	589	0	+	1.1358	1.4788	1.3275	+	17.1	836240000	204180000	269920000	362140000	0.70451	0.99168	1.3179	+	17.1	235070000	86359000	61794000	86917000
sll1666	P72803		sll1666;tr|P72803|P72803_SYNY3	>sll1666 DnaJ-like protein;>tr|P72803|P72803_SYNY3 DnaJ protein OS=Synechocystis sp. (strain PCC 6803 / Kazusa) GN=dnaJ PE=4 SV=1	4	41.5	17.442	159	0	+	1.1014	1.3108	1.1646	+	26.4	92652000	24802000	31377000	36473000	1.2941	1.5422	1.0725	+	34.6	17742000	5210600	6262500	6269300
sll1667	P72802		tr|P72802|P72802_SYNY3;sll1667	>tr|P72802|P72802_SYNY3 Mitochondrial outer membrane 72K protein OS=Synechocystis sp. (strain PCC 6803 / Kazusa) GN=mom72 PE=4 SV=1;>sll1667 periplasmic protein, similar to mitochondrial outer membrane 72K protein	11	54.1	29.889	266	0	+	1.3712	1.4494	1.0318	+	39.1	885040000	213600000	310200000	361250000	1.4584	1.2481	0.9085	+	44.4	345110000	80268000	132580000	132260000
sll1669	P72796	AROK	sp|P72796|AROK_SYNY3;sll1669	>sp|P72796|AROK_SYNY3 Shikimate kinase OS=Synechocystis sp. (strain PCC 6803 / Kazusa) GN=aroK PE=3 SV=1;>sll1669 shikimate kinase	5	32.8	20.697	189	0	+	1.0559	1.1521	1.0418	+	28.6	264560000	83131000	90053000	91374000	1.1635	1.07	0.92391	+	32.8	174190000	50070000	58960000	65162000
sll1672	P72791		tr|P72791|P72791_SYNY3;sll1672	>tr|P72791|P72791_SYNY3 Hybrid sensory kinase OS=Synechocystis sp. (strain PCC 6803 / Kazusa) GN=sll1672 PE=4 SV=1;>sll1672 two-component hybrid sensor and regulator	2	2.9	94.098	834	0	+	NaN	NaN	NaN		1.4	3406900	1102700	1046300	1257900	1.0546	0.96721	0.92668	+	2.9	3122800	963630	1053000	1106200
sll1673	P72790		tr|P72790|P72790_SYNY3;sll1673	>tr|P72790|P72790_SYNY3 Regulatory components of sensory transduction system OS=Synechocystis sp. (strain PCC 6803 / Kazusa) GN=sll1673 PE=4 SV=1;>sll1673 two-component response regulator	5	11.7	51.309	452	0	+	1.4812	1.7337	1.1652	+	9.5	9433600	1953600	3347400	4132600	1.1045	1.2608	1.3343	+	4.4	6677200	2105700	1862100	2709500
sll1675	P72786		tr|P72786|P72786_SYNY3;sll1675	>tr|P72786|P72786_SYNY3 Sll1675 protein OS=Synechocystis sp. (strain PCC 6803 / Kazusa) GN=sll1675 PE=4 SV=1;>sll1675 hypothetical protein	1	8	16.355	150	0	+	1.3077	1.5259	1.2581	+	8	170210000	48183000	49310000	72717000	1.5092	2.0161	1.4678	+	8	84797000	19056000	26583000	39158000
sll1676	P72785	MALQ	sp|P72785|MALQ_SYNY3;sll1676	>sp|P72785|MALQ_SYNY3 4-alpha-glucanotransferase OS=Synechocystis sp. (strain PCC 6803 / Kazusa) GN=malQ PE=3 SV=1;>sll1676 4-alpha-glucanotransferase	11	28.1	57.18	505	0	+	0.7594	0.8232	0.98473	+	20	574080000	203380000	174370000	196330000	0.76574	0.84103	1.0574	+	24.4	527370000	193830000	151300000	182240000
sll1677	P72784		sll1677;tr|P72784|P72784_SYNY3	>sll1677 similar to spore maturation protein B;>tr|P72784|P72784_SYNY3 Spore maturation protein B OS=Synechocystis sp. (strain PCC 6803 / Kazusa) GN=sll1677 PE=4 SV=1	2	13.3	21.219	203	0	+	0.58144	1.2841	2.4038	+	13.3	24691000	7137200	5854600	11699000	1.0366	1.7288	1.8748	+	13.3	14991000	3042800	4218700	7729800
sll1679	P72780	HHOA	sp|P72780|HHOA_SYNY3;sll1679	>sp|P72780|HHOA_SYNY3 Putative serine protease HhoA OS=Synechocystis sp. (strain PCC 6803 / Kazusa) GN=hhoA PE=1 SV=1;>sll1679 periplasmic protease HhoA	13	50	41.336	394	0	+	1.4809	1.415	0.88891	+	36.8	723450000	162850000	282240000	278360000	1.3806	1.6129	1.1953	+	32.5	487800000	111650000	164960000	211190000
sll1680	P72779		tr|P72779|P72779_SYNY3;sll1680	>tr|P72779|P72779_SYNY3 Sll1680 protein OS=Synechocystis sp. (strain PCC 6803 / Kazusa) GN=sll1680 PE=4 SV=1;>sll1680 hypothetical protein	7	60.8	19.661	176	0	+	1.413	1.0168	0.83985	+	34.7	486970000	122240000	203580000	161140000	1.7854	1.3045	0.9228	+	60.8	525600000	117110000	205140000	203350000
sll1682	P72775		tr|P72775|P72775_SYNY3;sll1682	>tr|P72775|P72775_SYNY3 Alanine dehydrogenase OS=Synechocystis sp. (strain PCC 6803 / Kazusa) GN=sll1682 PE=4 SV=1;>sll1682 alanine dehydrogenase	7	23.1	38.267	360	0	+	0.50267	1.3481	2.8892	+	18.6	157790000	58133000	30237000	69420000	0.27492	1.1533	4.4785	+	23.1	92885000	32653000	12613000	47618000
sll1683	P72774		tr|P72774|P72774_SYNY3;sll1683	>tr|P72774|P72774_SYNY3 Lysine decarboxylase OS=Synechocystis sp. (strain PCC 6803 / Kazusa) GN=cad PE=4 SV=1;>sll1683 lysine decarboxylase	3	9.3	51.84	483	0	+	1.3736	1.5262	1.2277	+	7	15451000	3372500	5185200	6893500	0.37759	2.0913	1.651	+	9.3	11925000	3187700	3373700	5364100
sll1687	P73713		tr|P73713|P73713_SYNY3;sll1687	>tr|P73713|P73713_SYNY3 Sll1687 protein OS=Synechocystis sp. (strain PCC 6803 / Kazusa) GN=sll1687 PE=4 SV=1;>sll1687 unknown protein	5	6.4	109.82	970	0	+	1.1348	1.4006	1.1114	+	6.4	66139000	34894000	13255000	17990000	0.79805	1.6844	0.93196	+	5.3	12502000	3613700	3719800	5168800
sll1688	P73711		tr|P73711|P73711_SYNY3;sll1688	>tr|P73711|P73711_SYNY3 Threonine synthase OS=Synechocystis sp. (strain PCC 6803 / Kazusa) GN=thrC PE=3 SV=1;>sll1688 threonine synthase	15	42.5	47.014	433	0	+	0.91795	2.2538	2.4338	+	38.8	451320000	93856000	102650000	254820000	0.81338	1.456	1.8208	+	40.6	400840000	111660000	108320000	180860000
sll1691	P73708		tr|P73708|P73708_SYNY3;sll1691	>tr|P73708|P73708_SYNY3 Sll1691 protein OS=Synechocystis sp. (strain PCC 6803 / Kazusa) GN=sll1691 PE=4 SV=1;>sll1691 hypothetical protein	3	15.3	16.769	150	0	+	0.89724	0.91377	0.91254	+	15.3	36964000	12156000	12519000	12289000	1.807	1.2363	0.74973	+	15.3	20153000	3760600	8828500	7564200
sll1692	P73707		tr|P73707|P73707_SYNY3;sll1692	>tr|P73707|P73707_SYNY3 Sll1692 protein OS=Synechocystis sp. (strain PCC 6803 / Kazusa) GN=sll1692 PE=4 SV=1;>sll1692 hypothetical protein	2	15.2	17.258	145	0	+	0.81832	0.53559	0.70805	+	15.2	61988000	23177000	20855000	17956000	1.4055	1.1154	0.78464	+	15.2	20067000	4275100	7849600	7942100
sll1693	P73705		tr|P73705|P73705_SYNY3;sll1693	>tr|P73705|P73705_SYNY3 Sll1693 protein OS=Synechocystis sp. (strain PCC 6803 / Kazusa) GN=sll1693 PE=4 SV=1;>sll1693 hypothetical protein	12	33	50.698	440	0	+	0.81871	0.92737	1.2005	+	33	503960000	160360000	146270000	197330000	0.70135	0.73206	1.0848	+	33	276900000	92686000	98434000	85784000
sll1694	P73704		tr|P73704|P73704_SYNY3;sll1694	>tr|P73704|P73704_SYNY3 General secretion pathway protein G OS=Synechocystis sp. (strain PCC 6803 / Kazusa) GN=hofG PE=4 SV=1;>sll1694 pilin polypeptide PilA1	7	31	17.573	168	0	+	0.83874	1.1171	1.0398	+	25.6	3066900000	968180000	843700000	1255000000	1.1046	0.87091	0.78743	+	25.6	1887200000	575320000	679020000	632850000
sll1695	P73703		tr|P73703|P73703_SYNY3;sll1695	>tr|P73703|P73703_SYNY3 General secretion pathway protein G OS=Synechocystis sp. (strain PCC 6803 / Kazusa) GN=hofG PE=4 SV=1;>sll1695 pilin polypeptide PilA2	2	25.9	18.478	170	0		NaN	NaN	NaN		0	0	0	0	0	NaN	NaN	NaN		0	0	0	0	0
sll1696	P73702		tr|P73702|P73702_SYNY3;sll1696	>tr|P73702|P73702_SYNY3 Sll1696 protein OS=Synechocystis sp. (strain PCC 6803 / Kazusa) GN=sll1696 PE=4 SV=1;>sll1696 hypothetical protein	2	11.5	30.293	270	0		NaN	NaN	NaN		0	0	0	0	0	NaN	NaN	NaN		4.4	2652900	403640	873860	1375400
sll1697	P73695	Y1697	sp|P73695|Y1697_SYNY3;sll1697	>sp|P73695|Y1697_SYNY3 Thylakoid-associated protein sll1697 OS=Synechocystis sp. (strain PCC 6803 / Kazusa) GN=sll1697 PE=4 SV=1;>sll1697 hypothetical protein	9	34.6	34.974	321	0	+	2.3798	4.5017	1.7304	+	19.6	104520000	12046000	31077000	61400000	2.8546	6.6547	2.7101	+	34.6	80704000	7999500	18325000	54380000
sll1699	P73693		tr|P73693|P73693_SYNY3;sll1699	>tr|P73693|P73693_SYNY3 Extracellular solute-binding protein OS=Synechocystis sp. (strain PCC 6803 / Kazusa) GN=sll1699 PE=4 SV=1;>sll1699 oligopeptide-binding protein of oligopeptide ABC transporter	10	21.9	70.686	631	0	+	0.83427	1.1138	1.3069	+	10.8	55269000	13735000	17486000	24047000	0.73406	1.1637	1.5219	+	18.7	40932000	11606000	10284000	19041000
sll1702	P73690	YC51L	sp|P73690|YC51L_SYNY3;sll1702	>sp|P73690|YC51L_SYNY3 Ycf51-like protein OS=Synechocystis sp. (strain PCC 6803 / Kazusa) GN=sll1702 PE=3 SV=1;>sll1702 hypothetical protein YCF51	3	17.1	19.077	170	0	+	0.73659	1.0576	1.3554	+	17.1	273340000	89575000	83111000	100660000	0.62377	1.0186	1.6696	+	17.1	205760000	73311000	48557000	83886000
sll1703	P73689	SPPA	sp|P73689|SPPA_SYNY3;sll1703	>sp|P73689|SPPA_SYNY3 Protease 4 OS=Synechocystis sp. (strain PCC 6803 / Kazusa) GN=sppA PE=3 SV=1;>sll1703 protease IV	2	3.6	67.212	610	0	+	1.2104	2.3714	1.7056	+	3.6	10246000	2990100	2542700	4713000	0.65353	1.1411	1.6337	+	3.6	7126000	2361600	1821700	2942700
sll1709	P73684		tr|P73684|P73684_SYNY3;sll1709	>tr|P73684|P73684_SYNY3 Glucose dehydrogenase OS=Synechocystis sp. (strain PCC 6803 / Kazusa) GN=gdh PE=3 SV=1;>sll1709 3-ketoacyl-acyl carrier protein reductase	4	17.3	27.44	248	0	+	0.95107	1.2609	1.2807	+	17.3	285960000	82742000	85511000	117710000	0.81865	1.0378	1.3686	+	14.1	134670000	40688000	39169000	54813000
sll1712	P73418	DBH	sp|P73418|DBH_SYNY3;sll1712	>sp|P73418|DBH_SYNY3 DNA-binding protein HU OS=Synechocystis sp. (strain PCC 6803 / Kazusa) GN=hup PE=3 SV=2;>sll1712 DNA binding protein HU	11	78	10.891	100	0	+	1.13	1.2643	1.2487	+	78	7975200000	1862200000	2522000000	3591000000	1.1846	1.2335	0.99531	+	74	3875100000	776990000	1245600000	1852500000
sll1713	P73417		tr|P73417|P73417_SYNY3;sll1713	>tr|P73417|P73417_SYNY3 Histidinol-phosphate aminotransferase OS=Synechocystis sp. (strain PCC 6803 / Kazusa) GN=hisC PE=4 SV=1;>sll1713 histidinol-phosphate aminotransferase	2	6.2	38.932	352	0	+	NaN	NaN	NaN		0	0	0	0	0	1.1658	0.63522	0.58177	+	6.2	6242800	1114600	4069000	1059200
sll1714	P73416		tr|P73416|P73416_SYNY3;sll1714	>tr|P73416|P73416_SYNY3 Sll1714 protein OS=Synechocystis sp. (strain PCC 6803 / Kazusa) GN=sll1714 PE=4 SV=1;>sll1714 unknown protein	1	7.5	15.201	133	0	+	1.061	2.0657	1.9285	+	7.5	10846000	2376900	2963600	5505900	2.3405	2.9461	1.4289	+	7.5	15142000	2191400	5006500	7943800
sll1715	P73415		tr|P73415|P73415_SYNY3;sll1715	>tr|P73415|P73415_SYNY3 Sll1715 protein OS=Synechocystis sp. (strain PCC 6803 / Kazusa) GN=sll1715 PE=3 SV=1;>sll1715 hypothetical protein	2	12.1	17.758	157	0	+	0.84541	1.3554	1.6583	+	12.1	9939700	2255700	3135300	4548800	1.1013	1.538	1.3261	+	12.1	9621600	3288600	2524300	3808700
sll1721	P73405		tr|P73405|P73405_SYNY3;sll1721	>tr|P73405|P73405_SYNY3 Pyruvate dehydrogenase E1 beta subunit OS=Synechocystis sp. (strain PCC 6803 / Kazusa) GN=pdhB PE=4 SV=1;>sll1721 pyruvate dehydrogenase E1 component, beta subunit	14	54.3	35.709	324	0	+	0.83799	1.0482	1.1998	+	38.6	1405000000	437000000	429980000	537980000	0.8394	1.1032	1.3438	+	51.5	1140800000	330690000	370870000	439260000
sll1723	P73402		tr|P73402|P73402_SYNY3;sll1723	>tr|P73402|P73402_SYNY3 Sll1723 protein OS=Synechocystis sp. (strain PCC 6803 / Kazusa) GN=sll1723 PE=4 SV=1;>sll1723 probable glycosyltransferase	1	2.9	46.2	413	0		NaN	NaN	NaN		2.9	5233000	819360	3366800	1046800	NaN	NaN	NaN		0	0	0	0	0
sll1725	P73400		tr|P73400|P73400_SYNY3;sll1725	>tr|P73400|P73400_SYNY3 ABC transporter OS=Synechocystis sp. (strain PCC 6803 / Kazusa) GN=sll1725 PE=3 SV=1;>sll1725 ATP-binding protein of ABC transporter	1	1.5	67.028	610	0.0088384		NaN	NaN	NaN		0	0	0	0	0	NaN	NaN	NaN		1.5	0	0	0	0
sll1730	P73396		tr|P73396|P73396_SYNY3;sll1730	>tr|P73396|P73396_SYNY3 Sll1730 protein OS=Synechocystis sp. (strain PCC 6803 / Kazusa) GN=sll1730 PE=4 SV=1;>sll1730 unknown protein	2	7.6	24.115	210	0	+	1.0759	1.1565	0.94773	+	7.6	7362400	2201500	2495200	2665700	1.7653	1.2567	0.92775	+	7.6	5308600	1155700	2071400	2081500
sll1732	P73395		tr|P73395|P73395_SYNY3;sll1732	>tr|P73395|P73395_SYNY3 NADH dehydrogenase subunit 5 OS=Synechocystis sp. (strain PCC 6803 / Kazusa) GN=ndhF PE=4 SV=1;>sll1732 NADH dehydrogenase subunit 5 (involved in low CO2-inducible, high affinity CO2 uptake)	1	1.1	66.627	615	0.0026064	+	1.683	0.87012	0.49855	+	1.1	41119000	11657000	19904000	9558000	0.94294	0.5051	0.53257	+	1.1	24845000	10172000	8751100	5921800
sll1733	P73394		tr|P73394|P73394_SYNY3;sll1733	>tr|P73394|P73394_SYNY3 NADH dehydrogenase subunit 4 OS=Synechocystis sp. (strain PCC 6803 / Kazusa) GN=ndhD3 PE=4 SV=1;>sll1733 NADH dehydrogenase subunit 4 (involved in low CO2-inducible, high affinity CO2 uptake)	1	2.6	54.346	502	0	+	0.87492	0.66616	0.60916	+	2.6	21280000	9173900	6805900	5300600	0.82322	0.66252	0.76389	+	2.6	12738000	4712500	4441800	3583800
sll1734	P73393		tr|P73393|P73393_SYNY3;sll1734	>tr|P73393|P73393_SYNY3 Sll1734 protein OS=Synechocystis sp. (strain PCC 6803 / Kazusa) GN=sll1734 PE=4 SV=1;>sll1734 protein involved in low CO2-inducible, high affinity CO2 uptake	19	45.5	50.038	431	0	+	1.0706	0.66929	0.61038	+	40.4	3867900000	1294300000	1535800000	1037800000	0.97516	1.005	0.95767	+	45.5	2534400000	754950000	829920000	949500000
sll1735	P73392	Y1735	sp|P73392|Y1735_SYNY3;sll1735	>sp|P73392|Y1735_SYNY3 Uncharacterized protein sll1735 OS=Synechocystis sp. (strain PCC 6803 / Kazusa) GN=sll1735 PE=4 SV=1;>sll1735 hypothetical protein	4	44.4	14.105	133	0	+	1.6172	1.0434	0.54425	+	44.4	1199700000	263900000	585170000	350640000	2.0289	1.4977	1.1804	+	44.4	884420000	145040000	332070000	407300000
sll1737	P73387	YC60L	sp|P73387|YC60L_SYNY3;sll1737	>sp|P73387|YC60L_SYNY3 Tic20 family protein OS=Synechocystis sp. (strain PCC 6803 / Kazusa) GN=sll1737 PE=3 SV=1;>sll1737 hypothetical protein YCF60	2	15.6	17.955	160	0	+	NaN	NaN	NaN		0	0	0	0	0	0.77534	0.45403	0.8712	+	15.6	9757400	4582700	2671600	2503100
sll1738	P73386		tr|P73386|P73386_SYNY3;sll1738	>tr|P73386|P73386_SYNY3 Sll1738 protein OS=Synechocystis sp. (strain PCC 6803 / Kazusa) GN=sll1738 PE=4 SV=1;>sll1738 hypothetical protein	1	5.6	25.634	231	0		NaN	NaN	NaN		0	0	0	0	0	NaN	NaN	NaN		0	0	0	0	0
sll1739	P73385		tr|P73385|P73385_SYNY3;sll1739	>tr|P73385|P73385_SYNY3 Sll1739 protein OS=Synechocystis sp. (strain PCC 6803 / Kazusa) GN=sll1739 PE=4 SV=1;>sll1739 unknown protein	9	19.2	41.229	359	0	+	1.0659	1.2047	1.2641	+	16.2	88033000	34731000	23520000	29781000	0.93812	1.1466	1.5134	+	18.1	58140000	17495000	18088000	22557000
sll1740	P36239	RL19	sp|P36239|RL19_SYNY3;sll1740	>sp|P36239|RL19_SYNY3 50S ribosomal protein L19 OS=Synechocystis sp. (strain PCC 6803 / Kazusa) GN=rplS PE=3 SV=1;>sll1740 50S ribosomal protein L19	10	51.6	13.786	122	0	+	0.89686	0.61867	0.76629	+	51.6	6562200000	2432100000	2259000000	1871100000	0.86003	0.74635	0.82763	+	51.6	2927400000	1009100000	993300000	925000000
sll1742	P36265	NUSG	sp|P36265|NUSG_SYNY3;sll1742	>sp|P36265|NUSG_SYNY3 Transcription termination/antitermination protein NusG OS=Synechocystis sp. (strain PCC 6803 / Kazusa) GN=nusG PE=3 SV=1;>sll1742 transcription antitermination protein NusG	16	81	23.416	205	0	+	1.058	0.92003	0.79366	+	72.2	2002800000	634510000	711560000	656680000	0.91251	0.81251	0.90084	+	81	1138500000	384680000	359780000	394000000
sll1743	P36237	RL11	sp|P36237|RL11_SYNY3;sll1743	>sp|P36237|RL11_SYNY3 50S ribosomal protein L11 OS=Synechocystis sp. (strain PCC 6803 / Kazusa) GN=rplK PE=3 SV=1;>sll1743 50S ribosomal protein L11	8	77.3	14.977	141	0	+	1.1135	0.80924	0.71409	+	71.6	2856700000	864260000	1142200000	850170000	1.2297	0.92266	0.70971	+	57.4	1321600000	358810000	532260000	430560000
sll1744	P36236	RL1	sp|P36236|RL1_SYNY3;sll1744	>sp|P36236|RL1_SYNY3 50S ribosomal protein L1 OS=Synechocystis sp. (strain PCC 6803 / Kazusa) GN=rplA PE=3 SV=1;>sll1744 50S ribosomal protein L1	14	66.8	25.852	238	0	+	1.0115	0.85597	0.86837	+	60.9	4185800000	1331900000	1447600000	1406300000	0.8042	0.77322	0.99889	+	63.9	1291600000	468060000	389180000	434320000
sll1745	P23350	RL10	sp|P23350|RL10_SYNY3;sll1745	>sp|P23350|RL10_SYNY3 50S ribosomal protein L10 OS=Synechocystis sp. (strain PCC 6803 / Kazusa) GN=rplJ PE=3 SV=1;>sll1745 50S ribosomal protein L10	8	43.9	18.675	173	0	+	1.2423	0.81944	0.66052	+	43.9	1028100000	288950000	435100000	304010000	1.1479	0.72605	0.65673	+	38.7	495640000	140980000	196730000	157930000
sll1746	P23349	RL7	sp|P23349|RL7_SYNY3;sll1746	>sp|P23349|RL7_SYNY3 50S ribosomal protein L7/L12 OS=Synechocystis sp. (strain PCC 6803 / Kazusa) GN=rplL PE=1 SV=3;>sll1746 50S ribosomal protein L12	12	67.2	13.259	128	0	+	1.3097	0.98723	0.84231	+	57	11539000000	2899300000	4503400000	4136700000	1.1232	0.86026	0.74296	+	54.7	3710000000	812540000	1433600000	1463900000
sll1747	P23353	AROC	sp|P23353|AROC_SYNY3;sll1747	>sp|P23353|AROC_SYNY3 Chorismate synthase OS=Synechocystis sp. (strain PCC 6803 / Kazusa) GN=aroC PE=3 SV=2;>sll1747 chorismate synthase	12	35.6	39.287	362	0	+	0.86178	0.98261	1.0942	+	28.7	337090000	96988000	108420000	131680000	0.8818	1.003	1.2609	+	32	249830000	72910000	66202000	110720000
sll1750	P73061	URE1	sp|P73061|URE1_SYNY3;sll1750	>sp|P73061|URE1_SYNY3 Urease subunit alpha OS=Synechocystis sp. (strain PCC 6803 / Kazusa) GN=ureC PE=3 SV=1;>sll1750 urease alpha subunit	11	25.8	61.037	569	0	+	0.7605	0.9364	1.0493	+	19.7	289710000	123420000	81773000	84514000	1.0432	0.99152	1.051	+	22.7	188980000	66540000	57482000	64957000
sll1752	P73054		tr|P73054|P73054_SYNY3;sll1752	>tr|P73054|P73054_SYNY3 Sll1752 protein OS=Synechocystis sp. (strain PCC 6803 / Kazusa) GN=sll1752 PE=4 SV=1;>sll1752 hypothetical protein	4	17.5	26.376	240	0	+	1.4937	1.4678	0.89848	+	17.5	31249000	6046800	11689000	13513000	NaN	NaN	NaN		9.6	2562400	383140	1187300	992000
sll1757	P73652		tr|P73652|P73652_SYNY3;sll1757	>tr|P73652|P73652_SYNY3 Sll1757 protein OS=Synechocystis sp. (strain PCC 6803 / Kazusa) GN=sll1757 PE=4 SV=1;>sll1757 hypothetical protein	4	18.8	31.717	292	0	+	0.86058	1.1886	1.2245	+	18.8	469740000	152800000	141400000	175540000	0.55772	0.8986	1.4487	+	18.8	201820000	70214000	51255000	80348000
sll1758	P73648	GLMM	sp|P73648|GLMM_SYNY3;sll1758	>sp|P73648|GLMM_SYNY3 Phosphoglucosamine mutase OS=Synechocystis sp. (strain PCC 6803 / Kazusa) GN=glmM PE=3 SV=1;>sll1758 MrsA protein homolog	1	4.6	51.676	481	0		NaN	NaN	NaN		0	0	0	0	0	NaN	NaN	NaN		0	0	0	0	0
sll1760	P73646	KHSE	sp|P73646|KHSE_SYNY3;sll1760	>sp|P73646|KHSE_SYNY3 Homoserine kinase OS=Synechocystis sp. (strain PCC 6803 / Kazusa) GN=thrB PE=3 SV=1;>sll1760 homoserine kinase	3	13.4	32.427	306	0	+	0.84372	1.1497	1.2094	+	13.4	39990000	12398000	11998000	15594000	0.80092	0.81379	1.017	+	13.4	35384000	11966000	10145000	13274000
sll1762	P73643		sll1762;tr|P73643|P73643_SYNY3	>sll1762 periplasmic protein, putative polar amino acid transport system substrate-binding protein;>tr|P73643|P73643_SYNY3 Sll1762 protein OS=Synechocystis sp. (strain PCC 6803 / Kazusa) GN=sll1762 PE=4 SV=1	16	54.2	32.831	299	0	+	1.0843	1.2998	1.2451	+	46.8	4411200000	1237600000	1354000000	1819600000	1.2549	1.482	1.1514	+	48.5	2674000000	609780000	906040000	1158200000
sll1764	P73641		tr|P73641|P73641_SYNY3;sll1764	>tr|P73641|P73641_SYNY3 Sll1764 protein OS=Synechocystis sp. (strain PCC 6803 / Kazusa) GN=sll1764 PE=4 SV=1;>sll1764 unknown protein	1	7.6	14.296	144	0	+	0.99812	1.4143	1.2554	+	7.6	11234000	3001500	3309300	4922700	1.2575	1.3368	1.3457	+	7.6	13170000	3507700	3811200	5851200
sll1766	P73639	Y1766	sp|P73639|Y1766_SYNY3;sll1766	>sp|P73639|Y1766_SYNY3 Uncharacterized protein sll1766 OS=Synechocystis sp. (strain PCC 6803 / Kazusa) GN=sll1766 PE=3 SV=1;>sll1766 hypothetical protein	4	9.5	45.702	398	0	+	1.2323	1.7213	1.3017	+	7.8	65051000	17158000	22021000	25872000	1.021	1.4119	1.3599	+	9.5	35760000	11465000	9021100	15274000
sll1767	P73636	RS6	sp|P73636|RS6_SYNY3;sll1767	>sp|P73636|RS6_SYNY3 30S ribosomal protein S6 OS=Synechocystis sp. (strain PCC 6803 / Kazusa) GN=rpsF PE=3 SV=1;>sll1767 30S ribosomal protein S6	4	50.4	13.237	113	0	+	0.90477	0.752	0.88145	+	27.4	274790000	97716000	100250000	76822000	0.93485	0.67608	0.75971	+	50.4	405220000	138220000	125690000	141310000
sll1769	P73628	Y1769	sp|P73628|Y1769_SYNY3;sll1769	>sp|P73628|Y1769_SYNY3 Probable thylakoid lumen protein sll1769 OS=Synechocystis sp. (strain PCC 6803 / Kazusa) GN=sll1769 PE=4 SV=1;>sll1769 hypothetical protein	8	89.5	11.558	105	0	+	1.1808	1.5568	1.3295	+	89.5	3005100000	683970000	963210000	1357900000	1.3073	1.493	1.1306	+	80	605800000	151070000	193250000	261470000
sll1770	P73627	Y1770	sp|P73627|Y1770_SYNY3;sll1770	>sp|P73627|Y1770_SYNY3 Uncharacterized protein sll1770 OS=Synechocystis sp. (strain PCC 6803 / Kazusa) GN=sll1770 PE=3 SV=1;>sll1770 hypothetical protein	7	15.6	67.127	585	0	+	1.2009	1.8324	1.5533	+	10.8	114200000	26461000	34653000	53083000	0.80489	1.0006	1.5792	+	13.8	55236000	15711000	15062000	24463000
sll1771	P73626		tr|P73626|P73626_SYNY3;sll1771	>tr|P73626|P73626_SYNY3 Sll1771 protein OS=Synechocystis sp. (strain PCC 6803 / Kazusa) GN=sll1771 PE=4 SV=1;>sll1771 protein serin-threonin phosphatase	8	40.2	28.472	254	0	+	0.98951	1.1474	1.2083	+	37.4	1094600000	297040000	415300000	382270000	1.0917	1.1938	1.0748	+	37	513740000	128990000	210240000	174510000
sll1773	P73623	Y1773	sp|P73623|Y1773_SYNY3;sll1773	>sp|P73623|Y1773_SYNY3 Putative quercetin 2,3-dioxygenase sll1773 OS=Synechocystis sp. (strain PCC 6803 / Kazusa) GN=sll1773 PE=3 SV=1;>sll1773 hypothetical protein	4	22.4	25.7	232	0	+	1.3555	1.7229	1.1643	+	22.4	215800000	43368000	71366000	101060000	1.4382	2.0832	1.4776	+	22.4	113330000	24556000	34708000	54061000
sll1775	P73619		tr|P73619|P73619_SYNY3;sll1775	>tr|P73619|P73619_SYNY3 Sll1775 protein OS=Synechocystis sp. (strain PCC 6803 / Kazusa) GN=sll1775 PE=4 SV=1;>sll1775 hypothetical protein	15	24.8	92.365	817	0	+	0.97262	1.1908	1.1178	+	16.3	251310000	77233000	81795000	92282000	1.0221	1.0095	0.99369	+	20.9	168800000	48983000	50601000	69219000
sll1776	P73618	DEOC	sp|P73618|DEOC_SYNY3;sll1776	>sp|P73618|DEOC_SYNY3 Deoxyribose-phosphate aldolase OS=Synechocystis sp. (strain PCC 6803 / Kazusa) GN=deoC PE=3 SV=1;>sll1776 deoxyribose-phosphate aldolase	7	38.7	23.874	225	0	+	1.1442	1.1961	1.0541	+	29.3	201100000	57372000	65870000	77857000	1.101	1.4412	1.0296	+	38.7	92952000	21591000	31401000	39960000
sll1783	P73602	Y1783	sp|P73602|Y1783_SYNY3;sll1783	>sp|P73602|Y1783_SYNY3 Uncharacterized protein sll1783 OS=Synechocystis sp. (strain PCC 6803 / Kazusa) GN=sll1783 PE=3 SV=1;>sll1783 hypothetical protein	3	25.9	16.822	147	0	+	1.3208	1.0705	0.81928	+	21.1	355320000	96988000	135520000	122810000	1.4379	1.0076	0.68556	+	25.9	179110000	46482000	71363000	61261000
sll1784	P73601		tr|P73601|P73601_SYNY3;sll1784	>tr|P73601|P73601_SYNY3 Sll1784 protein OS=Synechocystis sp. (strain PCC 6803 / Kazusa) GN=sll1784 PE=4 SV=1;>sll1784 periplasmic protein, function unknown	8	36.3	29.757	267	0	+	1.2055	1.1708	0.96018	+	33	672400000	179060000	242380000	250960000	1.3781	1.3059	0.9856	+	36.3	515080000	116780000	186070000	212230000
sll1785	P73600		tr|P73600|P73600_SYNY3;sll1785	>tr|P73600|P73600_SYNY3 Sll1785 protein OS=Synechocystis sp. (strain PCC 6803 / Kazusa) GN=sll1785 PE=1 SV=1;>sll1785 periplasmic protein, function unknown	13	49.6	30.011	268	0	+	1.3094	1.1816	0.86162	+	47	1802800000	386690000	680370000	735690000	1.4212	1.4703	1.0262	+	49.6	1022400000	250730000	349320000	422390000
sll1786	P73335	Y1786	sp|P73335|Y1786_SYNY3;sll1786	>sp|P73335|Y1786_SYNY3 Uncharacterized deoxyribonuclease sll1786 OS=Synechocystis sp. (strain PCC 6803 / Kazusa) GN=sll1786 PE=3 SV=1;>sll1786 putative deoxyribonuclease, tatD homolog	6	28	29.258	261	0	+	0.946	0.60156	0.64444	+	28	298140000	126910000	111380000	59849000	0.87913	0.67092	0.73936	+	24.9	161270000	58021000	56487000	46767000
sll1787	P77965	RPOB	sp|P77965|RPOB_SYNY3;sll1787	>sp|P77965|RPOB_SYNY3 DNA-directed RNA polymerase subunit beta OS=Synechocystis sp. (strain PCC 6803 / Kazusa) GN=rpoB PE=3 SV=1;>sll1787 RNA polymerase beta subunit	49	53.4	123.36	1102	0	+	1.1795	1.0663	0.93935	+	45.6	4672700000	1305900000	1679200000	1687600000	0.87378	0.80284	0.8894	+	50.5	2607100000	872660000	827840000	906630000
sll1789	P73334	RPOC2	sp|P73334|RPOC2_SYNY3;sll1789	>sp|P73334|RPOC2_SYNY3 DNA-directed RNA polymerase subunit beta OS=Synechocystis sp. (strain PCC 6803 / Kazusa) GN=rpoC2 PE=3 SV=1;>sll1789 RNA polymerase beta prime subunit	54	44.4	144.78	1317	0	+	1.163	0.93957	0.81675	+	37.4	3290900000	944980000	1279800000	1066100000	0.94037	0.86662	0.91585	+	39.2	2136300000	708730000	687370000	740250000
sll1797	P73322		sll1797;tr|P73322|P73322_SYNY3	>sll1797 hypothetical protein YCF21;>tr|P73322|P73322_SYNY3 Ycf21 gene product OS=Synechocystis sp. (strain PCC 6803 / Kazusa) GN=ycf21 PE=4 SV=1	6	27.7	23.351	202	0	+	1.1715	2.5555	1.971	+	18.3	16430000	2743000	3052100	10635000	1.4829	1.9835	1.5272	+	17.8	11242000	2461100	3166900	5614400
sll1799	P73320	RL3	sp|P73320|RL3_SYNY3;sll1799	>sp|P73320|RL3_SYNY3 50S ribosomal protein L3 OS=Synechocystis sp. (strain PCC 6803 / Kazusa) GN=rplC PE=3 SV=1;>sll1799 50S ribosomal protein L3	9	57.7	22.741	213	0	+	0.96904	0.84997	0.82672	+	40.8	2109300000	754370000	733530000	621430000	0.80086	0.60132	0.74543	+	29.6	1290800000	526970000	414900000	348970000
sll1800	P73319	RL4	sp|P73319|RL4_SYNY3;sll1800	>sp|P73319|RL4_SYNY3 50S ribosomal protein L4 OS=Synechocystis sp. (strain PCC 6803 / Kazusa) GN=rplD PE=3 SV=1;>sll1800 50S ribosomal protein L4	9	42.9	23.356	210	0	+	0.77259	0.70005	0.82174	+	42.9	2170900000	814820000	703930000	652140000	0.7278	0.69499	0.88597	+	41.9	1062100000	394620000	337720000	329740000
sll1801	P73318	RL23	sp|P73318|RL23_SYNY3;sll1801	>sp|P73318|RL23_SYNY3 50S ribosomal protein L23 OS=Synechocystis sp. (strain PCC 6803 / Kazusa) GN=rplW PE=3 SV=1;>sll1801 50S ribosomal protein L23	9	66.3	11.526	101	0	+	1.0081	0.79685	0.77065	+	57.4	2317200000	715100000	835890000	766240000	1.1183	0.69683	0.65271	+	66.3	2408500000	398210000	439440000	1570800000
sll1802	P73317	RL2	sp|P73317|RL2_SYNY3;sll1802	>sp|P73317|RL2_SYNY3 50S ribosomal protein L2 OS=Synechocystis sp. (strain PCC 6803 / Kazusa) GN=rplB PE=3 SV=1;>sll1802 50S ribosomal protein L2	12	42	30.433	276	0	+	1.0488	0.76517	0.7557	+	42	1661600000	523750000	658910000	478960000	0.80961	0.49771	0.62544	+	42	1085400000	454930000	384520000	245960000
sll1803	P73315	RL22	sp|P73315|RL22_SYNY3;sll1803	>sp|P73315|RL22_SYNY3 50S ribosomal protein L22 OS=Synechocystis sp. (strain PCC 6803 / Kazusa) GN=rplV PE=3 SV=1;>sll1803 50S ribosomal protein L22	6	60.3	13.502	121	0	+	0.82313	0.73496	0.84003	+	60.3	631650000	230630000	204570000	196450000	1.0199	0.76493	0.81944	+	60.3	312620000	114400000	106150000	92067000
sll1804	P73314	RS3	sp|P73314|RS3_SYNY3;sll1804	>sp|P73314|RS3_SYNY3 30S ribosomal protein S3 OS=Synechocystis sp. (strain PCC 6803 / Kazusa) GN=rpsC PE=1 SV=3;>sll1804 30S ribosomal protein S3	18	72.5	27.147	240	0	+	1.0113	0.83989	0.82821	+	57.5	4963100000	1744900000	1695100000	1523100000	0.72395	0.56534	0.73335	+	68.3	2843600000	1074600000	927330000	841660000
sll1805	P73313	RL16	sp|P73313|RL16_SYNY3;sll1805	>sp|P73313|RL16_SYNY3 50S ribosomal protein L16 OS=Synechocystis sp. (strain PCC 6803 / Kazusa) GN=rplP PE=3 SV=1;>sll1805 50S ribosomal protein L16	7	52.5	16.035	139	0	+	0.72395	0.62184	0.85345	+	52.5	2382000000	957590000	696770000	727680000	0.89828	0.7551	0.92094	+	52.5	1511400000	492850000	491680000	526820000
sll1806	P73310	RL14	sp|P73310|RL14_SYNY3;sll1806	>sp|P73310|RL14_SYNY3 50S ribosomal protein L14 OS=Synechocystis sp. (strain PCC 6803 / Kazusa) GN=rplN PE=1 SV=1;>sll1806 50S ribosomal protein L14	10	75.4	13.294	122	0	+	1.0736	0.76414	0.68656	+	69.7	3467700000	1092600000	1362900000	1012200000	1.5833	1.0394	0.66841	+	75.4	1305800000	338020000	538120000	429680000
sll1807	P73309	RL24	sll1807;sp|P73309|RL24_SYNY3	>sll1807 50S ribosomal protein L24;>sp|P73309|RL24_SYNY3 50S ribosomal protein L24 OS=Synechocystis sp. (strain PCC 6803 / Kazusa) GN=rplX PE=3 SV=1	7	58.1	11.707	105	0	+	0.96874	0.69102	0.78388	+	58.1	2447100000	777640000	942340000	727090000	1.0049	0.77096	0.77555	+	56.2	1373900000	423100000	489940000	460910000
sll1808	P73308	RL5	sp|P73308|RL5_SYNY3;sll1808	>sp|P73308|RL5_SYNY3 50S ribosomal protein L5 OS=Synechocystis sp. (strain PCC 6803 / Kazusa) GN=rplE PE=3 SV=2;>sll1808 50S ribosomal protein L5	20	75	20.23	180	0	+	1.1304	0.88735	0.75587	+	65.6	9023600000	2613300000	3547100000	2863200000	1.2377	0.92103	0.71207	+	70	5243200000	1510100000	2034300000	1698800000
sll1809	P73307	RS8	sp|P73307|RS8_SYNY3;sll1809	>sp|P73307|RS8_SYNY3 30S ribosomal protein S8 OS=Synechocystis sp. (strain PCC 6803 / Kazusa) GN=rpsH PE=3 SV=1;>sll1809 30S ribosomal protein S8	8	57.9	14.666	133	0	+	0.73886	0.73225	0.9919	+	40.6	2239700000	891390000	671170000	677140000	0.73117	0.70263	0.92947	+	57.9	1276700000	481360000	414850000	380460000
sll1810	P73306	RL6	sp|P73306|RL6_SYNY3;sll1810	>sp|P73306|RL6_SYNY3 50S ribosomal protein L6 OS=Synechocystis sp. (strain PCC 6803 / Kazusa) GN=rplF PE=3 SV=1;>sll1810 50S ribosomal protein L6	12	60.9	19.666	179	0	+	1.1538	0.81582	0.68336	+	50.3	4913600000	1470700000	2026700000	1416100000	1.1281	0.70321	0.62309	+	49.2	1955800000	614730000	770430000	570630000
sll1811	P73305	RL18	sp|P73305|RL18_SYNY3;sll1811	>sp|P73305|RL18_SYNY3 50S ribosomal protein L18 OS=Synechocystis sp. (strain PCC 6803 / Kazusa) GN=rplR PE=3 SV=1;>sll1811 50S ribosomal protein L18	7	40.8	13.204	120	0	+	1.1236	0.91483	0.80313	+	40.8	2682400000	861580000	970930000	849860000	1.0059	0.87278	0.86599	+	35.8	1185500000	369040000	417200000	399270000
sll1812	P73304	RS5	sp|P73304|RS5_SYNY3;sll1812	>sp|P73304|RS5_SYNY3 30S ribosomal protein S5 OS=Synechocystis sp. (strain PCC 6803 / Kazusa) GN=rpsE PE=3 SV=1;>sll1812 30S ribosomal protein S5	16	78	18.241	173	0	+	0.80417	0.75557	0.89577	+	72.8	6942700000	2515200000	2225800000	2201700000	0.682	0.72752	1.0105	+	61.8	3669300000	1410000000	1055400000	1203800000
sll1813	P73303	RL15	sp|P73303|RL15_SYNY3;sll1813	>sp|P73303|RL15_SYNY3 50S ribosomal protein L15 OS=Synechocystis sp. (strain PCC 6803 / Kazusa) GN=rplO PE=3 SV=1;>sll1813 50S ribosomal protein L15	8	61.2	15.194	147	0	+	0.7878	0.68425	0.80213	+	61.2	4271300000	1565100000	1441800000	1264500000	0.84106	0.66343	0.84433	+	61.2	2657400000	984090000	845040000	828270000
sll1814	P77964	SECY	sp|P77964|SECY_SYNY3;sll1814	>sp|P77964|SECY_SYNY3 Protein translocase subunit SecY OS=Synechocystis sp. (strain PCC 6803 / Kazusa) GN=secY PE=3 SV=1;>sll1814 preprotein translocase SecY subunit	3	7.9	47.999	442	0	+	1.3335	1.1229	0.89715	+	7.9	186360000	52322000	69002000	65037000	0.85039	0.73298	0.87156	+	7.9	120830000	42030000	40371000	38431000
sll1815	P73302	KAD1	sp|P73302|KAD1_SYNY3;sll1815	>sp|P73302|KAD1_SYNY3 Adenylate kinase 1 OS=Synechocystis sp. (strain PCC 6803 / Kazusa) GN=adk1 PE=3 SV=2;>sll1815 adenylate kinase	9	68.1	20.251	185	0	+	1.0658	0.97779	0.93099	+	62.2	2022200000	585060000	718090000	719000000	1.0195	0.92824	0.8893	+	62.2	881630000	278140000	298280000	305210000
sll1816	P73299	RS13	sp|P73299|RS13_SYNY3;sll1816	>sp|P73299|RS13_SYNY3 30S ribosomal protein S13 OS=Synechocystis sp. (strain PCC 6803 / Kazusa) GN=rpsM PE=3 SV=1;>sll1816 30S ribosomal protein S13	11	63.8	14.572	127	0	+	0.83444	0.69498	0.8312	+	51.2	5693700000	2350600000	1832400000	1510700000	0.69052	0.6676	0.95371	+	63.8	2592800000	1111800000	720060000	760890000
sll1817	P73298	RS11	sp|P73298|RS11_SYNY3;sll1817	>sp|P73298|RS11_SYNY3 30S ribosomal protein S11 OS=Synechocystis sp. (strain PCC 6803 / Kazusa) GN=rpsK PE=3 SV=1;>sll1817 30S ribosomal protein S11	10	72.3	13.762	130	0	+	1.0912	0.86025	0.74035	+	66.9	3430400000	1126500000	1299700000	1004200000	0.93773	0.68144	0.73736	+	53.8	2081200000	708840000	753590000	618760000
sll1818	P73297	RPOA	sp|P73297|RPOA_SYNY3;sll1818	>sp|P73297|RPOA_SYNY3 DNA-directed RNA polymerase subunit alpha OS=Synechocystis sp. (strain PCC 6803 / Kazusa) GN=rpoA PE=3 SV=1;>sll1818 RNA polymerase alpha subunit	20	67.5	35.003	314	0	+	0.93187	0.90594	0.93926	+	53.5	2866700000	897090000	961470000	1008200000	0.89821	0.94299	1.0553	+	60.5	1408700000	414960000	443870000	549870000
sll1819	P73296	RL17	sp|P73296|RL17_SYNY3;sll1819	>sp|P73296|RL17_SYNY3 50S ribosomal protein L17 OS=Synechocystis sp. (strain PCC 6803 / Kazusa) GN=rplQ PE=3 SV=1;>sll1819 50S ribosomal protein L17	5	46.6	13.228	116	0	+	0.73623	0.73229	0.89664	+	46.6	1774300000	721300000	561750000	491270000	0.82911	0.76237	0.85782	+	35.3	1183600000	464600000	384380000	334610000
sll1820	P73295	TRUA	sp|P73295|TRUA_SYNY3;sll1820	>sp|P73295|TRUA_SYNY3 tRNA pseudouridine synthase A OS=Synechocystis sp. (strain PCC 6803 / Kazusa) GN=truA PE=3 SV=1;>sll1820 tRNA pseudouridine synthase 1	1	4.7	31.355	275	0		NaN	NaN	NaN		4.7	10359000	3324600	3323400	3710900	NaN	NaN	NaN		4.7	3394100	1452200	1073200	868750
sll1821	P73294	RL13	sp|P73294|RL13_SYNY3;sll1821	>sp|P73294|RL13_SYNY3 50S ribosomal protein L13 OS=Synechocystis sp. (strain PCC 6803 / Kazusa) GN=rplM PE=3 SV=1;>sll1821 50S ribosomal protein L13	9	57.6	16.99	151	0	+	1.2195	0.84254	0.63739	+	56.3	4542500000	1410500000	1787500000	1344400000	1.1414	0.73658	0.64985	+	56.3	1935700000	567280000	740170000	628220000
sll1822	P73293	RS9	sp|P73293|RS9_SYNY3;sll1822	>sp|P73293|RS9_SYNY3 30S ribosomal protein S9 OS=Synechocystis sp. (strain PCC 6803 / Kazusa) GN=rpsI PE=3 SV=1;>sll1822 30S ribosomal protein S9	11	74.5	15.086	137	0	+	0.97281	0.72051	0.72641	+	74.5	6530000000	2059800000	2485900000	1984300000	1.0587	0.7001	0.70162	+	74.5	3988800000	1224700000	1489900000	1274200000
sll1823	P73290	PURA	sll1823;sp|P73290|PURA_SYNY3	>sll1823 adenylosuccinate synthetase;>sp|P73290|PURA_SYNY3 Adenylosuccinate synthetase OS=Synechocystis sp. (strain PCC 6803 / Kazusa) GN=purA PE=3 SV=2	15	35.9	48.679	443	0	+	1.191	1.0443	0.89261	+	31.4	990460000	283480000	371890000	335080000	0.91761	0.89862	0.97865	+	35.9	587670000	194070000	182220000	211380000
sll1824	P73289	RL25	sp|P73289|RL25_SYNY3;sll1824	>sp|P73289|RL25_SYNY3 50S ribosomal protein L25 OS=Synechocystis sp. (strain PCC 6803 / Kazusa) GN=rplY PE=3 SV=2;>sll1824 50S ribosomal protein L25	6	88.8	11.141	98	0	+	1.0334	0.81892	0.78054	+	88.8	1758200000	565290000	653820000	539050000	1.2607	0.94875	0.84057	+	76.5	976080000	248230000	359310000	368540000
sll1825	P73288		sll1825;tr|P73288|P73288_SYNY3	>sll1825 hypothetical protein;>tr|P73288|P73288_SYNY3 Aklaviketone reductase OS=Synechocystis sp. (strain PCC 6803 / Kazusa) GN=sll1825 PE=4 SV=1	6	33.2	20.301	196	0	+	1.2269	1.2091	1.0574	+	29.1	705690000	171150000	252720000	281820000	1.3419	1.4922	1.2048	+	33.2	372000000	74328000	131370000	166310000
sll1830	P73120		tr|P73120|P73120_SYNY3;sll1830	>tr|P73120|P73120_SYNY3 Sll1830 protein OS=Synechocystis sp. (strain PCC 6803 / Kazusa) GN=sll1830 PE=4 SV=1;>sll1830 unknown protein	17	43	39.648	358	0	+	0.91842	1.0359	1.0218	+	43	2039900000	623870000	615030000	800960000	1.0462	0.75212	0.71745	+	38.3	1180200000	363370000	441080000	375750000
sll1831	P73119		tr|P73119|P73119_SYNY3;sll1831	>tr|P73119|P73119_SYNY3 Glycolate oxidase subunit (Fe-S) protein OS=Synechocystis sp. (strain PCC 6803 / Kazusa) GN=glcF PE=4 SV=1;>sll1831 glycolate oxidase subunit, (Fe-S)protein	3	7.6	50.548	460	0	+	1.3979	1.4298	0.8044	+	7.6	55106000	14765000	21341000	19000000	1.105	1.0158	0.82454	+	7.6	44359000	15144000	15992000	13223000
sll1832	P73118		tr|P73118|P73118_SYNY3;sll1832	>tr|P73118|P73118_SYNY3 Sll1832 protein OS=Synechocystis sp. (strain PCC 6803 / Kazusa) GN=sll1832 PE=4 SV=1;>sll1832 hypothetical protein	1	10.5	16.353	152	0		NaN	NaN	NaN		10.5	5597800	953640	1204500	3439700	NaN	NaN	NaN		10.5	3278000	801820	916940	1559300
sll1833	P73117		tr|P73117|P73117_SYNY3;sll1833	>tr|P73117|P73117_SYNY3 Penicillin-binding protein OS=Synechocystis sp. (strain PCC 6803 / Kazusa) GN=ftsI PE=1 SV=1;>sll1833 penicillin-binding protein	5	9.6	66.631	607	0	+	1.5522	3.8533	2.2265	+	7.7	35691000	6361100	8281900	21048000	1.101	1.1762	0.95994	+	7.4	20668000	5764900	6317900	8584900
sll1835	P73111		tr|P73111|P73111_SYNY3;sll1835	>tr|P73111|P73111_SYNY3 Sll1835 protein OS=Synechocystis sp. (strain PCC 6803 / Kazusa) GN=sll1835 PE=4 SV=1;>sll1835 periplasmic protein, function unknown	9	61.9	28.832	265	0	+	0.99528	0.80973	0.80713	+	46.4	1021600000	314030000	383730000	323880000	1.0793	1.0447	1.0034	+	46.4	689310000	193480000	237630000	258200000
sll1837	P73107		tr|P73107|P73107_SYNY3;sll1837	>tr|P73107|P73107_SYNY3 Sll1837 protein OS=Synechocystis sp. (strain PCC 6803 / Kazusa) GN=sll1837 PE=4 SV=1;>sll1837 periplasmic protein, function unknown	5	45.5	15.467	145	0	+	1.0384	1.2576	1.2682	+	45.5	1098200000	253810000	363670000	480740000	1.2327	1.6848	1.3848	+	45.5	924330000	200420000	293830000	430080000
sll1841	P74510		tr|P74510|P74510_SYNY3;sll1841	>tr|P74510|P74510_SYNY3 Dihydrolipoamide acetyltransferase component (E2) of pyruvate dehydrogenase complex OS=Synechocystis sp. (strain PCC 6803 / Kazusa) GN=odhB PE=3 SV=1;>sll1841 pyruvate dehydrogenase dihydrolipoamide acetyltransferase component (E2)	17	55.2	44.898	433	0	+	0.88531	0.98415	1.1162	+	37.4	1885100000	561510000	616300000	707320000	0.91192	1.0358	1.1768	+	39	1712900000	534940000	510340000	667630000
sll1848	P74498		tr|P74498|P74498_SYNY3;sll1848	>tr|P74498|P74498_SYNY3 Sll1848 protein OS=Synechocystis sp. (strain PCC 6803 / Kazusa) GN=sll1848 PE=4 SV=1;>sll1848 putative acyltransferas	4	22.2	24.298	225	0	+	0.67923	0.94829	1.3601	+	9.3	15393000	6444000	3429000	5520400	0.92319	0.86461	1.078	+	17.8	7685600	2654000	2413500	2618100
sll1852	P74494	NDK	sp|P74494|NDK_SYNY3;sll1852	>sp|P74494|NDK_SYNY3 Nucleoside diphosphate kinase OS=Synechocystis sp. (strain PCC 6803 / Kazusa) GN=ndk PE=1 SV=1;>sll1852 nucleoside diphosphate kinase	12	60.4	16.692	149	0	+	1.0752	1.0466	1.0264	+	55	4277500000	1443600000	1390000000	1444000000	0.91864	0.86134	0.97004	+	55	1912100000	534860000	625270000	752010000
sll1853	P74493		tr|P74493|P74493_SYNY3;sll1853	>tr|P74493|P74493_SYNY3 Sll1853 protein OS=Synechocystis sp. (strain PCC 6803 / Kazusa) GN=sll1853 PE=4 SV=1;>sll1853 unknown protein	1	12.3	17.92	154	0		NaN	NaN	NaN		0	0	0	0	0	NaN	NaN	NaN		12.3	323440	104740	145800	72905
sll1854	P74492		sll1854;tr|P74492|P74492_SYNY3	>sll1854 exodeoxyribonuclease III;>tr|P74492|P74492_SYNY3 Exodeoxyribonuclease III OS=Synechocystis sp. (strain PCC 6803 / Kazusa) GN=xthA PE=4 SV=1	4	16.6	30.734	265	0	+	1.0205	1.0828	1.1969	+	16.6	22437000	6745500	7749200	7942700	0.77915	0.81582	0.98517	+	16.6	25466000	6851300	8597900	10017000
sll1858	P74489		tr|P74489|P74489_SYNY3;sll1858	>tr|P74489|P74489_SYNY3 Sll1858 protein OS=Synechocystis sp. (strain PCC 6803 / Kazusa) GN=sll1858 PE=4 SV=1;>sll1858 unknown protein	1	1.4	69.724	627	0		NaN	NaN	NaN		1.4	1260800	359280	397170	504360	NaN	NaN	NaN		1.4	1144800	445880	390040	308870
sll1862	P74486		tr|P74486|P74486_SYNY3;sll1862	>tr|P74486|P74486_SYNY3 Sll1862 protein OS=Synechocystis sp. (strain PCC 6803 / Kazusa) GN=sll1862 PE=4 SV=1;>sll1862 unknown protein	1	9.8	15.194	143	0	+	0.79444	0.99855	1.2112	+	9.8	8610700	2754900	2565300	3290500	0.44228	0.78344	1.5076	+	9.8	9218300	3961100	1773300	3483900
sll1863	P74485		tr|P74485|P74485_SYNY3;sll1863	>tr|P74485|P74485_SYNY3 Sll1863 protein OS=Synechocystis sp. (strain PCC 6803 / Kazusa) GN=sll1863 PE=4 SV=1;>sll1863 unknown protein	2	14	12.354	107	0	+	0.82512	0.91742	0.97766	+	12.1	27585000	9383900	7826300	10375000	NaN	NaN	NaN		12.1	5177500	2325300	1392000	1460300
sll1864	P74477		tr|P74477|P74477_SYNY3;sll1864	>tr|P74477|P74477_SYNY3 Chloride channel protein OS=Synechocystis sp. (strain PCC 6803 / Kazusa) GN=sll1864 PE=4 SV=1;>sll1864 probable chloride channel protein	2	1.9	98.468	899	0	+	NaN	NaN	NaN		0.9	1233900	290200	311380	632350	1.1868	1.1388	0.98202	+	1.9	3043400	882000	1069600	1091800
sll1865	P74476	RF2	sp|P74476|RF2_SYNY3;sll1865	>sp|P74476|RF2_SYNY3 Peptide chain release factor 2 OS=Synechocystis sp. (strain PCC 6803 / Kazusa) GN=prfB PE=3 SV=2;>sll1865 peptide chain release factor 2	6	16.1	41.759	372	0	+	0.92169	0.93644	1.0813	+	10.8	61102000	19321000	20007000	21774000	0.92919	0.78683	0.91046	+	13.2	28057000	9812300	8039800	10205000
sll1866	P74144		tr|P74144|P74144_SYNY3;sll1866	>tr|P74144|P74144_SYNY3 Sll1866 protein OS=Synechocystis sp. (strain PCC 6803 / Kazusa) GN=sll1866 PE=4 SV=1;>sll1866 hypothetical protein	4	27.1	21.634	199	0	+	1.2279	1.366	0.92249	+	27.1	68974000	24014000	23776000	21185000	1.6257	1.2693	0.79977	+	27.1	73172000	20488000	26660000	26024000
sll1868	P74143	PRIM	sp|P74143|PRIM_SYNY3;sll1868	>sp|P74143|PRIM_SYNY3 DNA primase OS=Synechocystis sp. (strain PCC 6803 / Kazusa) GN=dnaG PE=3 SV=1;>sll1868 DNA primase	1	1.9	73.078	635	0		NaN	NaN	NaN		0	0	0	0	0	NaN	NaN	NaN		1.9	2590200	763910	874560	951720
sll1869	P74141		tr|P74141|P74141_SYNY3;sll1869	>tr|P74141|P74141_SYNY3 3-chlorobenzoate-3,4-dioxygenase OS=Synechocystis sp. (strain PCC 6803 / Kazusa) GN=cbaB PE=4 SV=1;>sll1869 probable dioxygenase, Rieske iron-sulfur component	5	16.8	40.828	357	0	+	NaN	NaN	NaN		2.2	204900	50777	57613	96511	0.79277	1.3978	1.7127	+	16.5	11815000	5395200	1588700	4831100
sll1870	P74140		tr|P74140|P74140_SYNY3;sll1870	>tr|P74140|P74140_SYNY3 ABC transporter OS=Synechocystis sp. (strain PCC 6803 / Kazusa) GN=sll1870 PE=3 SV=1;>sll1870 ATP-binding protein of ABC transporter	3	15.9	25.495	226	0	+	0.78438	1.3575	1.2006	+	15.9	55480000	16956000	15482000	23043000	1.4616	1.4043	1.1389	+	15.9	16240000	4339800	4998000	6902000
sll1871	P74137		tr|P74137|P74137_SYNY3;sll1871	>tr|P74137|P74137_SYNY3 Sensory transduction histidine kinase OS=Synechocystis sp. (strain PCC 6803 / Kazusa) GN=sll1871 PE=3 SV=1;>sll1871 two-component system sensory histidine kinase	4	6.7	74.934	674	0	+	0.71699	0.83482	1.0711	+	3.1	5545000	1769500	1850300	1925200	0.98832	0.8033	0.93078	+	6.7	8976700	3331400	2870800	2774600
sll1872	P74136		tr|P74136|P74136_SYNY3;sll1872	>tr|P74136|P74136_SYNY3 Membrane bound protein LytR OS=Synechocystis sp. (strain PCC 6803 / Kazusa) GN=lytR PE=4 SV=1;>sll1872 transcriptional regulator	9	22.2	50.774	463	0	+	1.4257	1.5272	1.3813	+	20.3	74733000	16532000	26173000	32028000	0.82084	1.1726	1.2245	+	22.2	62602000	18264000	15811000	28528000
sll1873	P74135		tr|P74135|P74135_SYNY3;sll1873	>tr|P74135|P74135_SYNY3 Sll1873 protein OS=Synechocystis sp. (strain PCC 6803 / Kazusa) GN=sll1873 PE=4 SV=1;>sll1873 unknown protein	8	76	12.906	121	0	+	0.70551	0.95195	1.3329	+	55.4	3838900000	1357900000	1025200000	1455800000	0.77103	0.7347	0.91539	+	75.2	2547100000	871420000	786770000	888960000
sll1874	P74134	ACSF2	sp|P74134|ACSF2_SYNY3;sll1874	>sp|P74134|ACSF2_SYNY3 Magnesium-protoporphyrin IX monomethyl ester [oxidative] cyclase 2 OS=Synechocystis sp. (strain PCC 6803 / Kazusa) GN=acsF2 PE=3 SV=1;>sll1874 hypothetical protein	1	2	41.94	358	0.0063613		NaN	NaN	NaN		2	17137000	5837800	8658700	2640700	NaN	NaN	NaN		2	7899100	4156300	2708800	1033900
sll1875	P74133	HO2	sp|P74133|HO2_SYNY3;sll1875	>sp|P74133|HO2_SYNY3 Heme oxygenase 2 OS=Synechocystis sp. (strain PCC 6803 / Kazusa) GN=pbsA2 PE=1 SV=1;>sll1875 heme oxygenase	1	6.8	28.54	250	0		NaN	NaN	NaN		0	0	0	0	0	NaN	NaN	NaN		6.8	1534500	482060	548220	504190
sll1878	P74127		tr|P74127|P74127_SYNY3;sll1878	>tr|P74127|P74127_SYNY3 ABC transporter OS=Synechocystis sp. (strain PCC 6803 / Kazusa) GN=sll1878 PE=3 SV=1;>sll1878 iron(III)-transport ATP-binding protein	3	9.5	40.62	368	0	+	1.727	0.28351	0.15072	+	3.3	20129000	6161100	11619000	2348800	0.6334	0.10541	0.17328	+	6	16144000	8870900	6052500	1220600
sll1879	P74126	YC55L	sp|P74126|YC55L_SYNY3;sll1879	>sp|P74126|YC55L_SYNY3 Ycf55-like protein OS=Synechocystis sp. (strain PCC 6803 / Kazusa) GN=sll1879 PE=3 SV=1;>sll1879 two-component response regulator	7	11.6	63.806	562	0	+	1.3734	1.2572	0.83358	+	6.2	7933400	1980100	2982100	2971300	1.1212	1.0911	1.0412	+	8.9	15144000	5192900	4553100	5397600
sll1880	P74125	Y1880	sp|P74125|Y1880_SYNY3;sll1880	>sp|P74125|Y1880_SYNY3 UPF0047 protein sll1880 OS=Synechocystis sp. (strain PCC 6803 / Kazusa) GN=sll1880 PE=3 SV=1;>sll1880 hypothetical protein	6	48.3	16.435	147	0	+	1.0764	1.0516	0.77667	+	36.7	221100000	58984000	97957000	64159000	1.7496	1.5791	0.70687	+	36.7	62180000	12545000	26448000	23187000
sll1882	P74123		sll1882;tr|P74123|P74123_SYNY3	>sll1882 unknown protein;>tr|P74123|P74123_SYNY3 Sll1882 protein OS=Synechocystis sp. (strain PCC 6803 / Kazusa) GN=sll1882 PE=4 SV=1	3	17.2	19.671	174	0	+	1.156	0.18661	0.15215	+	13.2	9135800	4039300	4356500	740060	1.7504	0.53781	0.28919	+	17.2	3741200	308080	3233000	200110
sll1883	P74122	ARGJ	sp|P74122|ARGJ_SYNY3;sll1883	>sp|P74122|ARGJ_SYNY3 Arginine biosynthesis bifunctional protein ArgJ OS=Synechocystis sp. (strain PCC 6803 / Kazusa) GN=argJ PE=3 SV=2;>sll1883 arginine biosynthesis bifunctional protein ArgJ	12	43.1	43.32	413	0	+	1.2988	1.3882	1.0591	+	36.8	2075000000	496860000	750120000	827990000	1.331	1.5972	1.2084	+	43.1	1378100000	298130000	437130000	642830000
sll1884	P74121		tr|P74121|P74121_SYNY3;sll1884	>tr|P74121|P74121_SYNY3 Sll1884 protein OS=Synechocystis sp. (strain PCC 6803 / Kazusa) GN=sll1884 PE=4 SV=1;>sll1884 hypothetical protein	9	28.3	42.864	374	0	+	1.1694	0.99811	0.74905	+	14.7	45690000	13413000	18056000	14220000	1.1356	1.2679	1.1018	+	11.8	28571000	7748200	8412000	12411000
sll1885	P74119		tr|P74119|P74119_SYNY3;sll1885	>tr|P74119|P74119_SYNY3 Sll1885 protein OS=Synechocystis sp. (strain PCC 6803 / Kazusa) GN=sll1885 PE=4 SV=1;>sll1885 unknown protein	9	15	91.834	845	0	+	0.91973	1.4888	1.6084	+	15	658030000	180110000	173050000	304870000	1.223	1.685	1.3603	+	15	300800000	69708000	90018000	141080000
sll1886	P74118		tr|P74118|P74118_SYNY3;sll1886	>tr|P74118|P74118_SYNY3 Sll1886 protein OS=Synechocystis sp. (strain PCC 6803 / Kazusa) GN=sll1886 PE=4 SV=1;>sll1886 hypothetical protein	3	12.2	21.028	188	0	+	1.1346	0.73838	0.616	+	12.2	33240000	11579000	12799000	8861600	NaN	NaN	NaN		4.3	4358600	1293800	1582500	1482300
sll1888	P74115		tr|P74115|P74115_SYNY3;sll1888	>tr|P74115|P74115_SYNY3 Sensory transduction histidine kinase OS=Synechocystis sp. (strain PCC 6803 / Kazusa) GN=sll1888 PE=4 SV=1;>sll1888 two-component sensor histidine kinase	8	22.7	47.413	432	0	+	1.0919	1.445	1.2146	+	13.7	66051000	16596000	18533000	30922000	0.91472	1.3907	1.3821	+	20.1	58213000	14390000	15569000	28254000
sll1891	P74109		tr|P74109|P74109_SYNY3;sll1891	>tr|P74109|P74109_SYNY3 Sll1891 protein OS=Synechocystis sp. (strain PCC 6803 / Kazusa) GN=sll1891 PE=4 SV=1;>sll1891 unknown protein	2	15.1	26.435	252	0	+	0.90678	0.7154	0.77625	+	15.1	203310000	67697000	77641000	57971000	1.514	1.4102	0.90726	+	5.2	168160000	32681000	68144000	67336000
sll1892	P74107		tr|P74107|P74107_SYNY3;sll1892	>tr|P74107|P74107_SYNY3 Sll1892 protein OS=Synechocystis sp. (strain PCC 6803 / Kazusa) GN=sll1892 PE=4 SV=1;>sll1892 unknown protein	4	21	25.668	248	0	+	1.1868	1.5923	1.1043	+	17.3	281130000	66619000	97270000	117240000	1.6486	1.8112	1.3178	+	21	142640000	26191000	47723000	68730000
sll1893	P74106	HIS6	sp|P74106|HIS6_SYNY3;sll1893	>sp|P74106|HIS6_SYNY3 Imidazole glycerol phosphate synthase subunit HisF OS=Synechocystis sp. (strain PCC 6803 / Kazusa) GN=hisF PE=3 SV=1;>sll1893 cyclase	6	38.7	27.973	261	0	+	1.0574	1.3447	1.0582	+	23	237350000	55086000	81333000	100930000	1.6645	1.7434	1.0698	+	38.7	173460000	39337000	60107000	74011000
sll1894	P74104	RIBBA	sp|P74104|RIBBA_SYNY3;sll1894	>sp|P74104|RIBBA_SYNY3 Riboflavin biosynthesis protein RibBA OS=Synechocystis sp. (strain PCC 6803 / Kazusa) GN=ribBA PE=3 SV=1;>sll1894 riboflavin biosynthesis protein RibA	7	10.8	61.681	556	0	+	0.86177	1.1201	1.1076	+	7.4	134370000	41889000	36648000	55829000	0.84597	0.8969	0.93885	+	10.8	47053000	15963000	14131000	16958000
sll1895	P74101	Y1895	sp|P74101|Y1895_SYNY3;sll1895	>sp|P74101|Y1895_SYNY3 Uncharacterized protein sll1895 OS=Synechocystis sp. (strain PCC 6803 / Kazusa) GN=sll1895 PE=4 SV=1;>sll1895 hypothetical protein	10	15.4	79.67	696	0	+	1.6103	1.5178	1.0293	+	10.2	91277000	19851000	36786000	34640000	1.2292	1.5157	1.1361	+	15.4	138810000	33290000	45170000	60351000
sll1897	P74098		tr|P74098|P74098_SYNY3;sll1897	>tr|P74098|P74098_SYNY3 Sll1897 protein OS=Synechocystis sp. (strain PCC 6803 / Kazusa) GN=sll1897 PE=4 SV=1;>sll1897 hypothetical protein	1	7.1	16.758	141	0	+	1.373	0.93433	0.7594	+	7.1	11596000	2955100	4522000	4118600	1.6591	1.2542	0.8729	+	7.1	5693500	1234600	1357500	3101300
sll1900	Q79EF3		tr|Q79EF3|Q79EF3_SYNY3;sll1900	>tr|Q79EF3|Q79EF3_SYNY3 Acetyltransferase OS=Synechocystis sp. (strain PCC 6803 / Kazusa) GN=act PE=4 SV=1;>sll1900 acetyltransferase	4	23.9	23.306	209	0	+	1.237	2.0492	1.717	+	13.4	10523000	2050000	3349100	5123500	1.4377	2.38	1.5516	+	23.9	26443000	5210600	6991000	14242000
sll1902	P73835		tr|P73835|P73835_SYNY3;sll1902	>tr|P73835|P73835_SYNY3 Sll1902 protein OS=Synechocystis sp. (strain PCC 6803 / Kazusa) GN=sll1902 PE=4 SV=1;>sll1902 hypothetical protein	3	14.5	45.949	399	0		NaN	NaN	NaN		2.5	147690	0	0	147690	NaN	NaN	NaN		0	0	0	0	0
sll1905	P73828		tr|P73828|P73828_SYNY3;sll1905	>tr|P73828|P73828_SYNY3 Hybrid sensory kinase OS=Synechocystis sp. (strain PCC 6803 / Kazusa) GN=sll1905 PE=4 SV=1;>sll1905 two-component hybrid sensor and regulator	6	6.6	111.6	1014	0	+	1.2307	0.86892	0.90774	+	3.3	56741000	16645000	21540000	18555000	1.3481	1.1549	1.0652	+	6.6	78299000	22508000	27989000	27802000
sll1908	P73821	SERA	sll1908;sp|P73821|SERA_SYNY3	>sll1908 D-3-phosphoglycerate dehydrogenase;>sp|P73821|SERA_SYNY3 D-3-phosphoglycerate dehydrogenase OS=Synechocystis sp. (strain PCC 6803 / Kazusa) GN=serA PE=3 SV=1	24	46.8	56.211	526	0	+	1.0624	1.1402	1.1109	+	38.2	4768600000	1658200000	1448200000	1662300000	0.72879	0.83505	1.1506	+	46.4	3374400000	1249000000	897310000	1228000000
sll1909	P73820	PRMA	sp|P73820|PRMA_SYNY3;sll1909	>sp|P73820|PRMA_SYNY3 Ribosomal protein L11 methyltransferase OS=Synechocystis sp. (strain PCC 6803 / Kazusa) GN=prmA PE=3 SV=1;>sll1909 probable methyltransferase	5	19.7	33.698	300	0	+	0.83271	0.93073	1.1368	+	11.7	47033000	10181000	17563000	19289000	0.89478	1.1537	1.3949	+	19.7	85900000	28589000	22136000	35175000
sll1910	Q46363	ZAM	sll1910;sp|Q46363|ZAM_SYNY3	>sll1910 protein conferring resistance to acetazolamide Zam;>sp|Q46363|ZAM_SYNY3 Acetazolamide conferring resistance protein zam OS=Synechocystis sp. (strain PCC 6803 / Kazusa) GN=zam PE=3 SV=1	19	28.6	87.546	781	0	+	1.0878	0.82261	0.78658	+	22.8	635710000	208080000	227590000	200040000	0.8999	0.69361	0.82075	+	27	404970000	146780000	131250000	126940000
sll1911	P73253		tr|P73253|P73253_SYNY3;sll1911	>tr|P73253|P73253_SYNY3 Sll1911 protein OS=Synechocystis sp. (strain PCC 6803 / Kazusa) GN=sll1911 PE=4 SV=1;>sll1911 hypothetical protein	13	83.6	14.126	128	0	+	0.65657	1.3746	2.1816	+	83.6	610660000	172110000	124600000	313950000	1.0116	2.0939	2.0073	+	83.6	654660000	139470000	158190000	357000000
sll1913	P73250		tr|P73250|P73250_SYNY3;sll1913	>tr|P73250|P73250_SYNY3 Sll1913 protein OS=Synechocystis sp. (strain PCC 6803 / Kazusa) GN=sll1913 PE=4 SV=1;>sll1913 hypothetical protein	8	21.2	66.599	599	0	+	1.0802	1.2224	1.1267	+	12	88419000	23252000	30324000	34843000	1.1101	1.4341	0.99668	+	16.2	46177000	14878000	14022000	17277000
sll1915	P73247		tr|P73247|P73247_SYNY3;sll1915	>tr|P73247|P73247_SYNY3 Sll1915 protein OS=Synechocystis sp. (strain PCC 6803 / Kazusa) GN=sll1915 PE=4 SV=1;>sll1915 hypothetical protein	4	24	21.001	183	0	+	1.0718	0.91117	0.54678	+	14.8	63731000	14448000	37536000	11747000	1.3383	1.736	1.3288	+	14.8	40761000	7304000	18842000	14615000
sll1916	P73246	NADD	sp|P73246|NADD_SYNY3;sll1916	>sp|P73246|NADD_SYNY3 Probable nicotinate-nucleotide adenylyltransferase OS=Synechocystis sp. (strain PCC 6803 / Kazusa) GN=nadD PE=3 SV=1;>sll1916 hypothetical protein	2	12.5	22.71	200	0	+	NaN	NaN	NaN		0	0	0	0	0	0.91351	NaN	NaN	+	12.5	8175200	2869700	2894400	2411000
sll1920	P73241	ATCS	sp|P73241|ATCS_SYNY3;sll1920	>sp|P73241|ATCS_SYNY3 Cation-transporting ATPase PacS OS=Synechocystis sp. (strain PCC 6803 / Kazusa) GN=pacS PE=1 SV=1;>sll1920 copper-transporting P-type ATPase PacS	6	9.5	79.949	745	0	+	1.1644	1.2244	1.0211	+	6.4	30911000	6616600	11708000	12587000	0.8066	0.92346	0.86386	+	8.2	77735000	9658000	41746000	26331000
sll1921	P73240		tr|P73240|P73240_SYNY3;sll1921	>tr|P73240|P73240_SYNY3 Sll1921 protein OS=Synechocystis sp. (strain PCC 6803 / Kazusa) GN=sll1921 PE=4 SV=1;>sll1921 hypothetical protein	1	5.6	28.295	251	0		NaN	NaN	NaN		0	0	0	0	0	NaN	NaN	NaN		0	0	0	0	0
sll1924	P73234		tr|P73234|P73234_SYNY3;sll1924	>tr|P73234|P73234_SYNY3 Sll1924 protein OS=Synechocystis sp. (strain PCC 6803 / Kazusa) GN=sll1924 PE=4 SV=1;>sll1924 cAMP receptor protein sycrp1 homolog	1	3.7	27.015	241	0.00044944		NaN	NaN	NaN		3.7	7606700	1234800	3149500	3222400	NaN	NaN	NaN		3.7	3617900	937030	1484700	1196200
sll1925	P73223		tr|P73223|P73223_SYNY3;sll1925	>tr|P73223|P73223_SYNY3 Sll1925 protein OS=Synechocystis sp. (strain PCC 6803 / Kazusa) GN=sll1925 PE=4 SV=1;>sll1925 hypothetical protein	2	4.6	25.843	238	0	+	0.96805	1.0037	0.98651	+	4.6	41039000	15757000	12488000	12795000	1.076	0.6913	0.72385	+	4.6	20249000	7508600	6523800	6216200
sll1926	none		sll1926	>sll1926 hypothetical protein	2	9.4	9.4712	85	0	+	0.7404	0.52594	1.0554	+	9.4	26363000	9997800	7147700	9217700	1.846	2.084	1.1913	+	9.4	11333000	2212800	3820400	5299700
sll1927	P73220		sll1927;tr|P73220|P73220_SYNY3	>sll1927 ABC transporter ATP-binding protein;>tr|P73220|P73220_SYNY3 ABC transporter OS=Synechocystis sp. (strain PCC 6803 / Kazusa) GN=sll1927 PE=3 SV=1	14	24	69.206	617	0	+	1.2385	1.5901	1.1559	+	24	145700000	36641000	46202000	62855000	1.0105	1.2191	1.2338	+	20.4	104800000	31631000	28981000	44188000
sll1929	P73100		tr|P73100|P73100_SYNY3;sll1929	>tr|P73100|P73100_SYNY3 ComE OS=Synechocystis sp. (strain PCC 6803 / Kazusa) GN=comEc PE=4 SV=1;>sll1929 competence protein ComE	1	1.3	77.81	709	0.0043197	+	NaN	NaN	NaN		1.3	1010200	196620	349660	463910	0.78012	0.82907	1.2387	+	1.3	1025000	377930	245880	401210
sll1931	P77962	GLYA	sp|P77962|GLYA_SYNY3;sll1931	>sp|P77962|GLYA_SYNY3 Serine hydroxymethyltransferase OS=Synechocystis sp. (strain PCC 6803 / Kazusa) GN=glyA PE=3 SV=1;>sll1931 serine hydroxymethyltransferase	22	54.3	46.259	427	0	+	0.78286	0.91369	1.2807	+	54.3	2812700000	982890000	812950000	1016900000	0.77263	0.91631	1.1385	+	52.5	2062400000	726930000	573380000	762090000
sll1932	P73098	DNAK3	sp|P73098|DNAK3_SYNY3;sll1932	>sp|P73098|DNAK3_SYNY3 Chaperone protein dnaK3 OS=Synechocystis sp. (strain PCC 6803 / Kazusa) GN=dnaK3 PE=3 SV=2;>sll1932 DnaK protein	19	30.6	86.029	771	0	+	1.0235	1.0776	0.95284	+	24	1115900000	304570000	416060000	395270000	1.0573	1.0993	0.90333	+	21.9	467440000	115510000	159640000	192300000
sll1933	P73097	DNAJ2	sp|P73097|DNAJ2_SYNY3;sll1933	>sp|P73097|DNAJ2_SYNY3 Chaperone protein DnaJ 2 OS=Synechocystis sp. (strain PCC 6803 / Kazusa) GN=dnaJ2 PE=3 SV=1;>sll1933 DnaJ protein, heat shock protein 40, molecular chaperone	3	9.4	34.698	307	0	+	NaN	NaN	NaN		3.3	1699600	422660	510510	766420	1.156	1.2482	1.2845	+	5.9	10667000	2567000	4308000	3791900
sll1934	P73095		tr|P73095|P73095_SYNY3;sll1934	>tr|P73095|P73095_SYNY3 Sll1934 protein OS=Synechocystis sp. (strain PCC 6803 / Kazusa) GN=sll1934 PE=4 SV=1;>sll1934 hypothetical protein	3	29.1	16.541	148	0	+	0.91839	1.8465	2.5152	+	29.1	29163000	6942900	6295000	15925000	1.4863	3.0784	1.9293	+	29.1	14940000	2106800	4165700	8667400
sll1937	P73084		tr|P73084|P73084_SYNY3;sll1937	>tr|P73084|P73084_SYNY3 Ferric uptake regulation protein OS=Synechocystis sp. (strain PCC 6803 / Kazusa) GN=fur PE=4 SV=1;>sll1937 ferric uptake regulation protein	5	34.8	15.422	138	0	+	0.92491	0.89591	0.89873	+	34.8	245900000	79002000	86404000	80491000	1.1296	0.90524	0.78788	+	34.8	61047000	18377000	21226000	21444000
sll1938	P73083		tr|P73083|P73083_SYNY3;sll1938	>tr|P73083|P73083_SYNY3 Sll1938 protein OS=Synechocystis sp. (strain PCC 6803 / Kazusa) GN=sll1938 PE=4 SV=1;>sll1938 hypothetical protein	6	44.8	22.548	203	0	+	0.99426	0.86263	0.89507	+	26.1	74918000	23378000	23736000	27804000	1.7985	1.9258	0.94164	+	44.8	39201000	6271800	13529000	19400000
sll1939	P73081		tr|P73081|P73081_SYNY3;sll1939	>tr|P73081|P73081_SYNY3 Sll1939 protein OS=Synechocystis sp. (strain PCC 6803 / Kazusa) GN=sll1939 PE=1 SV=1;>sll1939 unknown protein	5	25.2	24.178	214	0	+	0.84448	0.83885	0.98222	+	14	40976000	14046000	12969000	13961000	0.89974	0.90539	1.082	+	19.6	26985000	7555500	8416500	11014000
sll1941	P73077	PARC	sp|P73077|PARC_SYNY3;sll1941	>sp|P73077|PARC_SYNY3 DNA topoisomerase 4 subunit A OS=Synechocystis sp. (strain PCC 6803 / Kazusa) GN=parC PE=3 SV=2;>sll1941 DNA gyrase A subunit	8	12.3	101.16	920	0	+	1.2219	1.0113	0.80351	+	6.1	31388000	8976600	11180000	11231000	1.1435	1.3966	1.1255	+	8.4	30281000	8489100	9057100	12735000
sll1942	P73076		tr|P73076|P73076_SYNY3;sll1942	>tr|P73076|P73076_SYNY3 Sll1942 protein OS=Synechocystis sp. (strain PCC 6803 / Kazusa) GN=sll1942 PE=4 SV=1;>sll1942 unknown protein	1	3.9	27.164	254	0		NaN	NaN	NaN		3.9	34653000	7500400	5890600	21262000	NaN	NaN	NaN		3.9	16381000	3463600	3772400	9145000
sll1945	P73067	DXS	sp|P73067|DXS_SYNY3;sll1945	>sp|P73067|DXS_SYNY3 1-deoxy-D-xylulose-5-phosphate synthase OS=Synechocystis sp. (strain PCC 6803 / Kazusa) GN=dxs PE=3 SV=1;>sll1945 1-deoxyxylulose-5-phosphate synthase	17	34.5	69.327	640	0	+	1.0592	0.48958	0.476	+	26.4	447150000	158890000	189970000	98286000	0.76359	0.5625	0.70479	+	32	341850000	141390000	110040000	90424000
sll1949	P73819		tr|P73819|P73819_SYNY3;sll1949	>tr|P73819|P73819_SYNY3 Sll1949 protein OS=Synechocystis sp. (strain PCC 6803 / Kazusa) GN=sll1949 PE=4 SV=1;>sll1949 unknown protein	6	50.6	25.259	247	0	+	0.61996	1.5069	2.4185	+	31.6	435100000	126600000	109180000	199310000	1.4626	3.6415	2.5065	+	21.9	261360000	64045000	68969000	128340000
sll1950	P73818		tr|P73818|P73818_SYNY3;sll1950	>tr|P73818|P73818_SYNY3 Sll1950 protein OS=Synechocystis sp. (strain PCC 6803 / Kazusa) GN=sll1950 PE=4 SV=1;>sll1950 unknown protein	5	23	27.524	244	0	+	0.99883	1.2154	1.2963	+	23	155870000	52997000	49025000	53850000	0.84885	1.0581	1.2446	+	23	108230000	35460000	29434000	43339000
sll1951	P73817		tr|P73817|P73817_SYNY3;sll1951	>tr|P73817|P73817_SYNY3 Hemolysin OS=Synechocystis sp. (strain PCC 6803 / Kazusa) GN=sll1951 PE=4 SV=1;>sll1951 unknown protein	1	0.7	178.26	1741	0	+	0.97725	1.1334	1.1762	+	0.7	41689000	14987000	12339000	14364000	1.627	1.1118	0.75105	+	0.7	26494000	7846500	9755300	8892600
sll1956	P73813		tr|P73813|P73813_SYNY3;sll1956	>tr|P73813|P73813_SYNY3 Sll1956 protein OS=Synechocystis sp. (strain PCC 6803 / Kazusa) GN=sll1956 PE=4 SV=1;>sll1956 hypothetical protein	2	9.9	21.887	192	0	+	1.5026	1.9807	1.1969	+	9.9	23602000	6512800	7404000	9685300	1.655	2.3275	1.3925	+	9.9	22281000	3619200	7675000	10987000
sll1957	P73808		tr|P73808|P73808_SYNY3;sll1957	>tr|P73808|P73808_SYNY3 Arsenical resistance operon repressor OS=Synechocystis sp. (strain PCC 6803 / Kazusa) GN=arsA PE=4 SV=1;>sll1957 transcriptional regulator	3	32.7	12.346	104	0	+	1.0462	0.83884	1.0839	+	32.7	96345000	31350000	33790000	31205000	1.7321	1.5513	0.85513	+	32.7	35305000	10718000	14715000	9872300
sll1958	P73807	HIS8	sp|P73807|HIS8_SYNY3;sll1958	>sp|P73807|HIS8_SYNY3 Histidinol-phosphate aminotransferase OS=Synechocystis sp. (strain PCC 6803 / Kazusa) GN=hisC PE=3 SV=2;>sll1958 histidinol phosphate aminotransferase	10	31.2	38.702	349	0	+	0.96052	0.89439	0.96176	+	26.6	596590000	197370000	192900000	206320000	1.023	0.93846	0.96486	+	31.2	344110000	103580000	113340000	127190000
sll1959	P73806		tr|P73806|P73806_SYNY3;sll1959	>tr|P73806|P73806_SYNY3 Extragenic suppressor OS=Synechocystis sp. (strain PCC 6803 / Kazusa) GN=suhB PE=4 SV=1;>sll1959 probable inositol monophosphatase	1	3.7	29.243	267	0		NaN	NaN	NaN		3.7	1400600	506070	421150	473360	NaN	NaN	NaN		3.7	1470300	513990	477170	479120
sll1960	P73805		tr|P73805|P73805_SYNY3;sll1960	>tr|P73805|P73805_SYNY3 Sll1960 protein OS=Synechocystis sp. (strain PCC 6803 / Kazusa) GN=sll1960 PE=4 SV=1;>sll1960 hypothetical protein	1	5	15.326	140	0.0026019		NaN	NaN	NaN		0	0	0	0	0	NaN	NaN	NaN		5	1886200	602970	415760	867450
sll1961	P73804		sll1961;tr|P73804|P73804_SYNY3	>sll1961 hypothetical protein;>tr|P73804|P73804_SYNY3 Sll1961 protein OS=Synechocystis sp. (strain PCC 6803 / Kazusa) GN=sll1961 PE=4 SV=1	19	66.5	38.078	343	0	+	1.1499	1.3448	1.1151	+	53.4	1958900000	508610000	676690000	773650000	1.213	1.8165	1.5751	+	60.1	1098400000	252250000	314920000	531280000
sll1967	P73374	Y1967	sp|P73374|Y1967_SYNY3;sll1967	>sp|P73374|Y1967_SYNY3 Uncharacterized RNA methyltransferase sll1967 OS=Synechocystis sp. (strain PCC 6803 / Kazusa) GN=sll1967 PE=3 SV=1;>sll1967 probable RNA methyltransferase	9	22.9	51.522	463	0	+	1.1979	1.1435	0.94908	+	17.1	177570000	116330000	28055000	33191000	0.8614	0.84993	0.87589	+	19.2	107520000	67048000	19347000	21125000
sll1971	P73369		sll1971;tr|P73369|P73369_SYNY3	>sll1971 probable hexosyltransferase;>tr|P73369|P73369_SYNY3 Sll1971 protein OS=Synechocystis sp. (strain PCC 6803 / Kazusa) GN=sll1971 PE=4 SV=1	2	6.6	45.177	395	0	+	0.98323	1.574	1.2549	+	6.6	12889000	3195600	3138600	6554700	NaN	NaN	NaN		2.5	4611800	1515700	1259300	1836700
sll1979	P73921		tr|P73921|P73921_SYNY3;sll1979	>tr|P73921|P73921_SYNY3 Sll1979 protein OS=Synechocystis sp. (strain PCC 6803 / Kazusa) GN=sll1979 PE=4 SV=1;>sll1979 hypothetical protein	5	38.7	15.946	142	0	+	1.0394	0.94021	0.94474	+	38.7	347200000	113010000	115680000	118510000	1.1764	1.0305	0.8023	+	36.6	96430000	27753000	36386000	32291000
sll1980	P73920	TXLA	sp|P73920|TXLA_SYNY3;sll1980	>sp|P73920|TXLA_SYNY3 Thiol:disulfide interchange protein TxlA homolog OS=Synechocystis sp. (strain PCC 6803 / Kazusa) GN=txlA PE=3 SV=1;>sll1980 thiol:disulfide interchange protein TrxA	3	29.4	19.517	180	0	+	0.60687	0.90864	1.4847	+	13.3	67796000	28984000	16968000	21843000	0.90795	0.82997	0.98244	+	29.4	29498000	9674000	9162500	10661000
sll1981	P73918		tr|P73918|P73918_SYNY3;sll1981	>tr|P73918|P73918_SYNY3 Acetolactate synthase OS=Synechocystis sp. (strain PCC 6803 / Kazusa) GN=ilvB PE=3 SV=1;>sll1981 acetolactate synthase	14	34.5	60.173	550	0	+	1.1233	1.3656	1.1743	+	28.4	1001500000	280890000	331600000	389050000	1.0114	1.373	1.3559	+	32.4	691260000	182380000	204490000	304380000
sll1987	P73911	KATG	sll1987;sp|P73911|KATG_SYNY3	>sll1987 catalase peroxidase;>sp|P73911|KATG_SYNY3 Catalase-peroxidase OS=Synechocystis sp. (strain PCC 6803 / Kazusa) GN=katG PE=1 SV=1	23	40.1	81.43	729	0	+	0.63581	0.79619	1.1805	+	31.8	1222600000	480020000	326060000	416560000	0.84362	0.78649	0.94639	+	35.8	833450000	404300000	217880000	211270000
sll1988	P73910	HSLO	sp|P73910|HSLO_SYNY3;sll1988	>sp|P73910|HSLO_SYNY3 33 kDa chaperonin OS=Synechocystis sp. (strain PCC 6803 / Kazusa) GN=hslO PE=3 SV=1;>sll1988 33 kDa chaperonin	4	16.9	32.204	302	0	+	0.72309	NaN	NaN	+	8.9	30719000	12641000	8558000	9519300	0.44373	0.48054	0.96384	+	16.9	13666000	6232400	3402200	4031400
sll1994	P77969	HEM2	sp|P77969|HEM2_SYNY3;sll1994	>sp|P77969|HEM2_SYNY3 Delta-aminolevulinic acid dehydratase OS=Synechocystis sp. (strain PCC 6803 / Kazusa) GN=hemB PE=1 SV=1;>sll1994 porphobilinogen synthase (5-aminolevulinate dehydratase)	14	55.7	36.163	327	0	+	0.78911	0.72448	1.0257	+	47.4	1574000000	461710000	428770000	683550000	0.82141	0.81304	0.9899	+	47.4	764930000	266520000	213690000	284710000
sll1995	P73996		tr|P73996|P73996_SYNY3;sll1995	>tr|P73996|P73996_SYNY3 Sll1995 protein OS=Synechocystis sp. (strain PCC 6803 / Kazusa) GN=sll1995 PE=4 SV=1;>sll1995 hypothetical protein	2	7.8	35.85	309	0	+	NaN	NaN	NaN		4.5	810260	247170	261440	301650	1.0642	1.2286	1.2034	+	7.8	1759400	539840	538720	680830
sll2001	P73971	AMPA	sp|P73971|AMPA_SYNY3;sll2001	>sp|P73971|AMPA_SYNY3 Probable cytosol aminopeptidase OS=Synechocystis sp. (strain PCC 6803 / Kazusa) GN=pepA PE=3 SV=2;>sll2001 leucine aminopeptidase	15	37.2	52.165	492	0	+	1.0228	1.1022	1.2189	+	31.1	954710000	284970000	304750000	364990000	0.81821	0.95209	1.2304	+	34.8	718970000	253880000	194700000	270390000
sll2002	P73680		tr|P73680|P73680_SYNY3;sll2002	>tr|P73680|P73680_SYNY3 Sll2002 protein OS=Synechocystis sp. (strain PCC 6803 / Kazusa) GN=sll2002 PE=4 SV=1;>sll2002 hypothetical protein	6	29.5	32.871	292	0	+	0.63814	0.86402	1.2756	+	29.5	94183000	32229000	26113000	35841000	0.67843	0.72646	1.1706	+	29.5	81872000	30805000	21505000	29562000
sll2005	P77966	GYRB	sp|P77966|GYRB_SYNY3;sll2005	>sp|P77966|GYRB_SYNY3 DNA gyrase subunit B OS=Synechocystis sp. (strain PCC 6803 / Kazusa) GN=gyrB PE=3 SV=1;>sll2005 DNA gyrase B subunit [Contains: Ssp gyrB intein]	17	19.1	122.82	1078	0	+	1.0953	0.8496	0.79112	+	16.2	738920000	238420000	267990000	232510000	0.8964	0.67722	0.76817	+	16.9	401470000	130060000	145580000	125820000
sll2006	P73674		tr|P73674|P73674_SYNY3;sll2006	>tr|P73674|P73674_SYNY3 Sll2006 protein OS=Synechocystis sp. (strain PCC 6803 / Kazusa) GN=sll2006 PE=4 SV=1;>sll2006 hypothetical protein	2	13.6	13.461	118	0		NaN	NaN	NaN		11	8538100	2725100	3083000	2730000	NaN	NaN	NaN		11	6703300	1559700	2929300	2214300
sll2009	P73669		tr|P73669|P73669_SYNY3;sll2009	>tr|P73669|P73669_SYNY3 Processing protease OS=Synechocystis sp. (strain PCC 6803 / Kazusa) GN=sll2009 PE=3 SV=1;>sll2009 processing protease	6	18.4	48.104	435	0	+	1.3144	3.1112	2.5892	+	10.3	59931000	10894000	13096000	35941000	0.98793	1.9789	2.1623	+	16.3	34262000	8249800	7942200	18070000
sll2010	P73668	MURD	sp|P73668|MURD_SYNY3;sll2010	>sp|P73668|MURD_SYNY3 UDP-N-acetylmuramoylalanine--D-glutamate ligase OS=Synechocystis sp. (strain PCC 6803 / Kazusa) GN=murD PE=3 SV=1;>sll2010 UDP-N-acetylmuramoylalanine--D-glutamate ligase	11	33.8	49.048	452	0	+	1.2051	0.92048	0.7391	+	31.9	161620000	52309000	62438000	46874000	1.0737	0.74245	0.80546	+	30.8	155610000	49028000	68563000	38016000
sll2011	P73667	QUEE	sp|P73667|QUEE_SYNY3;sll2011	>sp|P73667|QUEE_SYNY3 7-carboxy-7-deazaguanine synthase OS=Synechocystis sp. (strain PCC 6803 / Kazusa) GN=queE PE=3 SV=1;>sll2011 hypothetical protein	4	29.3	23.508	208	0	+	1.1838	1.2227	0.92741	+	18.3	35804000	8626200	13546000	13632000	1.4285	1.0079	0.74546	+	29.3	16618000	3630500	6212400	6775300
sll2012	P73666		tr|P73666|P73666_SYNY3;sll2012;tr|Q55525|Q55525_SYNY3;sll0306	>tr|P73666|P73666_SYNY3 RNA polymerase sigma factor OS=Synechocystis sp. (strain PCC 6803 / Kazusa) GN=rpoD PE=4 SV=1;>sll2012 group2 RNA polymerase sigma factor SigD	5	17	36.341	318	0	+	1.1524	1.5465	1.5704	+	8.2	16233000	4481100	3774200	7977200	0.97521	1.157	1.3266	+	11.3	9534700	2969300	2490600	4074800
sll2013	P73665		tr|P73665|P73665_SYNY3;sll2013	>tr|P73665|P73665_SYNY3 Sll2013 protein OS=Synechocystis sp. (strain PCC 6803 / Kazusa) GN=sll2013 PE=4 SV=1;>sll2013 hypothetical protein	3	18.5	22.108	195	0	+	1.6003	1.1193	0.65037	+	18.5	11713000	3577300	4846200	3289200	1.3981	0.80885	0.57393	+	11.8	3600600	1097300	1607000	896310
sll2014	P73664	SFSA	sp|P73664|SFSA_SYNY3;sll2014	>sp|P73664|SFSA_SYNY3 Sugar fermentation stimulation protein homolog OS=Synechocystis sp. (strain PCC 6803 / Kazusa) GN=sfsA PE=3 SV=1;>sll2014 sugar fermentation stimulation protein	5	29.5	26.847	237	0	+	0.58914	0.59107	1.6051	+	11.8	17453000	7694700	3479200	6279100	0.59169	0.83502	1.3737	+	29.5	14668000	6676000	2381000	5610900
sll2015	P73663		tr|P73663|P73663_SYNY3;sll2015	>tr|P73663|P73663_SYNY3 Sll2015 protein OS=Synechocystis sp. (strain PCC 6803 / Kazusa) GN=sll2015 PE=4 SV=1;>sll2015 hypothetical protein	1	7.4	23.457	204	0		NaN	NaN	NaN		0	0	0	0	0	NaN	NaN	NaN		7.4	913750	435060	279130	199550
sll5002	Q6ZEX8		tr|Q6ZEX8|Q6ZEX8_SYNY3;sll5002	>tr|Q6ZEX8|Q6ZEX8_SYNY3 Uncharacterized protein OS=Synechocystis sp. (strain PCC 6803 / Kazusa) GN=sll5002 PE=4 SV=1;>sll5002 unknown protein	1	13	13.213	115	0.0030303		NaN	NaN	NaN		13	4245000	0	0	4245000	NaN	NaN	NaN		0	0	0	0	0
sll5033	Q6ZEU7		tr|Q6ZEU7|Q6ZEU7_SYNY3;sll5033	>tr|Q6ZEU7|Q6ZEU7_SYNY3 Sll5033 protein OS=Synechocystis sp. (strain PCC 6803 / Kazusa) GN=sll5033 PE=4 SV=1;>sll5033 hypothetical protein	2	12.3	19.892	179	0	+	0.76646	1.0996	1.4254	+	12.3	58020000	17394000	13263000	27364000	0.8125	1.7794	1.7948	+	12.3	23292000	5645500	5260100	12387000
sll5034	Q6ZEU6		tr|Q6ZEU6|Q6ZEU6_SYNY3;sll5034	>tr|Q6ZEU6|Q6ZEU6_SYNY3 Sll5034 protein OS=Synechocystis sp. (strain PCC 6803 / Kazusa) GN=sll5034 PE=4 SV=1;>sll5034 hypothetical protein	8	50.2	23.2	207	0	+	1.254	1.235	0.98694	+	50.2	809460000	208680000	297910000	302870000	1.5308	1.9002	1.3754	+	42	516300000	110390000	163740000	242180000
sll5035	Q6ZEU5		tr|Q6ZEU5|Q6ZEU5_SYNY3;sll5035	>tr|Q6ZEU5|Q6ZEU5_SYNY3 ArsR family transcriptional regulatory protein OS=Synechocystis sp. (strain PCC 6803 / Kazusa) GN=sll5035 PE=4 SV=1;>sll5035 transcriptional regulatory protein ArsR family	2	15.2	12.525	112	0	+	0.93663	1.7769	1.7568	+	15.2	42709000	13983000	10414000	18311000	1.1973	2.3272	1.7604	+	15.2	27983000	4374700	6428000	17180000
sll5042	Q6ZET8		tr|Q6ZET8|Q6ZET8_SYNY3;sll5042	>tr|Q6ZET8|Q6ZET8_SYNY3 Sll5042 protein OS=Synechocystis sp. (strain PCC 6803 / Kazusa) GN=sll5042 PE=4 SV=1;>sll5042 probable sulfotransferase	14	56.4	32.954	280	0	+	0.74821	0.84354	1.074	+	34.6	565040000	207890000	169850000	187300000	1.8522	2.3341	1.2445	+	44.3	637540000	118030000	216690000	302830000
sll5043	Q6ZET7		tr|Q6ZET7|Q6ZET7_SYNY3;sll5043	>tr|Q6ZET7|Q6ZET7_SYNY3 Sll5043 protein OS=Synechocystis sp. (strain PCC 6803 / Kazusa) GN=sll5043 PE=4 SV=1;>sll5043 probable glycosyltransferase	4	16.5	37.109	328	0	+	1.0416	1.1479	1.145	+	16.5	101410000	30114000	31270000	40025000	1.8399	2.4903	1.2996	+	16.5	76927000	11489000	26055000	39383000
sll5044	Q6ZET6		tr|Q6ZET6|Q6ZET6_SYNY3;sll5044	>tr|Q6ZET6|Q6ZET6_SYNY3 Uncharacterized protein OS=Synechocystis sp. (strain PCC 6803 / Kazusa) GN=sll5044 PE=4 SV=1;>sll5044 unknown protein	2	9.9	23.921	213	0	+	NaN	NaN	NaN		5.6	1555700	241250	202400	1112000	1.0357	6.7434	6.3803	+	9.9	3165800	407050	377080	2381700
sll5046	Q6ZET4		tr|Q6ZET4|Q6ZET4_SYNY3;sll5046	>tr|Q6ZET4|Q6ZET4_SYNY3 Uncharacterized protein OS=Synechocystis sp. (strain PCC 6803 / Kazusa) GN=sll5046 PE=4 SV=1;>sll5046 unknown protein	12	42.4	36.828	316	0	+	0.57734	0.86067	1.392	+	33.9	604250000	235900000	147650000	220700000	1.5371	2.8343	1.9087	+	42.4	622680000	99736000	161660000	361290000
sll5048	Q6ZET2		tr|Q6ZET2|Q6ZET2_SYNY3;sll5048	>tr|Q6ZET2|Q6ZET2_SYNY3 Sll5048 protein OS=Synechocystis sp. (strain PCC 6803 / Kazusa) GN=sll5048 PE=4 SV=1;>sll5048 probable glycosyltransferase	5	21	39.933	362	0	+	1.0011	1.4029	1.4922	+	14.4	17954000	5122700	5056400	7774800	1.3573	2.3662	1.721	+	21	22320000	5477700	5347600	11495000
sll5052	Q6ZES8		tr|Q6ZES8|Q6ZES8_SYNY3;sll5052	>tr|Q6ZES8|Q6ZES8_SYNY3 Sll5052 protein OS=Synechocystis sp. (strain PCC 6803 / Kazusa) GN=sll5052 PE=4 SV=1;>sll5052 similar to exopolysaccharide export protein	5	9.7	82.986	740	0	+	NaN	NaN	NaN		1.5	4016900	1283000	965200	1768700	1.1754	1.5307	1.1557	+	6.2	16781000	3871900	4766200	8143000
sll5059	Q6ZES1		tr|Q6ZES1|Q6ZES1_SYNY3;sll5059	>tr|Q6ZES1|Q6ZES1_SYNY3 Two-component response regulator OS=Synechocystis sp. (strain PCC 6803 / Kazusa) GN=sll5059 PE=4 SV=1;>sll5059 two-component response regulator	4	17.9	33.416	302	0	+	0.77734	1.0907	1.3762	+	9.6	113670000	12798000	77958000	22917000	0.83088	1.7276	1.8442	+	14.6	21334000	4927400	5516000	10891000
sll5060	Q6ZES0		tr|Q6ZES0|Q6ZES0_SYNY3;sll5060	>tr|Q6ZES0|Q6ZES0_SYNY3 Two-component hybrid sensor and regulator OS=Synechocystis sp. (strain PCC 6803 / Kazusa) GN=sll5060 PE=4 SV=1;>sll5060 two-component hybrid sensor & regulator	2	2.4	134.67	1209	0	+	NaN	NaN	NaN		0.7	15901000	3793500	4913300	7193900	1.4169	1.6153	1.2209	+	2.4	9143600	1931400	3175000	4037200
sll5066	Q6ZER4		tr|Q6ZER4|Q6ZER4_SYNY3;sll5066	>tr|Q6ZER4|Q6ZER4_SYNY3 Sll5066 protein OS=Synechocystis sp. (strain PCC 6803 / Kazusa) GN=sll5066 PE=4 SV=1;>sll5066 probable plasmid partitioning protein, ParA family	6	33.8	22.544	204	0	+	0.76117	1.2643	1.8383	+	22.5	78938000	36869000	14935000	27135000	0.92289	1.9144	2.1215	+	33.8	103820000	46948000	18054000	38813000
sll5069	Q6ZER1		tr|Q6ZER1|Q6ZER1_SYNY3;sll5069;tr|Q6ZEM1|Q6ZEM1_SYNY3;sll5109	>tr|Q6ZER1|Q6ZER1_SYNY3 Uncharacterized protein OS=Synechocystis sp. (strain PCC 6803 / Kazusa) GN=sll5069 PE=4 SV=1;>sll5069 unknown protein;>tr|Q6ZEM1|Q6ZEM1_SYNY3 Uncharacterized protein OS=Synechocystis sp. (strain PCC 6803 / Kazusa) GN=sll5109 PE=4 SV	2	7.5	55.665	491	0		NaN	NaN	NaN		3.5	4005400	451540	363300	3190600	NaN	NaN	NaN		3.5	1376400	74316	154980	1147100
sll5075	Q6ZEQ5		tr|Q6ZEQ5|Q6ZEQ5_SYNY3;sll5075	>tr|Q6ZEQ5|Q6ZEQ5_SYNY3 Sll5075 protein OS=Synechocystis sp. (strain PCC 6803 / Kazusa) GN=sll5075 PE=4 SV=1;>sll5075 hypothetical protein	6	37.4	15.622	139	0	+	1.3019	1.1738	0.78635	+	22.3	85445000	27548000	31685000	26212000	1.6621	1.6832	0.9945	+	37.4	138880000	28407000	45900000	64571000
sll5079	Q6ZEQ1		tr|Q6ZEQ1|Q6ZEQ1_SYNY3;sll5079	>tr|Q6ZEQ1|Q6ZEQ1_SYNY3 Sll5079 protein OS=Synechocystis sp. (strain PCC 6803 / Kazusa) GN=sll5079 PE=4 SV=1;>sll5079 probable short chain dehydrogenase	4	13.2	28.689	272	0	+	1.0866	1.209	1.0902	+	13.2	75620000	20254000	23631000	31735000	1.1751	2.0234	1.6524	+	13.2	31822000	6889400	8477900	16454000
sll5080	Q6ZEQ0		tr|Q6ZEQ0|Q6ZEQ0_SYNY3;sll5080	>tr|Q6ZEQ0|Q6ZEQ0_SYNY3 Non-heme chloroperoxidase OS=Synechocystis sp. (strain PCC 6803 / Kazusa) GN=sll5080 PE=4 SV=1;>sll5080 non-heme chloroperoxidase	6	28.8	30.078	274	0	+	1.1811	1.1794	1.0777	+	28.8	413880000	118340000	138660000	156880000	1.435	1.7837	1.2075	+	28.8	281150000	57670000	94473000	129010000
sll5128	Q6ZEK2		tr|Q6ZEK2|Q6ZEK2_SYNY3;sll5128	>tr|Q6ZEK2|Q6ZEK2_SYNY3 Uncharacterized protein OS=Synechocystis sp. (strain PCC 6803 / Kazusa) GN=sll5128 PE=4 SV=1;>sll5128 unknown protein	4	17.1	39.453	345	0	+	0.75129	1.1568	1.6767	+	10.4	60989000	18769000	13791000	28429000	1.0512	1.7727	1.7373	+	10.4	52347000	12782000	13040000	26525000
sll6053	Q6YRV1		tr|Q6YRV1|Q6YRV1_SYNY3;sll6053	>tr|Q6YRV1|Q6YRV1_SYNY3 Sll6053 protein OS=Synechocystis sp. (strain PCC 6803 / Kazusa) GN=sll6053 PE=4 SV=1;>sll6053 hypothetical protein	11	28.7	52.72	471	0	+	1.2165	10.7	6.8033	+	15.1	121290000	11666000	12608000	97011000	1.9244	22.53	9.8749	+	28.7	71583000	471990	2967400	68143000
sll6054	Q6YRV0		tr|Q6YRV0|Q6YRV0_SYNY3;sll6054	>tr|Q6YRV0|Q6YRV0_SYNY3 Sll6054 protein OS=Synechocystis sp. (strain PCC 6803 / Kazusa) GN=sll6054 PE=4 SV=1;>sll6054 hypothetical protein	2	18.1	15.001	127	0	+	30.082	392.37	12.09	+	18.1	27837000	888490	2087500	24861000	1.6145	16.106	15.794	+	18.1	23382000	309400	765080	22308000
sll6055	Q6YRU9		tr|Q6YRU9|Q6YRU9_SYNY3;sll6055	>tr|Q6YRU9|Q6YRU9_SYNY3 Sll6055 protein OS=Synechocystis sp. (strain PCC 6803 / Kazusa) GN=sll6055 PE=4 SV=1;>sll6055 hypothetical protein	8	60.5	17.444	152	0	+	1.0132	13.7	13.219	+	60.5	2093500000	143070000	134770000	1815600000	2.648	39.871	14.961	+	60.5	1250800000	23558000	68569000	1158600000
sll6060	Q6YRU4		tr|Q6YRU4|Q6YRU4_SYNY3;sll6060	>tr|Q6YRU4|Q6YRU4_SYNY3 Sll6060 protein OS=Synechocystis sp. (strain PCC 6803 / Kazusa) GN=sll6060 PE=4 SV=1;>sll6060 probable acetyltransferase	3	22.6	19.136	177	0	+	1.3972	2.5096	1.7171	+	15.8	29886000	4809200	8796100	16281000	2.3062	6.7922	2.5576	+	22.6	33653000	2543900	6747900	24361000
sll6069	Q6YRT5		tr|Q6YRT5|Q6YRT5_SYNY3;sll6069;sll6010	>tr|Q6YRT5|Q6YRT5_SYNY3 Sll6010 protein OS=Synechocystis sp. (strain PCC 6803 / Kazusa) GN=sll6010 PE=4 SV=1;>sll6069 unknown protein;>sll6010 unknown protein	5	42.5	23.132	221	0		NaN	NaN	NaN		0	0	0	0	0	NaN	NaN	NaN		32.1	16793000	15518	27481	16750000
sll6093	Q6YRR1		tr|Q6YRR1|Q6YRR1_SYNY3;sll6093	>tr|Q6YRR1|Q6YRR1_SYNY3 ParA family chromosome partitioning protein OS=Synechocystis sp. (strain PCC 6803 / Kazusa) GN=sll6093 PE=4 SV=1;>sll6093 chromosome partitioning protein, ParA family	8	46.5	21.648	198	0	+	0.82994	1.5127	1.9355	+	41.9	145950000	41396000	34606000	69944000	1.0168	1.7414	1.7815	+	46.5	100930000	23201000	25474000	52259000
sll7006	Q6ZEJ2		tr|Q6ZEJ2|Q6ZEJ2_SYNY3;sll7006	>tr|Q6ZEJ2|Q6ZEJ2_SYNY3 Uncharacterized protein OS=Synechocystis sp. (strain PCC 6803 / Kazusa) GN=sll7006 PE=4 SV=1;>sll7006 unknown protein	1	16.8	12.141	107	0		NaN	NaN	NaN		0	0	0	0	0	NaN	NaN	NaN		16.8	0	0	0	0
sll7028	Q6ZEH0		tr|Q6ZEH0|Q6ZEH0_SYNY3;sll7028	>tr|Q6ZEH0|Q6ZEH0_SYNY3 Sll7028 protein OS=Synechocystis sp. (strain PCC 6803 / Kazusa) GN=sll7028 PE=4 SV=1;>sll7028 hypothetical protein	2	5.7	47.057	418	0	+	0.98567	1.5281	1.0513	+	2.6	3498100	1171500	1007900	1318700	0.94972	1.7514	1.7474	+	2.6	4868600	1544400	1158100	2166100
sll7030	Q6ZEG8		tr|Q6ZEG8|Q6ZEG8_SYNY3;sll7030	>tr|Q6ZEG8|Q6ZEG8_SYNY3 Sll7030 protein OS=Synechocystis sp. (strain PCC 6803 / Kazusa) GN=sll7030 PE=4 SV=1;>sll7030 hypothetical protein	1	7.2	18.967	167	0	+	NaN	NaN	NaN		0	0	0	0	0	0.95191	1.326	1.171	+	7.2	2299500	744210	558380	996880
sll7031	Q6ZEG7		tr|Q6ZEG7|Q6ZEG7_SYNY3;sll7031	>tr|Q6ZEG7|Q6ZEG7_SYNY3 Sll7031 protein OS=Synechocystis sp. (strain PCC 6803 / Kazusa) GN=sll7031 PE=4 SV=1;>sll7031 hypothetical protein	1	16	10.876	100	0.00044924		NaN	NaN	NaN		0	0	0	0	0	NaN	NaN	NaN		16	352170	47017	60545	244610
sll7034	Q6ZEG4		tr|Q6ZEG4|Q6ZEG4_SYNY3;sll7034	>tr|Q6ZEG4|Q6ZEG4_SYNY3 Sll7034 protein OS=Synechocystis sp. (strain PCC 6803 / Kazusa) GN=sll7034 PE=4 SV=1;>sll7034 hypothetical protein	2	20.9	12.21	110	0.00045167		NaN	NaN	NaN		10.9	2451200	561790	1095700	793690	NaN	NaN	NaN		10	969510	210110	271040	488350
sll7043	Q6ZEF5		tr|Q6ZEF5|Q6ZEF5_SYNY3;sll7043	>tr|Q6ZEF5|Q6ZEF5_SYNY3 Uncharacterized protein OS=Synechocystis sp. (strain PCC 6803 / Kazusa) GN=sll7043 PE=4 SV=1;>sll7043 unknown protein	3	21.6	21.545	194	0	+	1.4022	1.4165	1.0038	+	14.9	9416400	2056400	3071000	4289100	1.2019	1.5017	1.244	+	18	2394900	593700	673930	1127300
sll7044	Q6ZEF4		tr|Q6ZEF4|Q6ZEF4_SYNY3;sll7044	>tr|Q6ZEF4|Q6ZEF4_SYNY3 Sll7044 protein OS=Synechocystis sp. (strain PCC 6803 / Kazusa) GN=sll7044 PE=4 SV=1;>sll7044 plasmid partition protein ParA homolog	3	22.8	20.669	193	0	+	1.0697	1.4781	1.2551	+	22.8	53240000	12941000	15452000	24847000	1.479	2.3138	1.6	+	22.8	16615000	2200100	4448000	9966900
sll7062	Q6ZED6		tr|Q6ZED6|Q6ZED6_SYNY3;sll7062	>tr|Q6ZED6|Q6ZED6_SYNY3 Uncharacterized protein OS=Synechocystis sp. (strain PCC 6803 / Kazusa) GN=sll7062 PE=4 SV=1;>sll7062 unknown protein	2	5.9	42.304	371	0	+	NaN	NaN	NaN		0	0	0	0	0	0.74678	0.95767	1.2944	+	5.9	5209200	1708600	920110	2580600
sll7063	Q6ZED5		tr|Q6ZED5|Q6ZED5_SYNY3;sll7063	>tr|Q6ZED5|Q6ZED5_SYNY3 Uncharacterized protein OS=Synechocystis sp. (strain PCC 6803 / Kazusa) GN=sll7063 PE=4 SV=1;>sll7063 unknown protein	1	2.4	90.211	795	0		NaN	NaN	NaN		2.4	970250	230380	334920	404950	NaN	NaN	NaN		2.4	908480	541700	178700	188080
sll7065	Q6ZED3		tr|Q6ZED3|Q6ZED3_SYNY3;sll7065	>tr|Q6ZED3|Q6ZED3_SYNY3 Uncharacterized protein OS=Synechocystis sp. (strain PCC 6803 / Kazusa) GN=sll7065 PE=4 SV=1;>sll7065 unknown protein	1	2.9	56.758	522	0.0096194		NaN	NaN	NaN		2.9	8040600	8040600	0	0	NaN	NaN	NaN		0	0	0	0	0
sll7066	Q6ZED2		tr|Q6ZED2|Q6ZED2_SYNY3;sll7066	>tr|Q6ZED2|Q6ZED2_SYNY3 Uncharacterized protein OS=Synechocystis sp. (strain PCC 6803 / Kazusa) GN=sll7066 PE=4 SV=1;>sll7066 unknown protein	1	3.2	87.45	791	0		NaN	NaN	NaN		0	0	0	0	0	NaN	NaN	NaN		0	0	0	0	0
sll7070	Q6ZEC8		tr|Q6ZEC8|Q6ZEC8_SYNY3;sll7070	>tr|Q6ZEC8|Q6ZEC8_SYNY3 Uncharacterized protein OS=Synechocystis sp. (strain PCC 6803 / Kazusa) GN=sll7070 PE=4 SV=1;>sll7070 unknown protein	3	25.8	13.957	124	0		NaN	NaN	NaN		0	0	0	0	0	NaN	NaN	NaN		0	0	0	0	0
sll7077	Q6ZEC1		tr|Q6ZEC1|Q6ZEC1_SYNY3;sll7077	>tr|Q6ZEC1|Q6ZEC1_SYNY3 Sll7077 protein OS=Synechocystis sp. (strain PCC 6803 / Kazusa) GN=sll7077 PE=4 SV=1;>sll7077 hypothetical protein	2	14.5	21.769	193	0	+	NaN	NaN	NaN		5.7	14936000	3774300	4819000	6342900	1.3991	3.0491	1.9206	+	14.5	11138000	1913100	2541200	6683700
sll7078	Q6ZEC0		tr|Q6ZEC0|Q6ZEC0_SYNY3;sll7078	>tr|Q6ZEC0|Q6ZEC0_SYNY3 Uncharacterized protein OS=Synechocystis sp. (strain PCC 6803 / Kazusa) GN=sll7078 PE=4 SV=1;>sll7078 unknown protein	4	17.7	35.02	288	0	+	NaN	NaN	NaN		2.8	1843700	592380	473790	777550	0.97654	1.6466	1.5773	+	13.5	4018800	1012600	1063600	1942700
sll7085	Q6ZEB3		tr|Q6ZEB3|Q6ZEB3_SYNY3;sll7085	>tr|Q6ZEB3|Q6ZEB3_SYNY3 Uncharacterized protein OS=Synechocystis sp. (strain PCC 6803 / Kazusa) GN=sll7085 PE=4 SV=1;>sll7085 unknown protein	4	5.9	65.409	576	0	+	1.5152	0.70876	0.39932	+	3.6	191120000	57430000	110640000	23050000	1.0867	0.4627	0.42581	+	3.6	29134000	11474000	13002000	4658400
sll7086	Q6ZEB2		tr|Q6ZEB2|Q6ZEB2_SYNY3;sll7086	>tr|Q6ZEB2|Q6ZEB2_SYNY3 Uncharacterized protein OS=Synechocystis sp. (strain PCC 6803 / Kazusa) GN=sll7086 PE=4 SV=1;>sll7086 unknown protein	4	33.6	14.549	131	0	+	1.4281	0.97202	0.63204	+	33.6	128000000	38438000	52629000	36929000	0.66188	0.64237	0.95832	+	33.6	102400000	34996000	29826000	37577000
sll7087	Q6ZEB1		tr|Q6ZEB1|Q6ZEB1_SYNY3;sll7087	>tr|Q6ZEB1|Q6ZEB1_SYNY3 Uncharacterized protein OS=Synechocystis sp. (strain PCC 6803 / Kazusa) GN=sll7087 PE=4 SV=1;>sll7087 unknown protein	3	19	29.929	268	0	+	1.017	0.96433	1.0084	+	10.4	105850000	34745000	36236000	34870000	0.51086	0.8878	1.758	+	19	80441000	30676000	17529000	32236000
sll7089	Q6ZEA9		tr|Q6ZEA9|Q6ZEA9_SYNY3;sll7089	>tr|Q6ZEA9|Q6ZEA9_SYNY3 Uncharacterized protein OS=Synechocystis sp. (strain PCC 6803 / Kazusa) GN=sll7089 PE=4 SV=1;>sll7089 unknown protein	7	28.9	42.152	370	0	+	0.88442	1.1223	1.2174	+	11.1	12918000	4038900	3811100	5067800	0.55479	0.91798	1.6971	+	18.4	32269000	11797000	6599100	13872000
sll7090	Q6ZEA8		tr|Q6ZEA8|Q6ZEA8_SYNY3;sll7090	>tr|Q6ZEA8|Q6ZEA8_SYNY3 Uncharacterized protein OS=Synechocystis sp. (strain PCC 6803 / Kazusa) GN=sll7090 PE=4 SV=1;>sll7090 unknown protein	8	8.4	111.43	979	0	+	0.90792	0.71195	0.74237	+	6	24597000	8671500	8547500	7378100	0.65766	0.53702	0.91157	+	7.6	24088000	11147000	5534600	7406100
sll8002	Q6ZE90		tr|Q6ZE90|Q6ZE90_SYNY3;sll8002	>tr|Q6ZE90|Q6ZE90_SYNY3 Sll8002 protein OS=Synechocystis sp. (strain PCC 6803 / Kazusa) GN=sll8002 PE=4 SV=1;>sll8002 hypothetical protein	1	5.2	24.243	212	0	+	1.1486	1.6013	1.4506	+	5.2	4068300	1097200	1282800	1688300	1.1976	2.3951	1.6359	+	5.2	6428000	1301500	1798000	3328500
sll8004	Q6ZE88		tr|Q6ZE88|Q6ZE88_SYNY3;sll8004	>tr|Q6ZE88|Q6ZE88_SYNY3 Sll8004 protein OS=Synechocystis sp. (strain PCC 6803 / Kazusa) GN=sll8004 PE=4 SV=1;>sll8004 hypothetical protein	4	27.6	20.674	185	0	+	1.402	1.4521	0.88925	+	27.6	21310000	7067500	6543000	7699900	1.1084	1.3351	1.184	+	14.1	10418000	2173700	3083900	5160500
sll8007	Q6ZE85		tr|Q6ZE85|Q6ZE85_SYNY3;sll8007	>tr|Q6ZE85|Q6ZE85_SYNY3 Uncharacterized protein OS=Synechocystis sp. (strain PCC 6803 / Kazusa) GN=sll8007 PE=4 SV=1;>sll8007 unknown protein	3	25	13.002	116	0	+	1.1769	1.3256	1.1085	+	17.2	18978000	5351900	6030000	7596500	1.2519	1.5094	1.2192	+	25	12412000	2978800	3774400	5659000
sll8027	Q6ZE65		tr|Q6ZE65|Q6ZE65_SYNY3;sll8027	>tr|Q6ZE65|Q6ZE65_SYNY3 Sll8027 protein OS=Synechocystis sp. (strain PCC 6803 / Kazusa) GN=sll8027 PE=4 SV=1;>sll8027 hypothetical protein	1	9.9	15.501	141	0.00043917		NaN	NaN	NaN		0	0	0	0	0	NaN	NaN	NaN		9.9	1255200	283200	410400	561610
slr0001	Q55660		tr|Q55660|Q55660_SYNY3;slr0001	>tr|Q55660|Q55660_SYNY3 Slr0001 protein OS=Synechocystis sp. (strain PCC 6803 / Kazusa) GN=slr0001 PE=4 SV=1;>slr0001 hypothetical protein	7	33.8	17.451	160	0	+	1.1451	1.1467	1.1659	+	33.1	1197300000	345300000	385900000	466140000	1.3491	1.2744	1.1226	+	33.8	969300000	210450000	323020000	435830000
slr0006	Q55667		tr|Q55667|Q55667_SYNY3;slr0006	>tr|Q55667|Q55667_SYNY3 Slr0006 protein OS=Synechocystis sp. (strain PCC 6803 / Kazusa) GN=slr0006 PE=4 SV=1;>slr0006 unknown protein	7	29	23.373	217	0	+	0.74655	0.67223	0.83662	+	29	5846900000	2087000000	2188400000	1571500000	1.0603	1.0923	0.91162	+	24.9	3437100000	811370000	1579500000	1046200000
slr0007	Q55668		tr|Q55668|Q55668_SYNY3;slr0007	>tr|Q55668|Q55668_SYNY3 Slr0007 protein OS=Synechocystis sp. (strain PCC 6803 / Kazusa) GN=slr0007 PE=4 SV=1;>slr0007 probable sugar-phosphate nucleotidyltransferase	5	22.5	27.262	253	0	+	1.058	1.0752	0.92078	+	22.5	333070000	98791000	120380000	113900000	1.3855	1.4429	1.0618	+	19.4	252510000	61971000	85838000	104700000
slr0008	Q55669	CTPA	sp|Q55669|CTPA_SYNY3;slr0008	>sp|Q55669|CTPA_SYNY3 Carboxyl-terminal-processing protease OS=Synechocystis sp. (strain PCC 6803 / Kazusa) GN=ctpA PE=3 SV=1;>slr0008 carboxyl-terminal processing protease	5	16.6	46.69	427	0	+	1.309	0.90514	0.9134	+	16.6	105010000	32360000	41026000	31622000	0.95543	0.67006	0.73795	+	13.1	54567000	21325000	16563000	16679000
slr0009	P54205	RBL	sp|P54205|RBL_SYNY3;slr0009	>sp|P54205|RBL_SYNY3 Ribulose bisphosphate carboxylase large chain OS=Synechocystis sp. (strain PCC 6803 / Kazusa) GN=cbbL PE=1 SV=1;>slr0009 ribulose bisphosphate carboxylase large subunit	34	65.5	52.49	470	0	+	1.0008	0.76169	0.75863	+	50.6	24715000000	8423900000	8896000000	7395200000	0.90236	0.64085	0.72281	+	50.2	14149000000	4599200000	5098700000	4451000000
slr0011	Q55670		slr0011;tr|Q55670|Q55670_SYNY3	>slr0011 possible Rubisco chaperonin;>tr|Q55670|Q55670_SYNY3 Uncharacterized protein OS=Synechocystis sp. (strain PCC 6803 / Kazusa) GN=rbcX PE=1 SV=1	3	27.2	15.314	136	0	+	1.0935	1.494	1.0945	+	8.8	9176000	2367000	3095500	3713500	1.5171	1.3542	0.95855	+	27.2	2657500	660910	917040	1079600
slr0012	P54206	RBS	sp|P54206|RBS_SYNY3;slr0012	>sp|P54206|RBS_SYNY3 Ribulose bisphosphate carboxylase small chain OS=Synechocystis sp. (strain PCC 6803 / Kazusa) GN=cbbS PE=3 SV=1;>slr0012 ribulose bisphosphate carboxylase small subunit	12	67.3	13.239	113	0	+	1.1872	0.79173	0.74763	+	66.4	26817000000	8204500000	10460000000	8152400000	1.2608	0.95108	0.75086	+	66.4	14789000000	3741000000	5930000000	5118100000
slr0013	Q55671		tr|Q55671|Q55671_SYNY3;slr0013	>tr|Q55671|Q55671_SYNY3 Slr0013 protein OS=Synechocystis sp. (strain PCC 6803 / Kazusa) GN=slr0013 PE=4 SV=1;>slr0013 hypothetical protein	9	52.6	18.69	175	0	+	1.2502	1.0906	0.8862	+	52.6	1266300000	347720000	451690000	466930000	1.34	1.222	0.93278	+	51.4	939870000	244300000	336460000	359100000
slr0015	Q57310	LPXB	sp|Q57310|LPXB_SYNY3;slr0015	>sp|Q57310|LPXB_SYNY3 Lipid-A-disaccharide synthase OS=Synechocystis sp. (strain PCC 6803 / Kazusa) GN=lpxB PE=3 SV=1;>slr0015 lipid A disaccharide synthase	11	39.6	43.468	394	0	+	0.71345	1.1759	1.6212	+	26.9	301130000	80650000	96318000	124160000	0.83016	1.6684	1.8932	+	29.2	203530000	56027000	54799000	92705000
slr0016	Q55672		tr|Q55672|Q55672_SYNY3;slr0016	>tr|Q55672|Q55672_SYNY3 Slr0016 protein OS=Synechocystis sp. (strain PCC 6803 / Kazusa) GN=slr0016 PE=4 SV=1;>slr0016 hypothetical protein	1	5.5	20.796	182	0		NaN	NaN	NaN		0	0	0	0	0	NaN	NaN	NaN		5.5	4623900	1762000	1329400	1532500
slr0017	Q55673	MURA	sp|Q55673|MURA_SYNY3;slr0017	>sp|Q55673|MURA_SYNY3 UDP-N-acetylglucosamine 1-carboxyvinyltransferase OS=Synechocystis sp. (strain PCC 6803 / Kazusa) GN=murA PE=3 SV=1;>slr0017 UDP-N-acetylglucosamine 1-carboxyvinyltransferase	9	25.3	46.604	438	0	+	1.0703	1.476	1.4157	+	17.6	83214000	20872000	24616000	37725000	0.71629	1.2124	1.5025	+	25.3	128700000	41663000	31353000	55683000
slr0018	Q55674	FUMC	sp|Q55674|FUMC_SYNY3;slr0018	>sp|Q55674|FUMC_SYNY3 Fumarate hydratase class II OS=Synechocystis sp. (strain PCC 6803 / Kazusa) GN=fumC PE=3 SV=1;>slr0018 fumarase	7	16.5	49.687	466	0	+	0.81973	1.3345	1.4206	+	13.5	50346000	12226000	13710000	24411000	0.85265	1.3924	1.778	+	16.5	63485000	16975000	14451000	32059000
slr0021	Q55682	Y021	sp|Q55682|Y021_SYNY3;slr0021	>sp|Q55682|Y021_SYNY3 Putative protease slr0021 OS=Synechocystis sp. (strain PCC 6803 / Kazusa) GN=slr0021 PE=3 SV=1;>slr0021 protease	4	13.7	30.273	277	0	+	0.93936	1.0742	1.1977	+	13.7	86800000	25676000	24749000	36375000	0.90073	0.9172	1.1429	+	13.7	40618000	11567000	12325000	16726000
slr0022	Q55439		tr|Q55439|Q55439_SYNY3;slr0022	>tr|Q55439|Q55439_SYNY3 Slr0022 protein OS=Synechocystis sp. (strain PCC 6803 / Kazusa) GN=slr0022 PE=4 SV=1;>slr0022 hypothetical protein	2	12.2	14.031	123	0.0026042	+	0.89118	1.1363	1.3058	+	12.2	20529000	5615300	6710800	8203200	1.4722	1.434	1.0523	+	12.2	2306800	441450	711140	1154200
slr0031	Q55449		tr|Q55449|Q55449_SYNY3;slr0031	>tr|Q55449|Q55449_SYNY3 Slr0031 protein OS=Synechocystis sp. (strain PCC 6803 / Kazusa) GN=slr0031 PE=4 SV=1;>slr0031 hypothetical protein	7	13	66.968	584	0	+	0.8414	0.79606	0.97142	+	11.5	272280000	78438000	96466000	97380000	1.0268	0.91094	0.91435	+	13	117430000	38406000	37958000	41061000
slr0032	P54691	ILVE	sp|P54691|ILVE_SYNY3;slr0032	>sp|P54691|ILVE_SYNY3 Probable branched-chain-amino-acid aminotransferase OS=Synechocystis sp. (strain PCC 6803 / Kazusa) GN=ilvE PE=3 SV=1;>slr0032 probable branched-chain amino acid aminotransferase	16	59.7	33.951	305	0	+	0.87288	0.48389	0.57503	+	47.2	1680000000	659690000	652840000	367490000	1.0263	0.66177	0.67535	+	53.4	1046100000	344670000	400270000	301200000
slr0033	Q55450	GATC	sp|Q55450|GATC_SYNY3;slr0033	>sp|Q55450|GATC_SYNY3 Glutamyl-tRNA(Gln) amidotransferase subunit C OS=Synechocystis sp. (strain PCC 6803 / Kazusa) GN=gatC PE=3 SV=1;>slr0033 glutamyl-tRNA(Gln) amidotransferase subunit C	5	51	11.616	104	0	+	0.83576	0.77478	0.85983	+	51	236470000	74096000	81951000	80424000	1.5593	1.0115	0.59205	+	51	102400000	23668000	38715000	40013000
slr0036	Q55453		tr|Q55453|Q55453_SYNY3;slr0036	>tr|Q55453|Q55453_SYNY3 Aspartate aminotransferase OS=Synechocystis sp. (strain PCC 6803 / Kazusa) GN=aspC PE=3 SV=1;>slr0036 aspartate aminotransferase	1	1.8	42.455	389	0.0017399	+	1.0306	0.93214	0.82715	+	1.8	967850000	273850000	375810000	318200000	0.87451	0.60336	0.74773	+	1.8	411280000	133120000	153950000	124210000
slr0038	Q55457		tr|Q55457|Q55457_SYNY3;slr0038	>tr|Q55457|Q55457_SYNY3 Slr0038 protein OS=Synechocystis sp. (strain PCC 6803 / Kazusa) GN=slr0038 PE=4 SV=1;>slr0038 hypothetical protein	9	54.5	15.24	132	0	+	1.2547	1.4778	1.1599	+	54.5	1159100000	307870000	365510000	485690000	1.3604	1.8519	1.1782	+	40.9	461780000	103380000	149700000	208690000
slr0039	Q55458	Y039	sp|Q55458|Y039_SYNY3;slr0039	>sp|Q55458|Y039_SYNY3 Uncharacterized protein slr0039 OS=Synechocystis sp. (strain PCC 6803 / Kazusa) GN=slr0039 PE=4 SV=1;>slr0039 hypothetical protein	9	29.7	38.418	357	0	+	0.94005	1.2812	1.3876	+	29.7	879480000	246530000	261030000	371920000	0.97867	1.3999	1.4823	+	29.7	519580000	138280000	138400000	242900000
slr0040	Q55460	CMPA	sp|Q55460|CMPA_SYNY3;slr0040	>sp|Q55460|CMPA_SYNY3 Bicarbonate-binding protein CmpA OS=Synechocystis sp. (strain PCC 6803 / Kazusa) GN=cmpA PE=1 SV=1;>slr0040 bicarbonate transport system substrate-binding protein	21	63.7	49.46	452	0	+	0.9546	0.63341	0.66776	+	48.5	11048000000	4533700000	3885600000	2628600000	0.82245	0.67878	0.80803	+	56.9	9331500000	3509200000	3025000000	2797400000
slr0041	Q55461	CMPB	sp|Q55461|CMPB_SYNY3;slr0041	>sp|Q55461|CMPB_SYNY3 Bicarbonate transport system permease protein CmpB OS=Synechocystis sp. (strain PCC 6803 / Kazusa) GN=cmpB PE=2 SV=1;>slr0041 bicarbonate transport system permease protein	5	20	31.023	280	0	+	0.52891	0.22333	0.36651	+	16.8	79293000	42503000	24379000	12411000	0.41648	0.18337	0.39586	+	16.4	87513000	51728000	25219000	10566000
slr0042	Q59991		tr|Q59991|Q59991_SYNY3;slr0042	>tr|Q59991|Q59991_SYNY3 Slr0042 protein OS=Synechocystis sp. (strain PCC 6803 / Kazusa) GN=slr0042 PE=4 SV=1;>slr0042 probable porin; major outer membrane protein	10	27.4	61.85	576	0	+	0.77295	0.35868	0.4689	+	19.3	571880000	255810000	208370000	107710000	0.63552	0.32927	0.53492	+	27.4	294250000	139010000	96094000	59147000
slr0043	Q55462	CMPC	sp|Q55462|CMPC_SYNY3;slr0043	>sp|Q55462|CMPC_SYNY3 Bicarbonate transport ATP-binding protein CmpC OS=Synechocystis sp. (strain PCC 6803 / Kazusa) GN=cmpC PE=2 SV=1;>slr0043 bicarbonate transport system ATP-binding protein	24	41.7	74.096	667	0	+	0.41726	0.25033	0.56274	+	26.5	503790000	248960000	140030000	114800000	0.51414	0.28086	0.53007	+	38.8	424320000	209690000	122070000	92561000
slr0044	Q55463	CMPD	sp|Q55463|CMPD_SYNY3;slr0044	>sp|Q55463|CMPD_SYNY3 Bicarbonate transport ATP-binding protein CmpD OS=Synechocystis sp. (strain PCC 6803 / Kazusa) GN=cmpD PE=2 SV=1;>slr0044 bicarbonate transport system ATP-binding protein	7	34	31.34	282	0	+	0.40938	0.22655	0.51051	+	34	217340000	142030000	48990000	26315000	0.50854	0.29016	0.60038	+	34	208190000	114780000	54456000	38949000
slr0049	Q55131		tr|Q55131|Q55131_SYNY3;slr0049	>tr|Q55131|Q55131_SYNY3 Slr0049 protein OS=Synechocystis sp. (strain PCC 6803 / Kazusa) GN=slr0049 PE=4 SV=1;>slr0049 hypothetical protein	14	50.3	44.058	398	0	+	0.93622	1.1206	1.1908	+	28.6	372420000	99825000	129550000	143040000	0.93539	1.0011	1.2081	+	39.2	335090000	109540000	92299000	133250000
slr0050	Q55132	RNZ	sp|Q55132|RNZ_SYNY3;slr0050	>sp|Q55132|RNZ_SYNY3 Ribonuclease Z OS=Synechocystis sp. (strain PCC 6803 / Kazusa) GN=rnz PE=3 SV=1;>slr0050 hypothetical protein YCF56	5	16	36.122	326	0	+	0.72235	1.0913	1.3492	+	16	42279000	12781000	11823000	17675000	0.79551	0.90635	1.0316	+	16	24528000	8645300	7325000	8557800
slr0051	Q55136		tr|Q55136|Q55136_SYNY3;slr0051	>tr|Q55136|Q55136_SYNY3 Carbonic anhydrase OS=Synechocystis sp. (strain PCC 6803 / Kazusa) GN=icfA PE=3 SV=1;>slr0051 periplasmic beta-type carbonic anhydrase	6	46.4	27.89	263	0	+	1.1728	1.4995	1.3986	+	38	406560000	83569000	127920000	195080000	1.3553	1.9037	1.3487	+	46.4	389650000	83770000	115000000	190880000
slr0055	Q55144		tr|Q55144|Q55144_SYNY3;slr0055	>tr|Q55144|Q55144_SYNY3 Anthranilate synthase component II OS=Synechocystis sp. (strain PCC 6803 / Kazusa) GN=trpG PE=4 SV=1;>slr0055 anthranilate synthase component II	5	54	17.86	163	0	+	1.2262	1.3804	1.2701	+	36.8	256090000	62572000	84501000	109010000	1.2477	1.6323	1.2526	+	54	129460000	32843000	36791000	59822000
slr0056	Q55145		tr|Q55145|Q55145_SYNY3;slr0056	>tr|Q55145|Q55145_SYNY3 Chlorophyll a synthase OS=Synechocystis sp. (strain PCC 6803 / Kazusa) GN=chlG PE=4 SV=1;>slr0056 chlorophyll a synthase	3	10.5	35.208	324	0	+	1.6903	1.6687	0.95852	+	6.8	104820000	21478000	37591000	45756000	1.3445	1.14	0.94592	+	6.8	62317000	15271000	22455000	24591000
slr0058	Q55149		tr|Q55149|Q55149_SYNY3;slr0058	>tr|Q55149|Q55149_SYNY3 Slr0058 protein OS=Synechocystis sp. (strain PCC 6803 / Kazusa) GN=slr0058 PE=4 SV=1;>slr0058 hypothetical protein	6	35.9	16.485	142	0	+	1.2811	1.2143	0.86513	+	28.9	1278900000	340180000	481190000	457560000	1.5446	1.109	0.65658	+	28.9	281510000	72817000	118930000	89766000
slr0060	Q55151		tr|Q55151|Q55151_SYNY3;slr0060	>tr|Q55151|Q55151_SYNY3 Slr0060 protein OS=Synechocystis sp. (strain PCC 6803 / Kazusa) GN=slr0060 PE=4 SV=1;>slr0060 unknown protein	4	14.9	41.84	369	0	+	1.101	1.7087	1.8248	+	4.9	20253000	4257800	5255900	10740000	0.9919	1.708	1.9003	+	14.9	22870000	4981700	5551100	12337000
slr0061	Q55152		tr|Q55152|Q55152_SYNY3;slr0061	>tr|Q55152|Q55152_SYNY3 Slr0061 protein OS=Synechocystis sp. (strain PCC 6803 / Kazusa) GN=slr0061 PE=4 SV=1;>slr0061 unknown protein	3	14	24.852	221	0	+	1.0077	2.4045	2.3608	+	8.6	16670000	3851400	3642400	9175900	NaN	NaN	NaN		10.9	5624600	827950	1001800	3794800
slr0063	Q55155		tr|Q55155|Q55155_SYNY3;slr0063	>tr|Q55155|Q55155_SYNY3 General secretion pathway protein E OS=Synechocystis sp. (strain PCC 6803 / Kazusa) GN=gspE PE=4 SV=1;>slr0063 pilus biogenesis protein homologous to general secretion pathway protein E	27	41.1	75.111	672	0	+	1.0268	1.3622	1.223	+	35.9	1935600000	537970000	609460000	788180000	1.0882	1.4119	1.3317	+	35.4	915440000	256930000	265170000	393340000
slr0064	Q55156	Y064	sp|Q55156|Y064_SYNY3;slr0064	>sp|Q55156|Y064_SYNY3 Putative RNA methyltransferase slr0064 OS=Synechocystis sp. (strain PCC 6803 / Kazusa) GN=slr0064 PE=3 SV=1;>slr0064 hypothetical protein	4	16.9	43.002	384	0	+	NaN	NaN	NaN		2.3	9743800	2114100	3502700	4127100	1.096	0.95038	0.81859	+	5.2	9704100	2568500	3265000	3870600
slr0065	Q55157		tr|Q55157|Q55157_SYNY3;slr0065	>tr|Q55157|Q55157_SYNY3 Slr0065 protein OS=Synechocystis sp. (strain PCC 6803 / Kazusa) GN=slr0065 PE=4 SV=1;>slr0065 hypothetical protein	7	44.8	23.616	212	0	+	1.166	1.3605	0.99943	+	33	216110000	64682000	71788000	79641000	1.4109	1.4433	1.0736	+	33	152260000	52283000	44528000	55446000
slr0066	Q55158	RIBD	sp|Q55158|RIBD_SYNY3;slr0066	>sp|Q55158|RIBD_SYNY3 Riboflavin biosynthesis protein RibD OS=Synechocystis sp. (strain PCC 6803 / Kazusa) GN=ribD PE=3 SV=1;>slr0066 riboflavin biosynthesis protein RibD	1	4.3	39.995	368	0		NaN	NaN	NaN		0	0	0	0	0	NaN	NaN	NaN		4.3	779130	122570	201520	455040
slr0067	P53383	MRP	sp|P53383|MRP_SYNY3;slr0067	>sp|P53383|MRP_SYNY3 Protein mrp homolog OS=Synechocystis sp. (strain PCC 6803 / Kazusa) GN=mrp PE=3 SV=1;>slr0067 MRP protein homolog	12	39.4	37.131	353	0	+	1.0297	0.75449	0.7671	+	23.8	650650000	223480000	234980000	192190000	0.92374	0.91932	0.98578	+	36.8	419100000	144560000	124560000	149980000
slr0070	Q55163	FMT	sp|Q55163|FMT_SYNY3;slr0070	>sp|Q55163|FMT_SYNY3 Methionyl-tRNA formyltransferase OS=Synechocystis sp. (strain PCC 6803 / Kazusa) GN=fmt PE=3 SV=1;>slr0070 methionyl-tRNA formyltransferase	8	36.1	35.941	330	0	+	0.94465	1.0937	1.1495	+	26.7	110710000	34721000	28564000	47426000	0.99204	1.0628	1.0697	+	31.5	117900000	39759000	35064000	43074000
slr0072	Q55787	RSMG	sp|Q55787|RSMG_SYNY3;slr0072	>sp|Q55787|RSMG_SYNY3 Ribosomal RNA small subunit methyltransferase G OS=Synechocystis sp. (strain PCC 6803 / Kazusa) GN=rsmG PE=3 SV=1;>slr0072 glucose inhibited division protein B	13	53	28.79	264	0	+	0.87322	1.4202	1.3397	+	31.4	116170000	32480000	31752000	51939000	0.71236	0.97137	1.3333	+	47	98172000	36010000	24660000	37502000
slr0073	Q55788		tr|Q55788|Q55788_SYNY3;slr0073	>tr|Q55788|Q55788_SYNY3 Sensory transduction histidine kinase OS=Synechocystis sp. (strain PCC 6803 / Kazusa) GN=slr0073 PE=4 SV=1;>slr0073 two-component sensor histidine kinase	13	51.1	35	315	0	+	0.97623	1.3592	1.3683	+	34.6	1640200000	442560000	485500000	712130000	1.1211	1.4434	1.243	+	48.3	852620000	202810000	239400000	410410000
slr0074	Q55790	Y074	sp|Q55790|Y074_SYNY3;slr0074	>sp|Q55790|Y074_SYNY3 UPF0051 protein slr0074 OS=Synechocystis sp. (strain PCC 6803 / Kazusa) GN=slr0074 PE=3 SV=1;>slr0074 ABC transporter subunit	8	19.4	52.795	480	0	+	1.0271	0.6584	0.64656	+	11.7	43510000	15702000	15775000	12034000	0.82392	0.46316	0.64737	+	11	58227000	22054000	21704000	14470000
slr0075	Q55791	Y075	sp|Q55791|Y075_SYNY3;slr0075	>sp|Q55791|Y075_SYNY3 Probable ATP-dependent transporter slr0075 OS=Synechocystis sp. (strain PCC 6803 / Kazusa) GN=slr0075 PE=3 SV=1;>slr0075 ABC transporter ATP-binding protein	11	51.2	28.419	256	0	+	1.1183	0.69222	0.60838	+	39.5	1294700000	443190000	511900000	339600000	1.067	0.67572	0.68822	+	37.5	584000000	157470000	183560000	242970000
slr0076	Q55792	Y076	sp|Q55792|Y076_SYNY3;slr0076	>sp|Q55792|Y076_SYNY3 UPF0051 protein slr0076 OS=Synechocystis sp. (strain PCC 6803 / Kazusa) GN=slr0076 PE=3 SV=1;>slr0076 hypothetical protein	8	23.6	50.001	453	0	+	1.0486	0.79253	0.67908	+	19.2	114500000	40741000	44112000	29650000	0.87142	0.69213	0.85256	+	20.8	73121000	27777000	24437000	20907000
slr0077	Q55793	CSD	sp|Q55793|CSD_SYNY3;slr0077	>sp|Q55793|CSD_SYNY3 Probable cysteine desulfurase OS=Synechocystis sp. (strain PCC 6803 / Kazusa) GN=csd PE=1 SV=1;>slr0077 cysteine desulfurase	9	30.7	46.411	420	0	+	0.93289	0.56734	0.6008	+	25	160390000	52856000	66532000	41000000	1.3176	0.73636	0.70039	+	26	55807000	16462000	21437000	17908000
slr0078	Q55798	QUED	sp|Q55798|QUED_SYNY3;slr0078	>sp|Q55798|QUED_SYNY3 6-carboxy-5,6,7,8-tetrahydropterin synthase OS=Synechocystis sp. (strain PCC 6803 / Kazusa) GN=queD PE=3 SV=1;>slr0078 putative 6-pyruvoyl tetrahydrobiopterin synthase	2	18.6	14.537	129	0	+	1.0258	0.82846	0.90562	+	18.6	18425000	6128700	5964900	6331100	1.0267	0.52228	0.60429	+	18.6	8775300	2187300	3169500	3418500
slr0079	Q55799		tr|Q55799|Q55799_SYNY3;slr0079	>tr|Q55799|Q55799_SYNY3 General secretion pathway protein E OS=Synechocystis sp. (strain PCC 6803 / Kazusa) GN=gspE PE=4 SV=1;>slr0079 probable general secretion pathway protein E	14	19.9	90.135	813	0	+	0.77826	0.97136	1.0622	+	11.3	204320000	44006000	47106000	113210000	0.9863	1.0235	1.0947	+	12.9	98152000	28306000	29343000	40503000
slr0080	Q55801	RNH	sp|Q55801|RNH_SYNY3;slr0080	>sp|Q55801|RNH_SYNY3 Ribonuclease HI OS=Synechocystis sp. (strain PCC 6803 / Kazusa) GN=rnhA PE=3 SV=1;>slr0080 ribonuclease H	4	23.1	17.856	160	0	+	0.76996	0.74166	0.82565	+	23.1	178060000	55739000	65608000	56710000	1.0861	0.95334	0.84732	+	23.1	146020000	43672000	50571000	51779000
slr0081	Q55802		tr|Q55802|Q55802_SYNY3;slr0081	>tr|Q55802|Q55802_SYNY3 OmpR subfamily OS=Synechocystis sp. (strain PCC 6803 / Kazusa) GN=slr0081 PE=4 SV=1;>slr0081 two-component response regulator OmpR subfamily	1	4.6	29.926	262	0.00044603		NaN	NaN	NaN		0	0	0	0	0	NaN	NaN	NaN		4.6	4928700	2004500	1744600	1179500
slr0082	Q55803	RIMO	sp|Q55803|RIMO_SYNY3;slr0082	>sp|Q55803|RIMO_SYNY3 Ribosomal protein S12 methylthiotransferase RimO OS=Synechocystis sp. (strain PCC 6803 / Kazusa) GN=rimO PE=3 SV=1;>slr0082 hypothetical protein	8	25.7	49.362	443	0	+	0.82068	1.0705	1.3501	+	9.7	29075000	10937000	7592000	10546000	0.96076	0.98809	0.9248	+	20.3	25609000	8402400	9552700	7653600
slr0083	Q55804		tr|Q55804|Q55804_SYNY3;slr0083	>tr|Q55804|Q55804_SYNY3 ATP-dependent RNA helicase DeaD OS=Synechocystis sp. (strain PCC 6803 / Kazusa) GN=deaD PE=3 SV=1;>slr0083 RNA helicase Light	18	41.9	55.119	492	0	+	0.95319	1.7265	1.6595	+	32.3	464650000	111290000	133900000	219470000	0.69372	0.80236	1.1008	+	41.9	193000000	76591000	55038000	61367000
slr0084	Q55805	HIS5	sp|Q55805|HIS5_SYNY3;slr0084	>sp|Q55805|HIS5_SYNY3 Imidazole glycerol phosphate synthase subunit HisH OS=Synechocystis sp. (strain PCC 6803 / Kazusa) GN=hisH PE=3 SV=1;>slr0084 amidotransferase HisH	3	7.6	22.497	210	0	+	1.1957	1.2103	0.85361	+	4.3	25707000	6715000	9619700	9372200	1.5	1.2181	0.88383	+	7.6	31428000	7339100	11590000	12499000
slr0086	Q55807		tr|Q55807|Q55807_SYNY3;slr0086	>tr|Q55807|Q55807_SYNY3 Slr0086 protein OS=Synechocystis sp. (strain PCC 6803 / Kazusa) GN=slr0086 PE=3 SV=1;>slr0086 similar to DnaK protein	2	4.7	59.184	531	0	+	1.2265	0.50518	0.30656	+	4.7	43256000	14296000	20006000	8953400	0.88128	0.65746	0.87555	+	4.7	16454000	4785100	7438000	4230600
slr0088	Q55808		tr|Q55808|Q55808_SYNY3;slr0088	>tr|Q55808|Q55808_SYNY3 B-carotene ketolase OS=Synechocystis sp. (strain PCC 6803 / Kazusa) GN=crtO PE=4 SV=1;>slr0088 beta-carotene ketolase	9	18.3	59.4	542	0	+	1.0364	0.95512	0.90391	+	9.8	34843000	12548000	11339000	10955000	0.97931	1.0666	1.0396	+	12.2	31443000	10351000	9630900	11461000
slr0089	Q55809		tr|Q55809|Q55809_SYNY3;slr0089	>tr|Q55809|Q55809_SYNY3 Delta(24)-sterol C-methyltransferase OS=Synechocystis sp. (strain PCC 6803 / Kazusa) GN=erg6 PE=4 SV=1;>slr0089 gamma-tocopherol methyltransferase	6	18.3	35.57	317	0	+	1.0956	1.349	1.4793	+	18.3	265210000	71991000	77692000	115520000	0.89914	1.1644	1.3848	+	18.3	182180000	54388000	46600000	81187000
slr0091	Q55811		tr|Q55811|Q55811_SYNY3;slr0091	>tr|Q55811|Q55811_SYNY3 Aldehyde dehydrogenase OS=Synechocystis sp. (strain PCC 6803 / Kazusa) GN=slr0091 PE=3 SV=1;>slr0091 aldehyde dehydrogenase	2	4.6	51.187	456	0	+	NaN	NaN	NaN		2.4	3869300	1319800	1198800	1350800	1.124	1.1499	1.2622	+	4.6	4229400	958120	1410900	1860400
slr0093	P50027	DNAJH	sp|P50027|DNAJH_SYNY3;slr0093	>sp|P50027|DNAJH_SYNY3 DnAJ-like protein slr0093 OS=Synechocystis sp. (strain PCC 6803 / Kazusa) GN=slr0093 PE=4 SV=1;>slr0093 DnaJ protein, heat shock protein 40, molecular chaperone	3	9.3	36.365	332	0	+	0.79369	1.1472	1.5225	+	6.3	38907000	12093000	10089000	16725000	0.75108	0.92369	1.5981	+	9.3	36450000	11428000	7798100	17225000
slr0104	P54371	Y104	sp|P54371|Y104_SYNY3;slr0104	>sp|P54371|Y104_SYNY3 Uncharacterized protein slr0104 OS=Synechocystis sp. (strain PCC 6803 / Kazusa) GN=slr0104 PE=4 SV=1;>slr0104 hypothetical protein	2	2.6	90.254	811	0	+	NaN	NaN	NaN		1.4	10577000	2422800	3333200	4821000	1.3708	2.0536	1.4612	+	2.6	4823900	871890	1305400	2646500
slr0105	Q55876		tr|Q55876|Q55876_SYNY3;slr0105	>tr|Q55876|Q55876_SYNY3 Slr0105 protein OS=Synechocystis sp. (strain PCC 6803 / Kazusa) GN=slr0105 PE=4 SV=1;>slr0105 hypothetical protein	6	16.7	51.93	462	0	+	0.71426	1.3174	1.5295	+	7.8	62989000	20505000	16167000	26316000	0.72719	1.1017	1.6517	+	16.7	59459000	21516000	11543000	26399000
slr0106	Q55877		tr|Q55877|Q55877_SYNY3;slr0106	>tr|Q55877|Q55877_SYNY3 Slr0106 protein OS=Synechocystis sp. (strain PCC 6803 / Kazusa) GN=slr0106 PE=4 SV=1;>slr0106 unknown protein	10	43.6	25.879	234	0	+	0.71336	1.1098	1.6925	+	34.6	406460000	130870000	105210000	170380000	0.69576	1.5096	2.1228	+	31.6	265160000	71302000	53555000	140310000
slr0110	Q55886		tr|Q55886|Q55886_SYNY3;slr0110	>tr|Q55886|Q55886_SYNY3 Slr0110 protein OS=Synechocystis sp. (strain PCC 6803 / Kazusa) GN=slr0110 PE=4 SV=1;>slr0110 hypothetical protein	8	43.6	23.086	211	0	+	0.90344	0.84851	0.96521	+	28.4	358940000	94834000	184210000	79894000	0.93418	0.88613	0.84402	+	43.1	249070000	61934000	111270000	75868000
slr0111	Q55887		tr|Q55887|Q55887_SYNY3;slr0111	>tr|Q55887|Q55887_SYNY3 Slr0111 protein OS=Synechocystis sp. (strain PCC 6803 / Kazusa) GN=slr0111 PE=4 SV=1;>slr0111 unknown protein	4	26	19.377	173	0	+	1.4426	1.3149	0.87508	+	26	103410000	24688000	38714000	40012000	1.2527	0.76726	0.62685	+	19.1	33374000	8148500	16519000	8706400
slr0114	Q55889		tr|Q55889|Q55889_SYNY3;slr0114	>tr|Q55889|Q55889_SYNY3 Slr0114 protein OS=Synechocystis sp. (strain PCC 6803 / Kazusa) GN=slr0114 PE=4 SV=1;>slr0114 putative PP2C-type protein phosphatase	9	20.4	56.722	510	0	+	0.87322	1.8046	2.1033	+	12.2	313090000	97001000	121610000	94482000	1.2192	1.2879	0.99154	+	15.7	243740000	72320000	96508000	74915000
slr0115	Q55890		tr|Q55890|Q55890_SYNY3;slr0115	>tr|Q55890|Q55890_SYNY3 OmpR subfamily OS=Synechocystis sp. (strain PCC 6803 / Kazusa) GN=slr0115 PE=4 SV=1;>slr0115 response regulator for energy transfer from phycobilisomes to photosystems	6	35.3	27.276	241	0	+	0.84979	0.63855	0.63817	+	12.4	24806000	9023700	8547700	7234900	0.97278	0.94899	1.2319	+	31.5	58753000	23034000	15269000	20450000
slr0116	Q55891	PCYA	sp|Q55891|PCYA_SYNY3;slr0116	>sp|Q55891|PCYA_SYNY3 Phycocyanobilin:ferredoxin oxidoreductase OS=Synechocystis sp. (strain PCC 6803 / Kazusa) GN=pcyA PE=1 SV=1;>slr0116 phycocyanobilin:ferredoxin oxidoreductase	6	23.4	28.129	248	0	+	0.95248	0.92496	1.1234	+	18.5	60464000	19715000	19776000	20973000	0.74243	1.0036	1.2084	+	18.5	110910000	39590000	27902000	43420000
[truncated: 1,250 more rows]
