# Supplementary material for: Phosphoproteome of the cyanobacterium Synechocystis sp. PCC 6803 and its dynamics during nitrogen starvation
Source: Front Microbiol. 2015 Mar 31;6:248. doi: 10.3389/fmicb.2015.00248 (PMC4379935; doi:10.3389/fmicb.2015.00248)
Supplement: Supplementary file 1 [file DataSheet1.ZIP › data sheet 1 (1)/Supplementary Table 4.XLSX]

## Sheet: Supplementary table 4
Cyanobase Kazusa ID	Uniprot ID	gene name	Fasta.headers	phosphorylation site	localized phosphorylation event	unlocalized phosphorylation event	Localization.prob	quantified (normalized) Experiment1	quantified (normalized) Experiment2	quantified (normalized) in N experiments	PEP	Score	Number of phospho S/T/Y	modified amino acid	phosphopeptide sequence	Phospho S/T/Y probabilities	Charge	Mass.error..ppm.	p-event ratio M/L normalized by proteome experiment1	p-event ratio H/L normalized by proteome experiment1	p-event ratio H/M normalized by proteome experiment1	Phosphopeptide Intensity Experiment1	light phosphopeptide Intensity Experiment1	medium-heavy phosphopeptide Intensity Experiment1	heavy phosphopeptide Intensity Experiment1	p-event ratio M/L normalized by proteome experiment2	p-event ratio H/L normalized by proteome experiment2	p-event ratio H/M normalized by proteome experiment2	Phosphopeptide Intensity Experiment2	light phosphopeptide Intensity Experiment2	medium-heavy phosphopeptide Intensity Experiment2	heavy phosphopeptide Intensity Experiment2
sll0017	Q55665	GSA	>sp|Q55665|GSA_SYNY3 Glutamate-1-semialdehyde 2,1-aminomutase OS=Synechocystis sp. (strain PCC 6803 / Kazusa) GN=hemL PE=3 SV=2;>sll0017 glutamate-1-semialdehyde aminomutase	161-182		+	0.637626		+	1	8.07119e-09	62.717	1	unknown	AGSGVATLGLPDSPGVPSNTTK	AGSGVATLGLPDS(0.001)PGVPS(0.638)NT(0.159)T(0.203)K	3	-0.49502				0	0	0	0	1.03156	7.95064	5.93072	6448800	595350	1019000	4834500
sll0018	Q55664	ALF2	>sp|Q55664|ALF2_SYNY3 Fructose-bisphosphate aldolase class 2 OS=Synechocystis sp. (strain PCC 6803 / Kazusa) GN=fbaA PE=1 SV=3;>sll0018 fructose-bisphosphate aldolase, class II	278	+		0.999997	+	+	2	1.59861e-27	102.89	1	T	VNIDTDNRLAITAAFR	VNIDT(1)DNRLAITAAFR	3	-0.72432	0.983235	2.70197	2.7373	2979900	872980	729430	1377500	0.751116	5.56723	7.17305	14358000	2656500	1822100	9879600
sll0040	Q55446		>sll0040 positive phototaxis protein, homologous to chemotaxis protein CheW;>tr|Q55446|Q55446_SYNY3 Sll0040 protein OS=Synechocystis sp. (strain PCC 6803 / Kazusa) GN=sll0040 PE=4 SV=1	99-115; 124-150		+	0.808749				1.35608e-21	79.426	1	unknown	DITWCETDQIQSPPAASIGSDLAPYVR	DIT(0.011)WCET(0.809)DQIQS(0.175)PPAAS(0.004)IGS(0.001)DLAPYVR	4	-0.30009				0	0	0	0				17783000	2530100	1398400	13855000
sll0041	Q55445	Y041	>sp|Q55445|Y041_SYNY3 Putative methyl-accepting chemotaxis protein sll0041 OS=Synechocystis sp. (strain PCC 6803 / Kazusa) GN=sll0041 PE=3 SV=2;>sll0041 phytochrome-like photoreceptor protein for positive phototaxis; homologous to methyl-accepting chemotax	87	+		0.99997		+	1	5.35303e-11	68.445	1	T	ETDINGDEADRGIQADTQAK	ETDINGDEADRGIQADT(1)QAK	3	0.25908				0	0	0	0	0.414607	0.533481	1.05121	3835300	1996000	804060	1035300
sll0103	Q55874	Y103	>sp|Q55874|Y103_SYNY3 Uncharacterized protein sll0103 OS=Synechocystis sp. (strain PCC 6803 / Kazusa) GN=sll0103 PE=4 SV=1;>sll0103 hypothetical protein	344	+		1	+		1	4.14019e-14	127.18	1;2	T	YRQTQIAETK	YRQT(1)QIAET(1)K	2	-0.02771	1.0591	2.00142	1.96995	27530000	313110	1599200	25618000				2710900	0	0	2710900
sll0103	Q55874	Y103	>sp|Q55874|Y103_SYNY3 Uncharacterized protein sll0103 OS=Synechocystis sp. (strain PCC 6803 / Kazusa) GN=sll0103 PE=4 SV=1;>sll0103 hypothetical protein	349	+		1	+	+	2	6.04834e-25	145.81	1;2	T	YRQTQIAETK	YRQT(1)QIAET(1)K	2	-0.02771	1.15438	4.54106	4.79295	38862000	437530	1473000	36951000	2.39271	51.268	20.0532	8558000	100610	183800	8273600
sll0103	Q55874	Y104	>sp|Q55874|Y103_SYNY3 Uncharacterized protein sll0103 OS=Synechocystis sp. (strain PCC 6803 / Kazusa) GN=sll0103 PE=4 SV=1;>sll0103 hypothetical protein	361	+		1	+	+	2	3.61523e-26	127.07	1	T	QGAATMLQTAAK	QGAAT(1)MLQTAAK	2	-0.12978	1.52545	9.08567	5.80825	216580000	25926000	41885000	148770000	10.751	60.8043	4.30871	502760000	40332000	104660000	357770000
sll0103	Q55874	Y105	>sp|Q55874|Y103_SYNY3 Uncharacterized protein sll0103 OS=Synechocystis sp. (strain PCC 6803 / Kazusa) GN=sll0103 PE=4 SV=1;>sll0103 hypothetical protein	380	+		1	+	+	2	1.36689e-36	137.73	1;2	T	NGATILQTNATR	NGAT(1)ILQTNATR	2	0.10904	2.48867	7.39434	3.58751	340690000	19532000	67996000	253160000	2.4625	6.33866	2.32711	394460000	43542000	94823000	256100000
sll0103	Q55874	Y106	>sp|Q55874|Y103_SYNY3 Uncharacterized protein sll0103 OS=Synechocystis sp. (strain PCC 6803 / Kazusa) GN=sll0103 PE=4 SV=1;>sll0103 hypothetical protein	387	+		0.902041	+	+	2	8.75495e-28	95.205	1;2	T	NGATILQTNATR	NGAT(1)ILQT(0.098)NAT(0.902)R	2	-0.2894	5.43427	5.72506	0.99052	30986000	1484200	10310000	19192000	1.16074	2.52123	1.87516	78832000	13097000	16167000	49569000
sll0103	Q55874	Y107	>sp|Q55874|Y103_SYNY3 Uncharacterized protein sll0103 OS=Synechocystis sp. (strain PCC 6803 / Kazusa) GN=sll0103 PE=4 SV=1;>sll0103 hypothetical protein	409	+		0.985585	+	+	2	6.0249e-37	141.37	1;2	T	TTLQPPSAPSEH	T(0.986)T(0.014)LQPPSAPSEH	2	0.024633	3.03051	5.85342	2.37823	502680000	33697000	124780000	344200000	1.87433	6.33085	2.76442	249840000	26365000	55059000	168420000
sll0103	Q55874	Y103	>sp|Q55874|Y103_SYNY3 Uncharacterized protein sll0103 OS=Synechocystis sp. (strain PCC 6803 / Kazusa) GN=sll0103 PE=4 SV=1;>sll0103 hypothetical protein	403-420		+	0.613168	+	+	2	5.62624e-15	81.157	1;2	unknown	TRMVSKTTLQPPSAPSEH	T(0.573)RMVS(0.613)KT(0.613)T(0.2)LQPPSAPSEH	4	0.31564	3.33107	7.50249	2.45846	106550000	7718400	23703000	75124000	2.84378	12.596	3.4375	44502000	3295800	9748000	31458000
sll0103	Q55874	Y103	>sp|Q55874|Y103_SYNY3 Uncharacterized protein sll0103 OS=Synechocystis sp. (strain PCC 6803 / Kazusa) GN=sll0103 PE=4 SV=1;>sll0103 hypothetical protein	403-420		+	0.499947	+	+	2	1.58688e-05	51.073	2	unknown	TRMVSKTTLQPPSAPSEH	T(0.5)RMVS(0.5)KT(0.5)T(0.5)LQPPSAPSEH	3	0.020328	2.80239	6.77992	2.70101	36487000	2573900	6470200	27443000	1.88594	7.41353	3.4177	2483400	201240	386680	1895500
sll0108	P54147	Amt1	>sp|P54147|Y108_SYNY3 Putative ammonium transporter sll0108 OS=Synechocystis sp. (strain PCC 6803 / Kazusa) GN=sll0108 PE=3 SV=1;>sll0108 ammonium/methylammonium permease	492-507		+	0.599571		+	1	0.00265619	59.502	1	unknown	ETDSFGSAVSGATVPE	ET(0.003)DS(0.003)FGS(0.132)AVS(0.6)GAT(0.263)VPE	2	0.38688				0	0	0	0	0.82143	6.74665	8.48302	11635000	457060	236970	10941000
sll0205	Q55691		>tr|Q55691|Q55691_SYNY3 Sll0205 protein OS=Synechocystis sp. (strain PCC 6803 / Kazusa) GN=sll0205 PE=4 SV=1;>sll0205 hypothetical protein	24	+		1				0.0204149	50.04	1	S	SLIEAKPK	S(1)LIEAKPK	2	0.48932				551150	162090	209290	179770				4856700	394420	1471300	2991000
sll0219	P72721	DFA4	>sp|P72721|DFA4_SYNY3 Putative diflavin flavoprotein A 4 OS=Synechocystis sp. (strain PCC 6803 / Kazusa) GN=dfa4 PE=3 SV=1;>sll0219 flavoprotein	436	+		0.985636	+	+	2	6.45077e-14	74.776	1	T	QATTETQADRTQQAVGR	QAT(0.001)T(0.013)ET(0.986)QADRT(0.001)QQAVGR	3	-1.1715	1.14592	2.09965	2.07282	3407700	2194000	749330	464340	0.740888	1.38014	1.84824	5057900	1866700	1773200	1418000
sll0226	P72705	YCF4	>sp|P72705|YCF4_SYNY3 Photosystem I assembly protein Ycf4 OS=Synechocystis sp. (strain PCC 6803 / Kazusa) GN=ycf4 PE=3 SV=1;>sll0226 photosystem I assembly related protein	166	+		0.949348		+	1	1.11543e-20	101.6	1	S	AGQPISLSQLENQGAELAR	AGQPIS(0.949)LS(0.051)QLENQGAELAR	3	0.55994				0	0	0	0	0.862517	8.71941	9.37388	6020800	556800	480170	4983900
sll0320	Q55641		>tr|Q55641|Q55641_SYNY3 Ribonuclease D OS=Synechocystis sp. (strain PCC 6803 / Kazusa) GN=rnd PE=4 SV=1;>sll0320 probable ribonuclease D	129	+		1		+	1	1.11402e-05	54.768	1	T	TLVQELVGVELDK	T(1)LVQELVGVELDK	3	0.46277				0	0	0	0	0.914484	2.40587	1.82773	4174100	544690	1358900	2270500
sll0329	P52208	6PGD	>sp|P52208|6PGD_SYNY3 6-phosphogluconate dehydrogenase, decarboxylating OS=Synechocystis sp. (strain PCC 6803 / Kazusa) GN=gnd PE=3 SV=1;>sll0329 6-phosphogluconate dehydrogenase	42	+		1	+	+	2	4.98675e-23	95.57	1	S	GFPIAVFNRSPNK	GFPIAVFNRS(1)PNK	3	0.027907	1.29543	1.13978	1.10282	3502300	493250	814100	2194900	1.05909	3.58023	3.05408	22495000	2546600	2917000	17032000
sll0359	P74426	cyAbrB	>sll0359 hypothetical protein	5	+		0.978904				0.00180041	49.356	1	S	PNASTALTGK	PNAS(0.979)T(0.02)ALT(0.001)GK	2	0.43315				0	0	0	0				4990200	2917300	520160	1552700
sll0430	P74702		>tr|P74702|P74702_SYNY3 Heat shock protein OS=Synechocystis sp. (strain PCC 6803 / Kazusa) GN=htpG PE=3 SV=1;>sll0430 HtpG, heat shock protein 90, molecular chaperone	607	+		0.973325	+	+	2	1.4781e-60	118.51	1	T	NILSLSQGGIVTGSGESPSAELAK	NILSLS(0.003)QGGIVT(0.973)GS(0.023)GESPSAELAK	3	-0.68527	0.586918	1.53963	2.09743	8418000	2916800	2311400	3189700	0.432735	2.6329	4.64637	70280000	15586000	10898000	43795000
sll0430	P74702		>tr|P74702|P74702_SYNY3 Heat shock protein OS=Synechocystis sp. (strain PCC 6803 / Kazusa) GN=htpG PE=3 SV=1;>sll0430 HtpG, heat shock protein 90, molecular chaperone	596-619		+	0.608434		+	1	2.22497e-15	70.345	1	unknown	NILSLSQGGIVTGSGESPSAELAK	NILS(0.024)LS(0.608)QGGIVT(0.341)GS(0.026)GESPSAELAK	3	-0.18501				0	0	0	0	0.355535	1.94106	4.33647	4031800	1550200	570350	1911200
sll0505	Q55483		>tr|Q55483|Q55483_SYNY3 Sll0505 protein OS=Synechocystis sp. (strain PCC 6803 / Kazusa) GN=sll0505 PE=4 SV=1;>sll0505 hypothetical protein	187-203		+	0.529539		+	1	0.000227871	54.834	1	unknown	LVAAGVILPLSERSASR	LVAAGVILPLS(0.53)ERS(0.235)AS(0.235)R	3	-0.83162				0	0	0	0	0.00692617	0.0716564	9.64535	10482000	8847400	158640	1475900
sll0534	Q59993	CLPP2	>sp|Q59993|CLPP2_SYNY3 ATP-dependent Clp protease proteolytic subunit 2 OS=Synechocystis sp. (strain PCC 6803 / Kazusa) GN=clpP2 PE=3 SV=1;>sll0534 ATP-dependent Clp protease proteolytic subunit 2	202-226		+	0.479268				3.56913e-05	42.468	1	unknown	EYGLIDQVISRPNLPDPTTPVTSLG	EYGLIDQVIS(0.001)RPNLPDPT(0.02)T(0.02)PVT(0.479)S(0.479)LG	3	0.5477				0	0	0	0				0	0	0	0
sll0569	P74737	RECA	>sp|P74737|RECA_SYNY3 Protein RecA OS=Synechocystis sp. (strain PCC 6803 / Kazusa) GN=recA PE=3 SV=1;>sll0569 RecA gene product	207	+		0.83957		+	1	0.0193234	47.499	1	S	IGVTYGSPEVTTGGNALK	IGVT(0.048)Y(0.099)GS(0.84)PEVT(0.01)T(0.003)GGNALK	3	1.9381				0	0	0	0	1.30783	1.92074	1.37145	1341300	195840	332970	812460
sll0602	Q55726		>tr|Q55726|Q55726_SYNY3 Sll0602 protein OS=Synechocystis sp. (strain PCC 6803 / Kazusa) GN=sll0602 PE=4 SV=1;>sll0602 hypothetical protein	557	+		0.983759		+	1	2.29912e-17	63.433	1	T	AAAEAEINDPEGDSPEEDFTGDTELGLK	AAAEAEINDPEGDS(0.001)PEEDFT(0.015)GDT(0.984)ELGLK	3	0.90711				0	0	0	0	0.990303	2.84091	3.11176	19885000	2388200	3383100	14114000
sll0617	Q55707	Y617	>sp|Q55707|Y617_SYNY3 Uncharacterized protein sll0617 OS=Synechocystis sp. (strain PCC 6803 / Kazusa) GN=sll0617 PE=3 SV=1;>sll0617 plasma membrane protein essential for thylakoid formation	148-170		+	0.788139		+	1	1.04697e-27	84.878	1	unknown	ANAELQQTLGGLGTSSATSAFER	ANAELQQT(0.001)LGGLGT(0.788)S(0.162)S(0.045)AT(0.002)S(0.001)AFER	3	0.12665				0	0	0	0	0.685299	1.38463	2.42898	5001100	1466300	917680	2617200
sll0726	P74643		>tr|P74643|P74643_SYNY3 Phosphoglucomutase OS=Synechocystis sp. (strain PCC 6803 / Kazusa) GN=pgm PE=1 SV=1;>sll0726 phosphoglucomutase	166	+		0.964294	+	+	2	1.91415e-37	103.41	1	T	EGLADGIIITPSHNPPTDGGFK	EGLADGIIIT(0.964)PS(0.036)HNPPTDGGFK	2	-0.01522	0.811121	0.550385	0.667635	214730000	80034000	68295000	66398000	0.770965	1.19433	1.25552	245300000	77057000	55830000	112420000
sll0726	P74643		>tr|P74643|P74643_SYNY3 Phosphoglucomutase OS=Synechocystis sp. (strain PCC 6803 / Kazusa) GN=pgm PE=1 SV=1;>sll0726 phosphoglucomutase	168	+		0.996802	+	+	2	6.59327e-90	143.29	1	S	EGLADGIIITPSHNPPTDGGFK	EGLADGIIIT(0.003)PS(0.997)HNPPTDGGFK	3	0.040319	0.780597	0.520517	0.680116	1358800000	502740000	433160000	422870000	0.726526	1.20312	1.26958	2966600000	911490000	675240000	1379800000
sll0726	P74643		>tr|P74643|P74643_SYNY3 Phosphoglucomutase OS=Synechocystis sp. (strain PCC 6803 / Kazusa) GN=pgm PE=1 SV=1;>sll0726 phosphoglucomutase	47-66		+	0.737969		+	1	0.00462119	44.625	1	unknown	QQPDPENPAQLVSFGTSGHR	QQPDPENPAQLVS(0.738)FGT(0.131)S(0.131)GHR	3	0.018464				0	0	0	0	1.15818	2.39396	1.90184	792420	147450	204570	440410
sll0776	P54735	SPKD	>sp|P54735|SPKD_SYNY3 Serine/threonine-protein kinase D OS=Synechocystis sp. (strain PCC 6803 / Kazusa) GN=spkD PE=1 SV=1;>sll0776 serine/threonine kinase	289	+		0.999228				0.0116514	56.569	1	S	VAPSNEFLVTR	VAPS(0.999)NEFLVT(0.001)R	2	-1.2056				0	0	0	0				814050	369180	26367	418510
sll0822	Q55432		>tr|Q55432|Q55432_SYNY3 Sll0822 protein OS=Synechocystis sp. (strain PCC 6803 / Kazusa) GN=sll0822 PE=1 SV=1;>sll0822 hypothetical protein	4	+		0.997911		+	1	2.22827e-07	62.861	1	S	SNATKPLTGEALLEK	S(0.998)NAT(0.002)KPLTGEALLEK	3	-0.48621				0	0	0	0	1.00604	0.511389	0.425893	4326800	1403100	1679800	1243900
sll0877	P73552		>tr|P73552|P73552_SYNY3 Sll0877 protein OS=Synechocystis sp. (strain PCC 6803 / Kazusa) GN=sll0877 PE=4 SV=1;>sll0877 hypothetical protein	308	+		1	+	+	2	0.000746797	77.42	1	S	LDANQSPFNVGR	LDANQS(1)PFNVGR	2	-0.32097	1.5922	0.717368	0.602906	2266500	716010	969310	581140	1.26423	2.50713	1.8356	3508100	507620	827590	2172900
sll0923	P72877		>tr|P72877|P72877_SYNY3 Exopolysaccharide export protein OS=Synechocystis sp. (strain PCC 6803 / Kazusa) GN=epsB PE=4 SV=1;>sll0923 unknown protein	511	+		0.997018	+	+	2	2.50132e-26	126.77	1	Y	YGSPLPNEAMQESYAR	Y(0.997)GS(0.003)PLPNEAMQESYAR	2	0.23581	0.593013	0.70535	1.32832	8513800	2649700	1501000	4363000	0.586983	8.33282	15.6719	54972000	1812200	756880	52403000
sll0923	P72877		>tr|P72877|P72877_SYNY3 Exopolysaccharide export protein OS=Synechocystis sp. (strain PCC 6803 / Kazusa) GN=epsB PE=4 SV=1;>sll0923 unknown protein	511-526		+	0.573201	+	+	2	9.44001e-07	70.784	1	unknown	YGSPLPNEAMQESYAR	Y(0.427)GS(0.573)PLPNEAMQESYAR	3	0.42972	0.600347	0.687605	1.14709	1097200	256620	229650	610980	0.441025	7.68198	16.2069	19943000	537440	254940	19151000
sll0928	P72870	PHAC	>sp|P72870|PHAC_SYNY3 Allophycocyanin subunit alpha-B OS=Synechocystis sp. (strain PCC 6803 / Kazusa) GN=apcD PE=3 SV=1;>sll0928 allophycocyanin-B	25-36		+	0.83295	+	+	2	8.57913e-14	84.753	1	unknown	GIQAFLTTGAQR	GIQAFLT(0.833)T(0.167)GAQR	2	3.4162	1.55397	1.21681	0.93582	689450	176740	305730	206980	1.13447	2.36426	3.07038	3279200	493090	811000	1975100
sll0980	P73154		>tr|P73154|P73154_SYNY3 Sll0980 protein OS=Synechocystis sp. (strain PCC 6803 / Kazusa) GN=sll0980 PE=4 SV=1;>sll0980 unknown protein	304-342		+	0.802419		+	1	5.4076e-11	40.091	1	unknown	QGFSPTEPGLVEPAMASTASDPFATDHGDSYQEGPSEAK	QGFS(0.001)PT(0.001)EPGLVEPAMAS(0.039)T(0.039)AS(0.039)DPFAT(0.802)DHGDS(0.073)Y(0.005)QEGPS(0.002)EAK	4	-0.25337				0	0	0	0	0.946086	1.46492	1.09022	3420700	964790	1009000	1446900
sll0981	P73153		>tr|P73153|P73153_SYNY3 Sll0981 protein OS=Synechocystis sp. (strain PCC 6803 / Kazusa) GN=sll0981 PE=4 SV=1;>sll0981 unknown protein	64	+		0.999963	+	+	2	1.11426e-15	117.09	1	S	LTLSAQGGNK	LTLS(1)AQGGNK	2	-0.77635	0.786009	3.84216	5.83316	118520000	15910000	12036000	90578000	0.234738	5.25041	20.0503	86053000	15055000	2668400	68329000
sll1031	P72758		>tr|P72758|P72758_SYNY3 Carbon dioxide concentrating mechanism protein CcmM OS=Synechocystis sp. (strain PCC 6803 / Kazusa) GN=ccmM PE=1 SV=1;>sll1031 carbon dioxide concentrating mechanism protein CcmM, putative carboxysome structural protein	352	+		1	+	+	2	2.82815e-27	87.881	1;2	S	SAVAHQTGNLAGDSANQLR	S(1)AVAHQT(1)GNLAGDSANQLR	3	-0.20698	1.20371	0.794968	0.713142	11199000	3096200	5222100	2880600	0.346773	0.741585	2.21756	12625000	5487300	2241300	4896400
sll1031	P72758		>tr|P72758|P72758_SYNY3 Carbon dioxide concentrating mechanism protein CcmM OS=Synechocystis sp. (strain PCC 6803 / Kazusa) GN=ccmM PE=1 SV=1;>sll1031 carbon dioxide concentrating mechanism protein CcmM, putative carboxysome structural protein	358	+		1	+	+	2	6.64193e-33	118.51	1;2	T	SAVAHQTGNLAGDSANQLR	S(1)AVAHQT(1)GNLAGDSANQLR	3	-0.20698	1.57646	0.934456	0.633017	306330000	85441000	142400000	78488000	0.84105	1.41704	1.60981	457760000	130030000	126520000	201200000
sll1031	P72758		>tr|P72758|P72758_SYNY3 Carbon dioxide concentrating mechanism protein CcmM OS=Synechocystis sp. (strain PCC 6803 / Kazusa) GN=ccmM PE=1 SV=1;>sll1031 carbon dioxide concentrating mechanism protein CcmM, putative carboxysome structural protein	609	+		0.999997	+	+	2	3.53294e-22	124.38	1	T	LDNSVVTQVR	LDNSVVT(1)QVR	2	-0.016949	0.983219	0.624197	0.588027	2175300	725450	919540	530330	0.667144	2.02955	2.97684	37079000	9378600	7256400	20444000
sll1031	P72758		>tr|P72758|P72758_SYNY3 Carbon dioxide concentrating mechanism protein CcmM OS=Synechocystis sp. (strain PCC 6803 / Kazusa) GN=ccmM PE=1 SV=1;>sll1031 carbon dioxide concentrating mechanism protein CcmM, putative carboxysome structural protein	464-487		+	0.702696	+	+	2	9.75609e-12	62.858	1	unknown	SAPVSSAGGSSAGGLTPEVIATVR	S(0.018)APVS(0.703)S(0.239)AGGS(0.031)S(0.009)AGGLT(0.001)PEVIATVR	2	-0.26454	1.52461	1.03636	0.928617	1378600	394930	603670	379990	0.880644	1.40053	1.66283	2207400	564780	684400	958250
sll1031	P72758		>tr|P72758|P72758_SYNY3 Carbon dioxide concentrating mechanism protein CcmM OS=Synechocystis sp. (strain PCC 6803 / Kazusa) GN=ccmM PE=1 SV=1;>sll1031 carbon dioxide concentrating mechanism protein CcmM, putative carboxysome structural protein	343-370		+	0.26508				1.92866e-12	51.473	1	unknown	ALSSGGSGRSAVAHQTGNLAGDSANQLR	ALS(0.265)S(0.237)GGS(0.237)GRS(0.237)AVAHQT(0.024)GNLAGDSANQLR	4	-0.63345				0	0	0	0				0	0	0	0
sll1031	P72758		>tr|P72758|P72758_SYNY3 Carbon dioxide concentrating mechanism protein CcmM OS=Synechocystis sp. (strain PCC 6803 / Kazusa) GN=ccmM PE=1 SV=1;>sll1031 carbon dioxide concentrating mechanism protein CcmM, putative carboxysome structural protein	571-602		+	0.241584				1.81104e-34	82.241	1	unknown	SPSSSSASTSSSASSNGFGSGNGGGYSNSAVR	S(0.005)PS(0.004)S(0.004)S(0.004)S(0.014)AS(0.058)T(0.242)S(0.242)S(0.242)S(0.065)AS(0.06)S(0.06)NGFGS(0.001)GNGGGYSNSAVR	3	-0.42074				0	0	0	0				0	0	0	0
sll1032	P72757		>tr|P72757|P72757_SYNY3 CcmN protein OS=Synechocystis sp. (strain PCC 6803 / Kazusa) GN=ccmN PE=1 SV=1;>sll1032 carbon dioxide concentrating mechanism protein CcmN, putative carboxysome assembly protein	121	+		0.977897				2.81512e-07	62.032	2	T	VADVQTVGASSPTTDSVTEK	VADVQT(0.978)VGAS(0.017)S(0.006)PT(0.544)T(0.376)DS(0.072)VT(0.006)EK	3	-0.29891				0	0	0	0				6254900	1547200	1534100	3173600
sll1032	P72757		>tr|P72757|P72757_SYNY3 CcmN protein OS=Synechocystis sp. (strain PCC 6803 / Kazusa) GN=ccmN PE=1 SV=1;>sll1032 carbon dioxide concentrating mechanism protein CcmN, putative carboxysome assembly protein	116-135		+	0.544263				2.81512e-07	62.032	2	unknown	VADVQTVGASSPTTDSVTEK	VADVQT(0.978)VGAS(0.017)S(0.006)PT(0.544)T(0.376)DS(0.072)VT(0.006)EK	3	-0.29891				0	0	0	0				6254900	1547200	1534100	3173600
sll1032	P72757		>tr|P72757|P72757_SYNY3 CcmN protein OS=Synechocystis sp. (strain PCC 6803 / Kazusa) GN=ccmN PE=1 SV=1;>sll1032 carbon dioxide concentrating mechanism protein CcmN, putative carboxysome assembly protein	16-35		+	0.635998				0.000210839	44.683	1	unknown	VADVQTVGASSPTTDSVTEK	VADVQTVGAS(0.012)S(0.012)PT(0.225)T(0.636)DS(0.082)VT(0.031)EK	3	0.28957				0	0	0	0				800350	199470	222630	378250
sll1032	P72757		>tr|P72757|P72757_SYNY3 CcmN protein OS=Synechocystis sp. (strain PCC 6803 / Kazusa) GN=ccmN PE=1 SV=1;>sll1032 carbon dioxide concentrating mechanism protein CcmN, putative carboxysome assembly protein	174-190		+	0.533443				1.35217e-15	82.406	1	unknown	QSRPSTAEAAEQISSNR	QS(0.533)RPS(0.364)T(0.102)AEAAEQISSNR	3	-0.22258				0	0	0	0				3349000	1173700	930870	1244400
sll1033	P72756		>tr|P72756|P72756_SYNY3 Sll1033 protein OS=Synechocystis sp. (strain PCC 6803 / Kazusa) GN=sll1033 PE=4 SV=1;>sll1033 probable protein phosphatase	492-506		+	0.790143				5.32941e-26	88.283	1	unknown	IYEVNQSNASSGSGR	IYEVNQS(0.001)NAS(0.79)S(0.143)GS(0.066)GR	2	-0.26348				0	0	0	0				0	0	0	0
sll1070	P73282		>tr|P73282|P73282_SYNY3 Transketolase OS=Synechocystis sp. (strain PCC 6803 / Kazusa) GN=tktA PE=4 SV=1;>sll1070 transketolase	5	+		0.926889		+	1	9.17208e-05	50.226	1	T	VVATQSLDELSINAIR	VVAT(0.927)QS(0.072)LDELS(0.001)INAIR	3	-1.1182				0	0	0	0	1.91566	3.01601	1.34433	8657000	1216400	2576000	4864600
sll1181	P74175		>tr|P74175|P74175_SYNY3 HlyD family of secretion proteins OS=Synechocystis sp. (strain PCC 6803 / Kazusa) GN=hlyD PE=4 SV=1;>sll1181 similar to hemolysin secretion protein	37-57		+	0.570089		+	1	8.13157e-05	43.241	1	unknown	TPVALSSNSSLFQPEQAIVMR	T(0.007)PVALS(0.052)S(0.185)NS(0.57)S(0.185)LFQPEQAIVMR	3	-0.65795				0	0	0	0	1.10654	3.09932	2.49983	931110	179910	168020	583180
sll1244	P42352	RL9	>sp|P42352|RL9_SYNY3 50S ribosomal protein L9 OS=Synechocystis sp. (strain PCC 6803 / Kazusa) GN=rplI PE=3 SV=2;>sll1244 50S ribosomal protein L9	12	+		1	+	+	2	1.06765e-06	99.283	1	T	VVLNETINK	VVLNET(1)INK	2	0.64293	0.941104	1.11975	1.2017	1459800	325530	584680	549620	1.08226	3.75816	3.03691	19136000	3205400	4549000	11381000
sll1254	P74078	Y1254	>sp|P74078|Y1254_SYNY3 UPF0053 protein sll1254 OS=Synechocystis sp. (strain PCC 6803 / Kazusa) GN=sll1254 PE=3 SV=1;>sll1254 hypothetical protein	37	+		0.913482		+	1	8.28805e-06	48.597	1	S	VRQLSQSNNPSAIALQAIR	VRQLS(0.913)QS(0.085)NNPS(0.002)AIALQAIR	3	-0.18552				0	0	0	0	0.633647	0.799964	1.68946	734560	270550	140330	323680
sll1283	P73193		>tr|P73193|P73193_SYNY3 Sporulation protein SpoIID OS=Synechocystis sp. (strain PCC 6803 / Kazusa) GN=spoIID PE=4 SV=1;>sll1283 similar to stage II sporulation protein D	370-391		+	0.845372		+	1	2.48456e-10	54.167	1	unknown	GTPYQQILSHYYQSASLTQLNR	GTPYQQILS(0.001)HY(0.001)Y(0.001)QS(0.047)AS(0.106)LT(0.845)QLNR	3	0.42514				0	0	0	0	0.901895	2.10553	2.33602	4227900	793730	1160900	2273200
sll1316	P26290	UCRIB	>sp|P26290|UCRIB_SYNY3 Cytochrome b6-f complex iron-sulfur subunit 2 OS=Synechocystis sp. (strain PCC 6803 / Kazusa) GN=petC2 PE=3 SV=2;>sll1316 cytochrome b6-f complex iron-sulfur subunit (Rieske iron sulfur protein)	2	+		0.999697				1.89176e-35	134.93	1	T	TQISGSPDVPDLGRR	T(1)QISGSPDVPDLGRR	2	0.17386				0	0	0	0				0	0	0	0
sll1316	P26290	UCRIB	>sp|P26290|UCRIB_SYNY3 Cytochrome b6-f complex iron-sulfur subunit 2 OS=Synechocystis sp. (strain PCC 6803 / Kazusa) GN=petC2 PE=3 SV=2;>sll1316 cytochrome b6-f complex iron-sulfur subunit (Rieske iron sulfur protein)	2-16		+	0.548819				2.61412e-08	85.563	1	unknown	TQISGSPDVPDLGRR	T(0.445)QIS(0.549)GS(0.006)PDVPDLGRR	2	-0.55054				0	0	0	0				0	0	0	0
sll1396	P72619		>tr|P72619|P72619_SYNY3 Sll1396 protein OS=Synechocystis sp. (strain PCC 6803 / Kazusa) GN=sll1396 PE=4 SV=1;>sll1396 unknown protein	23	+		1				1.68217e-10	100.04	1	T	VESLVQQGLDTILNR	VESLVQQGLDT(1)ILNR	3	0.20777				0	0	0	0				7136600	2377000	1027100	3732500
sll1434	P74216		>tr|P74216|P74216_SYNY3 Penicillin-binding protein 1B OS=Synechocystis sp. (strain PCC 6803 / Kazusa) GN=mrcA PE=4 SV=1;>sll1434 penicillin-binding protein	2-13		+	0.787979				0.000475092	53.168	1	unknown	SSTSTLKPSSTK	S(0.063)S(0.063)T(0.04)S(0.788)T(0.046)LKPSSTK	2	-0.11838				848530	0	0	848530				0	0	0	0
sll1451	P73451	NRTB	>sp|P73451|NRTB_SYNY3 Nitrate transport permease protein NrtB OS=Synechocystis sp. (strain PCC 6803 / Kazusa) GN=nrtB PE=3 SV=1;>sll1451 nitrate/nitrite transport system permease protein	2-11		+	0.86509				0.000207757	69.554	1	unknown	ASSTAGLRPR	AS(0.865)S(0.134)T(0.001)AGLRPR	2	-0.056438				0	0	0	0				0	0	0	0
sll1525	P37101	KPPR	>sll1525 phosphoribulokinase;>sp|P37101|KPPR_SYNY3 Phosphoribulokinase OS=Synechocystis sp. (strain PCC 6803 / Kazusa) GN=prk PE=2 SV=1	17	+		1		+	1	5.88323e-26	123.42	1	S	VVLIGVAGDSGCGK	VVLIGVAGDS(1)GCGK	2	-0.0097408				0	0	0	0	1.21783	11.4774	6.6559	46199000	3871900	8952600	33374000
sll1561	P74275		>tr|P74275|P74275_SYNY3 Delta-1-pyrroline-5-carboxylate dehydrogenase OS=Synechocystis sp. (strain PCC 6803 / Kazusa) GN=putA PE=3 SV=1;>sll1561 proline oxidase	7	+		0.999842	+	+	2	3.58608e-24	92.792	1	S	VAQIDSQQQYEQATQAIAK	VAQIDS(1)QQQYEQATQAIAK	3	-0.50045	0.944768	1.15725	0.693368	2032800	540170	864660	627950	0.650654	5.31446	7.24412	3057500	397460	360400	2299600
sll1577	Q54714	PHCB	>sp|Q54714|PHCB_SYNY3 C-phycocyanin beta chain OS=Synechocystis sp. (strain PCC 6803 / Kazusa) GN=cpcB PE=1 SV=2;>sll1577 phycocyanin beta subunit	20	+		0.960895	+	+	2	2.38183e-43	106.99	1	S	GEYLSGSQLDALSATVAEGNK	GEYLS(0.961)GS(0.039)QLDALSATVAEGNK	3	0.54484	1.6368	0.886238	0.745187	705610	199510	342860	163240	0.770438	4.01456	3.6791	8047700	2276200	2111900	3659600
sll1577	Q54714	PHCB	>sp|Q54714|PHCB_SYNY3 C-phycocyanin beta chain OS=Synechocystis sp. (strain PCC 6803 / Kazusa) GN=cpcB PE=1 SV=2;>sll1577 phycocyanin beta subunit	22	+		0.999934	+	+	2	8.44383e-149	189.09	1	S	GEYLSGSQLDALSATVAEGNK	GEYLSGS(1)QLDALSATVAEGNK	2	-0.0079343	1.38183	1.21901	0.8712	169240000	51496000	79545000	38200000	0.933226	3.65008	2.99532	280820000	80295000	95094000	105430000
sll1577	Q54714	PHCB	>sp|Q54714|PHCB_SYNY3 C-phycocyanin beta chain OS=Synechocystis sp. (strain PCC 6803 / Kazusa) GN=cpcB PE=1 SV=2;>sll1577 phycocyanin beta subunit	49	+		0.996112	+	+	2	1.52245e-16	93.39	1	S	ITGNASAIVSNAAR	IT(0.004)GNAS(0.996)AIVSNAAR	2	-0.97694	0.910832	0.657292	0.851726	32076000	12317000	15020000	4738100	0.943982	0.514733	0.532605	63812000	25368000	33048000	5396000
sll1577	Q54714	PHCB	>sp|Q54714|PHCB_SYNY3 C-phycocyanin beta chain OS=Synechocystis sp. (strain PCC 6803 / Kazusa) GN=cpcB PE=1 SV=2;>sll1577 phycocyanin beta subunit	53	+		0.999819	+	+	2	3.37665e-07	69.979	1	S	ITGNASAIVSNAAR	ITGNASAIVS(1)NAAR	2	-0.016968	1.09683	0.991241	0.679246	853730	261920	321610	270200	1.03341	2.45909	2.22406	5484500	1849100	1924500	1711000
sll1578	Q54715	PHCA	>sp|Q54715|PHCA_SYNY3 C-phycocyanin alpha chain OS=Synechocystis sp. (strain PCC 6803 / Kazusa) GN=cpcA PE=1 SV=1;>sll1578 phycocyanin alpha subunit	10	+		0.871964	+	+	2	9.8614e-31	100.97	1	S	TPLTEAVSTADSQGR	TPLTEAVS(0.872)T(0.127)ADS(0.001)QGR	2	0.024285	0.436173	1.55229	4.42722	65470000	14480000	7062800	43927000	0.521251	2.58899	5.16891	29200000	9632100	6386600	13182000
sll1578	Q54715	PHCA	>sp|Q54715|PHCA_SYNY3 C-phycocyanin alpha chain OS=Synechocystis sp. (strain PCC 6803 / Kazusa) GN=cpcA PE=1 SV=1;>sll1578 phycocyanin alpha subunit	14	+		0.89318	+	+	2	1.61567e-19	86.005	1	S	TPLTEAVSTADSQGR	TPLTEAVS(0.088)T(0.018)ADS(0.893)QGR	3	0.072908	1.59637	1.39178	0.909107	1539400	473780	620400	445220	0.516881	0.769685	1.39696	3200000	1646600	1025000	528350
sll1578	Q54715	PHCA	>sp|Q54715|PHCA_SYNY3 C-phycocyanin alpha chain OS=Synechocystis sp. (strain PCC 6803 / Kazusa) GN=cpcA PE=1 SV=1;>sll1578 phycocyanin alpha subunit	50	+		0.999925	+	+	2	9.87355e-24	96.633	1	S	ALTDNAQSLVNGAAQAVYNK	ALTDNAQS(1)LVNGAAQAVYNK	2	2.0099	0.97038	1.3617	1.26237	70034000	25492000	25324000	19217000	0.801435	10.0787	8.99171	2033000	392390	502750	1137800
sll1578	Q54715	PHCA	>sp|Q54715|PHCA_SYNY3 C-phycocyanin alpha chain OS=Synechocystis sp. (strain PCC 6803 / Kazusa) GN=cpcA PE=1 SV=1;>sll1578 phycocyanin alpha subunit	67	+		0.958689	+	+	2	1.33654e-78	137.12	1	T	FPYTTQTQGNNFAADQRGK	FPY(0.004)T(0.033)T(0.959)QT(0.004)QGNNFAADQRGK	3	0.35017	1.48679	0.941294	0.701036	371340000	112670000	179390000	79278000	3.14781	2.84927	0.857489	273140000	71855000	148200000	53089000
sll1578	Q54715	PHCA	>sp|Q54715|PHCA_SYNY3 C-phycocyanin alpha chain OS=Synechocystis sp. (strain PCC 6803 / Kazusa) GN=cpcA PE=1 SV=1;>sll1578 phycocyanin alpha subunit	69	+		0.999982	+	+	2	3.33557e-76	144.72	1	T	FPYTTQTQGNNFAADQR	FPYTTQT(1)QGNNFAADQR	3	0.16618	1.37944	0.847524	0.672812	720680000	224460000	348260000	147970000	1.14731	1.04081	0.902198	895460000	296420000	423700000	175340000
sll1578	Q54715	PHCA	>sp|Q54715|PHCA_SYNY3 C-phycocyanin alpha chain OS=Synechocystis sp. (strain PCC 6803 / Kazusa) GN=cpcA PE=1 SV=1;>sll1578 phycocyanin alpha subunit	3-17		+	0.651434		+	1	1.27142e-06	60.949	1	unknown	TPLTEAVSTADSQGR	TPLTEAVS(0.046)T(0.651)ADS(0.302)QGR	3	-0.20611				0	0	0	0	0.765718	1.34583	1.72696	736830	338800	285670	112360
sll1578	Q54715	PHCA	>sp|Q54715|PHCA_SYNY3 C-phycocyanin alpha chain OS=Synechocystis sp. (strain PCC 6803 / Kazusa) GN=cpcA PE=1 SV=1;>sll1578 phycocyanin alpha subunit	43-79		+	0.700588	+		1	1.54925e-15	58.001	1	unknown	ALTDNAQSLVNGAAQAVYNKFPYTTQTQGNNFAADQR	ALTDNAQS(0.008)LVNGAAQAVY(0.701)NKFPY(0.081)T(0.089)T(0.089)QT(0.032)QGNNFAADQR	4	0.99158	1.86621	1.38056	0.714301	1189800	185680	859600	144550				0	0	0	0
sll1578	Q54715	PHCA	>sp|Q54715|PHCA_SYNY3 C-phycocyanin alpha chain OS=Synechocystis sp. (strain PCC 6803 / Kazusa) GN=cpcA PE=1 SV=1;>sll1578 phycocyanin alpha subunit	63-79		+	0.562678	+	+	2	1.05908e-50	115.8	1	unknown	FPYTTQTQGNNFAADQR	FPY(0.429)T(0.563)T(0.008)QTQGNNFAADQR	2	-0.015062	1.27432	0.856916	0.66023	124580000	40875000	60064000	23644000	1.17659	1.46419	0.928926	2312600	838620	1043600	430390
sll1626	P73722		>tr|P73722|P73722_SYNY3 SOS function regulatory protein OS=Synechocystis sp. (strain PCC 6803 / Kazusa) GN=lexA PE=3 SV=1;>sll1626 LexA repressor	107	+		0.977441		+	1	0.0212644	74.439	1	S	SSVFALR	S(0.977)S(0.023)VFALR	2	0.17606				0	0	0	0	0.981933	1.71845	1.82857	988670	214150	243350	531170
sll1656	P72815		>tr|P72815|P72815_SYNY3 Sll1656 protein OS=Synechocystis sp. (strain PCC 6803 / Kazusa) GN=sll1656 PE=4 SV=1;>sll1656 hypothetical protein	6	+		1				9.01627e-06	68.41	1	T	RNTELANPIPQAALR	RNT(1)ELANPIPQAALR	3	-0.35249				917800	0	0	917800				0	0	0	0
sll1665	P72805		>tr|P72805|P72805_SYNY3 Sll1665 protein OS=Synechocystis sp. (strain PCC 6803 / Kazusa) GN=sll1665 PE=4 SV=1;>sll1665 unknown protein	50	+		0.888949		+	1	1.26904e-06	63.488	1	T	SASEDTETLQFQLEAQK	S(0.05)AS(0.044)EDT(0.889)ET(0.016)LQFQLEAQK	3	0.36872				0	0	0	0	0.986629	3.66136	3.44768	5378900	971170	645830	3761900
sll1665	P72805		>tr|P72805|P72805_SYNY3 Sll1665 protein OS=Synechocystis sp. (strain PCC 6803 / Kazusa) GN=sll1665 PE=4 SV=1;>sll1665 unknown protein	71-100		+	0.38442				1.67919e-19	72.389	1	unknown	LESLESSHRNQLDELQTAQAAALAQLTAEK	LES(0.384)LES(0.308)S(0.308)HRNQLDELQTAQAAALAQLTAEK	4	-1.2532				0	0	0	0				0	0	0	0
sll1747	P23353	AROC	>sp|P23353|AROC_SYNY3 Chorismate synthase OS=Synechocystis sp. (strain PCC 6803 / Kazusa) GN=aroC PE=3 SV=2;>sll1747 chorismate synthase	278-297		+	0.499999		+	1	1.19836e-11	72.793	1	unknown	TNRSGGVQGGISNGEPIIMR	T(0.5)NRS(0.5)GGVQGGISNGEPIIMR	3	-0.25777				0	0	0	0	1.21626	3.44267	2.31366	1174600	197040	228950	748580
sll1758	P73648	GLMM	>sp|P73648|GLMM_SYNY3 Phosphoglucosamine mutase OS=Synechocystis sp. (strain PCC 6803 / Kazusa) GN=glmM PE=3 SV=1;>sll1758 MrsA protein homolog	117-138		+	0.802844				8.29809e-18	81.016	1	unknown	TAAIGGIMISASHNPPEDNGIK	TAAIGGIMIS(0.803)AS(0.197)HNPPEDNGIK	3	-0.067277				6245500	1904900	2022100	2318500				17293000	3221500	1870100	12202000
sll1809	P73307	RS8	>sp|P73307|RS8_SYNY3 30S ribosomal protein S8 OS=Synechocystis sp. (strain PCC 6803 / Kazusa) GN=rpsH PE=3 SV=1;>sll1809 30S ribosomal protein S8	70	+		1		+	1	9.92856e-23	127.36	1	T	TRQPLINTLQR	T(1)RQPLINTLQR	3	0.20742				0	0	0	0	0.937525	0.778504	0.681033	5849100	2776300	1935500	1137300
sll1812	P73304	RS5	>sp|P73304|RS5_SYNY3 30S ribosomal protein S5 OS=Synechocystis sp. (strain PCC 6803 / Kazusa) GN=rpsE PE=3 SV=1;>sll1812 30S ribosomal protein S5	85-100		+	0.572627	+		1	0.00123814	49.559	1	unknown	SNSITHITNGVSGGAK	S(0.153)NS(0.573)IT(0.274)HIT(0.001)NGVSGGAK	2	-0.068008	1.0101	1.26684	1.17854	1305900	403500	518850	383580				0	0	0	0
sll1921	P73240		>tr|P73240|P73240_SYNY3 Sll1921 protein OS=Synechocystis sp. (strain PCC 6803 / Kazusa) GN=sll1921 PE=4 SV=1;>sll1921 hypothetical protein	196	+		0.9992				3.75831e-110	185.67	1	S	IILNPFASNSGNGK	IILNPFAS(0.999)NS(0.001)GNGK	2	0.12887				21532000	5996200	4772500	10764000				65782000	11424000	10150000	44208000
slr0009	P54205	RBL	>sp|P54205|RBL_SYNY3 Ribulose bisphosphate carboxylase large chain OS=Synechocystis sp. (strain PCC 6803 / Kazusa) GN=cbbL PE=1 SV=1;>slr0009 ribulose bisphosphate carboxylase large subunit	323	+		0.83117		+	1	0.000141955	48.288	1	S	LSGGDHLHSGTVVGK	LS(0.001)GGDHLHS(0.831)GT(0.168)VVGK	3	0.41272				0	0	0	0	0.980418	2.79894	2.77957	3491200	768250	929430	1793500
slr0012	P54206	RBS	>sp|P54206|RBS_SYNY3 Ribulose bisphosphate carboxylase small chain OS=Synechocystis sp. (strain PCC 6803 / Kazusa) GN=cbbS PE=3 SV=1;>slr0012 ribulose bisphosphate carboxylase small subunit	78	+		1		+	1	1.79577e-14	88.075	1	S	ECRSENPNCYIR	ECRS(1)ENPNCYIR	3	-0.95089				0	0	0	0	0.906012	3.56353	3.93922	7308400	1212100	1522000	4574300
slr0038	Q55457		>tr|Q55457|Q55457_SYNY3 Slr0038 protein OS=Synechocystis sp. (strain PCC 6803 / Kazusa) GN=slr0038 PE=4 SV=1;>slr0038 hypothetical protein	7	+		0.999999	+	+	2	1.3009e-66	158.17	1	S	SSTAISQLQPADKR	SSTAIS(1)QLQPADKR	3	0.079252	2.36455	1.03823	0.47017	14997000	2393300	8220900	4382900	0.806601	1.61569	1.91097	18263000	3133900	4203100	10926000
slr0040	Q55460	CMPA	>sp|Q55460|CMPA_SYNY3 Bicarbonate-binding protein CmpA OS=Synechocystis sp. (strain PCC 6803 / Kazusa) GN=cmpA PE=1 SV=1;>slr0040 bicarbonate transport system substrate-binding protein	110	+		0.989415		+	1	3.89506e-14	52.697	1	S	DNVTIGSQGGGIDGGQWQMPMPHLITEGIITNGNK	DNVT(0.006)IGS(0.989)QGGGIDGGQWQMPMPHLIT(0.005)EGIITNGNK	4	1.1421				0	0	0	0	0.809326	1.22498	1.1548	33658000	12853000	10021000	10784000
slr0067	P53383	MRP	>sp|P53383|MRP_SYNY3 Protein mrp homolog OS=Synechocystis sp. (strain PCC 6803 / Kazusa) GN=mrp PE=3 SV=1;>slr0067 MRP protein homolog	86	+		1		+	1	2.32352e-07	100.93	1	S	SLPDRQSVGQVK	S(1)LPDRQSVGQVK	3	0.24406				0	0	0	0	0.327852	2.1368	9.78159	8302200	2215500	757190	5329600
slr0073	Q55788		>tr|Q55788|Q55788_SYNY3 Sensory transduction histidine kinase OS=Synechocystis sp. (strain PCC 6803 / Kazusa) GN=slr0073 PE=4 SV=1;>slr0073 two-component sensor histidine kinase	169	+		0.963044		+	1	4.79927e-30	100.28	1	T	STSTGTFNESDVPEEIK	S(0.001)T(0.001)S(0.034)T(0.963)GT(0.001)FNESDVPEEIK	2	-0.22965				0	0	0	0	0.654259	0.864556	0.943846	3277200	613720	846360	1817100
slr0073	Q55788		>tr|Q55788|Q55788_SYNY3 Sensory transduction histidine kinase OS=Synechocystis sp. (strain PCC 6803 / Kazusa) GN=slr0073 PE=4 SV=1;>slr0073 two-component sensor histidine kinase	167	+		0.842376	+	+	2	9.79921e-51	116.43	1;2	T	STSTGTFNESDVPEEIK	S(0.103)T(0.842)S(0.041)T(0.011)GT(0.003)FNESDVPEEIK	2	0.32666	1.90099	2.56879	1.25879	146600000	20119000	47439000	79042000	1.21461	1.49529	1.40145	233390000	35509000	57934000	139950000
slr0073	Q55788		>tr|Q55788|Q55788_SYNY3 Sensory transduction histidine kinase OS=Synechocystis sp. (strain PCC 6803 / Kazusa) GN=slr0073 PE=4 SV=1;>slr0073 two-component sensor histidine kinase	171	+		0.999306	+	+	2	1.46972e-102	172.83	1;2	T	STSTGTFNESDVPEEIK	STST(0.001)GT(0.999)FNESDVPEEIK	2	0.21098	1.85294	1.77524	0.996492	63759000	12010000	23231000	28518000	1.19588	3.43044	2.35881	133540000	16231000	28272000	89040000
slr0073	Q55788		>tr|Q55788|Q55788_SYNY3 Sensory transduction histidine kinase OS=Synechocystis sp. (strain PCC 6803 / Kazusa) GN=slr0073 PE=4 SV=1;>slr0073 two-component sensor histidine kinase	302	+		1	+	+	2	0.0231955	54.539	1	S	VFNDSQLR	VFNDS(1)QLR	2	-0.087003	1.45724	1.29988	0.883651	427890	98818	143500	185570	1.09589	2.42712	2.2971	1899400	311240	390690	1197500
slr0073	Q55788		>tr|Q55788|Q55788_SYNY3 Sensory transduction histidine kinase OS=Synechocystis sp. (strain PCC 6803 / Kazusa) GN=slr0073 PE=4 SV=1;>slr0073 two-component sensor histidine kinase	166	+		0.758797				1.21954e-14	79.193	1	S	STSTGTFNESDVPEEIK	S(0.759)T(0.128)S(0.038)T(0.038)GT(0.038)FNESDVPEEIK	2	0.31466				0	0	0	0				0	0	0	0
slr0073	Q55788		>tr|Q55788|Q55788_SYNY3 Sensory transduction histidine kinase OS=Synechocystis sp. (strain PCC 6803 / Kazusa) GN=slr0073 PE=4 SV=1;>slr0073 two-component sensor histidine kinase	166-182		+	0.539998	+		1	4.62476e-30	100.41	1	unknown	STSTGTFNESDVPEEIK	S(0.016)T(0.298)S(0.54)T(0.146)GT(0.001)FNESDVPEEIK	2	0.7234	2.0024	3.25662	1.10458	17574000	2263000	5776500	9534500				0	0	0	0
slr0148	P74447		>slr0148 hypothetical protein;>tr|P74447|P74447_SYNY3 Ferredoxin OS=Synechocystis sp. (strain PCC 6803 / Kazusa) GN=slr0148 PE=4 SV=1	18;44	+		1	+	+	2	1.28715e-214	242.11	1	T	VAIETNDNLLSGLLGQDLR	VAIET(1)NDNLLSGLLGQDLR	2	0.011477	0.610664	0.470994	0.858772	6990600	3129200	2171700	1689700	0.483699	2.85991	4.89609	607500000	73051000	89714000	444730000
slr0148	P74447		>slr0148 hypothetical protein;>tr|P74447|P74447_SYNY3 Ferredoxin OS=Synechocystis sp. (strain PCC 6803 / Kazusa) GN=slr0148 PE=4 SV=1	72;98	+		0.997049	+	+	2	7.29223e-79	184.24	1	T	TLEVITTHNR	TLEVIT(0.997)T(0.003)HNR	3	-1.3458	0.465785	0.399897	0.930924	967430000	439320000	301650000	226460000	0.519812	0.548922	0.831683	829300000	294540000	294360000	240400000
slr0151	P74450		>tr|P74450|P74450_SYNY3 Slr0151 protein OS=Synechocystis sp. (strain PCC 6803 / Kazusa) GN=slr0151 PE=4 SV=1;>slr0151 unknown protein	104-128		+	0.761619		+	1	5.82064e-15	61.725	1	unknown	FQGDIQTSLGQQQQAIAANQENLTK	FQGDIQT(0.762)S(0.238)LGQQQQAIAANQENLTK	3	0.28034				648640	0	0	648640	0.626855	1.25252	2.52971	3940700	794060	830680	2315900
slr0152	P74451		>tr|P74451|P74451_SYNY3 Serine/threonine protein kinase OS=Synechocystis sp. (strain PCC 6803 / Kazusa) GN=slr0152 PE=4 SV=1;>slr0152 serine/threonine protein kinase	189	+		0.998258				3.56718e-11	77.746	1	T	GYTGSPAYMAPER	GYT(0.998)GS(0.002)PAYMAPER	2	0.31998				11239000	2818800	5615900	2803800				9757000	3193800	3773200	2790000
slr0164	P74466	CLPR	>sp|P74466|CLPR_SYNY3 Putative ATP-dependent Clp protease proteolytic subunit-like OS=Synechocystis sp. (strain PCC 6803 / Kazusa) GN=clpR PE=3 SV=1;>slr0164 ATP-dependent Clp protease proteolytic subunit	156	+		1				2.36752e-58	164.28	1	T	TGAQGQATDIQIR	TGAQGQAT(1)DIQIR	2	-1.3186				4235300	0	0	4235300				7098300	0	0	7098300
slr0213	P49057	GUAA	>sp|P49057|GUAA_SYNY3 GMP synthase [glutamine-hydrolyzing] OS=Synechocystis sp. (strain PCC 6803 / Kazusa) GN=guaA PE=3 SV=1;>slr0213 GMP synthetase	2-233		+	0.755323	+	+	2	4.21129e-07	45.042	1	unknown	TTQIPVPPVVSDQALPDRISDR	T(0.244)T(0.755)QIPVPPVVSDQALPDRISDR	3	0.22769	1.65306	2.48553	1.63309	1030600	206220	290000	534360	0.632767	1.6431	2.42913	4323100	1155500	962310	2205300
slr0322	Q55527		>tr|Q55527|Q55527_SYNY3 CheA like protein OS=Synechocystis sp. (strain PCC 6803 / Kazusa) GN=slr0322 PE=4 SV=1;>slr0322 two-component hybrid sensor and regulator	959	+		1	+	+	2	1.10972e-06	113.66	1	T	SNPGTLR	SNPGT(1)LR	2	0.12642	1.34402	1.41308	1.19866	24322000	5158300	8734000	10430000	0.604908	0.783854	1.1071	508770	172540	145840	190390
slr0397	P74427		>tr|P74427|P74427_SYNY3 Slr0397 protein OS=Synechocystis sp. (strain PCC 6803 / Kazusa) GN=slr0397 PE=4 SV=1;>slr0397 hypothetical protein	4	+		0.999998	+	+	2	2.67502e-26	107.75	1	T	VLTQFASSPAPPQSFAVAPNR	VLT(1)QFASSPAPPQSFAVAPNR	2	0.2801	2.11496	14.9219	7.23566	97008000	3771900	9496900	83739000	1.73926	21.517	10.6415	34860000	1231200	3044400	30584000
slr0426	Q55759	GCH1	>sp|Q55759|GCH1_SYNY3 GTP cyclohydrolase 1 OS=Synechocystis sp. (strain PCC 6803 / Kazusa) GN=folE PE=3 SV=1;>slr0426 GTP cyclohydrolase I	30	+		0.992556	+	+	2	1.03212e-11	69.704	1	T	LVNQLSSLPDRNTHNGQEVK	LVNQLS(0.004)S(0.004)LPDRNT(0.993)HNGQEVK	4	-0.79143	0.69066	1.23243	1.73502	451700	133850	151860	165990	0.490492	0.877351	1.67798	5212200	2247500	1652000	1312700
slr0476	Q55171		>tr|Q55171|Q55171_SYNY3 Slr0476 protein OS=Synechocystis sp. (strain PCC 6803 / Kazusa) GN=slr0476 PE=4 SV=1;>slr0476 unknown protein	60	+		0.999464	+	+	2	0.000462233	51.03	1	T	GMPTNRPIEASK	GMPT(0.999)NRPIEAS(0.001)K	3	-0.18262	0.315022	0.353404	0.83963	90466	51262	20308	18896	0.142379	0.550562	3.33523	2302100	1077400	285140	939550
slr0476	Q55171		>tr|Q55171|Q55171_SYNY3 Slr0476 protein OS=Synechocystis sp. (strain PCC 6803 / Kazusa) GN=slr0476 PE=4 SV=1;>slr0476 unknown protein	2-25		+	0.727425	+		1	7.45799e-15	69.578	1	unknown	TEEQQGPNTTPNEETASKTTAANR	TEEQQGPNTTPNEET(0.002)AS(0.062)KT(0.209)T(0.727)AANR	3	-0.13196	0.524945	0.835179	1.1582	12664000	5620000	4124700	2919400				0	0	0	0
slr0476	Q55171		>tr|Q55171|Q55171_SYNY3 Slr0476 protein OS=Synechocystis sp. (strain PCC 6803 / Kazusa) GN=slr0476 PE=4 SV=1;>slr0476 unknown protein	2-19		+	0.701337	+	+	2	0.000173813	44.312	1	unknown	TEEQQGPNTTPNEETASK	TEEQQGPNT(0.015)T(0.015)PNEET(0.268)AS(0.701)K	3	0.46747	0.497879	0.518894	0.667904	6415800	2542900	2215700	1657200	0.956898	0.815267	0.813223	2497300	586280	1076300	834770
slr0483	Q55176		>tr|Q55176|Q55176_SYNY3 Slr0483 protein OS=Synechocystis sp. (strain PCC 6803 / Kazusa) GN=slr0483 PE=4 SV=1;>slr0483 hypothetical protein	28-40		+	0.88834	+	+	2	1.9199e-36	125.5	1	unknown	TDVGPITTPNPQK	TDVGPIT(0.888)T(0.112)PNPQK	2	0.60386	1.06751	0.400116	0.330974	5414900	2116200	2528200	770470	0.557316	0.516755	0.632188	17646000	9144200	4674700	3826800
slr0503	Q55823	YC66L	>sp|Q55823|YC66L_SYNY3 Ycf66-like protein OS=Synechocystis sp. (strain PCC 6803 / Kazusa) GN=slr0503 PE=3 SV=1;>slr0503 hypothetical protein YCF66	166	+		0.999938	+	+	2	1.63344e-10	78.69	1	T	NAPPTNPNPRPTR	NAPPT(1)NPNPRPTR	3	0.14478	0.361087	0.666178	1.90317	24803000	9006700	6176900	9619400	0.108202	0.339336	2.95103	9007800	5619100	785200	2603500
slr0585	P77973	ASSY	>sp|P77973|ASSY_SYNY3 Argininosuccinate synthase OS=Synechocystis sp. (strain PCC 6803 / Kazusa) GN=argG PE=1 SV=1;>slr0585 argininosuccinate synthetase	173	+		0.986872	+	+	2	3.82232e-37	128.85	1	S	SSPYSIDRNILGR	S(0.987)S(0.013)PYSIDRNILGR	3	-0.051185	1.40661	0.992373	0.748155	9470000	2068000	3385500	4016500	2.27293	3.50454	1.51899	50005000	4935800	11887000	33183000
slr0599	P74745	SPKC	>sp|P74745|SPKC_SYNY3 Serine/threonine-protein kinase C OS=Synechocystis sp. (strain PCC 6803 / Kazusa) GN=spkC PE=1 SV=1;>slr0599 serine/threonine kinase	291	+		1	+		1	6.34558e-28	125.39	1;2	T	GDRPGNTVANGKTK	GDRPGNT(1)VANGKT(1)K	2	0.55373	0.787445	0.284235	0.325529	85643000	33084000	40854000	11705000				0	0	0	0
slr0599	P74745	SPKC	>sp|P74745|SPKC_SYNY3 Serine/threonine-protein kinase C OS=Synechocystis sp. (strain PCC 6803 / Kazusa) GN=spkC PE=1 SV=1;>slr0599 serine/threonine kinase	297	+		1	+		1	6.34558e-28	125.39	1;2	T	GDRPGNTVANGKTK	GDRPGNT(1)VANGKT(1)K	2	0.55373	0.787445	0.284235	0.325529	85643000	33084000	40854000	11705000				0	0	0	0
slr0599	P74745	SPKC	>sp|P74745|SPKC_SYNY3 Serine/threonine-protein kinase C OS=Synechocystis sp. (strain PCC 6803 / Kazusa) GN=spkC PE=1 SV=1;>slr0599 serine/threonine kinase	307	+		0.981168	+		1	7.47222e-36	98.978	1;2	T	SNHQPTAPTLVVGTPYNANDTQATK	SNHQPT(0.016)APT(0.981)LVVGT(0.003)PYNANDT(0.973)QAT(0.026)K	3	0.11594	0.644579	0.286141	0.410786	29847000	14915000	11209000	3722900				0	0	0	0
slr0599	P74745	SPKC	>sp|P74745|SPKC_SYNY3 Serine/threonine-protein kinase C OS=Synechocystis sp. (strain PCC 6803 / Kazusa) GN=spkC PE=1 SV=1;>slr0599 serine/threonine kinase	229	+		0.881366	+	+	2	4.62717e-22	109.65	1	S	TPQYLTSDSRTGEILWR	TPQYLT(0.012)S(0.063)DS(0.881)RT(0.043)GEILWR	3	-0.39693	0.363242	1.18248	4.10828	45375000	12561000	6753000	26062000	0.147202	2.33489	15.9193	54961000	9421900	2246800	43292000
slr0599	P74745	SPKC	>sp|P74745|SPKC_SYNY3 Serine/threonine-protein kinase C OS=Synechocystis sp. (strain PCC 6803 / Kazusa) GN=spkC PE=1 SV=1;>slr0599 serine/threonine kinase	304	+		0.950478	+	+	2	3.06481e-53	110.78	1;2	T	SNHQPTAPTLVVGTPYNANDTQATK	S(0.044)NHQPT(0.95)APT(0.006)LVVGTPYNANDTQATK	3	-0.70515	0.849926	1.14225	1.42496	25607000	13031000	9346700	3229200	0.142495	0.409406	2.07931	81818000	45417000	12708000	23693000
slr0599	P74745	SPKC	>sp|P74745|SPKC_SYNY3 Serine/threonine-protein kinase C OS=Synechocystis sp. (strain PCC 6803 / Kazusa) GN=spkC PE=1 SV=1;>slr0599 serine/threonine kinase	312	+		0.977284	+	+	2	1.13188e-53	110.6	1	T	SNHQPTAPTLVVGTPYNANDTQATK	SNHQPTAPT(0.007)LVVGT(0.977)PY(0.016)NANDTQATK	3	-0.80653	0.622142	0.266773	0.377604	142800000	60788000	61827000	20186000	0.136312	0.183458	1.39712	108350000	61234000	15545000	31572000
slr0599	P74745	SPKC	>sp|P74745|SPKC_SYNY3 Serine/threonine-protein kinase C OS=Synechocystis sp. (strain PCC 6803 / Kazusa) GN=spkC PE=1 SV=1;>slr0599 serine/threonine kinase	319	+		0.986745	+	+	2	2.75204e-53	110.78	1;2	T	SNHQPTAPTLVVGTPYNANDTQATK	S(0.045)NHQPT(0.947)APT(0.008)LVVGTPYNANDT(0.987)QAT(0.013)K	3	-0.19122	0.70308	0.13346	0.167174	207670000	100380000	95501000	11795000	0.137973	0.367511	1.82669	35953000	21015000	4216000	10722000
slr0599	P74745	SPKC	>sp|P74745|SPKC_SYNY3 Serine/threonine-protein kinase C OS=Synechocystis sp. (strain PCC 6803 / Kazusa) GN=spkC PE=1 SV=1;>slr0599 serine/threonine kinase	299-223		+	0.70932		+	1	1.81462e-15	56.431	1	unknown	SNHQPTAPTLVVGTPYNANDTQATK	SNHQPT(0.001)APT(0.004)LVVGT(0.285)PY(0.709)NANDT(0.001)QATK	4	-0.62586				0	0	0	0	0.156755	0.457319	2.12152	5056300	2603300	732790	1720300
slr0599	P74745	SPKC	>sp|P74745|SPKC_SYNY3 Serine/threonine-protein kinase C OS=Synechocystis sp. (strain PCC 6803 / Kazusa) GN=spkC PE=1 SV=1;>slr0599 serine/threonine kinase	121-137		+	0.85125	+	+	2	8.31708e-31	113.54	1	unknown	TPQYLTSDSRTGEILWR	TPQYLT(0.037)S(0.851)DS(0.108)RT(0.003)GEILWR	3	-0.21234	0.362637	1.31733	3.60049	28509000	7938800	4452300	16118000	0.141189	1.97865	15.4232	43970000	8085500	1737600	34146000
slr0599	P74745	SPKC	>sp|P74745|SPKC_SYNY3 Serine/threonine-protein kinase C OS=Synechocystis sp. (strain PCC 6803 / Kazusa) GN=spkC PE=1 SV=1;>slr0599 serine/threonine kinase	324-343		+	0.763549	+	+	2	2.18057e-08	64.705	1	unknown	VYTQEFTGYTETQEGSPLMK	VY(0.212)T(0.764)QEFT(0.018)GY(0.002)T(0.002)ET(0.001)QEGSPLMK	3	-0.62271	0.695451	0.0775971	0.129482	3394900	1698200	1516600	180160	0.178675	0.466153	1.98303	4824300	2525400	687180	1611700
slr0599	P74745	SPKC	>sp|P74745|SPKC_SYNY3 Serine/threonine-protein kinase C OS=Synechocystis sp. (strain PCC 6803 / Kazusa) GN=spkC PE=1 SV=1;>slr0599 serine/threonine kinase	263-284		+	0.497339				1.02539e-07	45.363	1	unknown	FNSATAMAQTLQGNFSNVPMTK	FNSAT(0.001)AMAQT(0.497)LQGNFS(0.497)NVPMT(0.004)K	3	-0.13543				0	0	0	0				0	0	0	0
slr0686	P72954		>tr|P72954|P72954_SYNY3 Slr0686 protein OS=Synechocystis sp. (strain PCC 6803 / Kazusa) GN=slr0686 PE=4 SV=1;>slr0686 hypothetical protein	2	+		1				0.000156059	88.561	1	T	TNQPNQVDPESR	T(1)NQPNQVDPESR	2	0.14388				0	0	0	0				0	0	0	0
slr0700	Q55962		>tr|Q55962|Q55962_SYNY3 Slr0700 protein OS=Synechocystis sp. (strain PCC 6803 / Kazusa) GN=slr0700 PE=4 SV=1;>slr0700 probable amino acid permease	2	+		0.998298				1.07566e-07	72.433	1	T	TVLTNSSSVPQLNR	T(0.998)VLT(0.002)NSSSVPQLNR	2	-0.20353				0	0	0	0				0	0	0	0
slr0700	Q55962		>tr|Q55962|Q55962_SYNY3 Slr0700 protein OS=Synechocystis sp. (strain PCC 6803 / Kazusa) GN=slr0700 PE=4 SV=1;>slr0700 probable amino acid permease	5	+		0.999651				6.24182e-32	138.91	1	T	TVLTNSSSVPQLNR	TVLT(1)NSSSVPQLNR	2	-0.091648				0	0	0	0				0	0	0	0
slr0737	P19569	PSAD	>sp|P19569|PSAD_SYNY3 Photosystem I reaction center subunit II OS=Synechocystis sp. (strain PCC 6803 / Kazusa) GN=psaD PE=1 SV=2;>slr0737 photosystem I subunit II	15	+		0.920163	+	+	2	3.14357e-10	89.507	1	T	FGGSTGGLLSK	FGGS(0.08)T(0.92)GGLLSK	2	0.076991	0.873068	0.830076	0.933183	16434000	4528900	6124300	5780900	0.582854	2.42842	3.58475	54050000	11768000	10437000	31845000
slr0737	P19569	PSAD	>sp|P19569|PSAD_SYNY3 Photosystem I reaction center subunit II OS=Synechocystis sp. (strain PCC 6803 / Kazusa) GN=psaD PE=1 SV=2;>slr0737 photosystem I subunit II	134	+		0.974088	+	+	2	9.29113e-07	59.163	1	S	IGQNPEPVTIKFSGK	IGQNPEPVT(0.026)IKFS(0.974)GK	3	-0.98555	0.428093	0.899344	2.26325	5438200	1818500	1151000	2468600	0.317308	3.53614	8.84422	19456000	2894500	1457700	15104000
slr0737	P19569	PSAD	>sp|P19569|PSAD_SYNY3 Photosystem I reaction center subunit II OS=Synechocystis sp. (strain PCC 6803 / Kazusa) GN=psaD PE=1 SV=2;>slr0737 photosystem I subunit II	11-21		+	0.562038		+	1	0.0145632	85.837	1	unknown	FGGSTGGLLSK	FGGS(0.562)T(0.438)GGLLSK	2	-0.14591				0	0	0	0	0.68366	2.88082	3.30634	13129000	2372300	2789900	7967000
slr0836	Q55420		>tr|Q55420|Q55420_SYNY3 dTDP-glucose 4,6-dehydratase OS=Synechocystis sp. (strain PCC 6803 / Kazusa) GN=rfbB PE=3 SV=1;>slr0836 dTDP-glucose 4,6-dehydratase	291	+		0.999733		+	1	8.95118e-06	64.454	1	T	QLISYVTDRPGHDRR	QLISYVT(1)DRPGHDRR	4	1.2925				0	0	0	0	0.216626	1.70898	7.75087	973780	205970	32057	735750
slr0869	P73765		>tr|P73765|P73765_SYNY3 Slr0869 protein OS=Synechocystis sp. (strain PCC 6803 / Kazusa) GN=slr0869 PE=4 SV=1;>slr0869 hypothetical protein	663-685		+	0.75368		+	1	1.16752e-11	67.911	1	unknown	QTLQQTSQGYDAQAIVEAEPAIK	QT(0.025)LQQT(0.754)S(0.22)QGYDAQAIVEAEPAIK	3	0.32152				949500	0	0	949500	0.793127	3.33027	4.12994	4081400	206430	99573	3775400
slr0875	P73553	MSCL	>sp|P73553|MSCL_SYNY3 Large-conductance mechanosensitive channel OS=Synechocystis sp. (strain PCC 6803 / Kazusa) GN=mscL PE=3 SV=1;>slr0875 large-conductance mechanosensitive channel	144	+		0.954878	+		1	1.00822e-21	97.203	1	S	LITTLENQQSSSQ	LITTLENQQS(0.011)S(0.034)S(0.955)Q	2	0.55752	0.641861	0.21768	0.379785	15874000	5472500	3973700	6428200				9664400	1972400	398670	7293300
slr1044	P73008		>tr|P73008|P73008_SYNY3 Methyl-accepting chemotaxis protein OS=Synechocystis sp. (strain PCC 6803 / Kazusa) GN=mcpA PE=4 SV=1;>slr1044 methyl-accepting chemotaxis protein, required for the biogenesis of thick pilli	151	+		0.980752	+		1	4.76623e-09	84.479	1	S	SSASFGTSGAR	S(0.981)S(0.019)ASFGTSGAR	2	-0.30483	1.85523	0.835157	0.54249	3340500	867400	1583700	889410				0	0	0	0
slr1044	P73008		>tr|P73008|P73008_SYNY3 Methyl-accepting chemotaxis protein OS=Synechocystis sp. (strain PCC 6803 / Kazusa) GN=mcpA PE=4 SV=1;>slr1044 methyl-accepting chemotaxis protein, required for the biogenesis of thick pilli	157	+		0.984343	+	+	2	1.95503e-63	168.82	1	T	SSASFGTSGAR	SSASFGT(0.984)S(0.016)GAR	2	-0.56076	1.41651	1.84492	1.54098	78229000	15127000	23073000	40029000	0.895308	1.79215	1.63161	8316000	1914700	1964100	4437300
slr1044	P73008		>tr|P73008|P73008_SYNY3 Methyl-accepting chemotaxis protein OS=Synechocystis sp. (strain PCC 6803 / Kazusa) GN=mcpA PE=4 SV=1;>slr1044 methyl-accepting chemotaxis protein, required for the biogenesis of thick pilli	136-150		+	0.939538	+	+	2	1.96954e-46	130.2	1	unknown	APSPTNPGMDHPFGR	APS(0.94)PT(0.06)NPGMDHPFGR	3	0.307	1.40554	1.14471	0.934918	63185000	16758000	23646000	22780000	0.672555	0.788654	0.930252	44438000	15483000	11784000	17171000
slr1102	P72746		>tr|P72746|P72746_SYNY3 Slr1102 protein OS=Synechocystis sp. (strain PCC 6803 / Kazusa) GN=slr1102 PE=4 SV=1;>slr1102 hypothetical protein	424	+		0.991792	+	+	2	3.50094e-58	129.43	1	T	QGYSETLANQALYDPISK	QGYS(0.008)ET(0.992)LANQALYDPISK	2	0.37742	7.39077	4.0982	0.582745	74855000	4786800	39432000	30636000	1.43744	6.26592	3.43636	162050000	14275000	32330000	115440000
slr1103	P72747		>tr|P72747|P72747_SYNY3 Slr1103 protein OS=Synechocystis sp. (strain PCC 6803 / Kazusa) GN=slr1103 PE=4 SV=1;>slr1103 hypothetical protein	60	+		0.876038		+	1	1.90779e-11	78.69	1	S	IKPTSQNEGYSYR	IKPT(0.124)S(0.876)QNEGYSYR	3	-0.29179				0	0	0	0	1.20344	12.1669	9.93781	1109500	73334	118690	917450
slr1103	P72747		>tr|P72747|P72747_SYNY3 Slr1103 protein OS=Synechocystis sp. (strain PCC 6803 / Kazusa) GN=slr1103 PE=4 SV=1;>slr1103 hypothetical protein	146	+		0.982536	+	+	2	1.7119e-93	181.98	1	S	STIINEQEQEASR	S(0.983)T(0.017)IINEQEQEASR	2	0.48166	3.1796	5.02863	1.61545	14043000	1407400	4146200	8489300	0.335025	2.26927	6.05265	3150700	312470	258570	2579700
slr1103	P72747		>tr|P72747|P72747_SYNY3 Slr1103 protein OS=Synechocystis sp. (strain PCC 6803 / Kazusa) GN=slr1103 PE=4 SV=1;>slr1103 hypothetical protein	146-158		+	0.969318	+	+	2	6.28962e-25	107.5	1	unknown	STIINEQEQEASR	S(0.031)T(0.969)IINEQEQEASR	2	-0.77623	2.02536	4.131	2.12445	13939000	1311700	3292000	9335100	0.861703	4.12465	3.41455	10539000	1529200	1705500	7304400
slr1128	P72655	Y1128	>sp|P72655|Y1128_SYNY3 Uncharacterized protein slr1128 OS=Synechocystis sp. (strain PCC 6803 / Kazusa) GN=slr1128 PE=3 SV=1;>slr1128 hypothetical protein	195	+		0.840086	+		1	2.24304e-19	64.726	1	S	RAAILTSEGQRDSAINSAQGDAQAR	RAAILT(0.079)S(0.079)EGQRDS(0.84)AINS(0.002)AQGDAQAR	3	1.387	0.628082	1.96227	2.47444	6747400	1261800	1471800	4013800				0	0	0	0
slr1128	P72655	Y1128	>sp|P72655|Y1128_SYNY3 Uncharacterized protein slr1128 OS=Synechocystis sp. (strain PCC 6803 / Kazusa) GN=slr1128 PE=3 SV=1;>slr1128 hypothetical protein	199	+		0.999998	+		1	6.7179e-07	95.197	1	S	DSAINSAQGDAQAR	DSAINS(1)AQGDAQAR	2	0.32073	0.918717	2.07421	1.96487	2211400	337930	592280	1281200				423550	0	0	423550
slr1128	P72655	Y1128	>sp|P72655|Y1128_SYNY3 Uncharacterized protein slr1128 OS=Synechocystis sp. (strain PCC 6803 / Kazusa) GN=slr1128 PE=3 SV=1;>slr1128 hypothetical protein	184-207		+	0.370421				1.34335e-05	45.042	1	unknown	AAILTSEGQRDSAINSAQGDAQAR	AAILT(0.37)S(0.37)EGQRDS(0.248)AINS(0.011)AQGDAQAR	3	0.13981				0	0	0	0				0	0	0	0
slr1137	Q06473	COX1	>sp|Q06473|COX1_SYNY3 Cytochrome c oxidase subunit 1 OS=Synechocystis sp. (strain PCC 6803 / Kazusa) GN=ctaD PE=3 SV=2;>slr1137 cytochrome c oxidase subunit I	9	+		1				2.37872e-49	157.68	1	T	TIAAENLTANHPR	TIAAENLT(1)ANHPR	2	0.040329				0	0	0	0				0	0	0	0
slr1165	P74241	SAT	>sp|P74241|SAT_SYNY3 Sulfate adenylyltransferase OS=Synechocystis sp. (strain PCC 6803 / Kazusa) GN=sat PE=3 SV=1;>slr1165 sulfate adenylyltransferase	2-18		+	0.333333				9.43389e-15	78.69	1	unknown	TTSLAAIAPHGGQLINR	T(0.333)T(0.333)S(0.333)LAAIAPHGGQLINR	3	0.15071				0	0	0	0				0	0	0	0
slr1225	P73469	SPKF	>sp|P73469|SPKF_SYNY3 Serine/threonine-protein kinase F OS=Synechocystis sp. (strain PCC 6803 / Kazusa) GN=spkF PE=1 SV=1;>slr1225 serine/threonine kinase	24	+		0.993305	+	+	2	1.93941e-68	125.04	1;2	T	LNSFPDLDNRNTLQTVQQR	LNSFPDLDNRNT(0.993)LQT(0.007)VQQR	3	-0.30829	2.01412	2.01625	0.858885	31940000	3943300	13317000	14680000	1.19357	2.96503	2.10455	33992000	4944600	5552300	23496000
slr1225	P73469	SPKF	>sp|P73469|SPKF_SYNY3 Serine/threonine-protein kinase F OS=Synechocystis sp. (strain PCC 6803 / Kazusa) GN=spkF PE=1 SV=1;>slr1225 serine/threonine kinase	27	+		0.994815	+	+	2	8.48624e-55	120.33	1;2	T	LNSFPDLDNRNTLQTVQQR	LNSFPDLDNRNT(0.005)LQT(0.995)VQQR	3	-0.029622	2.80853	3.2455	0.994774	25824000	2757700	10433000	12633000	1.05487	2.50799	2.21012	31174000	4020900	4939300	22213000
slr1225	P73469	SPKF	>sp|P73469|SPKF_SYNY3 Serine/threonine-protein kinase F OS=Synechocystis sp. (strain PCC 6803 / Kazusa) GN=spkF PE=1 SV=1;>slr1225 serine/threonine kinase	324-355		+	0.7456	+	+	2	3.76775e-13	57.997	1	unknown	APPGATVSTPQGTNTQIQPTPASSASPLTAPK	APPGAT(0.001)VS(0.003)T(0.009)PQGT(0.239)NT(0.746)QIQPT(0.002)PASSASPLTAPK	3	-0.1457	3.13099	14.2335	3.39698	16149000	355430	1598100	14195000	1.63231	8.33266	4.5095	6915700	223160	486340	6206200
slr1261	P73801	Y1261	>sp|P73801|Y1261_SYNY3 Uncharacterized protein slr1261 OS=Synechocystis sp. (strain PCC 6803 / Kazusa) GN=slr1261 PE=4 SV=1;>slr1261 hypothetical protein	55	+		1	+		1	0.00266623	77.068	1	S	LNPSQLPQAEGK	LNPS(1)QLPQAEGK	2	0.68722	1.8053	0.921962	0.405569	3098800	485650	2169500	443710				0	0	0	0
slr1277	P74189		>tr|P74189|P74189_SYNY3 General secretion pathway protein D OS=Synechocystis sp. (strain PCC 6803 / Kazusa) GN=gspD PE=3 SV=1;>slr1277 pilus assembly protein homologous to general secretion pathway protein D	368	+		0.999995		+	1	9.33061e-05	66.246	1	T	QPPTLVPLTVQK	QPPT(1)LVPLTVQK	3	0.20118				0	0	0	0	0.940048	3.36607	3.4202	2628100	213010	326130	2089000
slr1347	Q54735	CYNT	>slr1347 beta-type carbonic anhydrase localized in the carboxysome;>sp|Q54735|CYNT_SYNY3 Carbonic anhydrase OS=Synechocystis sp. (strain PCC 6803 / Kazusa) GN=icfA PE=1 SV=1	281-300; 244-263		+	0.534229	+	+	2	8.7278e-06	50.957	1	unknown	ATESPAPQLSPLPGFGHLPR	AT(0.465)ES(0.534)PAPQLSPLPGFGHLPR	3	-1.1406	0.961464	0.716677	0.817441	1117500	314540	326790	476190	1.59118	2.5372	1.47709	2444000	467360	636010	1340600
slr1468	P74153		>tr|P74153|P74153_SYNY3 Tymocyte protein cThy28kD OS=Synechocystis sp. (strain PCC 6803 / Kazusa) GN=slr1468 PE=4 SV=1;>slr1468 hypothetical protein	138	+		0.999999				0.00151459	63.091	1	S	LSVLPVSPAIANR	LSVLPVS(1)PAIANR	2	3.0198				0	0	0	0				0	0	0	0
slr1512	P73953		>tr|P73953|P73953_SYNY3 Slr1512 protein OS=Synechocystis sp. (strain PCC 6803 / Kazusa) GN=slr1512 PE=4 SV=1;>slr1512 sodium-dependent bicarbonate transporter	189	+		0.999984	+	+	2	1.16418e-06	78.674	1	T	QPVAAGDYGDQTDYPR	QPVAAGDYGDQT(1)DYPR	2	0.1312	1.91473	0.25323	0.28439	10207000	3515300	5696400	994970	0.599905	3.71229	5.32528	3503100	1048900	413000	2041300
slr1512	P73953		>tr|P73953|P73953_SYNY3 Slr1512 protein OS=Synechocystis sp. (strain PCC 6803 / Kazusa) GN=slr1512 PE=4 SV=1;>slr1512 sodium-dependent bicarbonate transporter	200	+		0.999051	+	+	2	2.0147e-21	84.975	1	S	TRQEYLSQQEPEDNRVK	T(0.001)RQEYLS(0.999)QQEPEDNRVK	3	0.40923	0.486234	0.419886	0.697187	48197000	23985000	14651000	9560600	0.246737	2.4764	8.42885	85318000	22924000	16340000	46054000
slr1513	P73954	Y1513	>sp|P73954|Y1513_SYNY3 Membrane-associated protein slr1513 OS=Synechocystis sp. (strain PCC 6803 / Kazusa) GN=slr1513 PE=1 SV=1;>slr1513 periplasmic protein, function unknown	53	+		0.975697	+	+	2	8.67838e-90	170.11	1	T	SSGQPNTSDIEANIK	SSGQPNT(0.976)S(0.024)DIEANIK	3	-0.063315	0.992671	3.35209	3.20039	148500000	36075000	32644000	79777000	0.328751	10.6502	23.6406	289490000	33785000	11314000	244390000
slr1513	P73954	Y1513	>sp|P73954|Y1513_SYNY3 Membrane-associated protein slr1513 OS=Synechocystis sp. (strain PCC 6803 / Kazusa) GN=slr1513 PE=1 SV=1;>slr1513 periplasmic protein, function unknown	54	+		0.882551	+	+	2	8.33932e-54	140.89	1	S	SSGQPNTSDIEANIK	SSGQPNT(0.117)S(0.883)DIEANIK	2	-0.18377	1.85053	1.81879	0.8821	3819200	923980	1456900	1438300	0.385491	3.59768	8.46288	41820000	3038200	1621600	37160000
slr1513	P73954	Y1513	>sp|P73954|Y1513_SYNY3 Membrane-associated protein slr1513 OS=Synechocystis sp. (strain PCC 6803 / Kazusa) GN=slr1513 PE=1 SV=1;>slr1513 periplasmic protein, function unknown	47-61		+	0.562324		+	1	3.38634e-22	88.872	1	unknown	NVRSSGQPNTSDIEANIK	NVRS(0.436)S(0.562)GQPNT(0.001)SDIEANIK	3	-0.59707				0	0	0	0	0.601481	5.87783	7.50476	9893800	1062200	863800	7967800
slr1655	P37277	PSAL	>sp|P37277|PSAL_SYNY3 Photosystem I reaction center subunit XI OS=Synechocystis sp. (strain PCC 6803 / Kazusa) GN=psaL PE=3 SV=1;>slr1655 photosystem I subunit XI	4	+		0.996281		+	1	6.37881e-08	50.879	1	S	AESNQVVQAYNGDPFVGHLSTPISDSAFTR	AES(0.996)NQVVQAY(0.004)NGDPFVGHLSTPISDSAFTR	3	-1.7584				0	0	0	0	1.06034	1.84188	2.10305	27058000	4322300	5940300	16795000
slr1686	P74282		>tr|P74282|P74282_SYNY3 Slr1686 protein OS=Synechocystis sp. (strain PCC 6803 / Kazusa) GN=slr1686 PE=4 SV=1;>slr1686 hypothetical protein	119	+		0.980025	+	+	2	1.27185e-62	117.8	1	T	LQSELSTLEQELAQQDSSPTGPGEEQKSSR	LQSELSTLEQELAQQDS(0.004)S(0.015)PT(0.98)GPGEEQKS(0.001)S(0.001)R	4	0.47359	0.699774	1.23897	2.04955	70342000	31220000	14044000	25078000	0.658968	1.44768	2.68786	304190000	113650000	25482000	165060000
slr1686	P74282		>tr|P74282|P74282_SYNY3 Slr1686 protein OS=Synechocystis sp. (strain PCC 6803 / Kazusa) GN=slr1686 PE=4 SV=1;>slr1686 hypothetical protein	100-129		+	0.730215		+	1	5.88925e-20	68.657	1	unknown	LQSELSTLEQELAQQDSSPTGPGEEQKSSR	LQSELST(0.001)LEQELAQQDS(0.73)S(0.244)PT(0.025)GPGEEQKSSR	4	-0.57606				0	0	0	0	3.17028	0.122114	0.0395916	8166800	4870600	2839600	456520
slr1704	P73207		>tr|P73207|P73207_SYNY3 Slr1704 protein OS=Synechocystis sp. (strain PCC 6803 / Kazusa) GN=slr1704 PE=4 SV=1;>slr1704 hypothetical protein	253-270		+	0.932746	+		1	2.1423e-05	61.276	1	unknown	IGNGQGQTVPTNNNSNWR	IGNGQGQT(0.001)VPT(0.933)NNNS(0.066)NWR	3	0.050512	0.381235	0.416248	0.957131	886990	104290	723670	59032				0	0	0	0
slr1710	P73218		>tr|P73218|P73218_SYNY3 Penicillin-binding protein 1B OS=Synechocystis sp. (strain PCC 6803 / Kazusa) GN=mrcB PE=4 SV=1;>slr1710 penicillin-binding protein	48	+		0.982993	+		1	0.000207454	62.94	1	S	IRLQESGKNSQSR	IRLQES(0.001)GKNS(0.983)QS(0.016)R	3	-0.65014	0.585729		5.63234	2913700	125010	115810	2672800				0	0	0	0
slr1710	P73218		>tr|P73218|P73218_SYNY3 Penicillin-binding protein 1B OS=Synechocystis sp. (strain PCC 6803 / Kazusa) GN=mrcB PE=4 SV=1;>slr1710 penicillin-binding protein	25	+		1	+	+	2	7.69755e-129	202.63	1	S	SQTNLSQGGNSQK	SQTNLSQGGNS(1)QK	2	0.13774	0.315201		3.88367	25391000	6328900	3597000	15465000	0.0570982	0.520878	9.49887	393020	178480	23183	191360
slr1841	P73409		>tr|P73409|P73409_SYNY3 Slr1841 protein OS=Synechocystis sp. (strain PCC 6803 / Kazusa) GN=slr1841 PE=4 SV=1;>slr1841 probable porin; major outer membrane protein	189	+		0.999888	+	+	2	9.6682e-06	72.21	1	T	TLNNQTDNNQAVFQNR	T(1)LNNQTDNNQAVFQNR	2	1.1794	0.780953	0.88531	1.11252	2054100	478980	681100	894060	2.10717	2.18923	1.07881	3515500	462080	1184900	1868600
slr1856	P73607		>tr|P73607|P73607_SYNY3 Stage II sporulation protein OS=Synechocystis sp. (strain PCC 6803 / Kazusa) GN=slr1856 PE=3 SV=1;>slr1856 phosphoprotein substrate of icfG gene cluster	54	+		0.984963	+	+	2	2.40706e-122	197.28	1	S	ILLDMTAVPYMSSAGLR	ILLDMTAVPY(0.004)MS(0.012)S(0.985)AGLR	2	-0.27424	0.898608	0.798683	1.0167	857900000	220720000	324600000	312580000	0.88614	4.22155	4.08898	779670000	75220000	154340000	550110000
slr1856	P73607		>tr|P73607|P73607_SYNY3 Stage II sporulation protein OS=Synechocystis sp. (strain PCC 6803 / Kazusa) GN=slr1856 PE=3 SV=1;>slr1856 phosphoprotein substrate of icfG gene cluster	42-58		+	0.920619	+	+	2	1.25523e-30	102.07	1	unknown	ILLDMTAVPYMSSAGLR	ILLDMT(0.006)AVPY(0.025)MS(0.921)S(0.048)AGLR	2	0.0013986	0.873932	0.80144	1.1038	195540000	53354000	70975000	71207000	0.78893	3.55475	3.59102	209040000	21074000	40302000	147660000
slr1859	P73609		>tr|P73609|P73609_SYNY3 Stage II sporulation protein OS=Synechocystis sp. (strain PCC 6803 / Kazusa) GN=slr1859 PE=3 SV=1;>slr1859 anti-sigma f factor antagonist	57	+		0.819911	+	+	2	1.69269e-10	70.094	1	S	LVLMMDQLEYMSSAGLR	LVLMMDQLEY(0.009)MS(0.171)S(0.82)AGLR	3	0.047294	0.703147	0.822878	1.06654	13823000	3670400	4472800	5679600	0.489717	4.90519	9.94148	148910000	9476400	17704000	121730000
slr1859	P73609		>tr|P73609|P73609_SYNY3 Stage II sporulation protein OS=Synechocystis sp. (strain PCC 6803 / Kazusa) GN=slr1859 PE=3 SV=1;>slr1859 anti-sigma f factor antagonist	45-61		+	0.673866	+	+	2	5.61364e-11	79.489	1	unknown	LVLMMDQLEYMSSAGLR	LVLMMDQLEYMS(0.674)S(0.326)AGLR	3	-0.62625	0.541355	0.847428	1.32056	1277700	315170	368680	593840	0.491017	5.96751	10.3229	29580000	1840300	2014700	25725000
slr1867	P73617	TRPD	>sp|P73617|TRPD_SYNY3 Anthranilate phosphoribosyltransferase OS=Synechocystis sp. (strain PCC 6803 / Kazusa) GN=trpD PE=3 SV=1;>slr1867 anthranilate phosphoribosyltransferase	1-19		+	0.701251				5.05762e-05	46.818	1	unknown	MNTTASSPWPPFLQQLLDR	MNT(0.191)T(0.701)AS(0.054)S(0.054)PWPPFLQQLLDR	3	0.95403				0	0	0	0				0	0	0	0
slr1945	P74507	GPMI	>sp|P74507|GPMI_SYNY3 2,3-bisphosphoglycerate-independent phosphoglycerate mutase OS=Synechocystis sp. (strain PCC 6803 / Kazusa) GN=gpmI PE=3 SV=1;>slr1945 2,3-bisphosphoglycerate-independent phosphoglycerate mutase	65	+		1	+	+	2	2.14514e-58	128.72	1	S	GQMGNSEVGHLNLGAGR	GQMGNS(1)EVGHLNLGAGR	3	-0.19358	1.14029	0.285939	0.254413	133730000	44899000	65837000	22991000	0.8915	0.28611	0.355219	108650000	39355000	46031000	23262000
slr1986	Q01952	PHAB	>sp|Q01952|PHAB_SYNY3 Allophycocyanin beta chain OS=Synechocystis sp. (strain PCC 6803 / Kazusa) GN=apcB PE=1 SV=1;>slr1986 allophycocyanin beta subunit	29	+		0.998109	+	+	2	0.00443543	73.233	1	S	SYFASGELR	S(0.998)Y(0.002)FASGELR	2	0.4853	1.13559	1.1488	1.17504	213150	54612	62696	95838	1.19429	2.77114	2.0878	3513300	687020	948380	1877900
slr1986	Q01952	PHAB	>sp|Q01952|PHAB_SYNY3 Allophycocyanin beta chain OS=Synechocystis sp. (strain PCC 6803 / Kazusa) GN=apcB PE=1 SV=1;>slr1986 allophycocyanin beta subunit	1-19	+		0.999968	+	+	2	2.29276e-11	86.539	1	S	MQDAITAVINSADVQGK	MQDAITAVINS(1)ADVQGK	3	-0.060791	1.17216	0.895726	0.866868	1552500	419770	672800	459890	0.865343	6.82812	4.49047	15925000	2180700	2507900	11237000
slr1986	Q01952	PHAB	>sp|Q01952|PHAB_SYNY3 Allophycocyanin beta chain OS=Synechocystis sp. (strain PCC 6803 / Kazusa) GN=apcB PE=1 SV=1;>slr1986 allophycocyanin beta subunit	114-134		+	0.758711		+	1	2.1867e-24	90.475	1	unknown	ETYNSLGVPISSTVQAIQAIK	ETYNSLGVPIS(0.759)S(0.192)T(0.049)VQAIQAIK	3	-0.71989				0	0	0	0	1.46499	9.35636	5.56697	3268600	276820	455480	2536300
slr1994	P73826	FABG2	>sp|P73826|FABG2_SYNY3 3-oxoacyl-[acyl-carrier-protein] reductase 2 OS=Synechocystis sp. (strain PCC 6803 / Kazusa) GN=fabG2 PE=3 SV=1;>slr1994 PHA-specific acetoacetyl-CoA reductase	140-151		+	0.957686	+		1	1.62636e-07	106.14	1	unknown	GNVGQTNYSATK	GNVGQT(0.007)NYS(0.958)AT(0.035)K	2	0.80026	0.483578	0.924405	1.51457	1955800	112890	195720	1647200				0	0	0	0
slr2024	P73243		>tr|P73243|P73243_SYNY3 CheY subfamily OS=Synechocystis sp. (strain PCC 6803 / Kazusa) GN=slr2024 PE=4 SV=1;>slr2024 two-component response regulator CheY subfamily	135	+		1	+	+	2	7.02613e-33	90.397	1	S	HAPVAAVASGAAPAGDLAAEVQQLK	HAPVAAVAS(1)GAAPAGDLAAEVQQLK	3	0.30303			1.73069	627530	259600	152050	215880	0.346065	2.22576	5.59096	8611200	1805500	829040	5976700
slr2067	Q01951	PHAA	>sp|Q01951|PHAA_SYNY3 Allophycocyanin alpha chain OS=Synechocystis sp. (strain PCC 6803 / Kazusa) GN=apcA PE=1 SV=3;>slr2067 allophycocyanin alpha subunit	31	+		1	+	+	2	6.52163e-18	128.03	1	T	AFVTGGAAR	AFVT(1)GGAAR	2	0.45238	1.44683	0.753443	0.634885	1128900000	330820000	475030000	323080000	1.47459	1.73159	1.22631	623810000	112640000	232920000	278250000
slr2073	P73376	SEPF	>sp|P73376|SEPF_SYNY3 Cell division protein SepF OS=Synechocystis sp. (strain PCC 6803 / Kazusa) GN=sepF PE=1 SV=1;>slr2073 hypothetical protein YCF50	176	+		0.883239		+	1	1.3054e-20	75.588	1	T	SQESNETSSSVSSDNFPTWGYETSR	SQESNET(0.006)S(0.025)S(0.008)S(0.001)VS(0.029)S(0.029)DNFPT(0.883)WGYET(0.011)S(0.008)R	3	0.25278				0	0	0	0	1.28465	7.95847	6.12914	23664000	518760	790710	22354000
slr2073	P73376	SEPF	>sp|P73376|SEPF_SYNY3 Cell division protein SepF OS=Synechocystis sp. (strain PCC 6803 / Kazusa) GN=sepF PE=1 SV=1;>slr2073 hypothetical protein YCF50	53	+		0.985624	+	+	2	7.00832e-17	76.21	1	S	ISREPLSLNNETSIGTGVR	IS(0.014)REPLS(0.986)LNNETSIGTGVR	3	0.73644	0.441606	0.728761	1.72378	1106000	228490	133680	743810	0.258386	0.965404	3.43372	15049000	3736600	1298200	10014000
slr2073	P73376	SEPF	>sp|P73376|SEPF_SYNY3 Cell division protein SepF OS=Synechocystis sp. (strain PCC 6803 / Kazusa) GN=sepF PE=1 SV=1;>slr2073 hypothetical protein YCF50	58	+		0.966574	+	+	2	2.34754e-42	114.63	1	T	ISREPLSLNNETSIGTGVR	ISREPLSLNNET(0.967)S(0.033)IGTGVR	3	-0.10335	1.97887	3.67468	2.38268	27737000	3070500	4256800	20409000	0.711606	4.01561	5.81694	21449000	1425900	1336100	18687000
slr2073	P73376	SEPF	>sp|P73376|SEPF_SYNY3 Cell division protein SepF OS=Synechocystis sp. (strain PCC 6803 / Kazusa) GN=sepF PE=1 SV=1;>slr2073 hypothetical protein YCF50	47-65		+	0.608704		+	1	0.000283606	46.558	1	unknown	ISREPLSLNNETSIGTGVR	IS(0.609)REPLS(0.39)LNNET(0.001)SIGTGVR	3	-0.12484				0	0	0	0	0.283065	1.05771	3.37247	1274700	294540	99624	880540
slr2075	Q05971	CH10	>sp|Q05971|CH10_SYNY3 10 kDa chaperonin OS=Synechocystis sp. (strain PCC 6803 / Kazusa) GN=groS PE=1 SV=3;>slr2075 10kD chaperonin	29	+		1	+	+	2	3.90253e-10	105.14	1	T	TAGGILLPDNAK	T(1)AGGILLPDNAK	2	0.25639	1.65844	1.00485	0.556807	5754300	1355400	2733100	1665800	0.453772	1.22086	2.44923	20158000	6114400	4934100	9109300
ssl0707	Q55247	GLNB	>ssl0707 nitrogen regulatory protein P-II;>sp|Q55247|GLNB_SYNY3 Nitrogen regulatory protein P-II OS=Synechocystis sp. (strain PCC 6803 / Kazusa) GN=glnB PE=1 SV=1	49	+		0.999992	+	+	2	5.16239e-153	208.62	1	S	YRGSEYTVEFLQK	YRGS(1)EYTVEFLQK	2	-0.64716	0.601435	19.8892	36.5701	3781000000	61323000	52244000	3667400000	2.6361	459.035	146.875	17614000000	15187000	51336000	17548000000
ssl3093	P73202	PYS1	>ssl3093 phycobilisome small rod linker polypeptide;>sp|P73202|PYS1_SYNY3 Phycobilisome 8.9 kDa linker polypeptide, phycocyanin-associated, rod OS=Synechocystis sp. (strain PCC 6803 / Kazusa) GN=cpcD PE=1 SV=1	79	+		0.978689		+	1	0.000255504	47.223	1	S	LGGTIVNIRPYQADSNEQN	LGGTIVNIRPY(0.021)QADS(0.979)NEQN	3	0.021059				0	0	0	0	1.61689	10.6156	6.05067	1285900	73145	225050	987670
ssl3335	P38382	SECE	>ssl3335 preprotein translocase SecE subunit;>sp|P38382|SECE_SYNY3 Preprotein translocase subunit SecE OS=Synechocystis sp. (strain PCC 6803 / Kazusa) GN=secE PE=3 SV=1	5-23		+	0.613794		+	1	1.21357e-05	46.065	1	unknown	EAVRTDSTEDNSVDNVQAR	EAVRT(0.191)DS(0.614)T(0.191)EDNS(0.005)VDNVQAR	3	0.20502				0	0	0	0	0.839333	2.12047	2.63465	955930	209330	161370	585230
ssl3364	P73654		>tr|P73654|P73654_SYNY3 Ssl3364 protein OS=Synechocystis sp. (strain PCC 6803 / Kazusa) GN=ssl3364 PE=4 SV=1;>ssl3364 CP12 polypeptide	52	+		0.999805				2.40272e-17	117.7	1	T	QQHPTQTTLEK	QQHPT(1)QTTLEK	3	-0.19357				49570000	13431000	17873000	18266000				1495500	845240	343260	306970
ssr1528	P74769		>tr|P74769|P74769_SYNY3 Ssr1528 protein OS=Synechocystis sp. (strain PCC 6803 / Kazusa) GN=ssr1528 PE=4 SV=1;>ssr1528 hypothetical protein	47	+		0.999777	+		1	1.37599e-08	85.271	1	S	QRSGVSNTMR	QRS(1)GVSNTMR	2	0.12114	2.84651	3.72623	1.43402	97658000	12642000	44459000	40558000				0	0	0	0
ssr1528	P74769		>tr|P74769|P74769_SYNY3 Ssr1528 protein OS=Synechocystis sp. (strain PCC 6803 / Kazusa) GN=ssr1528 PE=4 SV=1;>ssr1528 hypothetical protein	55	+		0.949001	+		1	6.43777e-05	59.155	1	S	SGVSNTMRSR	SGVS(0.003)NT(0.048)MRS(0.949)R	2	0.44267	2.32203	3.77102	1.59771	7309200	1040800	3018900	3249500				0	0	0	0
ssr2831	P12975	PSAE	>ssr2831 photosystem I subunit IV;>sp|P12975|PSAE_SYNY3 Photosystem I reaction center subunit IV OS=Synechocystis sp. (strain PCC 6803 / Kazusa) GN=psaE PE=1 SV=4	31	+		0.999999	+	+	2	9.06809e-11	103.91	1	S	SGILYPVIVR	S(1)GILYPVIVR	2	0.4167	1.06984	1.05233	0.767696	14719000	4752800	5648200	4318000	0.559599	4.12553	6.40206	65170000	10999000	8387600	45784000
ssr3383	Q01950	PYC1	>ssr3383 phycobilisome small core linker polypeptide;>sp|Q01950|PYC1_SYNY3 Phycobilisome 7.8 kDa linker polypeptide, allophycocyanin-associated, core OS=Synechocystis sp. (strain PCC 6803 / Kazusa) GN=apcC PE=3 SV=1	6-17		+	0.63237				0.000464253	48.351	1	unknown	ITACVPSQTRIR	ITACVPS(0.367)QT(0.632)RIR	3	0.024866				0	0	0	0				0	0	0	0
